# Supplementary material for: Natural polymorphisms in the bovine leukemia virus microRNA cluster modulate miRNA expression and host regulatory pathways
Source: Vet Res. 2026 May 21;57:81. doi: 10.1186/s13567-026-01776-0 (PMC13192155; doi:10.1186/s13567-026-01776-0)
Supplement: Supplementary file 7 — Additional file 7. Comprehensive list of microarray-identified differentially expressed genes across Control 2, Reference, V29 and V90 groups with identifiers, regulation status and fold-change metrics. [file 13567_2026_1776_MOESM7_ESM.xlsx]

## Sheet: sheet1
Additional file 7. Comprehensive list of microarray-identified differentially expressed genes across Control 2, Reference, V29 and V90 groups with identifiers, regulation status and fold-change metrics.
Control 2 Group					Reference Group					V29 Group					V90 Group
ProbeName	Gene Symbol	FC Control	Log FC Control	Gene expression	ProbeName	Gene Symbol	FC Reference Group	Log FC Reference Group	Gene expression	ProbeName	GeneSymbol	FC GR4	Log FC GR4	Gene expression	ProbeName	GeneSymbol	FC GR5	Log FC GR5	Gene expression
A_33_P3394075	RIT1	7.3601055	2.8797264	up	A_23_P111860	RADIL	7.2242713	2.852852	up	A_23_P111860	RADIL	6.813445	2.7683845	up	A_23_P111860	RADIL	6.7731385	2.7598245	up
A_21_P0011939	APPAT	6.1529737	2.6212838	up	A_24_P235429	ABCA1	5.7482243	2.5231164	up	A_24_P235429	ABCA1	5.4291263	2.44072	up	A_24_P235429	ABCA1	5.207166	2.3804984	up
A_23_P56746	FAP	6.039993	2.5945468	up	A_33_P3243887	IL11	5.3857374	2.429144	up	A_24_P887857	KRT17P3	4.6277437	2.210309	up	A_21_P0014800	MMP25-AS1	5.013146	2.3257163	up
A_24_P235429	ABCA1	6.038286	2.594139	up	A_21_P0011578	KRT17P1	4.395743	2.136107	up	A_23_P112220	INSL4	4.4911065	2.1670709	up	A_24_P196528	CRB1	4.212924	2.074822	up
A_24_P887857	KRT17P3	5.989063	2.5823302	up	A_23_P125233	CNN1	4.381883	2.131551	up	A_33_P3345534	KRT14	4.444868	2.1521406	up	A_33_P3243887	IL11	4.121551	2.0431874	up
A_24_P156267	SOX12	5.861026	2.5511532	up	A_24_P196528	CRB1	4.3758183	2.1295528	up	A_33_P3243887	IL11	4.1935997	2.0681891	up	A_24_P887857	KRT17P3	4.100606	2.0358372	up
A_33_P3857239	KRT42P	5.5969915	2.4846516	up	A_33_P3219245	ERCC6L2-AS1	4.3322444	2.1151147	up	A_24_P335092	SAA1	4.0064993	2.0023422	up	A_21_P0011578	KRT17P1	3.980685	1.9930167	up
A_33_P3345534	KRT14	5.5850835	2.4815788	up	A_23_P112220	INSL4	4.330717	2.114606	up	A_21_P0011578	KRT17P1	4.0022674	2.0008175	up	A_33_P3283833	FOXS1	3.845565	1.9431956	up
A_24_P335092	SAA1	5.570127	2.4777102	up	A_33_P3283833	FOXS1	4.2395205	2.0839012	up	A_23_P125233	CNN1	3.87078	1.9526243	up	A_23_P203173	IL10RA	3.7251587	1.8973019	up
A_21_P0011578	KRT17P1	5.2706475	2.3979802	up	A_24_P887857	KRT17P3	4.1812453	2.0639327	up	A_24_P196528	CRB1	3.8306346	1.9375834	up	A_23_P112220	INSL4	3.683632	1.8811289	up
A_23_P111860	RADIL	5.129932	2.3589396	up	A_33_P3345534	KRT14	3.8049598	1.9278812	up	A_23_P96158	KRT17	3.8021872	1.9268296	up	A_23_P64712	TCTN2	3.592413	1.8449532	up
A_22_P00010770	KIZ-AS1	5.0621014	2.3397365	up	A_23_P96158	KRT17	3.718989	1.8949105	up	A_23_P8801	CYP3A5	3.7696865	1.9144446	up	A_33_P3345534	KRT14	3.575844	1.8382838	up
A_33_P3243887	IL11	4.897533	2.2920551	up	A_24_P335092	SAA1	3.6529021	1.8690431	up	A_24_P882732	KRT17P2	3.68811	1.8828818	up	A_23_P114883	FMOD	3.5066197	1.810081	up
A_22_P00005722	RP5_933B41	4.8293777	2.2718372	up	A_23_P2492	C1S	3.6286428	1.8594301	up	A_23_P166993	EPHB1	3.684286	1.8813851	up	A_23_P328740	NEURL3	3.4883537	1.8025464	up
A_23_P96158	KRT17	4.7837925	2.2581549	up	A_24_P942630	KDM6B	3.3033268	1.7239197	up	A_33_P3857239	KRT42P	3.6441593	1.865586	up	A_24_P42693	CYP4F11	3.4692862	1.7946389	up
A_24_P196528	CRB1	4.740825	2.2451382	up	A_33_P3371325	FTHL17	3.273296	1.7107441	up	A_33_P3283833	FOXS1	3.2813559	1.714292	up	A_23_P96158	KRT17	3.4356484	1.7805824	up
A_21_P0000791	FAM95A	4.643133	2.2150986	up	A_33_P3394075	RIT1	3.264891	1.7070348	up	A_23_P52986	VWCE	3.2787538	1.7131475	up	A_23_P125233	CNN1	3.3163798	1.7296093	up
A_32_P62963	KRT16P2	4.5734043	2.1932685	up	A_23_P52986	VWCE	3.2547944	1.7025664	up	A_24_P260134	NMNAT3	3.2583594	1.7041458	up	A_24_P335092	SAA1	3.2322462	1.6925371	up
A_23_P501547	ADCY6	4.568643	2.1917658	up	A_33_P3273723	LINC01522	3.2381582	1.6951735	up	A_32_P74409	C11orf96	3.2579784	1.7039771	up	A_23_P210835	MYT1	3.2052505	1.6804371	up
A_22_P00023206	MORF4L2-AS1	4.505945	2.1718297	up	A_21_P0000046	ZNF135	3.173131	1.665907	up	A_24_P942630	KDM6B	3.194595	1.6756331	up	A_24_P97374	EOMES	3.1705291	1.6647236	up
A_23_P112220	INSL4	4.4808125	2.1637604	up	A_23_P34915	ATF3	3.122451	1.642679	up	A_23_P161507	TESMIN	3.14938	1.6550678	up	A_22_P00011155	CAVIN2-AS1	3.1586597	1.6593125	up
A_23_P69497	CLEC3B	4.3022585	2.1050942	up	A_23_P205031	COL4A2	3.118697	1.6409434	up	A_23_P214080	EGR1	3.1367588	1.6492746	up	A_23_P2973	OR4K1	3.1431553	1.6522136	up
A_24_P882732	KRT17P2	4.255551	2.089346	up	A_32_P74409	C11orf96	3.089958	1.6275872	up	A_23_P429950	ANOS1	3.0765028	1.6212913	up	A_33_P3346801	BMF	3.0712557	1.6188287	up
A_33_P3212860	AMTN	4.11841	2.0420876	up	A_22_P00016177	LOC124908068	3.0663328	1.6165143	up	A_23_P165624	TNFAIP6	3.0727644	1.6195371	up	A_33_P3414157	MLPH	3.002816	1.5863161	up
A_22_P00002250	EDRF1-DT	4.0617366	2.0220966	up	A_32_P76627	ENSG00000290977	3.046927	1.6073549	up	A_32_P76627	ENSG00000290977	3.059499	1.6132954	up	A_24_P696761	LEMD1	2.9979992	1.584	up
A_23_P165624	TNFAIP6	4.0384846	2.013814	up	A_21_P0011194	LINC00454	3.0218709	1.595442	up	A_23_P34915	ATF3	3.0397747	1.6039643	up	A_23_P34915	ATF3	2.993688	1.581924	up
A_23_P125233	CNN1	3.9107037	1.9674282	up	A_23_P429950	ANOS1	3.0019023	1.5858771	up	A_32_P62963	KRT16P2	3.0317917	1.6001706	up	A_32_P64200	GUCA1B	2.9624643	1.5667977	up
A_32_P76627	ENSG00000290977	3.8165462	1.9322677	up	A_33_P3857239	KRT42P	2.9987867	1.584379	up	A_33_P3400309	ADGB	2.9328873	1.5523217	up	A_24_P318656	ITGB3	2.933918	1.5528286	up
A_32_P74409	C11orf96	3.7569642	1.9095674	up	A_23_P165624	TNFAIP6	2.9927092	1.5814521	up	A_21_P0006120	lnc-SMARCA2-1	2.889214	1.5306771	up	A_23_P425332	PPP4R4	2.9066358	1.5393503	up
A_23_P114883	FMOD	3.7096655	1.8912891	up	A_24_P882732	KRT17P2	2.979584	1.5751109	up	A_21_P0007592	lnc-NAV3-1	2.8843956	1.528269	up	A_23_P52986	VWCE	2.9040003	1.5380416	up
A_33_P3283833	FOXS1	3.5438428	1.8253146	up	A_21_P0002249	lnc-DNAH6-2	2.974463	1.5726292	up	A_32_P149060	LINC00515	2.861153	1.5165966	up	A_23_P2492	C1S	2.8922453	1.53219	up
A_23_P328740	NEURL3	3.4691143	1.7945673	up	A_32_P62963	KRT16P2	2.9717064	1.5712916	up	A_33_P3220113	ZNF816-ZNF321P	2.8609943	1.5165167	up	A_32_P76627	ENSG00000290977	2.866591	1.5193361	up
A_24_P942630	KDM6B	3.4390533	1.7820115	up	A_33_P3420347	KCNJ18	2.963093	1.567104	up	A_24_P39454	INO80	2.8593159	1.5156701	up	A_21_P0006811	LOC105376350	2.8477995	1.5098476	up
A_24_P99175	ZDHHC22	3.4143589	1.7716147	up	A_23_P94403	TYRP1	2.9378562	1.5547638	up	A_23_P2492	C1S	2.8458202	1.5088445	up	A_24_P260134	NMNAT3	2.8305051	1.5010595	up
A_33_P3321432	GASK1B	3.3946314	1.7632549	up	A_21_P0002640	lnc-TMEM18-6	2.927537	1.5496874	up	A_33_P3219245	ERCC6L2-AS1	2.8420286	1.506921	up	A_24_P299474	TENM2	2.8143964	1.4928255	up
A_23_P64712	TCTN2	3.3883617	1.7605879	up	A_23_P10458	PRR34	2.9139488	1.5429755	up	A_33_P3394075	RIT1	2.8076642	1.4893703	up	A_24_P882732	KRT17P2	2.8008037	1.4858408	up
A_32_P4985	CAMTA1	3.369645	1.7525966	up	A_23_P114883	FMOD	2.8895283	1.530834	up	A_21_P0002779	TM4SF1-AS1	2.8038068	1.487387	up	A_21_P0012180	CYP4F35P	2.7964976	1.4836211	up
A_23_P2492	C1S	3.3391411	1.739477	up	A_23_P104464	ALOX5	2.866472	1.5192761	up	A_23_P56746	FAP	2.801483	1.4861907	up	A_22_P00009132	LINC00482	2.7893589	1.4799335	up
A_33_P3372426	ADAMTS5	3.324001	1.7329209	up	A_33_P3212860	AMTN	2.8400576	1.5059202	up	A_22_P00016190	RP11_1069G102	2.801344	1.4861192	up	A_21_P0006293	LINC02937	2.7854433	1.477907	up
A_24_P319113	P2RX7	3.2919152	1.7189271	up	A_22_P00016190	RP11_1069G102	2.8388917	1.5053278	up	A_32_P190303	LONRF2	2.799326	1.4850795	up	A_22_P00013251	ALDH1L1-AS1	2.7772539	1.473659	up
A_22_P00010261	lnc-MTHFD2L-1	3.2586956	1.7042946	up	A_24_P105391	ERMAP	2.8141673	1.4927081	up	A_23_P17130	C2orf88	2.7806325	1.4754131	up	A_23_P152838	CCL5	2.7703507	1.4700686	up
A_22_P00019819	ATP6AP1L	3.2296271	1.6913676	up	A_24_P97374	EOMES	2.8079958	1.4895408	up	A_23_P152620	TNFSF13	2.7332432	1.4506139	up	A_33_P3226910	GRK7	2.7610662	1.4652255	up
A_23_P112554	COL15A1	3.226354	1.6899047	up	A_22_P00010770	KIZ-AS1	2.788109	1.479287	up	A_33_P3321432	GASK1B	2.7138805	1.4403572	up	A_22_P00003805	RP11_70L84	2.753897	1.4614745	up
A_21_P0002049	LINC01121	3.19863	1.6774541	up	A_23_P152838	CCL5	2.7870414	1.4787345	up	A_33_P3212860	AMTN	2.6777334	1.4210124	up	A_24_P942630	KDM6B	2.7409043	1.454652	up
A_22_P00014797	LINC00673	3.163128	1.6613519	up	A_21_P0000510	GOLGA2P5	2.7609904	1.4651859	up	A_23_P312536	ARSK	2.6664193	1.4149036	up	A_33_P3857239	KRT42P	2.7161958	1.4415874	up
A_23_P52986	VWCE	3.0815763	1.6236686	up	A_21_P0010848	LOC101927461	2.750102	1.4594852	up	A_21_P0009759	LOC105372356	2.616519	1.3876487	up	A_32_P190303	LONRF2	2.6987472	1.4322898	up
A_22_P00016190	RP11_1069G102	2.987864	1.5791144	up	A_33_P3237135	MMP2	2.7482214	1.4584982	up	A_32_P4985	CAMTA1	2.6036692	1.3805461	up	A_33_P3236813	GPR19	2.6845703	1.4246912	up
A_21_P0005964	lnc-ZMAT4-3	2.9809823	1.5757878	up	A_22_P00005722	RP5_933B41	2.7202268	1.4437269	up	A_23_P104464	ALOX5	2.5949633	1.3757142	up	A_22_P00001783	SLC6A1-AS1	2.6815557	1.4230702	up
A_33_P3300217	MYLK3	2.9789243	1.5747914	up	A_23_P145514	IL20RA	2.7151952	1.4410559	up	A_23_P129064	GATM	2.5851932	1.370272	up	A_23_P47941	HOXC11	2.6768477	1.4205351	up
A_23_P167812	RBM24	2.9610038	1.5660863	up	A_23_P48029	CLEC4A	2.6569762	1.4097853	up	A_33_P3239569	RPS21	2.5809202	1.3678856	up	A_19_P00322645	RPS6KA5	2.6301594	1.3951502	up
A_23_P102611	CCN5	2.9526448	1.5620078	up	A_22_P00016935	TSPAN33	2.6560113	1.4092613	up	A_21_P0004268	lnc-PDE8B-1	2.5737534	1.3638738	up	A_22_P00010763	lnc-NKD2-3	2.6213756	1.3903241	up
A_23_P429950	ANOS1	2.9452262	1.5583785	up	A_19_P00322645	RPS6KA5	2.647923	1.4048612	up	A_23_P206920	MYH11	2.5579298	1.3549767	up	A_33_P3321432	GASK1B	2.6212516	1.3902558	up
A_33_P3244991	LOC105370941	2.9358013	1.5537543	up	A_23_P214080	EGR1	2.6431694	1.4022689	up	A_24_P224998	RPL36A	2.5568178	1.3543494	up	A_23_P104464	ALOX5	2.6113772	1.3848109	up
A_23_P57784	CLDN1	2.9282033	1.5500157	up	A_23_P307860	SVOPL	2.6365547	1.398654	up	A_23_P133474	GPX3	2.5466988	1.3486283	up	A_32_P149060	LINC00515	2.5991147	1.3780203	up
A_23_P425332	PPP4R4	2.8891041	1.5306222	up	A_22_P00015520	STEAP4	2.613591	1.3860334	up	A_33_P3371215	pqn-75	2.542337	1.3461553	up	A_21_P0007592	lnc-NAV3-1	2.5862427	1.3708577	up
A_23_P15876	ALPK2	2.8856869	1.5289148	up	A_21_P0010237	lnc-MRPS6-2	2.6055753	1.3816019	up	A_33_P3412375	YME1L1	2.5211704	1.3340936	up	A_23_P429950	ANOS1	2.5625987	1.3576076	up
A_23_P152838	CCL5	2.8856804	1.5289116	up	A_23_P200670	DNAI4	2.5868547	1.371199	up	A_23_P145644	DDC	2.5210676	1.3340348	up	A_21_P0008065	lnc-OLFM4-1	2.5477133	1.349203	up
A_24_P296587	DLX3	2.8705113	1.5213077	up	A_33_P3423440	KRBOX5	2.5818784	1.3684211	up	A_23_P110276	AFAP1-AS1	2.491122	1.3167957	up	A_23_P111737	RAMP3	2.5462766	1.3483891	up
A_23_P253350	TCIM	2.856253	1.5141237	up	A_23_P112554	COL15A1	2.5734534	1.3637056	up	A_23_P205031	COL4A2	2.4815273	1.3112283	up	A_21_P0012840	CHD1-DT	2.531888	1.3402137	up
A_32_P9986	DYNLT2	2.840343	1.5060651	up	A_22_P00002250	EDRF1-DT	2.5688736	1.361136	up	A_23_P328740	NEURL3	2.477628	1.3089596	up	A_23_P56746	FAP	2.531387	1.3399282	up
A_23_P312536	ARSK	2.8349164	1.5033062	up	A_24_P224998	RPL36A	2.5567474	1.3543097	up	A_23_P364613	HOGA1	2.4663682	1.3023882	up	A_22_P00006961	lnc-GCNT7-2	2.530642	1.3395034	up
A_22_P00007322	RP11_804L242	2.7887306	1.4796085	up	A_23_P87011	TAGLN	2.55644	1.3541362	up	A_33_P3421084	SPATA41	2.4607763	1.2991135	up	A_21_P0000509	SNAR-G2	2.5243435	1.3359082	up
A_21_P0014011	LOC124900372	2.7745907	1.472275	up	A_33_P3346801	BMF	2.5527844	1.3520718	up	A_23_P106389	SEMA7A	2.4576466	1.2972775	up	A_24_P183150	CXCL3	2.5205371	1.3337312	up
A_21_P0007538	LOC101928735	2.7655225	1.4675521	up	A_22_P00010763	lnc-NKD2-3	2.5456164	1.3480151	up	A_33_P3316273	CCL3	2.4432828	1.2888209	up	A_21_P0006746	RP11_297A162	2.5075917	1.3263025	up
A_23_P386254	NKX3-2	2.7602077	1.4647768	up	A_21_P0011581	XLOC_l2_006026	2.5274384	1.3376759	up	A_33_P3326617	FAHD1	2.4388118	1.2861784	up	A_19_P00321332	NEAT1	2.5034037	1.3238909	up
A_23_P115261	AGT	2.73746	1.4528378	up	A_22_P00016672	LOC102723730	2.523181	1.3352437	up	A_21_P0008406	lnc-RNASE1-1	2.4254434	1.2782485	up	A_21_P0000492	SNAR-F	2.496754	1.3200536	up
A_21_P0014233	FRMD3-AS1	2.7327077	1.4503312	up	A_23_P56746	FAP	2.5149987	1.3305576	up	A_23_P169437	LCN2	2.425251	1.2781341	up	A_23_P422981	FBXO36	2.4953592	1.3192475	up
A_24_P318656	ITGB3	2.7042067	1.4352055	up	A_32_P196115	ZSCAN25	2.5024712	1.3233535	up	A_33_P3318220	BPIFA3	2.4021416	1.2643212	up	A_23_P165707	LYG1	2.492879	1.3178128	up
A_23_P34915	ATF3	2.692688	1.4290471	up	A_33_P3393996	OR4D8P	2.4979832	1.3207638	up	A_23_P112554	COL15A1	2.3774052	1.2493877	up	A_33_P3363271	CACNB2	2.4880006	1.3149868	up
A_21_P0011561	METRNL	2.6839898	1.4243792	up	A_24_P183150	CXCL3	2.4808836	1.3108541	up	A_24_P401615	PRAMEF10	2.3689468	1.2442458	up	A_24_P927614	RP11_655M1414	2.474282	1.3070099	up
A_23_P94403	TYRP1	2.6809013	1.422718	up	A_23_P312536	ARSK	2.4789875	1.309751	up	A_22_P00016497	RP11_430B11	2.3679779	1.2436556	up	A_32_P4985	CAMTA1	2.4715002	1.305387	up
A_23_P374322	LACC1	2.6652658	1.4142795	up	A_23_P328740	NEURL3	2.4718268	1.3055776	up	A_33_P3221999	GSDMB	2.3645754	1.2415812	up	A_32_P62963	KRT16P2	2.469922	1.3044655	up
A_23_P116512	PRR5L	2.6488233	1.4053516	up	A_23_P102611	CCN5	2.4590535	1.2981031	up	A_33_P3286066	PHLDB2	2.3408363	1.2270241	up	A_23_P205031	COL4A2	2.4481642	1.2917004	up
A_23_P390621	PACRGL	2.6473367	1.4045417	up	A_23_P301021	ASTN1	2.4534323	1.2948015	up	A_23_P383009	IGFBP5	2.339017	1.2259023	up	A_21_P0002047	AC0937021	2.4219573	1.2761735	up
A_33_P3237135	MMP2	2.6332846	1.3968635	up	A_19_P00321332	NEAT1	2.4442317	1.289381	up	A_19_P00321575	BPESC1	2.3386486	1.2256751	up	A_33_P3374987	NAT16	2.41932	1.2746017	up
A_21_P0005824	SIRLNT	2.6171541	1.3879989	up	A_33_P3388536	ZNF566-AS1	2.4439616	1.2892216	up	A_23_P334857	ZNF385B	2.3127434	1.2096052	up	A_23_P112554	COL15A1	2.410793	1.2695078	up
A_22_P00016935	TSPAN33	2.614065	1.386295	up	A_21_P0007885	LINC02453	2.4402242	1.2870136	up	A_32_P48825	KRT72	2.2822306	1.1904446	up	A_21_P0003445	LOC124906393	2.4090796	1.2684821	up
A_23_P13548	CHRDL2	2.6057756	1.3817128	up	A_24_P390495	CX3CL1	2.434527	1.2836415	up	A_21_P0010257	LOC105372817	2.2596557	1.176103	up	A_19_P00809029	GGACT	2.4064078	1.2668811	up
A_33_P3414683	KIFC2	2.5709884	1.3623232	up	A_21_P0012180	CYP4F35P	2.4280777	1.2798146	up	A_23_P307860	SVOPL	2.259186	1.1758031	up	A_21_P0000657	LOC100289230	2.400273	1.2631986	up
A_21_P0007371	IUR1	2.5624921	1.3575476	up	A_21_P0008406	lnc-RNASE1-1	2.4187796	1.2742794	up	A_32_P228268	DNAH10	2.2574184	1.1746738	up	A_23_P200670	DNAI4	2.3907568	1.2574674	up
A_23_P307860	SVOPL	2.5575771	1.3547777	up	A_32_P190303	LONRF2	2.379568	1.2506998	up	A_22_P00013131	LOC100507513	2.2573614	1.1746374	up	A_23_P47464	OR5AP2	2.3748784	1.2478536	up
A_33_P3856949	EMC1-AS1	2.547177	1.3488992	up	A_21_P0007012	lnc-ANKRD1-2	2.3777611	1.2496037	up	A_21_P0002350	RPL37A	2.2567933	1.1742742	up	A_33_P3262475	SERP2	2.3583148	1.2377563	up
A_21_P0009759	LOC105372356	2.5364614	1.3428172	up	A_24_P404868	GLRA4	2.369753	1.2447367	up	A_33_P3374987	NAT16	2.2500374	1.169949	up	A_21_P0012378	LINC00870	2.3460763	1.2302499	up
A_22_P00020127	TRG-AS1	2.5357776	1.3424282	up	A_23_P116512	PRR5L	2.3663032	1.242635	up	A_23_P121545	GPM6A	2.2454877	1.1670288	up	A_22_P00012714	RP11_659G93	2.3459806	1.2301911	up
A_23_P6252	DSCR8	2.5357683	1.342423	up	A_23_P41066	RASSF1	2.3539667	1.235094	up	A_21_P0011581	XLOC_l2_006026	2.2336524	1.1594046	up	A_33_P3252394	GADD45G	2.3425305	1.2280679	up
A_23_P383009	IGFBP5	2.5347936	1.3418683	up	A_33_P3504187	LOC780529	2.3442407	1.2291207	up	A_21_P0001459	LOC124903827	2.2267947	1.1549685	up	A_21_P0010052	LOC124908110	2.3221877	1.2154845	up
A_22_P00013919	RP11_146N234	2.5313418	1.3399023	up	A_23_P2973	OR4K1	2.337039	1.2246819	up	A_33_P3236813	GPR19	2.2263901	1.1547065	up	A_33_P3278774	ZNF44	2.3150442	1.2110397	up
A_33_P3234447	RP11_95F221	2.5118763	1.3287654	up	A_21_P0008584	MKRN3	2.3363707	1.2242692	up	A_23_P102611	CCN5	2.215818	1.1478393	up	A_24_P208825	MUC4	2.3101993	1.2080173	up
A_22_P00025071	AC0048374	2.5086956	1.3269374	up	A_33_P3381701	AC1390994	2.3303444	1.2205433	up	A_33_P3311830	OTOR	2.2120564	1.1453881	up	A_33_P3394075	RIT1	2.2792053	1.1885309	up
A_22_P00004326	PRKAR2B-AS1	2.508224	1.3266662	up	A_23_P386254	NKX3-2	2.330128	1.2204092	up	A_22_P00012714	RP11_659G93	2.2011325	1.138246	up	A_23_P69497	CLEC3B	2.270135	1.1827781	up
A_21_P0006512	UBE2A	2.5060608	1.3254215	up	A_32_P149060	LINC00515	2.3268957	1.2184066	up	A_23_P430271	LRRC27	2.2000406	1.1375301	up	A_23_P214080	EGR1	2.266837	1.1806805	up
A_21_P0002359	ENSG00000288902	2.5047908	1.3246901	up	A_22_P00019993	MRPS35-DT	2.3207688	1.2146028	up	A_24_P207995	L1CAM	2.1961496	1.1349763	up	A_21_P0000511	SNAR-H	2.2653365	1.1797254	up
A_33_P3336113	TIGD3	2.5010076	1.3225094	up	A_33_P3353791	ITGA1	2.316637	1.2120321	up	A_21_P0013244	DTX2	2.1951501	1.1343195	up	A_22_P00005863	ERN1	2.254377	1.1727287	up
A_24_P532864	LOC105379051	2.4918003	1.3171885	up	A_33_P3225096	MTMR10	2.3050964	1.2048271	up	A_23_P152838	CCL5	2.1948843	1.1341449	up	A_33_P3398156	CYS1	2.251483	1.1708755	up
A_24_P402438	TGFB2	2.4876494	1.3147832	up	A_23_P28815	CYP24A1	2.293373	1.197471	up	A_22_P00013442	JDP2-AS1	2.1907837	1.1314471	up	A_33_P3353791	ITGA1	2.2507904	1.1704316	up
A_21_P0002350	RPL37A	2.4873638	1.3146175	up	A_33_P3401008	TMEM150B	2.2923656	1.1968372	up	A_22_P00001569	RP13_1032I17	2.1904	1.1311944	up	A_23_P102611	CCN5	2.2475305	1.1683407	up
A_21_P0001718	RP11_46F152	2.472917	1.3062139	up	A_21_P0000492	SNAR-F	2.292278	1.1967821	up	A_33_P3381701	AC1390994	2.189584	1.1306568	up	A_33_P3219245	ERCC6L2-AS1	2.2307365	1.1575202	up
A_33_P3259917	PGLYRP2	2.4657352	1.3020178	up	A_21_P0006513	LOC124908537	2.2899394	1.1953094	up	A_33_P3350259	NIBAN3	2.1767938	1.1222048	up	A_24_P532864	LOC105379051	2.2299445	1.1570078	up
A_22_P00013923	RNFT1-DT	2.4527977	1.2944282	up	A_23_P368740	HDAC10	2.2836735	1.1913564	up	A_23_P392126	LYRM9	2.1700468	1.1177262	up	A_33_P3237135	MMP2	2.2297497	1.1568817	up
A_33_P3412375	YME1L1	2.438922	1.2862436	up	A_21_P0014362	MYO1D-DT	2.2721379	1.1840504	up	A_33_P3294583	H2AZ1-DT	2.1639588	1.113673	up	A_22_P00008618	BCORP1	2.2258925	1.154384	up
A_21_P0014753	ATIC	2.4286082	1.2801298	up	A_21_P0002350	RPL37A	2.2668805	1.1807084	up	A_23_P71037	IL6	2.1596437	1.1107934	up	A_24_P224998	RPL36A	2.2257636	1.1543003	up
A_21_P0008584	MKRN3	2.4259968	1.2785777	up	A_23_P311358	ZNF282	2.257671	1.1748353	up	A_24_P6030	LOC102723553	2.1590717	1.1104112	up	A_33_P3408852	EPHA8	2.2034433	1.1397598	up
A_19_P00320723	SRP14-DT	2.409521	1.2687465	up	A_24_P413126	PMEPA1	2.2415874	1.1645207	up	A_22_P00013634	LOC105377428	2.142358	1.0991997	up	A_23_P398836	TXNDC16	2.1985986	1.1365843	up
A_23_P302005	STON1	2.4022503	1.2643864	up	A_33_P3252394	GADD45G	2.2411451	1.1642361	up	A_23_P253350	TCIM	2.1208465	1.0846403	up	A_33_P3381701	AC1390994	2.1949878	1.134213	up
A_24_P630490	PJVK	2.3976674	1.2616315	up	A_24_P42693	CYP4F11	2.2362173	1.1610603	up	A_23_P140928	TMC7	2.120093	1.0841277	up	A_23_P307860	SVOPL	2.1930819	1.1329597	up
A_33_P3366376	KRTAP27-1	2.3937762	1.2592883	up	A_22_P00014735	RP11_135J23	2.234383	1.1598766	up	A_21_P0002640	lnc-TMEM18-6	2.119322	1.0836028	up	A_23_P71503	RHPN1-AS1	2.1851156	1.1277096	up
A_23_P17130	C2orf88	2.3915722	1.2579594	up	A_32_P9986	DYNLT2	2.2245796	1.1535327	up	A_22_P00000906	LOC105371508	2.1163375	1.0815697	up	A_23_P152620	TNFSF13	2.184862	1.127542	up
A_33_P3353791	ITGA1	2.3891294	1.256485	up	A_33_P3321432	GASK1B	2.2186892	1.1497076	up	A_22_P00012882	LOC105369304	2.109435	1.0768566	up	A_22_P00017475	UQCRFS1-DT	2.182548	1.1260134	up
A_21_P0007273	LOC112267909	2.3841121	1.2534521	up	A_24_P252462	TTPA	2.21659	1.1483419	up	A_33_P3226910	GRK7	2.0967207	1.0681347	up	A_33_P3253528	MED20	2.1790028	1.123668	up
A_23_P301021	ASTN1	2.38081	1.2514524	up	A_24_P759584	DIO3OS	2.2106993	1.1445029	up	A_23_P205913	SLC24A1	2.095602	1.0673647	up	A_33_P3239569	RPS21	2.1712124	1.118501	up
A_24_P224998	RPL36A	2.3787806	1.2502222	up	A_23_P74581	SNHG12	2.201764	1.13866	up	A_32_P133916	BNC2	2.0933712	1.0658281	up	A_32_P116660	RBM43	2.1699479	1.1176604	up
A_32_P133916	BNC2	2.3769763	1.2491275	up	A_21_P0008139	LOC102723392	2.195615	1.1346251	up	A_33_P3419314	CHD5	2.0905674	1.0638945	up	A_21_P0014560	GOLGA6L7	2.163769	1.1135465	up
A_24_P413126	PMEPA1	2.3647196	1.2416692	up	A_32_P133090	LOC105374312	2.1938267	1.1334496	up	A_22_P00012901	HAUS5	2.0891182	1.0628941	up	A_23_P401774	ELMOD1	2.16299	1.1130271	up
A_22_P00012714	RP11_659G93	2.3587132	1.238	up	A_23_P210835	MYT1	2.193626	1.1333176	up	A_23_P87011	TAGLN	2.0874255	1.0617247	up	A_23_P140928	TMC7	2.1579955	1.1096919	up
A_23_P87011	TAGLN	2.3581529	1.2376573	up	A_24_P318656	ITGB3	2.1920006	1.1322482	up	A_23_P1102	ACTA1	2.0803044	1.0567946	up	A_21_P0002217	LOC102724072	2.150917	1.1049519	up
A_23_P130149	ENO3	2.352738	1.2343405	up	A_23_P145644	DDC	2.1904466	1.131225	up	A_23_P116512	PRR5L	2.0735881	1.0521294	up	A_22_P00011105	LOC105374114	2.1413853	1.0985445	up
A_33_P3219245	ERCC6L2-AS1	2.3415427	1.2274594	up	A_23_P88069	LHFPL6	2.1867347	1.1287782	up	A_23_P5301	TFCP2L1	2.068738	1.0487509	up	A_33_P3323068	AGPAT4	2.133998	1.0935588	up
A_33_P3379886	FGF2	2.3400102	1.2265148	up	A_21_P0008224	LOC102725228	2.1783302	1.1232227	up	A_24_P332857	CT47A6 (includes others)	2.067168	1.0476556	up	A_23_P145644	DDC	2.1339881	1.0935521	up
A_24_P475349	RAB6B	2.334666	1.2232162	up	A_33_P3239569	RPS21	2.1772573	1.122512	up	A_33_P3414683	KIFC2	2.065251	1.0463172	up	A_21_P0006478	LOC105379413	2.1309988	1.0915298	up
A_21_P0012111	XLOC_l2_008546	2.3320842	1.2216198	up	A_22_P00001495	RP11_768B222	2.17574	1.1215061	up	A_24_P289299	ARHGEF25	2.0625057	1.0443981	up	A_23_P129835	PPP1R1B	2.1264548	1.0884502	up
A_21_P0000584	VTRNA2-1	2.3315525	1.221291	up	A_21_P0011939	APPAT	2.1747131	1.120825	up	A_33_P3297005	EME2	2.0624883	1.0443859	up	A_23_P7212	CFI	2.124481	1.0871104	up
A_32_P190303	LONRF2	2.3242295	1.2167525	up	A_23_P50517	ZNF541	2.1739972	1.1203501	up	A_23_P415706	ADGRD1	2.0609035	1.043277	up	A_23_P116512	PRR5L	2.1226683	1.085879	up
A_23_P92909	SPINK6	2.3131905	1.209884	up	A_22_P00013701	lnc-RP11-770J1.4.1-1	2.162611	1.1127743	up	A_24_P413126	PMEPA1	2.058526	1.0416117	up	A_21_P0012111	XLOC_l2_008546	2.1224716	1.0857452	up
A_24_P260134	NMNAT3	2.313131	1.209847	up	A_23_P23074	IFI44	2.1590476	1.1103951	up	A_21_P0010410	LINC02558	2.0523095	1.0372484	up	A_33_P3268181	LIMS2	2.1216073	1.0851576	up
A_23_P210835	MYT1	2.3094945	1.2075771	up	A_23_P6252	DSCR8	2.155503	1.1080246	up	A_22_P00017743	RP1_4G172	2.0502434	1.0357952	up	A_23_P110253	KIT	2.120958	1.0847161	up
A_32_P64200	GUCA1B	2.3064132	1.205651	up	A_23_P71037	IL6	2.1547248	1.1075037	up	A_23_P7144	CXCL1	2.046717	1.0333116	up	A_22_P00014735	RP11_135J23	2.1192791	1.0835737	up
A_22_P00021776	CTNNA2-AS1	2.2967458	1.1995912	up	A_21_P0012299	ENSG00000292417	2.1477945	1.1028559	up	A_33_P3388222	LOC124906621	2.0451746	1.0322239	up	A_23_P161507	TESMIN	2.1158688	1.0812502	up
A_23_P415706	ADGRD1	2.290997	1.1959755	up	A_23_P253350	TCIM	2.1455872	1.1013725	up	A_23_P66481	RTN4RL1	2.0423965	1.0302631	up	A_33_P3350259	NIBAN3	2.1093967	1.0768304	up
A_22_P00016497	RP11_430B11	2.2896037	1.1950979	up	A_22_P00021771	LOC107985839	2.1421518	1.0990608	up	A_21_P0011561	METRNL	2.0418222	1.0298573	up	A_33_P3280157	SNORD116-19	2.1087427	1.0763831	up
A_23_P101407	C3	2.287246	1.1936115	up	A_21_P0009759	LOC105372356	2.140998	1.0982834	up	A_22_P00025280	LINC02310	2.0417435	1.0298017	up	A_23_P57417	MMP11	2.1073358	1.0754203	up
A_33_P3372722	LNCRNA-IUR	2.286383	1.1930671	up	A_21_P0011756	SAXO3	2.1403573	1.0978516	up	A_19_P00321332	NEAT1	2.0378902	1.0270762	up	A_21_P0000491	SNAR-G1	2.092777	1.0654186	up
A_22_P00013583	LOC102723692	2.2783985	1.1880201	up	A_21_P0012111	XLOC_l2_008546	2.1395624	1.0973157	up	A_23_P429020	ZNF875	2.0373802	1.0267153	up	A_22_P00001495	RP11_768B222	2.0926328	1.0653192	up
A_23_P57829	CPNE9	2.277413	1.1873958	up	A_24_P156267	SOX12	2.135093	1.0942988	up	A_21_P0010052	LOC124908110	2.034337	1.0245587	up	A_21_P0014670	HPS1-AS1	2.0922055	1.0650246	up
A_23_P104464	ALOX5	2.266677	1.1805787	up	A_24_P237036	TNFSF14	2.132396	1.0924753	up	A_23_P88069	LHFPL6	2.0341172	1.0244027	up	A_21_P0012950	lnc-RBL2-1	2.0906026	1.0639188	up
A_23_P214080	EGR1	2.2658343	1.1800424	up	A_23_P115261	AGT	2.1321754	1.0923262	up	A_33_P3372426	ADAMTS5	2.0317876	1.0227497	up	A_23_P375165	TEX19	2.086844	1.0613227	up
A_21_P0010573	RP11_164O237	2.2640626	1.1789138	up	A_24_P299474	TENM2	2.131076	1.0915821	up	A_23_P83818	COL5A1	2.0305967	1.0219038	up	A_22_P00007718	HCG23	2.0818806	1.0578873	up
A_19_P00321671	LOC124900602	2.2557323	1.1735959	up	A_22_P00011495	CTD_2089N33	2.1258821	1.0880616	up	A_21_P0010408	LINC02554	2.0281281	1.0201488	up	A_22_P00004801	RP11_158I98	2.0755613	1.0535016	up
A_22_P00010614	LOC124909418	2.2309942	1.1576868	up	A_22_P00013583	LOC102723692	2.124657	1.08723	up	A_23_P6252	DSCR8	2.0272377	1.0195153	up	A_23_P48029	CLEC4A	2.07495	1.0530766	up
A_33_P3334404	CA6	2.2240365	1.1531804	up	A_21_P0010573	RP11_164O237	2.1199708	1.0840445	up	A_23_P37736	TNFRSF17	2.0203948	1.0146372	up	A_21_P0002827	LINC02048	2.0741272	1.0525043	up
A_33_P3323068	AGPAT4	2.2239623	1.1531323	up	A_21_P0000509	SNAR-G2	2.1165826	1.0817368	up	A_33_P3414157	MLPH	2.0129783	1.0093316	up	A_33_P3334404	CA6	2.0654602	1.0464633	up
A_19_P00321332	NEAT1	2.2210891	1.1512673	up	A_22_P00012994	SLC5A4-AS1	2.1050246	1.073837	up	A_22_P00010763	lnc-NKD2-3	2.0088513	1.0063708	up	A_33_P3369944	ADAM21	2.0632856	1.0449436	up
A_22_P00000833	LOC124902418	2.2168994	1.1485434	up	A_22_P00013131	LOC100507513	2.1037128	1.0729377	up	A_23_P74581	SNHG12	2.0073202	1.0052707	up	A_24_P291826	SYTL3	2.061933	1.0439975	up
A_21_P0008224	LOC102725228	2.2107306	1.1445233	up	A_24_P943781	CPED1	2.1036396	1.0728875	up	A_23_P404481	S1PR1	2.006425	1.0046272	up	A_21_P0002350	RPL37A	2.0602067	1.0427891	up
A_22_P00010763	lnc-NKD2-3	2.2078364	1.1426333	up	A_24_P6030	LOC102723553	2.1036088	1.0728664	up	A_23_P140362	VRTN	2.0063305	1.0045593	up	A_23_P71037	IL6	2.0558922	1.0397646	up
A_23_P330578	LRRC39	2.204588	1.140509	up	A_23_P383009	IGFBP5	2.1034532	1.0727597	up	A_22_P00016562	LOC284191	1.9973571	0.9980923	up	A_22_P00012749	AQP5-AS1	2.0539052	1.0383697	up
A_23_P399255	RNF182	2.1990614	1.1368879	up	A_22_P00003463	VHRT	2.098527	1.0693771	up	A_23_P421401	PDGFRB	1.9965967	0.997543	up	A_22_P00011495	CTD_2089N33	2.052884	1.0376521	up
A_23_P152620	TNFSF13	2.1973991	1.1357969	up	A_33_P3231814	LOC107985911	2.0940983	1.0663291	up	A_33_P3244991	LOC105370941	1.9964	0.9974008	up	A_22_P00014898	OXA1L-DT	2.0523295	1.0372623	up
A_21_P0010410	LINC02558	2.1933782	1.1331546	up	A_23_P121545	GPM6A	2.0935807	1.0659726	up	A_24_P291231	PER3	1.9961997	0.9972561	up	A_24_P390495	CX3CL1	2.048663	1.0346826	up
A_22_P00025280	LINC02310	2.1925867	1.1326338	up	A_23_P302005	STON1	2.0934048	1.0658512	up	A_21_P0006513	LOC124908537	1.995581	0.9968088	up	A_33_P3312209	TAF11L2	2.0470324	1.0335339	up
A_21_P0011619	TBC1D3P5	2.1766355	1.1220999	up	A_23_P130149	ENO3	2.0910375	1.0642189	up	A_33_P3320538	NUP58	1.9891083	0.9921218	up	A_23_P94403	TYRP1	2.0435748	1.031095	up
A_23_P210425	MYL9	2.1732986	1.1198864	up	A_21_P0006292	linc-DIRAS2-2	2.0907176	1.0639982	up	A_21_P0012458	FAM86B2-DT	1.9877067	0.99110484	up	A_23_P87011	TAGLN	2.03911	1.0279396	up
A_33_P3286704	LOC105370256	2.1716316	1.1187793	up	A_33_P3251727	RYR2	2.0841513	1.0594599	up	A_33_P3401008	TMEM150B	1.9861414	0.98996836	up	A_22_P00000867	AGRN	2.0376902	1.0269347	up
A_32_P149060	LINC00515	2.1659603	1.1150068	up	A_21_P0004268	lnc-PDE8B-1	2.0833437	1.0589008	up	A_23_P425332	PPP4R4	1.9794679	0.98511267	up	A_21_P0005039	SYNCRIP	2.0329378	1.0235661	up
A_33_P3419314	CHD5	2.16562	1.1147802	up	A_33_P3278774	ZNF44	2.081311	1.0574925	up	A_23_P218626	NEU4	1.9780121	0.9840512	up	A_23_P121533	SPON2	2.0295608	1.0211675	up
A_33_P3318220	BPIFA3	2.165379	1.1146196	up	A_23_P139418	GALNT18	2.070131	1.0497221	up	A_23_P218817	CPT1B	1.9766915	0.9830877	up	A_22_P00014776	PORCN-DT	2.0262163	1.0187882	up
A_33_P3239569	RPS21	2.1646602	1.1141405	up	A_23_P161507	TESMIN	2.0683622	1.0484889	up	A_21_P0007635	lnc-MAP1LC3B2-7	1.9756675	0.98234016	up	A_24_P413126	PMEPA1	2.0207884	1.0149183	up
A_33_P3246883	DMKN	2.1628876	1.1129587	up	A_33_P3284925	VLDLR	2.0675542	1.0479252	up	A_22_P00005696	RP11_577B71	1.9716291	0.97938824	up	A_22_P00005962	HMBOX1-IT1	2.0193436	1.0138865	up
A_21_P0000508	SNAR-D	2.1618433	1.112262	up	A_21_P0011561	METRNL	2.0645957	1.0458593	up	A_33_P3288725	TBC1D22A	1.9693313	0.97770584	up	A_23_P37167	MYH6	2.018612	1.0133636	up
A_33_P3371325	FTHL17	2.1602674	1.1112099	up	A_33_P3412375	YME1L1	2.0588078	1.0418092	up	A_23_P371266	DNM3	1.9655083	0.9749025	up	A_22_P00004805	LOC124905350	2.0133584	1.009604	up
A_21_P0004465	LOC105377714	2.1595063	1.1107016	up	A_23_P52761	MMP7	2.055026	1.0391567	up	A_22_P00004805	LOC124905350	1.9650885	0.9745943	up	A_21_P0008406	lnc-RNASE1-1	2.0092292	1.0066421	up
A_21_P0001018	LOC105371224	2.1536138	1.1067595	up	A_23_P101407	C3	2.0547917	1.0389922	up	A_33_P3334404	CA6	1.9597167	0.97064507	up	A_33_P3379492	LOC124905449	2.008737	1.0062888	up
A_21_P0000492	SNAR-F	2.1464365	1.1019435	up	A_21_P0008065	lnc-OLFM4-1	2.0532734	1.0379257	up	A_21_P0006318	LOC124902266	1.9580909	0.96944773	up	A_21_P0011888	ING5	2.0070355	1.0050662	up
A_33_P3709150	TBXT	2.1437998	1.1001701	up	A_22_P00012714	RP11_659G93	2.044983	1.0320888	up	A_33_P3237135	MMP2	1.957642	0.9691169	up	A_23_P74581	SNHG12	2.0065181	1.0046942	up
A_23_P36985	PCDH8	2.1417768	1.0988082	up	A_23_P24004	IFIT2	2.0447438	1.0319201	up	A_24_P318656	ITGB3	1.9554306	0.9674863	up	A_23_P345692	IL17D	1.9872415	0.9907672	up
A_23_P141555	TBX21	2.1383162	1.0964752	up	A_22_P00014898	OXA1L-DT	2.0446653	1.0318648	up	A_24_P40001	SIGLEC8	1.9547055	0.96695125	up	A_22_P00009922	LOC440700	1.9870976	0.99066275	up
A_23_P10542	HTRA3	2.1363509	1.0951486	up	A_23_P35000	GPR3	2.0380719	1.0272049	up	A_24_P99046	STK38L	1.9519341	0.9649043	up	A_19_P00320723	SRP14-DT	1.9860466	0.9898994	up
A_23_P253896	NPNT	2.1356938	1.0947047	up	A_22_P00016497	RP11_430B11	2.0373905	1.0267224	up	A_23_P302005	STON1	1.9517229	0.9647482	up	A_23_P41066	RASSF1	1.9814166	0.9865322	up
A_33_P3221999	GSDMB	2.1299088	1.0907916	up	A_33_P3300217	MYLK3	2.0343	1.0245326	up	A_33_P3330952	ATP8A1	1.950662	0.96396387	up	A_23_P57829	CPNE9	1.9779032	0.9839719	up
A_23_P398566	NR4A3	2.1234372	1.0864013	up	A_23_P148541	CTAG1A	2.034246	1.0244942	up	A_23_P148327	CACNA1F	1.9476888	0.9617632	up	A_33_P3234447	RP11_95F221	1.9732758	0.9805926	up
A_23_P161507	TESMIN	2.1216102	1.0851595	up	A_33_P3245439	CD40	2.0286078	1.02049	up	A_32_P133090	LOC105374312	1.9473248	0.9614935	up	A_21_P0003566	LOC105374367	1.9715478	0.9793287	up
A_21_P0012180	CYP4F35P	2.1207042	1.0845433	up	A_32_P55840	LINC01556	2.0268135	1.0192133	up	A_23_P375165	TEX19	1.9461365	0.9606129	up	A_21_P0006631	lnc-WDR37-3	1.9700377	0.9782232	up
A_23_P401774	ELMOD1	2.1186593	1.0831516	up	A_33_P3355454	lnc-ZNF133-2	2.02468	1.0176938	up	A_23_P130149	ENO3	1.941033	0.95682466	up	A_24_P291231	PER3	1.9672953	0.9762135	up
A_24_P358245	ATP8B5P	2.1183412	1.082935	up	A_21_P0002660	lnc-SRBD1-3	2.0230124	1.0165051	up	A_33_P3323068	AGPAT4	1.9395946	0.9557552	up	A_21_P0010573	RP11_164O237	1.9659654	0.97523797	up
A_23_P24903	P2RY2	2.1177518	1.0825335	up	A_21_P0002049	LINC01121	2.0177927	1.012778	up	A_33_P3238815	FRMD5	1.936012	0.9530879	up	A_21_P0013244	DTX2	1.965854	0.9751562	up
A_21_P0006631	lnc-WDR37-3	2.116421	1.0816267	up	A_22_P00012749	AQP5-AS1	2.0155776	1.0111933	up	A_22_P00011495	CTD_2089N33	1.9347023	0.9521116	up	A_23_P415706	ADGRD1	1.965376	0.97480536	up
A_22_P00012901	HAUS5	2.1159322	1.0812933	up	A_22_P00000867	AGRN	2.0124876	1.0089799	up	A_23_P217755	SHROOM2	1.9333382	0.95109403	up	A_33_P3371215	pqn-75	1.958965	0.9700916	up
A_23_P35000	GPR3	2.1099308	1.0771956	up	A_33_P3358044	LOC100128885	2.0091736	1.0066022	up	A_33_P3229147	RP11_673F181	1.9316108	0.9498044	up	A_33_P3225096	MTMR10	1.9534352	0.9660134	up
A_24_P97374	EOMES	2.1085982	1.0762842	up	A_22_P00014797	LINC00673	2.0080879	1.0058224	up	A_33_P3401243	OLFML2B	1.9288604	0.9477488	up	A_23_P393645	ADAMTS13	1.9530727	0.9657456	up
A_21_P0000511	SNAR-H	2.106043	1.0745349	up	A_33_P3419314	CHD5	2.0066757	1.0048075	up	A_33_P3346801	BMF	1.9283366	0.94735694	up	A_21_P0002715	LOLI1	1.9526953	0.9654668	up
A_33_P3248394	INMT	2.1020699	1.0718106	up	A_23_P421401	PDGFRB	2.0057015	1.0041069	up	A_32_P64200	GUCA1B	1.9273767	0.9466386	up	A_23_P7144	CXCL1	1.9519506	0.96491647	up
A_32_P228268	DNAH10	2.1011314	1.0711664	up	A_33_P3308347	ADAMTS8	2.0045118	1.003251	up	A_22_P00025071	AC0048374	1.9160093	0.93810457	up	A_22_P00013131	LOC100507513	1.9487048	0.9625156	up
A_23_P121795	SORBS2	2.0959752	1.0676216	up	A_22_P00009303	RP11_387H174	2.0037897	1.0027311	up	A_24_P105391	ERMAP	1.9110564	0.9343704	up	A_23_P41344	EREG	1.9478248	0.96186393	up
A_23_P74581	SNHG12	2.0917227	1.0646915	up	A_23_P37231	OR11G2	1.9992515	0.9994599	up	A_22_P00004778	CTD_3193O131	1.9106172	0.93403876	up	A_22_P00008278	CTD_3032H122	1.9447641	0.9595952	up
A_22_P00005696	RP11_577B71	2.0885592	1.062508	up	A_23_P433798	PODNL1	1.9977181	0.998353	up	A_24_P390495	CX3CL1	1.909842	0.93345326	up	A_21_P0002200	LINC03063	1.9437915	0.9588735	up
A_33_P3355454	lnc-ZNF133-2	2.0882924	1.0623237	up	A_21_P0004697	LOC124901449	1.9975407	0.9982249	up	A_22_P00000618	ACOX3	1.909178	0.9329516	up	A_21_P0000280	SNORD60	1.9416711	0.9572989	up
A_33_P3368855	GPC5	2.0870857	1.0614899	up	A_32_P228268	DNAH10	1.9926172	0.9946646	up	A_22_P00000867	AGRN	1.9088787	0.9327254	up	A_33_P3212860	AMTN	1.9410186	0.95681393	up
A_23_P88069	LHFPL6	2.0834463	1.0589719	up	A_23_P7144	CXCL1	1.9925532	0.9946183	up	A_23_P207879	CARD14	1.9054276	0.93011475	up	A_22_P00025377	CACNA2D3-AS1	1.9400772	0.95611405	up
A_24_P291231	PER3	2.0827823	1.0585121	up	A_19_P00321575	BPESC1	1.9898145	0.99263394	up	A_33_P3234447	RP11_95F221	1.904764	0.9296123	up	A_21_P0007217	LOC124902684	1.9394709	0.9556631	up
A_22_P00025311	LOC105378225	2.0815763	1.0576764	up	A_22_P00009122	ENSG00000290413	1.9850503	0.98917556	up	A_21_P0011939	APPAT	1.9044553	0.9293784	up	A_24_P262127	RRAD	1.9391546	0.9554279	up
A_23_P39955	ACTG2	2.0810454	1.0573084	up	A_23_P203173	IL10RA	1.9838134	0.98827636	up	A_24_P358245	ATP8B5P	1.9040186	0.9290476	up	A_23_P88069	LHFPL6	1.9350115	0.95234215	up
A_21_P0007217	LOC124902684	2.0773056	1.0547135	up	A_23_P39955	ACTG2	1.9809033	0.98615843	up	A_21_P0012111	XLOC_l2_008546	1.9022857	0.9277339	up	A_23_P386254	NKX3-2	1.9293864	0.94814205	up
A_24_P390495	CX3CL1	2.0767107	1.0543003	up	A_23_P131202	HES6	1.9805892	0.9859296	up	A_22_P00019588	ZC3H6	1.9004877	0.92636967	up	A_22_P00009438	SVIL-AS1	1.9282793	0.947314	up
A_22_P00013639	PCDH10-DT	2.0762625	1.0539888	up	A_21_P0010052	LOC124908110	1.9697402	0.9780053	up	A_22_P00013583	LOC102723692	1.8998835	0.92591095	up	A_33_P3238815	FRMD5	1.9213048	0.94208646	up
A_24_P784765	CD59	2.0757766	1.0536512	up	A_24_P207995	L1CAM	1.9676592	0.97648036	up	A_19_P00321671	LOC124900602	1.8977801	0.92431283	up	A_23_P103361	LCK	1.9188234	0.9402219	up
A_33_P3310864	ACP2	2.0712786	1.0505216	up	A_23_P398566	NR4A3	1.9653612	0.9747945	up	A_21_P0005078	lnc-SOD2-2	1.897467	0.9240748	up	A_21_P0006186	LOC158435	1.9161108	0.9381809	up
A_23_P52761	MMP7	2.0686965	1.048722	up	A_22_P00019588	ZC3H6	1.9621404	0.9724283	up	A_23_P64712	TCTN2	1.8935505	0.9210939	up	A_32_P228268	DNAH10	1.9152284	0.93751645	up
A_23_P140928	TMC7	2.0666525	1.0472959	up	A_23_P165707	LYG1	1.9606597	0.9713392	up	A_24_P630490	PJVK	1.8932554	0.920869	up	A_33_P3330952	ATP8A1	1.9144093	0.9368993	up
A_23_P34233	QPRT	2.06486	1.046044	up	A_23_P415706	ADGRD1	1.9577062	0.96916425	up	A_23_P203173	IL10RA	1.8931782	0.9208102	up	A_23_P37231	OR11G2	1.9142992	0.9368164	up
A_22_P00000693	lnc-ADAM21-2	2.0633743	1.0450056	up	A_23_P139786	OASL	1.9566048	0.9683524	up	A_21_P0008065	lnc-OLFM4-1	1.8921326	0.9200132	up	A_22_P00012882	LOC105369304	1.9133849	0.9361271	up
A_33_P3393996	OR4D8P	2.0632114	1.0448917	up	A_22_P00011939	LINC02700	1.9549732	0.96714884	up	A_33_P3287223	DPP4	1.8917097	0.9196907	up	A_23_P28507	MGAT4A	1.9126414	0.9355664	up
A_33_P3338928	DAB2	2.062983	1.044732	up	A_21_P0000491	SNAR-G1	1.9538714	0.96633554	up	A_23_P94403	TYRP1	1.8906093	0.9188512	up	A_33_P3326617	FAHD1	1.9112357	0.9345057	up
A_21_P0007369	LOC105369376	2.0620139	1.044054	up	A_22_P00025071	AC0048374	1.9439832	0.9590158	up	A_21_P0007885	LINC02453	1.8893431	0.9178847	up	A_23_P94216	LONRF1	1.9111096	0.93441045	up
A_21_P0006478	LOC105379413	2.059774	1.042486	up	A_33_P3368855	GPC5	1.9367167	0.9536129	up	A_22_P00016512	LINC01683	1.8885964	0.9173144	up	A_32_P133090	LOC105374312	1.9092784	0.9330275	up
A_19_P00322645	RPS6KA5	2.0574303	1.0408435	up	A_24_P354689	SPOCK1	1.9349701	0.9523113	up	A_21_P0010573	RP11_164O237	1.8877604	0.9166757	up	A_23_P165624	TNFAIP6	1.9087856	0.93265504	up
A_22_P00001594	ARMCX3-AS1	2.0488367	1.0348049	up	A_24_P124624	OLR1	1.9344702	0.9519385	up	A_21_P0007371	IUR1	1.885226	0.91473746	up	A_23_P4899	NTF4	1.9075224	0.93170005	up
A_23_P41066	RASSF1	2.0478232	1.0340912	up	A_23_P342641	SLC44A5	1.9342909	0.95180476	up	A_23_P69497	CLEC3B	1.8850108	0.91457283	up	A_21_P0000128	MKRN2OS	1.9061999	0.9306994	up
A_24_P99046	STK38L	2.0470152	1.0335218	up	A_21_P0002195	LINC00486	1.9277478	0.94691634	up	A_22_P00014797	LINC00673	1.8847047	0.9143385	up	A_22_P00013165	RNF125	1.899729	0.92579365	up
A_24_P124624	OLR1	2.0459445	1.0327669	up	A_21_P0007592	lnc-NAV3-1	1.9274353	0.94668245	up	A_23_P92909	SPINK6	1.8837214	0.91358554	up	A_23_P364613	HOGA1	1.8995138	0.9256302	up
A_21_P0008406	lnc-RNASE1-1	2.0423636	1.0302398	up	A_23_P140928	TMC7	1.9272169	0.9465189	up	A_33_P3419945	Q6ZNT0	1.8836997	0.913569	up	A_33_P3412375	YME1L1	1.8952693	0.9224028	up
A_23_P205031	COL4A2	2.040605	1.028997	up	A_21_P0003564	lnc-WFS1-1	1.9255447	0.9452666	up	A_33_P3420347	KCNJ18	1.8781289	0.90929604	up	A_33_P3363316	LINC00957	1.8938098	0.9212914	up
A_33_P3330952	ATP8A1	2.0339308	1.0242707	up	A_32_P148275	SPIC	1.9217772	0.94244117	up	A_23_P420863	NOD2	1.878033	0.9092225	up	A_22_P00004066	ALDH1A3-AS1	1.8889564	0.9175894	up
A_23_P131676	ACKR3	2.0300205	1.0214943	up	A_21_P0006577	lnc-ASB9-1	1.9216986	0.94238204	up	A_21_P0010103	RP5_1068H66	1.8745668	0.90655726	up	A_22_P00003573	lnc-CCT7-1	1.8878734	0.916762	up
A_33_P3390057	TM4SF1	2.0299253	1.0214267	up	A_22_P00005863	ERN1	1.9202552	0.941298	up	A_21_P0000641	C10orf143	1.8731033	0.90543044	up	A_23_P133691	RRAGD	1.8843366	0.91405666	up
A_23_P421401	PDGFRB	2.0276608	1.0198163	up	A_33_P3319791	NR4A1	1.9188973	0.94027746	up	A_21_P0000603	ASB9P1	1.8728614	0.9052441	up	A_33_P3340260	OTOG	1.8830028	0.91303515	up
A_23_P307536	SH3D21	2.0253642	1.0181813	up	A_33_P3288805	KLC2	1.9181491	0.93971485	up	A_21_P0012696	LINC02268	1.8713104	0.90404886	up	A_22_P00016190	RP11_1069G102	1.8805212	0.9111325	up
A_22_P00011317	LINC02104	2.0194538	1.0139651	up	A_23_P120227	LBH	1.9169937	0.93884563	up	A_23_P52761	MMP7	1.871186	0.90395296	up	A_24_P782308	NEDD4L	1.8783554	0.9094701	up
A_33_P3369844	CD24	2.0133674	1.0096104	up	A_23_P210425	MYL9	1.9150196	0.9373592	up	A_23_P41066	RASSF1	1.8703973	0.9033448	up	A_23_P16652	ZNF555	1.8766536	0.9081623	up
A_33_P3288805	KLC2	2.009432	1.0067878	up	A_33_P3377256	OGFRP1	1.9149789	0.93732846	up	A_21_P0011888	ING5	1.862163	0.89697933	up	A_21_P0000508	SNAR-D	1.8759136	0.90759337	up
A_22_P00007740	LOC101929457	2.008946	1.0064387	up	A_23_P133474	GPX3	1.9035636	0.9287028	up	A_21_P0002195	LINC00486	1.8615797	0.89652735	up	A_33_P3419314	CHD5	1.8737332	0.90591556	up
A_21_P0003041	LOC105374153	2.008537	1.006145	up	A_24_P261417	DKK3	1.9014623	0.92710936	up	A_23_P401774	ELMOD1	1.8613849	0.8963764	up	A_23_P66481	RTN4RL1	1.867033	0.9007474	up
A_33_P3420862	PAGE2B	2.0058796	1.004235	up	A_33_P3219115	LSM3P4	1.9009176	0.92669606	up	A_24_P272310	MUSTN1	1.8593447	0.8947942	up	A_21_P0005508	lnc-PION-1	1.8661098	0.9000339	up
A_24_P317907	SORBS1	2.003907	1.0028155	up	A_24_P943113	EIF4E3	1.9006702	0.9265082	up	A_33_P3369944	ADAM21	1.8586805	0.89427876	up	A_23_P41204	FAM131A	1.8657717	0.8997724	up
A_22_P00012561	MIDEAS-AS1	2.002807	1.0020233	up	A_32_P4985	CAMTA1	1.900415	0.9263144	up	A_33_P3379886	FGF2	1.8571799	0.89311355	up	A_33_P3414683	KIFC2	1.8643048	0.8986378	up
A_19_P00321575	BPESC1	2.001922	1.0013857	up	A_23_P64712	TCTN2	1.8947034	0.921972	up	A_22_P00021669	CTD_2545H12	1.8557279	0.8919852	up	A_21_P0011756	SAXO3	1.8632874	0.8978503	up
A_22_P00004805	LOC124905350	2.001108	1.000799	up	A_21_P0000511	SNAR-H	1.8943213	0.92168105	up	A_21_P0013473	CTA_221G97	1.8538135	0.89049613	up	A_23_P29773	LAMP3	1.8628833	0.8975373	up
A_23_P333038	CFAP43	1.9983472	0.99880725	up	A_22_P00005696	RP11_577B71	1.8925383	0.92032254	up	A_24_P133253	KITLG	1.8535153	0.89026403	up	A_23_P83818	COL5A1	1.862406	0.8971676	up
A_22_P00012749	AQP5-AS1	1.9978087	0.99841845	up	A_23_P4899	NTF4	1.8920822	0.9199748	up	A_23_P24004	IFIT2	1.8532381	0.89004827	up	A_23_P129786	SREBF1	1.861292	0.8963044	up
A_22_P00012882	LOC105369304	1.9884553	0.99164814	up	A_33_P3286066	PHLDB2	1.8920788	0.9199722	up	A_33_P3264657	CYP27C1	1.8528148	0.88971865	up	A_33_P3286066	PHLDB2	1.8610253	0.89609766	up
A_33_P3393200	SRRM4	1.9825339	0.9873456	up	A_22_P00013919	RP11_146N234	1.8917491	0.91972077	up	A_19_P00320723	SRP14-DT	1.8506761	0.8880524	up	A_33_P3310864	ACP2	1.8561404	0.89230585	up
A_21_P0000507	SNAR-B2	1.9820741	0.9870109	up	A_33_P3387420	PKHD1	1.8909551	0.9191151	up	A_21_P0010392	lnc-AC007663.1-5	1.8491534	0.8868649	up	A_23_P307844	PHYHD1	1.8547616	0.89123374	up
A_23_P150379	MPZL2	1.9811466	0.98633564	up	A_32_P64200	GUCA1B	1.8905759	0.91882575	up	A_32_P229132	FMN2	1.8485212	0.8863716	up	A_23_P148327	CACNA1F	1.8545212	0.89104676	up
A_22_P00014898	OXA1L-DT	1.9807544	0.98605	up	A_33_P3330952	ATP8A1	1.8905071	0.9187733	up	A_24_P124624	OLR1	1.8446434	0.8833419	up	A_33_P3367471	PLEKHG1	1.8535848	0.8903181	up
A_33_P3326617	FAHD1	1.9804368	0.9858186	up	A_33_P3363260	PGM2L1	1.8904138	0.918702	up	A_22_P00014898	OXA1L-DT	1.844217	0.88300836	up	A_32_P55840	LINC01556	1.8526545	0.88959384	up
A_33_P3371215	pqn-75	1.9791986	0.9849163	up	A_22_P00013775	ZHX2-AS1	1.8876961	0.9166266	up	A_23_P35000	GPR3	1.8437431	0.8826377	up	A_22_P00020891	LINC02758	1.8523833	0.88938266	up
A_23_P153320	ICAM1	1.9780366	0.9840691	up	A_24_P380567	CALN1	1.8874463	0.9164356	up	A_24_P208825	MUC4	1.8425542	0.8817071	up	A_23_P153320	ICAM1	1.8517786	0.88891166	up
A_21_P0000509	SNAR-G2	1.9766634	0.98306715	up	A_23_P307536	SH3D21	1.8862766	0.9155413	up	A_23_P37231	OR11G2	1.8422171	0.8814431	up	A_21_P0001868	LOC105369167	1.849989	0.88751674	up
A_21_P0002195	LINC00486	1.976339	0.9828304	up	A_24_P260134	NMNAT3	1.8861165	0.9154188	up	A_23_P120227	LBH	1.8408755	0.8803921	up	A_21_P0003081	LOC102724877	1.8493271	0.88700044	up
A_23_P140362	VRTN	1.9757568	0.98240536	up	A_33_P3228807	SPEG	1.8846728	0.91431403	up	A_23_P398566	NR4A3	1.8394014	0.87923634	up	A_22_P00011124	RP3_414A1511	1.8464252	0.8847348	up
A_23_P371266	DNM3	1.9733893	0.9806756	up	A_23_P371266	DNM3	1.8843714	0.91408336	up	A_33_P3359590	DAZAP1	1.8385696	0.8785838	up	A_21_P0005078	lnc-SOD2-2	1.8404461	0.88005555	up
A_24_P226970	ZNF365	1.9719813	0.97964585	up	A_21_P0006512	UBE2A	1.8807654	0.9113199	up	A_33_P7455793	RBM26-AS1	1.8369776	0.877334	up	A_23_P399255	RNF182	1.8379965	0.878134	up
A_23_P120227	LBH	1.9715745	0.9793483	up	A_24_P319113	P2RX7	1.8780527	0.90923756	up	A_23_P422981	FBXO36	1.8366351	0.87706506	up	A_23_P217297	ZNF711	1.8372108	0.8775171	up
A_33_P3341429	NEXN	1.9685706	0.9771485	up	A_23_P1102	ACTA1	1.8771373	0.90853417	up	A_22_P00019819	ATP6AP1L	1.8365015	0.8769601	up	A_23_P21134	DDIT3	1.8341382	0.8751023	up
A_24_P6030	LOC102723553	1.9619573	0.9722937	up	A_23_P362228	ZNF436-AS1	1.8755114	0.907284	up	A_21_P0003566	LOC105374367	1.8341919	0.8751446	up	A_33_P3342628	HES4	1.8265535	0.86912394	up
A_32_P321996	WDFY4	1.9595476	0.9705207	up	A_22_P00012561	MIDEAS-AS1	1.8746673	0.90663457	up	A_21_P0001051	RP11_38J221	1.8320186	0.8734341	up	A_23_P35871	E2F8	1.8265014	0.8690828	up
A_33_P3219115	LSM3P4	1.9594742	0.97046655	up	A_21_P0011619	TBC1D3P5	1.87439	0.9064212	up	A_32_P9986	DYNLT2	1.8318418	0.87329495	up	A_21_P0011516	XLOC_l2_005683	1.8263268	0.868945	up
A_21_P0007904	LINC02369	1.9574019	0.96893996	up	A_23_P129786	SREBF1	1.874177	0.9062572	up	A_33_P3687198	HRK	1.8312675	0.8728425	up	A_21_P0000515	VTRNA1-3	1.825438	0.8682427	up
A_24_P174793	PCSK1	1.955682	0.9676719	up	A_23_P92909	SPINK6	1.8739301	0.90606713	up	A_33_P3709150	TBXT	1.8303652	0.87213147	up	A_33_P3275055	ST6GALNAC3	1.8219516	0.86548465	up
A_21_P0007885	LINC02453	1.9527662	0.96551925	up	A_33_P3338928	DAB2	1.872634	0.905069	up	A_23_P41344	EREG	1.8302119	0.87201065	up	A_22_P00013475	LINC02128	1.820741	0.86452574	up
A_21_P0007277	LOC124902759	1.9519179	0.9648924	up	A_23_P408280	TERB1	1.8711913	0.903957	up	A_23_P210425	MYL9	1.830031	0.87186813	up	A_23_P120227	LBH	1.8178756	0.8622535	up
A_24_P354689	SPOCK1	1.9497864	0.9633161	up	A_33_P3253528	MED20	1.8711427	0.90391964	up	A_23_P101407	C3	1.827889	0.87017846	up	A_33_P3265714	STPG4	1.8167366	0.8613493	up
A_33_P3352632	ITFG2-AS1	1.9492046	0.9628855	up	A_21_P0010859	NSUN6	1.8691797	0.90240526	up	A_21_P0000791	FAM95A	1.827509	0.8698786	up	A_33_P3221999	GSDMB	1.8157922	0.8605991	up
A_33_P3319791	NR4A1	1.948881	0.962646	up	A_21_P0010580	LOC124904536	1.8675401	0.90113926	up	A_23_P5983	PLTP	1.8260462	0.8687233	up	A_33_P3338928	DAB2	1.815698	0.8605243	up
A_33_P3381701	AC1390994	1.9468746	0.96116	up	A_22_P00012323	LINC02950	1.865595	0.8996358	up	A_21_P0009590	lnc-MBP-1	1.8251001	0.86797553	up	A_33_P3383556	SEC14L3	1.8147489	0.85976994	up
A_23_P23074	IFI44	1.9465244	0.9609004	up	A_24_P174793	PCSK1	1.862473	0.89721954	up	A_21_P0014631	LOC112268272	1.8239763	0.867087	up	A_24_P56484	BRMS1L	1.8123106	0.85783017	up
A_23_P345928	METTL25	1.9456065	0.9602199	up	A_23_P401774	ELMOD1	1.8585111	0.8941473	up	A_23_P145514	IL20RA	1.823104	0.86639684	up	A_33_P3369885	MROH1	1.8109027	0.856709	up
A_23_P217297	ZNF711	1.944427	0.95934504	up	A_23_P78018	ABCA5	1.8574044	0.89328796	up	A_23_P14184	THSD1	1.8225715	0.8659754	up	A_22_P00000618	ACOX3	1.8102931	0.8562233	up
A_23_P165707	LYG1	1.9440211	0.95904386	up	A_23_P131676	ACKR3	1.8540846	0.8907071	up	A_23_P10232	BANK1	1.8222322	0.8657068	up	A_33_P3318220	BPIFA3	1.8099545	0.85595345	up
A_33_P3374987	NAT16	1.9431752	0.958416	up	A_23_P426305	AOC3	1.8526379	0.8895809	up	A_21_P0000280	SNORD60	1.8211557	0.8648542	up	A_21_P0000282	SNORD56	1.8094262	0.8555323	up
A_22_P00011124	RP3_414A1511	1.9426532	0.9580284	up	A_21_P0007933	NRAD1	1.8511056	0.8883872	up	A_22_P00021771	LOC107985839	1.8206311	0.8644387	up	A_21_P0000641	C10orf143	1.8071104	0.85368466	up
A_23_P170050	RIT2	1.9411739	0.9569294	up	A_23_P1782	CD82	1.8493569	0.8870237	up	A_21_P0006478	LOC105379413	1.8185656	0.86280096	up	A_23_P334857	ZNF385B	1.8067632	0.8534074	up
A_21_P0011450	LOC101927506	1.9408991	0.9567251	up	A_23_P29773	LAMP3	1.8467035	0.88495225	up	A_23_P134426	GPNMB	1.8183777	0.86265194	up	A_33_P3281985	CR2	1.8044515	0.85156035	up
A_33_P3346801	BMF	1.9406552	0.9565438	up	A_23_P131899	SDCBP2	1.8464435	0.8847492	up	A_33_P3360665	ACVR1	1.8169423	0.86151266	up	A_23_P155688	SPINK2	1.8023014	0.8498403	up
A_32_P382427	PSMG3-AS1	1.9391515	0.9554255	up	A_33_P3312209	TAF11L2	1.8462622	0.88460743	up	A_23_P165707	LYG1	1.8149315	0.85991514	up	A_32_P74409	C11orf96	1.8019897	0.8495908	up
A_22_P00021771	LOC107985839	1.9378349	0.9544456	up	A_33_P3234447	RP11_95F221	1.8417763	0.8810978	up	A_23_P114883	FMOD	1.8116057	0.857269	up	A_23_P61149	INPP5D	1.8018268	0.84946036	up
A_22_P00000677	KCNK15-AS1	1.9329555	0.9508084	up	A_23_P31755	CRH	1.8382242	0.8783127	up	A_22_P00019236	LOC107986229	1.8108575	0.856673	up	A_33_P3366575	NXT2	1.8013082	0.84904504	up
A_24_P787947	YPEL2	1.9294364	0.9481795	up	A_21_P0008446	LOC105370525	1.8365668	0.87701136	up	A_24_P340247	IZUMO1	1.8101144	0.8560809	up	A_23_P24004	IFIT2	1.7991008	0.847276	up
A_33_P3376350	SLC38A10	1.9292073	0.9480082	up	A_21_P0004903	lnc-TPBG-3	1.8345757	0.8754464	up	A_23_P117163	RCBTB1	1.8098116	0.8558395	up	A_33_P3419945	Q6ZNT0	1.7982974	0.84663165	up
A_23_P348183	LINC03040	1.9290437	0.94788575	up	A_19_P00805954	LYRM4-AS1	1.8339404	0.8749467	up	A_22_P00009438	SVIL-AS1	1.8086928	0.85494745	up	A_24_P630490	PJVK	1.7969636	0.8455612	up
A_32_P229132	FMN2	1.9247463	0.9446683	up	A_24_P272310	MUSTN1	1.8289282	0.87099844	up	A_33_P3231814	LOC107985911	1.8071766	0.85373753	up	A_23_P119835	NLRC4	1.7946227	0.8436805	up
A_23_P66481	RTN4RL1	1.9246634	0.9446062	up	A_21_P0006811	LOC105376350	1.8279473	0.8702244	up	A_22_P00000693	lnc-ADAM21-2	1.8062395	0.8529892	up	A_23_P389897	NGFR	1.7936432	0.84289294	up
A_24_P299474	TENM2	1.9238017	0.9439601	up	A_33_P3238815	FRMD5	1.8273419	0.8697466	up	A_22_P00001783	SLC6A1-AS1	1.8038188	0.85105443	up	A_23_P215048	KIAA0408	1.7934496	0.84273726	up
A_33_P3369885	MROH1	1.9233085	0.94359016	up	A_33_P3340260	OTOG	1.824094	0.8671801	up	A_23_P501547	ADCY6	1.803413	0.8507298	up	A_23_P145514	IL20RA	1.7929313	0.84232026	up
A_23_P33196	COL5A2	1.9230659	0.9434082	up	A_23_P121533	SPON2	1.8238604	0.86699533	up	A_21_P0006867	lnc-C10orf136-1	1.8005736	0.84845656	up	A_33_P3316273	CCL3	1.7920262	0.8415917	up
A_23_P104073	S100A3	1.9210808	0.94191825	up	A_33_P3396389	IL1R1	1.8201286	0.8640404	up	A_23_P386254	NKX3-2	1.7998843	0.84790415	up	A_23_P54291	DUOX1	1.7919286	0.8415132	up
A_23_P139786	OASL	1.9200853	0.94117045	up	A_23_P106389	SEMA7A	1.8196403	0.8636533	up	A_24_P99175	ZDHHC22	1.7997574	0.8478024	up	A_33_P3326588	TNFRSF10D	1.7895908	0.83962977	up
A_22_P00006961	lnc-GCNT7-2	1.9196566	0.9408483	up	A_19_P00321671	LOC124900602	1.8185848	0.8628162	up	A_23_P399255	RNF182	1.799543	0.8476306	up	A_23_P362228	ZNF436-AS1	1.7894351	0.8395043	up
A_23_P212696	FSTL1	1.9174898	0.9392189	up	A_23_P52974	CBLIF	1.8185238	0.8627678	up	A_23_P39955	ACTG2	1.7987388	0.8469857	up	A_24_P340247	IZUMO1	1.7882087	0.8385151	up
A_21_P0005448	AC0995523	1.9130512	0.93587554	up	A_33_P3414157	MLPH	1.8175923	0.8620286	up	A_21_P0012180	CYP4F35P	1.7947083	0.84374934	up	A_23_P398566	NR4A3	1.7881745	0.83848757	up
A_22_P00021669	CTD_2545H12	1.9118432	0.9349642	up	A_23_P121665	SORCS2	1.8138943	0.8590903	up	A_24_P299474	TENM2	1.787943	0.8383007	up	A_33_P3372426	ADAMTS5	1.7875475	0.8379816	up
A_22_P00013775	ZHX2-AS1	1.9095675	0.9332459	up	A_24_P843020	PCAT19	1.8121371	0.8576921	up	A_22_P00023877	LINC00314	1.7864964	0.83713305	up	A_22_P00025849	LINC01996	1.787411	0.83787143	up
A_21_P0005655	LOC105379242	1.907962	0.9320324	up	A_23_P34233	QPRT	1.8119506	0.8575436	up	A_23_P129786	SREBF1	1.784282	0.83534366	up	A_21_P0008139	LOC102723392	1.787192	0.83769464	up
A_23_P92520	ANP32C	1.9037626	0.9288536	up	A_22_P00020880	NAV2-AS2	1.8106263	0.85648876	up	A_23_P10559	AATK	1.7829915	0.83429986	up	A_21_P0002640	lnc-TMEM18-6	1.7870537	0.83758295	up
A_21_P0002640	lnc-TMEM18-6	1.9036704	0.9287838	up	A_21_P0007277	LOC124902759	1.8097323	0.8557763	up	A_23_P41204	FAM131A	1.781551	0.83313376	up	A_21_P0000219	SNORD34	1.7864311	0.83708024	up
A_33_P3228807	SPEG	1.9034313	0.92860246	up	A_33_P3255914	MYLIP	1.80895	0.8551525	up	A_24_P532864	LOC105379051	1.7809929	0.8326817	up	A_33_P3231814	LOC107985911	1.7846981	0.83568007	up
A_33_P3423440	KRBOX5	1.9024062	0.92782533	up	A_23_P374322	LACC1	1.8062125	0.8529677	up	A_24_P927614	RP11_655M1414	1.780658	0.83241045	up	A_21_P0009759	LOC105372356	1.7838843	0.83502203	up
A_24_P183150	CXCL3	1.9020745	0.92757374	up	A_33_P3323068	AGPAT4	1.8061955	0.85295403	up	A_22_P00010658	ENSG00000290490	1.7799522	0.8318385	up	A_24_P133253	KITLG	1.7830441	0.83434236	up
A_21_P0007933	NRAD1	1.899361	0.92551416	up	A_33_P3369844	CD24	1.8060482	0.8528364	up	A_23_P155688	SPINK2	1.7797532	0.8316772	up	A_23_P1102	ACTA1	1.7815841	0.83316064	up
A_23_P203173	IL10RA	1.896457	0.9233066	up	A_33_P3372426	ADAMTS5	1.803844	0.8510746	up	A_21_P0006631	lnc-WDR37-3	1.7744257	0.82735217	up	A_23_P207879	CARD14	1.7795879	0.8315432	up
A_23_P50517	ZNF541	1.896322	0.92320395	up	A_21_P0014631	LOC112268272	1.802738	0.8501897	up	A_33_P3378654	RP11-119F19.4	1.7712142	0.82473874	up	A_23_P35000	GPR3	1.7766155	0.8291315	up
A_23_P200670	DNAI4	1.895771	0.9227847	up	A_21_P0000515	VTRNA1-3	1.8018087	0.8494458	up	A_23_P256735	CPQ	1.7705258	0.82417786	up	A_21_P0006292	linc-DIRAS2-2	1.7752193	0.82799727	up
A_24_P268993	LEAP2	1.8957623	0.92277807	up	A_23_P35871	E2F8	1.8010646	0.8488499	up	A_23_P121665	SORCS2	1.7696638	0.82347536	up	A_23_P39955	ACTG2	1.774163	0.82713854	up
A_21_P0006811	LOC105376350	1.8915985	0.91960585	up	A_23_P153320	ICAM1	1.8000264	0.8480181	up	A_33_P3252394	GADD45G	1.7684761	0.8225068	up	A_21_P0006513	LOC124908537	1.7737722	0.82682073	up
A_33_P3420347	KCNJ18	1.891377	0.91943693	up	A_23_P125278	CXCL11	1.7972186	0.8457658	up	A_23_P362228	ZNF436-AS1	1.7636733	0.8185833	up	A_33_P3242923	LINC00640	1.7736573	0.82672733	up
A_21_P0002677	LOC105373593	1.8902882	0.9186062	up	A_21_P0007217	LOC124902684	1.7971736	0.8457298	up	A_22_P00018048	ZNF275	1.7636681	0.8185791	up	A_33_P3293903	AFF2	1.7736506	0.8267219	up
A_22_P00003069	LINC02866	1.8882309	0.9170352	up	A_33_P3374987	NAT16	1.7964021	0.84511036	up	A_22_P00013919	RP11_146N234	1.7624053	0.8175457	up	A_22_P00016935	TSPAN33	1.7735593	0.82664764	up
A_33_P3229147	RP11_673F181	1.8869448	0.91605216	up	A_21_P0014670	HPS1-AS1	1.7929728	0.8423536	up	A_24_P236935	KLK6	1.7622467	0.81741595	up	A_22_P00011440	TENM2-AS1	1.7713356	0.82483757	up
A_24_P274615	ARRDC3	1.8857356	0.9151274	up	A_21_P0006583	Rhox13	1.7927982	0.8422131	up	A_22_P00004066	ALDH1A3-AS1	1.7618307	0.8170753	up	A_22_P00008908	KLHL8	1.7708788	0.82446545	up
A_22_P00010396	CTD_2139B155	1.885651	0.91506267	up	A_33_P3337959	LOC101927468	1.7926835	0.84212077	up	A_23_P86710	FRMPD2	1.7588841	0.81466043	up	A_21_P0011194	LINC00454	1.7706263	0.82425976	up
A_33_P3231814	LOC107985911	1.8851886	0.91470885	up	A_33_P3326588	TNFRSF10D	1.790708	0.84053004	up	A_33_P3369844	CD24	1.7571903	0.81327045	up	A_24_P207995	L1CAM	1.7698718	0.82364494	up
A_21_P0010580	LOC124904536	1.8847908	0.9144044	up	A_23_P399255	RNF182	1.788007	0.83835244	up	A_33_P3371325	FTHL17	1.7544595	0.8110267	up	A_23_P70719	LAMA2	1.7674756	0.82169026	up
A_24_P365767	CYBB	1.8790802	0.91002667	up	A_33_P3286704	LOC105370256	1.7867529	0.8373402	up	A_32_P152767	SKIDA1	1.7541966	0.81081045	up	A_23_P378288	IKZF4	1.7658179	0.8203366	up
A_23_P352266	BCL2	1.8782978	0.90942585	up	A_23_P123096	GNGT1	1.7863866	0.8370443	up	A_23_P70897	ZCWPW1	1.7540429	0.81068397	up	A_22_P00018310	RP11_452L65	1.7656182	0.8201734	up
A_23_P131899	SDCBP2	1.8773232	0.908677	up	A_22_P00017475	UQCRFS1-DT	1.7859906	0.83672446	up	A_33_P3242923	LINC00640	1.7533668	0.81012785	up	A_22_P00024653	lnc-CPM-3	1.7642553	0.8190594	up
A_24_P207995	L1CAM	1.8763348	0.90791726	up	A_22_P00004353	RP11_324F111	1.78154	0.8331249	up	A_23_P4899	NTF4	1.7525376	0.80944544	up	A_23_P141555	TBX21	1.7626054	0.81770957	up
A_23_P18078	RARRES1	1.8743597	0.9063978	up	A_23_P152620	TNFSF13	1.7808046	0.83252925	up	A_22_P00002048	XXBAC_B476C2013	1.7510694	0.80823624	up	A_24_P99175	ZDHHC22	1.7622563	0.8174237	up
A_24_P937405	PRSS23	1.8723325	0.90483665	up	A_23_P10232	BANK1	1.7807803	0.8325096	up	A_23_P144071	COL7A1	1.7488488	0.8064056	up	A_23_P10559	AATK	1.7606361	0.8160968	up
A_23_P360754	ADAMTS4	1.8691093	0.9023509	up	A_22_P00011317	LINC02104	1.7802422	0.83207357	up	A_32_P120791	LOC124901228	1.7487867	0.8063543	up	A_23_P101407	C3	1.7580858	0.81400555	up
A_23_P35414	PPP1R3C	1.8666778	0.9004729	up	A_33_P3334404	CA6	1.7795812	0.8315377	up	A_33_P3310864	ACP2	1.748338	0.80598414	up	A_23_P89780	LAMA3	1.7578155	0.81378365	up
A_33_P3312209	TAF11L2	1.8646997	0.8989433	up	A_24_P365767	CYBB	1.7751479	0.8279393	up	A_23_P61149	INPP5D	1.7458017	0.8038897	up	A_24_P124624	OLR1	1.7571245	0.81321645	up
A_22_P00020501	PHKG2	1.8602825	0.89552176	up	A_23_P15876	ALPK2	1.773526	0.8266204	up	A_23_P95930	HMGA2	1.7436275	0.8020919	up	A_32_P189211	PAK6-AS1	1.7565511	0.81274563	up
A_22_P00023655	RP11_798K34	1.8602754	0.8955162	up	A_22_P00011124	RP3_414A1511	1.7728168	0.8260434	up	A_22_P00013475	LINC02128	1.7435164	0.8019999	up	A_23_P20697	ADAMTSL2	1.7559985	0.81229156	up
A_21_P0007592	lnc-NAV3-1	1.8583125	0.89399314	up	A_23_P57829	CPNE9	1.7721341	0.8254878	up	A_33_P3390013	ADAMTS1	1.7429829	0.80155843	up	A_22_P00004326	PRKAR2B-AS1	1.7504202	0.80770135	up
A_33_P3401243	OLFML2B	1.8496015	0.8872145	up	A_33_P3254161	LTA	1.771329	0.8248322	up	A_23_P342641	SLC44A5	1.7420423	0.8007797	up	A_33_P3401008	TMEM150B	1.7487338	0.80631065	up
A_22_P00019588	ZC3H6	1.8474363	0.88552463	up	A_23_P38346	DHX58	1.7706773	0.82430136	up	A_33_P3338928	DAB2	1.7408317	0.7997768	up	A_22_P00025521	LOC101928191	1.7485274	0.8061404	up
A_24_P237443	SASH3	1.8441551	0.88295996	up	A_21_P0005448	AC0995523	1.7683914	0.8224376	up	A_23_P23074	IFI44	1.7407963	0.7997474	up	A_21_P0011497	LOHAN2	1.748204	0.8058736	up
A_33_P3587376	SNAR-A3	1.8425571	0.88170934	up	A_24_P784765	CD59	1.7676917	0.82186675	up	A_23_P357207	MRAP2	1.7394261	0.7986114	up	A_21_P0012458	FAM86B2-DT	1.7475848	0.80536246	up
A_32_P152767	SKIDA1	1.8371162	0.87744296	up	A_23_P206280	ADGRG1	1.7644597	0.8192265	up	A_33_P3393200	SRRM4	1.7392226	0.7984426	up	A_23_P92672	OCLN	1.7474314	0.8052358	up
A_23_P10025	NELL2	1.8350204	0.8757961	up	A_32_P152767	SKIDA1	1.7635741	0.8185022	up	A_22_P00025377	CACNA2D3-AS1	1.738768	0.7980654	up	A_24_P402438	TGFB2	1.745637	0.8037536	up
A_21_P0009498	lnc-SOCS6-5	1.8349712	0.87575746	up	A_24_P937405	PRSS23	1.7634839	0.8184284	up	A_23_P153320	ICAM1	1.7358159	0.79561394	up	A_23_P371266	DNM3	1.7450655	0.8032811	up
A_22_P00017475	UQCRFS1-DT	1.8334941	0.87459564	up	A_24_P291231	PER3	1.7630013	0.8180335	up	A_33_P6471335	GIHCG	1.7357413	0.7955519	up	A_24_P340776	NPIPB8/NPIPB9	1.7444783	0.80279565	up
A_22_P00001642	FAM181A-AS1	1.828625	0.87075925	up	A_23_P375165	TEX19	1.7629737	0.8180109	up	A_23_P34233	QPRT	1.7354214	0.795286	up	A_22_P00000693	lnc-ADAM21-2	1.7428714	0.8014661	up
A_33_P3408443	ENSG00000289734	1.8262974	0.8689217	up	A_32_P78681	GLP2R	1.7602831	0.81580746	up	A_33_P3418833	FLRT3	1.7345647	0.79457366	up	A_33_P3687198	HRK	1.7426172	0.8012557	up
A_32_P51237	KANK4	1.8246707	0.86763614	up	A_23_P54291	DUOX1	1.7582642	0.8141519	up	A_22_P00021776	CTNNA2-AS1	1.7342027	0.79427254	up	A_21_P0006120	lnc-SMARCA2-1	1.7416263	0.80043507	up
A_23_P61149	INPP5D	1.8241308	0.8672092	up	A_21_P0014011	LOC124900372	1.7569548	0.81307703	up	A_21_P0004277	lnc-GPR98-2	1.7329243	0.79320866	up	A_23_P214026	FBN2	1.7405301	0.7995268	up
A_21_P0000515	VTRNA1-3	1.8210977	0.8648084	up	A_33_P3232692	IL24	1.7552532	0.8116792	up	A_23_P301021	ASTN1	1.732017	0.79245317	up	A_33_P3363260	PGM2L1	1.740189	0.799244	up
A_21_P0014362	MYO1D-DT	1.8203323	0.8642018	up	A_33_P3359590	DAZAP1	1.7550875	0.811543	up	A_22_P00005482	LOC105371357	1.7314813	0.7920068	up	A_33_P7455793	RBM26-AS1	1.7386426	0.79796135	up
A_23_P356004	KCNIP3	1.8195385	0.8635726	up	A_23_P24903	P2RY2	1.7543216	0.81091326	up	A_33_P3423440	KRBOX5	1.7312952	0.79185176	up	A_24_P354689	SPOCK1	1.7386224	0.79794466	up
A_23_P7212	CFI	1.8179313	0.86229765	up	A_21_P0000584	VTRNA2-1	1.7541003	0.8107313	up	A_23_P307844	PHYHD1	1.7302382	0.7909707	up	A_23_P140362	VRTN	1.7378559	0.7973085	up
A_33_P3418125	GLIPR1	1.8171463	0.8616746	up	A_33_P3311830	OTOR	1.7511035	0.8082644	up	A_23_P121533	SPON2	1.7287946	0.78976643	up	A_22_P00011640	AC1147305	1.737691	0.7971716	up
A_21_P0010408	LINC02554	1.8166709	0.86129713	up	A_33_P3345737	RNPC3-DT	1.7506378	0.8078806	up	A_22_P00005863	ERN1	1.7287433	0.78972363	up	A_23_P126844	TNFRSF25	1.7365346	0.7962111	up
A_21_P0000514	VTRNA1-2	1.8135061	0.85878164	up	A_33_P3326617	FAHD1	1.7489138	0.8064592	up	A_21_P0014753	ATIC	1.7281201	0.7892035	up	A_23_P130149	ENO3	1.7353208	0.79520243	up
A_23_P7144	CXCL1	1.8131942	0.8585334	up	A_21_P0012968	CEP72-DT	1.7480297	0.8057297	up	A_24_P237443	SASH3	1.7280424	0.7891386	up	A_22_P00018048	ZNF275	1.7351841	0.7950887	up
A_22_P00001783	SLC6A1-AS1	1.8126227	0.85807866	up	A_21_P0013554	LINC02851	1.7479184	0.80563784	up	A_22_P00017941	AC00913317	1.7277399	0.7888861	up	A_24_P237036	TNFSF14	1.7332393	0.7934708	up
A_33_P3340260	OTOG	1.812246	0.8577788	up	A_23_P205913	SLC24A1	1.7467024	0.80463386	up	A_22_P00018008	LOC105371059	1.7268535	0.78814566	up	A_21_P0013940	PTPRJ	1.7331748	0.7934172	up
A_19_P00801752	LINC03039	1.8111671	0.85691965	up	A_23_P61149	INPP5D	1.7465491	0.8045072	up	A_23_P21134	DDIT3	1.726191	0.7875921	up	A_23_P34233	QPRT	1.7312764	0.791836	up
A_24_P4816	GABARAPL1	1.8091925	0.85534596	up	A_23_P47941	HOXC11	1.7448196	0.80307794	up	A_24_P319113	P2RX7	1.7259597	0.78739876	up	A_24_P6030	LOC102723553	1.7309408	0.7915564	up
A_23_P215048	KIAA0408	1.8087171	0.85496676	up	A_23_P216225	EGR3	1.7447547	0.80302423	up	A_23_P398836	TXNDC16	1.7257917	0.7872584	up	A_33_P3319834	OR2T8	1.7301055	0.79086	up
A_33_P3396089	SLC38A6	1.8085958	0.85487	up	A_23_P354827	ZNF550	1.743863	0.8022867	up	A_24_P225679	IRS1	1.7255317	0.787041	up	A_22_P00020501	PHKG2	1.72978	0.79058856	up
A_22_P00000867	AGRN	1.8056825	0.85254425	up	A_23_P318616	LRTM2	1.7432971	0.80181843	up	A_24_P344961	AMOT	1.725229	0.7867879	up	A_21_P0000507	SNAR-B2	1.7288967	0.7898517	up
A_33_P3264657	CYP27C1	1.8041738	0.8513383	up	A_23_P83818	COL5A1	1.7424951	0.80115455	up	A_22_P00015520	STEAP4	1.7250874	0.7866695	up	A_33_P3378707	LOC646214	1.7285247	0.78954124	up
A_21_P0006120	lnc-SMARCA2-1	1.803412	0.850729	up	A_22_P00018217	ZNF470-DT	1.7367076	0.79635483	up	A_33_P3308347	ADAMTS8	1.7231036	0.7850095	up	A_21_P0000510	GOLGA2P5	1.728226	0.78929186	up
A_21_P0000603	ASB9P1	1.8012339	0.84898555	up	A_22_P00000906	LOC105371508	1.7358747	0.7956628	up	A_22_P00007718	HCG23	1.7226562	0.7846349	up	A_23_P57784	CLDN1	1.7279072	0.7890257	up
A_21_P0003566	LOC105374367	1.8010604	0.84884655	up	A_33_P3267230	TBC1D3B	1.735521	0.7953688	up	A_23_P102950	RSPH1	1.721129	0.7833552	up	A_19_P00317628	SEM1	1.7267858	0.78808916	up
A_33_P3269899	RECK	1.8005284	0.8484204	up	A_21_P0006120	lnc-SMARCA2-1	1.7314992	0.7920217	up	A_23_P139786	OASL	1.7208979	0.7831615	up	A_23_P207868	KRTAP9-4	1.7252551	0.78680974	up
A_23_P86021	SELENBP1	1.7997599	0.8478044	up	A_33_P7455793	RBM26-AS1	1.7313497	0.7918971	up	A_24_P354689	SPOCK1	1.7185899	0.7812253	up	A_33_P3841368	FBXO25	1.7245729	0.78623915	up
A_23_P45536	MCF2	1.797105	0.84567463	up	A_22_P00016522	ENSG00000290853	1.7298138	0.79061675	up	A_32_P169179	OR4D1	1.7170066	0.77989554	up	A_23_P404481	S1PR1	1.7236191	0.785441	up
A_22_P00008908	KLHL8	1.792521	0.84199005	up	A_22_P00013883	AC0619612	1.7293893	0.7902627	up	A_23_P71503	RHPN1-AS1	1.7159958	0.77904606	up	A_32_P9986	DYNLT2	1.72299	0.7849144	up
A_23_P398836	TXNDC16	1.7923574	0.8418584	up	A_24_P414376	KLF3	1.7287288	0.78971153	up	A_23_P99785	ZC2HC1C	1.7158949	0.77896124	up	A_23_P131202	HES6	1.7203827	0.78272957	up
A_24_P406601	OLFM1	1.7922543	0.84177536	up	A_23_P105923	DIO3	1.7286837	0.7896739	up	A_32_P154473	KIF5C	1.7147055	0.77796084	up	A_23_P1682	TMEM45B	1.7201517	0.7825358	up
A_23_P71037	IL6	1.7897952	0.8397945	up	A_33_P3320538	NUP58	1.7285398	0.7895539	up	A_23_P105923	DIO3	1.7144032	0.77770644	up	A_21_P0007273	LOC112267909	1.7198476	0.78228074	up
A_23_P155688	SPINK2	1.7886115	0.8388401	up	A_23_P392126	LYRM9	1.7283398	0.78938687	up	A_23_P57829	CPNE9	1.7126801	0.77625567	up	A_23_P428248	TTC21A	1.719492	0.78198236	up
A_23_P133474	GPX3	1.7864293	0.8370788	up	A_23_P352619	TIFA	1.7268215	0.78811896	up	A_21_P0011619	TBC1D3P5	1.710967	0.77481186	up	A_23_P17130	C2orf88	1.7190558	0.78161633	up
A_33_P3363260	PGM2L1	1.7842458	0.8353144	up	A_22_P00000693	lnc-ADAM21-2	1.7264316	0.7877932	up	A_21_P0008584	MKRN3	1.705899	0.77053225	up	A_23_P105923	DIO3	1.7178102	0.7805706	up
A_23_P148327	CACNA1F	1.7822825	0.83372605	up	A_19_P00801752	LINC03039	1.7257386	0.78721404	up	A_21_P0002049	LINC01121	1.7057381	0.7703962	up	A_33_P3319791	NR4A1	1.7175763	0.78037417	up
A_33_P3687198	HRK	1.7822151	0.8336715	up	A_23_P819	ISG15	1.7244492	0.78613555	up	A_22_P00012561	MIDEAS-AS1	1.705065	0.7698267	up	A_23_P318616	LRTM2	1.7163526	0.7793459	up
A_33_P3388222	LOC124906621	1.7817113	0.83326364	up	A_21_P0007273	LOC112267909	1.7241447	0.78588086	up	A_23_P1782	CD82	1.7046028	0.76943564	up	A_23_P133474	GPX3	1.7162321	0.77924466	up
A_22_P00022549	LINC02840	1.7800419	0.8319112	up	A_23_P256735	CPQ	1.722501	0.78450483	up	A_33_P3225096	MTMR10	1.7039994	0.76892483	up	A_22_P00013883	AC0619612	1.7143133	0.7776308	up
A_21_P0005078	lnc-SOD2-2	1.7775315	0.8298751	up	A_22_P00007012	RP5_1100I61	1.7217655	0.7838887	up	A_23_P46131	FAM110D	1.7035775	0.76856756	up	A_23_P210425	MYL9	1.7140747	0.77743006	up
A_23_P110531	FST	1.7733583	0.8264841	up	A_21_P0000567	SLC25A5-AS1	1.7217352	0.7838633	up	A_33_P3262416	DPH6	1.6983519	0.7641354	up	A_24_P759584	DIO3OS	1.7132545	0.7767395	up
A_23_P134426	GPNMB	1.7729568	0.82615745	up	A_23_P214026	FBN2	1.720207	0.78258216	up	A_23_P418485	C11orf65	1.695413	0.7616368	up	A_22_P00019236	LOC107986229	1.7131348	0.7766387	up
A_33_P3308347	ADAMTS8	1.7710669	0.8246187	up	A_21_P0012378	LINC00870	1.7194145	0.78191733	up	A_21_P0012508	AADACP1	1.6892948	0.7564211	up	A_24_P237443	SASH3	1.7130364	0.77655584	up
A_23_P129064	GATM	1.7701705	0.8238883	up	A_23_P420863	NOD2	1.7193044	0.78182507	up	A_23_P404965	GNL1	1.6882752	0.75555015	up	A_23_P115261	AGT	1.7128655	0.7764119	up
A_23_P129835	PPP1R1B	1.7700784	0.8238133	up	A_23_P424561	RHOV	1.7190425	0.78160524	up	A_24_P365767	CYBB	1.6869552	0.7544217	up	A_22_P00005482	LOC105371357	1.7122866	0.77592415	up
A_21_P0008139	LOC102723392	1.7694278	0.82328284	up	A_21_P0012631	XLOC_l2_010933	1.7187768	0.7813822	up	A_23_P161297	OGDHL	1.686545	0.7540708	up	A_21_P0008446	LOC105370525	1.7106036	0.7745055	up
A_23_P78018	ABCA5	1.7686107	0.8226166	up	A_24_P782308	NEDD4L	1.7186435	0.7812704	up	A_23_P408280	TERB1	1.6865382	0.75406504	up	A_23_P426305	AOC3	1.7091088	0.77324426	up
A_19_P00809029	GGACT	1.767691	0.8218661	up	A_23_P21134	DDIT3	1.7181197	0.78083056	up	A_23_P29773	LAMP3	1.6860864	0.75367844	up	A_23_P302005	STON1	1.7079636	0.77227724	up
A_24_P216654	SOAT1	1.7669109	0.82122934	up	A_23_P35414	PPP1R3C	1.7162575	0.779266	up	A_22_P00006018	CTB_31O202	1.6860012	0.75360554	up	A_19_P00321671	LOC124900602	1.7066665	0.7711811	up
A_22_P00009122	ENSG00000290413	1.7661109	0.82057595	up	A_24_P268993	LEAP2	1.7150134	0.7782199	up	A_21_P0005824	SIRLNT	1.684584	0.7523924	up	A_21_P0008584	MKRN3	1.703977	0.7689058	up
A_23_P1782	CD82	1.7659137	0.8204149	up	A_33_P3366376	KRTAP27-1	1.7134064	0.77686745	up	A_23_P819	ISG15	1.6809933	0.74931395	up	A_33_P3246418	MDFI	1.7037565	0.7687191	up
A_22_P00018008	LOC105371059	1.7646809	0.81940734	up	A_21_P0006293	LINC02937	1.7132386	0.7767261	up	A_23_P10025	NELL2	1.6808829	0.7492193	up	A_21_P0014362	MYO1D-DT	1.7037344	0.7687004	up
A_23_P345692	IL17D	1.7642434	0.81904954	up	A_22_P00003069	LINC02866	1.7129564	0.7764884	up	A_23_P131202	HES6	1.6807843	0.74913466	up	A_23_P429020	ZNF875	1.7035724	0.7685632	up
A_32_P133090	LOC105374312	1.7635556	0.8184871	up	A_23_P18078	RARRES1	1.7109683	0.774813	up	A_32_P78681	GLP2R	1.6790878	0.7476777	up	A_24_P917759	AC0043817	1.701049	0.76642466	up
A_23_P201979	CREM	1.7604964	0.8159822	up	A_33_P3248394	INMT	1.7104374	0.77436537	up	A_24_P291401	TMEM150A	1.677343	0.7461778	up	A_21_P0006583	Rhox13	1.7008291	0.7662382	up
A_23_P433798	PODNL1	1.7585255	0.8143662	up	A_24_P104091	LTO1	1.7073216	0.77173483	up	A_23_P216966	PTGS1	1.675676	0.7447432	up	A_22_P00012994	SLC5A4-AS1	1.6984501	0.7642188	up
A_23_P124905	NPTX1	1.7555362	0.8119117	up	A_33_P3364741	MRC2	1.7064741	0.77101845	up	A_19_P00801752	LINC03039	1.6751499	0.7442902	up	A_21_P0007904	LINC02369	1.6980208	0.76385415	up
A_23_P207879	CARD14	1.755054	0.81151545	up	A_22_P00023867	RP11_355O111	1.7055883	0.7702695	up	A_22_P00013923	RNFT1-DT	1.6749467	0.7441152	up	A_23_P819	ISG15	1.6963025	0.7623935	up
A_22_P00011295	lnc-ORC3-1	1.7550209	0.81148815	up	A_23_P1682	TMEM45B	1.705359	0.77007544	up	A_24_P152188	PRICKLE2	1.6749171	0.7440897	up	A_23_P118392	RASD1	1.6940687	0.7604923	up
A_22_P00011440	TENM2-AS1	1.7510412	0.80821306	up	A_23_P104073	S100A3	1.7050967	0.7698536	up	A_23_P42975	PRKAR2B	1.6748363	0.7440201	up	A_21_P0014631	LOC112268272	1.6929251	0.75951815	up
A_32_P153071	VIPR2	1.7508698	0.80807173	up	A_23_P110531	FST	1.7042032	0.7690974	up	A_21_P0014011	LOC124900372	1.6733915	0.74277496	up	A_22_P00015472	FAM174A-DT	1.6928777	0.7594777	up
A_33_P3360665	ACVR1	1.7506869	0.80792105	up	A_22_P00022549	LINC02840	1.703805	0.7687602	up	A_22_P00012749	AQP5-AS1	1.6724813	0.7419901	up	A_24_P943781	CPED1	1.6924491	0.7591125	up
A_24_P261417	DKK3	1.7506217	0.80786735	up	A_23_P118392	RASD1	1.7034923	0.76849544	up	A_22_P00012994	SLC5A4-AS1	1.6713955	0.7410532	up	A_33_P3297005	EME2	1.6917256	0.7584956	up
A_24_P374516	TMSB4X	1.7497969	0.8071875	up	A_33_P3556116	RP11_775C243	1.7033584	0.7683821	up	A_23_P124905	NPTX1	1.6709893	0.7407025	up	A_33_P3311830	OTOR	1.6907513	0.7576645	up
A_23_P121545	GPM6A	1.7469875	0.80486923	up	A_33_P3418125	GLIPR1	1.7033365	0.7683635	up	A_23_P374322	LACC1	1.6687646	0.73878044	up	A_33_P3369844	CD24	1.687418	0.75481737	up
A_24_P573533	ZNG1E	1.7462512	0.80426115	up	A_24_P216654	SOAT1	1.7024544	0.76761615	up	A_21_P0011820	lnc-NAA35-15	1.6686134	0.7386497	up	A_23_P10542	HTRA3	1.6865346	0.75406194	up
A_21_P0009397	SOCS3-DT	1.7430619	0.80162376	up	A_22_P00007718	HCG23	1.7021027	0.767318	up	A_33_P3259917	PGLYRP2	1.6672438	0.7374651	up	A_33_P3315906	PTP4A3	1.6863278	0.75388503	up
A_33_P3301351	RBM44	1.7424996	0.8011583	up	A_32_P133916	BNC2	1.7018245	0.7670823	up	A_33_P3300217	MYLK3	1.6662687	0.736621	up	A_23_P346800	AVPR2	1.6830069	0.75104105	up
A_23_P83818	COL5A1	1.7416296	0.80043787	up	A_21_P0003041	LOC105374153	1.6999851	0.7655221	up	A_23_P160214	TTC39A	1.6662662	0.7366189	up	A_32_P107876	FRAS1	1.6808844	0.7492205	up
A_24_P535219	PHF10	1.7394885	0.79866314	up	A_23_P141555	TBX21	1.6999769	0.7655152	up	A_33_P3363260	PGM2L1	1.6629868	0.7337766	up	A_23_P139786	OASL	1.6804395	0.74883854	up
A_19_P00805954	LYRM4-AS1	1.7386774	0.79799026	up	A_23_P41344	EREG	1.699136	0.7648014	up	A_23_P118392	RASD1	1.6625575	0.7334042	up	A_33_P3262416	DPH6	1.6786487	0.7473004	up
A_21_P0002779	TM4SF1-AS1	1.7369481	0.7965546	up	A_23_P10559	AATK	1.6986606	0.7643976	up	A_23_P104073	S100A3	1.6621008	0.73300785	up	A_23_P90359	NRTN	1.6762615	0.74524724	up
A_23_P80162	TMPRSS3	1.7368549	0.7964772	up	A_33_P3236813	GPR19	1.6981355	0.76395154	up	A_21_P0007904	LINC02369	1.6620741	0.73298466	up	A_22_P00025280	LINC02310	1.6761523	0.74515325	up
A_23_P129786	SREBF1	1.7361983	0.7959317	up	A_22_P00000677	KCNK15-AS1	1.6977562	0.7636293	up	A_24_P129417	BMP1	1.6620162	0.73293436	up	A_23_P55706	RELB	1.6757504	0.7448073	up
A_33_P3396389	IL1R1	1.7335167	0.79370177	up	A_22_P00004326	PRKAR2B-AS1	1.6955785	0.7617775	up	A_33_P3396389	IL1R1	1.660094	0.73126495	up	A_23_P205913	SLC24A1	1.6749737	0.7441384	up
A_23_P41204	FAM131A	1.7333187	0.79353696	up	A_23_P398836	TXNDC16	1.6954696	0.76168495	up	A_22_P00013165	RNF125	1.6588371	0.7301722	up	A_21_P0001051	RP11_38J221	1.6733077	0.7427027	up
A_24_P262127	RRAD	1.7323917	0.79276514	up	A_21_P0000809	NAPA-AS1	1.6947209	0.76104766	up	A_21_P0003445	LOC124906393	1.6581209	0.72954917	up	A_23_P23074	IFI44	1.6730555	0.7424853	up
A_23_P47941	HOXC11	1.7315305	0.79204786	up	A_22_P00011440	TENM2-AS1	1.6944163	0.7607883	up	A_21_P0012378	LINC00870	1.6571523	0.7287062	up	A_23_P161659	SYT13	1.6728997	0.742351	up
A_23_P24004	IFIT2	1.731172	0.791749	up	A_22_P00011640	AC1147305	1.6936562	0.760141	up	A_24_P42693	CYP4F11	1.6550746	0.7268962	up	A_23_P202587	SHTN1	1.6718321	0.7414299	up
A_23_P325924	GAREM2	1.730719	0.79137146	up	A_23_P352266	BCL2	1.6923202	0.75900257	up	A_23_P206280	ADGRG1	1.6546961	0.7265663	up	A_23_P70897	ZCWPW1	1.670735	0.7404829	up
A_22_P00007718	HCG23	1.72993	0.79071367	up	A_21_P0002754	RP11_314M241	1.6892445	0.7563782	up	A_33_P3288805	KLC2	1.653919	0.7258886	up	A_22_P00018008	LOC105371059	1.6696943	0.73958397	up
A_23_P307844	PHYHD1	1.729107	0.79002714	up	A_23_P102950	RSPH1	1.6874627	0.75485563	up	A_22_P00004144	LOC105370456	1.6524818	0.72463435	up	A_23_P383009	IGFBP5	1.6692559	0.73920506	up
A_22_P00009577	RP3_406A77	1.7290847	0.79000854	up	A_33_P3379886	FGF2	1.6870897	0.7545367	up	A_24_P843020	PCAT19	1.6516546	0.723912	up	A_22_P00013583	LOC102723692	1.6676891	0.7378503	up
A_24_P943781	CPED1	1.7257437	0.7872182	up	A_33_P3318220	BPIFA3	1.6869125	0.7543852	up	A_21_P0014707	LOC105373428	1.6502957	0.72272456	up	A_33_P3393200	SRRM4	1.6674243	0.73762125	up
A_23_P206280	ADGRG1	1.7250164	0.78661	up	A_23_P315571	RFTN1	1.6860262	0.753627	up	A_21_P0006292	linc-DIRAS2-2	1.648588	0.72123086	up	A_22_P00015520	STEAP4	1.6671956	0.73742336	up
A_23_P214026	FBN2	1.7245545	0.78622377	up	A_32_P321996	WDFY4	1.685818	0.7534488	up	A_24_P268993	LEAP2	1.6482619	0.72094554	up	A_23_P50517	ZNF541	1.6659937	0.7363829	up
A_21_P0010052	LOC124908110	1.7219625	0.7840537	up	A_23_P148327	CACNA1F	1.6857823	0.7534182	up	A_24_P860797	PAIP2B	1.6471518	0.71997356	up	A_22_P00005696	RP11_577B71	1.6659311	0.7363287	up
A_21_P0008065	lnc-OLFM4-1	1.7211641	0.7833846	up	A_19_P00809029	GGACT	1.6831675	0.7511787	up	A_22_P00023586	HOXA9	1.6466057	0.7194952	up	A_23_P217755	SHROOM2	1.6654475	0.7359098	up
A_33_P3287223	DPP4	1.7201375	0.7825239	up	A_23_P334857	ZNF385B	1.6822498	0.75039196	up	A_24_P156922	SCP2	1.6463319	0.7192552	up	A_33_P3408443	ENSG00000289734	1.6652789	0.73576385	up
A_32_P86763	TGM2	1.7196677	0.7821298	up	A_22_P00011477	ERRFI1-DT	1.6813853	0.74965036	up	A_23_P50517	ZNF541	1.6461782	0.71912056	up	A_33_P3277753	ANKRD23	1.6648928	0.7354293	up
A_22_P00013475	LINC02128	1.7192994	0.78182083	up	A_22_P00023655	RP11_798K34	1.6805483	0.74893206	up	A_32_P100109	REPS2	1.6452507	0.7183074	up	A_33_P3371325	FTHL17	1.6643499	0.73495877	up
A_22_P00010658	ENSG00000290490	1.7192329	0.78176504	up	A_22_P00014959	LNCOC1	1.6782414	0.74695027	up	A_22_P00004326	PRKAR2B-AS1	1.6446745	0.71780217	up	A_24_P272310	MUSTN1	1.6633492	0.73409104	up
A_32_P120791	LOC124901228	1.7173266	0.7801645	up	A_33_P3342628	HES4	1.6777309	0.74651134	up	A_23_P426305	AOC3	1.644248	0.71742797	up	A_33_P6471335	GIHCG	1.6593026	0.730577	up
A_32_P78681	GLP2R	1.7166734	0.7796155	up	A_22_P00019236	LOC107986229	1.6767744	0.74568856	up	A_24_P323941	FAM209A	1.6441102	0.717307	up	A_23_P10025	NELL2	1.658985	0.7303009	up
A_21_P0011706	SPACA6	1.7162727	0.7792788	up	A_23_P144071	COL7A1	1.6766039	0.7455419	up	A_23_P78018	ABCA5	1.6431273	0.71644425	up	A_23_P156443	KPNA5	1.6560736	0.72776675	up
A_23_P408280	TERB1	1.715316	0.77847445	up	A_22_P00000458	LINC01265	1.6764398	0.74540067	up	A_33_P3363271	CACNB2	1.6423635	0.71577346	up	A_19_P00801752	LINC03039	1.6559596	0.72766745	up
A_23_P105862	FRY	1.7151443	0.7783299	up	A_24_P927614	RP11_655M1414	1.6757268	0.744787	up	A_21_P0013602	LOC105376292	1.6405127	0.71414673	up	A_21_P0008224	LOC102725228	1.6542751	0.72619915	up
A_33_P3418833	FLRT3	1.7126403	0.77622217	up	A_33_P3252809	FAM118A	1.6735561	0.74291694	up	A_33_P3340260	OTOG	1.6394265	0.71319115	up	A_22_P00015868	TBX18	1.6538597	0.7258369	up
A_23_P215913	CLU	1.7107546	0.7746329	up	A_23_P154605	SULF2	1.672071	0.7416361	up	A_33_P3323718	UACA	1.6382675	0.71217096	up	A_33_P3388222	LOC124906621	1.653564	0.7255789	up
A_24_P921366	CALD1	1.7051582	0.7699056	up	A_19_P00316371	STEAP1B-AS1	1.6711861	0.7408724	up	A_21_P0006248	lnc-C9orf66-5	1.6380353	0.71196645	up	A_33_P3355454	lnc-ZNF133-2	1.6535114	0.72553295	up
A_21_P0008446	LOC105370525	1.7031773	0.76822865	up	A_23_P41204	FAM131A	1.6699007	0.73976225	up	A_23_P35871	E2F8	1.6360942	0.71025586	up	A_33_P3248439	MVB12B	1.6515149	0.72379	up
A_21_P0006318	LOC124902266	1.6963559	0.7624389	up	A_33_P3420862	PAGE2B	1.6692259	0.73917925	up	A_21_P0012299	ENSG00000292417	1.6345855	0.70892483	up	A_24_P105391	ERMAP	1.650949	0.72329557	up
A_22_P00008038	IGFBP7	1.6959699	0.7621106	up	A_21_P0005964	lnc-ZMAT4-3	1.6691136	0.7390822	up	A_24_P406754	LOXL4	1.6343862	0.7087489	up	A_21_P0004268	lnc-PDE8B-1	1.6491452	0.7217185	up
A_21_P0014631	LOC112268272	1.6955583	0.76176035	up	A_22_P00018310	RP11_452L65	1.6688644	0.7388667	up	A_24_P56484	BRMS1L	1.6324717	0.70705795	up	A_23_P330578	LRRC39	1.6484101	0.72107524	up
A_21_P0000641	C10orf143	1.6947508	0.7610731	up	A_33_P3221999	GSDMB	1.6664242	0.7367556	up	A_21_P0001616	LINC02602	1.6312199	0.7059513	up	A_22_P00010658	ENSG00000290490	1.6481247	0.72082543	up
A_23_P143173	SLA2	1.6941551	0.760566	up	A_24_P659836	SYCE3	1.6661769	0.73654157	up	A_23_P424561	RHOV	1.6310563	0.7058066	up	A_32_P183609	ASB1	1.6458285	0.71881396	up
A_33_P3278313	MSRB3	1.6926976	0.7593243	up	A_23_P124905	NPTX1	1.6658689	0.73627484	up	A_22_P00003069	LINC02866	1.6308929	0.7056621	up	A_23_P92909	SPINK6	1.6428654	0.7162143	up
A_32_P116660	RBM43	1.6920444	0.7587674	up	A_23_P1962	PLAAT4	1.665439	0.73590255	up	A_33_P3312499	MS4A15	1.6302435	0.70508754	up	A_33_P3255914	MYLIP	1.6421764	0.71560913	up
A_33_P3369944	ADAM21	1.691146	0.7580012	up	A_23_P133095	RAPGEF2	1.6636244	0.73432976	up	A_23_P151805	FBLN5	1.6292988	0.7042512	up	A_23_P121545	GPM6A	1.6402304	0.7138985	up
A_22_P00004778	CTD_3193O131	1.6892781	0.75640684	up	A_33_P3312271	MEG8	1.6626842	0.7335142	up	A_23_P121120	GPR87	1.6278228	0.7029436	up	A_19_P00316371	STEAP1B-AS1	1.6393752	0.7131461	up
A_32_P4018	ROR1	1.6863387	0.7538943	up	A_22_P00011295	lnc-ORC3-1	1.6622237	0.73311454	up	A_32_P107876	FRAS1	1.6248769	0.7003304	up	A_22_P00023206	MORF4L2-AS1	1.6380638	0.7119915	up
A_24_P406754	LOXL4	1.6859747	0.7535829	up	A_23_P363769	KRT86	1.6602161	0.73137105	up	A_24_P156267	SOX12	1.6248507	0.7003072	up	A_23_P218646	TNFRSF6B	1.6376122	0.7115938	up
A_22_P00012994	SLC5A4-AS1	1.6855295	0.75320184	up	A_24_P778836	RSL1D1	1.6595063	0.73075414	up	A_33_P3418025	CTSO	1.6243567	0.69986856	up	A_23_P106675	PLCG2	1.6371967	0.71122766	up
A_21_P0001459	LOC124903827	1.6834712	0.75143903	up	A_21_P0006631	lnc-WDR37-3	1.6577483	0.729225	up	A_21_P0003588	STIM2	1.6242452	0.69976944	up	A_23_P131899	SDCBP2	1.6369293	0.710992	up
A_23_P311358	ZNF282	1.6831453	0.75115967	up	A_32_P4018	ROR1	1.6572157	0.7287614	up	A_21_P0007217	LOC124902684	1.6240134	0.69956356	up	A_23_P211212	COL18A1	1.635182	0.7094512	up
A_21_P0011250	LINC03033	1.6831305	0.75114703	up	A_21_P0005078	lnc-SOD2-2	1.6558022	0.7275304	up	A_23_P127915	STK33	1.623628	0.69922113	up	A_23_P38346	DHX58	1.6348857	0.7091898	up
A_21_P0006248	lnc-C9orf66-5	1.6809949	0.7493153	up	A_24_P818010	LOC729737	1.6544118	0.72631836	up	A_22_P00011317	LINC02104	1.6221905	0.6979433	up	A_23_P6252	DSCR8	1.6318271	0.70648825	up
A_23_P502413	SERPINB4	1.6809341	0.74926317	up	A_23_P425332	PPP4R4	1.6521572	0.724351	up	A_23_P330578	LRRC39	1.6198378	0.69584936	up	A_33_P3668839	ZNF143-AS1	1.6312082	0.7059409	up
A_23_P146233	LPL	1.6803412	0.74875426	up	A_23_P14184	THSD1	1.6516565	0.72391367	up	A_21_P0014670	HPS1-AS1	1.6191403	0.695228	up	A_33_P3258452	TIGAR	1.6303802	0.70520836	up
A_23_P304897	BDKRB2	1.6772125	0.7460655	up	A_22_P00010241	LOC105374570	1.650691	0.72307014	up	A_23_P121676	CXXC4	1.6182426	0.69442797	up	A_23_P24129	DKK1	1.6302361	0.7050809	up
A_33_P3363316	LINC00957	1.6757374	0.74479604	up	A_23_P378288	IKZF4	1.6503679	0.7227876	up	A_24_P943781	CPED1	1.6172923	0.69358045	up	A_23_P42975	PRKAR2B	1.6289122	0.70390886	up
A_23_P118392	RASD1	1.6752496	0.74437606	up	A_33_P3424062	KCNF1	1.6503264	0.7227514	up	A_33_P3312209	TAF11L2	1.6165463	0.69291484	up	A_33_P3421728	DGKG	1.6288763	0.7038771	up
A_23_P362228	ZNF436-AS1	1.6716223	0.7412489	up	A_23_P150053	ACTA2	1.6495507	0.7220731	up	A_33_P3319791	NR4A1	1.6160877	0.6925055	up	A_22_P00010508	LINC01731	1.624809	0.7002702	up
A_24_P818010	LOC729737	1.6714199	0.7410742	up	A_23_P86021	SELENBP1	1.6487592	0.7213807	up	A_22_P00014326	GAS5	1.615377	0.6918708	up	A_32_P78681	GLP2R	1.6223782	0.69811016	up
A_23_P426305	AOC3	1.6711085	0.7408054	up	A_21_P0000508	SNAR-D	1.6484791	0.72113556	up	A_23_P360964	DACT3	1.6144623	0.69105375	up	A_23_P425925	KRT222	1.6211395	0.6970083	up
A_23_P363769	KRT86	1.6686795	0.7387068	up	A_24_P262127	RRAD	1.6481903	0.72088283	up	A_33_P3353791	ITGA1	1.6131229	0.68985635	up	A_21_P0000036	RDM1	1.6210321	0.69691265	up
A_23_P256735	CPQ	1.6671923	0.73742056	up	A_22_P00012882	LOC105369304	1.6476384	0.72039974	up	A_22_P00018217	ZNF470-DT	1.6114538	0.68836284	up	A_19_P00319398	ERVMER34-1	1.620955	0.696844	up
A_24_P913716	B3GNT7	1.6656904	0.73612034	up	A_23_P129064	GATM	1.644414	0.71757346	up	A_22_P00023867	RP11_355O111	1.6108495	0.6878217	up	A_23_P131676	ACKR3	1.6204367	0.69638264	up
A_21_P0003445	LOC124906393	1.6644766	0.7350686	up	A_22_P00015868	TBX18	1.6436963	0.71694374	up	A_23_P42718	NFE2L3	1.6102512	0.6872858	up	A_33_P3423440	KRBOX5	1.6190456	0.69514364	up
A_23_P303155	TMEM87B	1.6634791	0.7342037	up	A_32_P51237	KANK4	1.6433486	0.71663857	up	A_22_P00016333	LOC107984888	1.6088196	0.6860026	up	A_21_P0002049	LINC01121	1.6185707	0.6947203	up
A_23_P1682	TMEM45B	1.6607493	0.7318343	up	A_23_P215913	CLU	1.6426535	0.71602815	up	A_24_P12904	TMEM245	1.6084856	0.68570304	up	A_24_P535219	PHF10	1.6169444	0.6932701	up
A_32_P183609	ASB1	1.6607468	0.73183215	up	A_22_P00004144	LOC105370456	1.6404618	0.71410197	up	A_21_P0006138	lnc-ANKRD18B-1	1.607151	0.6845055	up	A_32_P51237	KANK4	1.6161011	0.6925175	up
A_33_P3238815	FRMD5	1.6599002	0.73109645	up	A_22_P00004066	ALDH1A3-AS1	1.6393552	0.7131285	up	A_23_P433798	PODNL1	1.6069647	0.6843382	up	A_23_P23947	MAP3K8	1.6150008	0.6915349	up
A_23_P151805	FBLN5	1.659195	0.7304834	up	A_23_P135990	SLCO2A1	1.6391	0.71290386	up	A_23_P110531	FST	1.606628	0.6840359	up	A_22_P00022549	LINC02840	1.6148401	0.69139135	up
A_24_P778836	RSL1D1	1.6580606	0.7294967	up	A_23_P207879	CARD14	1.6367674	0.71084934	up	A_23_P24129	DKK1	1.6063482	0.6837846	up	A_22_P00023867	RP11_355O111	1.6145921	0.69116974	up
A_23_P132159	USP18	1.6579286	0.72938186	up	A_23_P6535	KLHDC7B	1.6367483	0.7108325	up	A_24_P913716	B3GNT7	1.6061851	0.6836381	up	A_23_P253350	TCIM	1.6139226	0.69057137	up
A_32_P20454	COPA	1.6572679	0.72880685	up	A_23_P94216	LONRF1	1.6363124	0.71044815	up	A_23_P63908	TRUB1	1.6057816	0.6832757	up	A_24_P236935	KLK6	1.613512	0.6902044	up
A_23_P166823	TNNC1	1.6569777	0.7285542	up	A_21_P0014753	ATIC	1.636187	0.71033764	up	A_33_P3364741	MRC2	1.6051562	0.6827137	up	A_32_P69368	ID2	1.612936	0.6896892	up
A_23_P126486	CROCCP2	1.656707	0.7283185	up	A_23_P37167	MYH6	1.6360648	0.7102299	up	A_33_P3342628	HES4	1.6049184	0.6824999	up	A_23_P166823	TNNC1	1.6128607	0.68962187	up
A_33_P3236813	GPR19	1.6566414	0.7282613	up	A_32_P154473	KIF5C	1.6350274	0.7093148	up	A_22_P00010261	lnc-MTHFD2L-1	1.6038644	0.68155223	up	A_23_P206280	ADGRG1	1.6128463	0.6896089	up
A_23_P64898	KLRG1	1.656614	0.7282374	up	A_23_P397019	DNAJC25	1.6338531	0.70827824	up	A_23_P209232	CLIP4	1.6030753	0.68084216	up	A_23_P33196	COL5A2	1.6120157	0.6888658	up
A_33_P3364741	MRC2	1.654087	0.72603506	up	A_23_P422831	ENTREP1	1.6338129	0.70824283	up	A_32_P69368	ID2	1.6015955	0.6795099	up	A_22_P00013442	JDP2-AS1	1.6103023	0.68733156	up
A_33_P3231923	LINC01793	1.6539909	0.7259513	up	A_33_P3418025	CTSO	1.6338091	0.70823944	up	A_23_P35414	PPP1R3C	1.6013355	0.67927563	up	A_21_P0000584	VTRNA2-1	1.6092237	0.6863649	up
A_33_P3286066	PHLDB2	1.6505789	0.72297204	up	A_23_P501547	ADCY6	1.6329391	0.707471	up	A_21_P0000510	GOLGA2P5	1.6006705	0.67867637	up	A_33_P3320538	NUP58	1.6067232	0.6841214	up
A_33_P3277753	ANKRD23	1.6505721	0.7229661	up	A_23_P55706	RELB	1.632522	0.7071024	up	A_24_P416289	TMEM94	1.5998082	0.677899	up	A_23_P13548	CHRDL2	1.6062733	0.68371737	up
A_33_P3226910	GRK7	1.650391	0.7228078	up	A_21_P0003445	LOC124906393	1.632051	0.70668614	up	A_32_P116660	RBM43	1.5968237	0.67520505	up	A_23_P139418	GALNT18	1.6062403	0.6836877	up
A_33_P3267230	TBC1D3B	1.6484416	0.7211027	up	A_33_P3352632	ITFG2-AS1	1.6308811	0.7056516	up	A_19_P00322645	RPS6KA5	1.5953737	0.67389446	up	A_33_P3409518	TUBBP5	1.605381	0.6829157	up
A_19_P00801490	LINC02562	1.6482743	0.7209563	up	A_33_P3393200	SRRM4	1.6272647	0.70244896	up	A_33_P3315906	PTP4A3	1.5926398	0.67142004	up	A_23_P151805	FBLN5	1.6049732	0.6825492	up
A_33_P3358044	LOC100128885	1.6482452	0.72093093	up	A_33_P3281985	CR2	1.6268629	0.70209265	up	A_33_P3408529	LOC107986252	1.5922385	0.67105645	up	A_24_P913716	B3GNT7	1.6043533	0.68199193	up
A_23_P433369	HEATR5A	1.6482215	0.72091013	up	A_23_P169437	LCN2	1.6265904	0.701851	up	A_33_P3327822	GET1-SH3BGR	1.5920633	0.6708977	up	A_23_P259071	AREG	1.6032366	0.68098736	up
A_23_P134237	RARRES2	1.6463224	0.71924686	up	A_23_P166823	TNNC1	1.6262299	0.7015312	up	A_24_P274615	ARRDC3	1.5913306	0.67023367	up	A_21_P0011581	XLOC_l2_006026	1.6025172	0.6803399	up
A_24_P782308	NEDD4L	1.6457942	0.71878386	up	A_21_P0000282	SNORD56	1.6259856	0.70131445	up	A_23_P92520	ANP32C	1.5903418	0.6693369	up	A_23_P325924	GAREM2	1.6020542	0.67992294	up
A_33_P3373259	CACNA2D3	1.645141	0.71821123	up	A_21_P0011706	SPACA6	1.62553	0.70091015	up	A_23_P139418	GALNT18	1.5901147	0.6691308	up	A_21_P0007218	BCAS4	1.6001561	0.6782126	up
A_22_P00023877	LINC00314	1.6420084	0.7154615	up	A_21_P0011028	GRAMD1B	1.6253977	0.70079273	up	A_22_P00007740	LOC101929457	1.5899403	0.66897255	up	A_23_P125748	ZMAT1	1.5994741	0.6775976	up
A_33_P3312658	KYNU	1.6402888	0.7139499	up	A_23_P151805	FBLN5	1.6252846	0.7006923	up	A_24_P239606	GADD45B	1.5880203	0.6672294	up	A_22_P00005849	PPP1R3B-DT	1.5981715	0.67642224	up
A_23_P207367	STAT5A	1.6399429	0.7136456	up	A_23_P117163	RCBTB1	1.6241968	0.69972646	up	A_23_P57784	CLDN1	1.586538	0.66588205	up	A_33_P3244991	LOC105370941	1.5941727	0.672808	up
A_22_P00004066	ALDH1A3-AS1	1.6381824	0.71209604	up	A_33_P3265714	STPG4	1.6240469	0.6995933	up	A_33_P3393996	OR4D8P	1.5839872	0.6635607	up	A_23_P129064	GATM	1.5935034	0.6722021	up
A_22_P00010265	FOXC2-AS1	1.6363698	0.71049887	up	A_23_P87310	LMO1	1.6237442	0.69932437	up	A_21_P0011756	SAXO3	1.5832953	0.66293037	up	A_23_P28815	CYP24A1	1.5930526	0.6717939	up
A_22_P00005863	ERN1	1.6361752	0.71032715	up	A_24_P317907	SORBS1	1.6233915	0.69901097	up	A_33_P3378707	LOC646214	1.5832008	0.66284424	up	A_21_P0000567	SLC25A5-AS1	1.5928757	0.6716337	up
A_23_P71503	RHPN1-AS1	1.6354333	0.709673	up	A_23_P303155	TMEM87B	1.6224294	0.6981557	up	A_21_P0008224	LOC102725228	1.5830487	0.66270566	up	A_33_P3248992	ACADSB	1.592664	0.671442	up
A_24_P208825	MUC4	1.6352878	0.7095445	up	A_33_P3278313	MSRB3	1.6218481	0.69763875	up	A_32_P153071	VIPR2	1.5828495	0.66252404	up	A_23_P126486	CROCCP2	1.5923734	0.6711787	up
A_23_P28815	CYP24A1	1.6350887	0.7093689	up	A_22_P00008278	CTD_3032H122	1.6197982	0.6958141	up	A_23_P56759	KRCC1	1.581037	0.66087115	up	A_22_P00013923	RNFT1-DT	1.5908706	0.6698165	up
A_22_P00013131	LOC100507513	1.6348325	0.7091428	up	A_23_P418485	C11orf65	1.6194035	0.6954625	up	A_22_P00009577	RP3_406A77	1.5787957	0.65882444	up	A_23_P421401	PDGFRB	1.5896244	0.6686859	up
A_22_P00015520	STEAP4	1.63431	0.70868164	up	A_33_P3378654	RP11-119F19.4	1.6179754	0.69418967	up	A_24_P252364	NRCAM	1.5781766	0.6582587	up	A_21_P0000809	NAPA-AS1	1.5882629	0.6674498	up
A_19_P00317412	LITATS1	1.6336284	0.7080798	up	A_23_P170050	RIT2	1.6177843	0.69401926	up	A_33_P3240747	FAM83F	1.5781045	0.6581927	up	A_24_P319113	P2RX7	1.5871067	0.6663991	up
A_23_P5742	CCDC121	1.6334523	0.7079243	up	A_23_P33196	COL5A2	1.6154574	0.6919427	up	A_23_P258912	MYOM2	1.5775619	0.6576966	up	A_23_P110531	FST	1.5837477	0.66334254	up
A_23_P342641	SLC44A5	1.6323986	0.70699334	up	A_22_P00009438	SVIL-AS1	1.6148908	0.6914366	up	A_23_P6535	KLHDC7B	1.5772444	0.6574062	up	A_23_P42718	NFE2L3	1.5834093	0.6630342	up
A_23_P70897	ZCWPW1	1.631698	0.70637405	up	A_33_P3418833	FLRT3	1.6142521	0.6908659	up	A_24_P174793	PCSK1	1.5769235	0.65711266	up	A_24_P239076	IGLL1	1.5807552	0.66061395	up
A_33_P3311830	OTOR	1.6295136	0.7044414	up	A_23_P70897	ZCWPW1	1.6138811	0.69053435	up	A_33_P3272231	MFSD2A	1.5758748	0.6561529	up	A_23_P1782	CD82	1.5791829	0.6591782	up
A_24_P239076	IGLL1	1.6236588	0.69924843	up	A_33_P3288725	TBC1D22A	1.6137367	0.69040525	up	A_22_P00020715	RP11_1141N121	1.5751302	0.6554711	up	A_33_P3321657	HSPG2	1.5777388	0.6578584	up
A_33_P3418025	CTSO	1.6231769	0.69882023	up	A_23_P69497	CLEC3B	1.6118854	0.6887492	up	A_22_P00020880	NAV2-AS2	1.5742712	0.6546841	up	A_24_P778836	RSL1D1	1.5767766	0.65697825	up
A_23_P136355	HHAT	1.6227404	0.6984322	up	A_23_P353744	LARP1B	1.6112075	0.6881423	up	A_19_P00317628	SEM1	1.5742674	0.6546806	up	A_33_P3368855	GPC5	1.5767441	0.65694857	up
A_24_P104091	LTO1	1.6217439	0.697546	up	A_21_P0000128	MKRN2OS	1.6111038	0.6880494	up	A_23_P119835	NLRC4	1.5735518	0.65402466	up	A_33_P3251727	RYR2	1.5693088	0.6501292	up
A_24_P303145	ANKH	1.6206771	0.6965967	up	A_22_P00010508	LINC01731	1.6084837	0.68570125	up	A_23_P202587	SHTN1	1.5719538	0.6525588	up	A_23_P212696	FSTL1	1.5690074	0.64985216	up
A_33_P3414157	MLPH	1.6163622	0.6927505	up	A_21_P0008889	lnc-TNRC6A-1	1.608388	0.6856155	up	A_22_P00006961	lnc-GCNT7-2	1.5715827	0.65221816	up	A_32_P163858	SCD	1.5667137	0.64774156	up
A_23_P819	ISG15	1.6160591	0.69247997	up	A_22_P00016562	LOC284191	1.6079144	0.6851907	up	A_23_P390734	FGFR1OP2	1.5713714	0.65202427	up	A_22_P00003067	RBM12B-DT	1.5638392	0.6450921	up
A_24_P190472	SLPI	1.615638	0.692104	up	A_23_P160214	TTC39A	1.607393	0.6847228	up	A_33_P3237260	POU2AF2	1.570701	0.65140855	up	A_22_P00015051	SNHG15	1.5636231	0.6448928	up
A_24_P843020	PCAT19	1.6155185	0.69199723	up	A_22_P00001124	RP5_1028L102	1.6049985	0.68257195	up	A_22_P00016935	TSPAN33	1.5705177	0.65124017	up	A_22_P00009577	RP3_406A77	1.562712	0.6440519	up
A_23_P424561	RHOV	1.6152269	0.6917368	up	A_22_P00003067	RBM12B-DT	1.6047148	0.6823169	up	A_23_P209269	PPM1B	1.5694225	0.65023375	up	A_23_P139500	BHLHE41	1.5621978	0.6435771	up
A_23_P111402	RSPO3	1.6129041	0.6896606	up	A_23_P45536	MCF2	1.603118	0.6808806	up	A_24_P782308	NEDD4L	1.5688912	0.6497452	up	A_33_P3280521	MFAP3L	1.5621557	0.64353824	up
A_21_P0006292	linc-DIRAS2-2	1.6116538	0.6885419	up	A_23_P211212	COL18A1	1.6027727	0.6805699	up	A_23_P150018	DUSP5	1.5686044	0.64948153	up	A_23_P51853	ZDHHC18	1.5619389	0.64333797	up
A_23_P99063	LUM	1.6111861	0.6881232	up	A_23_P121676	CXXC4	1.6006944	0.67869794	up	A_24_P937405	PRSS23	1.5667222	0.64774936	up	A_23_P424561	RHOV	1.5617975	0.64320743	up
A_23_P55632	SERPINB3	1.6109602	0.6879209	up	A_22_P00025545	CECR7	1.599489	0.677611	up	A_22_P00003384	CTD_2541J132	1.566568	0.6476074	up	A_23_P150053	ACTA2	1.5606213	0.6421205	up
A_23_P71880	SPINK4	1.610511	0.6875185	up	A_33_P3283611	IFIT3	1.5988027	0.6769919	up	A_21_P0004517	TMEM161B-DT	1.5652523	0.6463952	up	A_23_P301021	ASTN1	1.5605493	0.64205384	up
A_22_P00015868	TBX18	1.6102974	0.68732715	up	A_23_P140362	VRTN	1.5979737	0.67624366	up	A_33_P3255914	MYLIP	1.5649579	0.64612377	up	A_33_P3337272	NRARP	1.559534	0.641115	up
A_33_P3219475	TMEFF1	1.6097214	0.68681103	up	A_24_P360206	PCDHA11	1.5978361	0.67611945	up	A_23_P259071	AREG	1.5645567	0.645754	up	A_24_P156267	SOX12	1.5595236	0.6411054	up
A_23_P217755	SHROOM2	1.6089319	0.6861032	up	A_19_P00317412	LITATS1	1.5975487	0.6758599	up	A_22_P00007695	H4C15	1.5630009	0.6443186	up	A_23_P119196	KLF2	1.5595154	0.6410977	up
A_33_P3243449	CD70	1.6083205	0.6855549	up	A_23_P127406	KDM4D	1.597116	0.6754691	up	A_21_P0000282	SNORD56	1.561352	0.64279586	up	A_24_P659836	SYCE3	1.5594056	0.6409962	up
A_21_P0007635	lnc-MAP1LC3B2-7	1.6078513	0.68513393	up	A_33_P3369944	ADAM21	1.5964729	0.6748881	up	A_33_P3222183	DPYSL5	1.5588964	0.64052504	up	A_24_P174793	PCSK1	1.5587885	0.64042526	up
A_32_P96807	RC3H1	1.6075525	0.68486583	up	A_32_P153071	VIPR2	1.5952703	0.6738009	up	A_21_P0000515	VTRNA1-3	1.5588037	0.6404393	up	A_23_P392126	LYRM9	1.5586474	0.6402946	up
A_23_P69030	COL8A1	1.607483	0.6848035	up	A_23_P404965	GNL1	1.5949998	0.67355627	up	A_23_P166823	TNNC1	1.5583794	0.6400465	up	A_24_P385313	PTPRF	1.5583855	0.6400522	up
A_33_P3231267	MOCS2-DT	1.6056515	0.68315876	up	A_23_P126486	CROCCP2	1.5936248	0.6723121	up	A_23_P352266	BCL2	1.557898	0.6396009	up	A_33_P3317618	SYN2	1.5582994	0.6399725	up
A_23_P161424	PLXDC2	1.6046804	0.682286	up	A_23_P7212	CFI	1.593446	0.67215014	up	A_33_P3326588	TNFRSF10D	1.5576465	0.6393678	up	A_24_P129417	BMP1	1.5575743	0.63930094	up
A_33_P3314176	TENT5C	1.6037457	0.68144536	up	A_33_P3366241	SCARA5	1.593109	0.671845	up	A_22_P00005849	PPP1R3B-DT	1.5565194	0.63832355	up	A_23_P169437	LCN2	1.5573044	0.63905096	up
A_33_P3252221	NRSN1	1.603371	0.68110836	up	A_23_P46131	FAM110D	1.5924704	0.6712666	up	A_33_P3246418	MDFI	1.5564605	0.63826895	up	A_23_P404965	GNL1	1.5572114	0.63896483	up
A_24_P133253	KITLG	1.6031225	0.68088466	up	A_23_P64214	PCSK7	1.592339	0.6711476	up	A_33_P3355454	lnc-ZNF133-2	1.5562392	0.6380639	up	A_24_P365767	CYBB	1.5563079	0.63812757	up
A_23_P32036	NMRK1	1.6029531	0.6807322	up	A_23_P218817	CPT1B	1.5918205	0.67067766	up	A_23_P48029	CLEC4A	1.5561031	0.6379376	up	A_23_P408280	TERB1	1.5537107	0.63571787	up
A_23_P418485	C11orf65	1.6017011	0.679605	up	A_23_P80162	TMPRSS3	1.5908943	0.669838	up	A_21_P0006583	Rhox13	1.5543275	0.63629055	up	A_21_P0009346	LOC105371864	1.5532933	0.6353303	up
A_21_P0000657	LOC100289230	1.6014322	0.6793628	up	A_24_P12904	TMEM245	1.5903474	0.669342	up	A_33_P3418170	RIGI	1.5541893	0.6361622	up	A_23_P124905	NPTX1	1.5524609	0.6345569	up
A_22_P00003395	LOC107985549	1.6011201	0.67908156	up	A_23_P136355	HHAT	1.5892578	0.6683532	up	A_32_P382427	PSMG3-AS1	1.5518074	0.6339495	up	A_23_P15876	ALPK2	1.5522699	0.6343795	up
A_24_P298360	LTBP3	1.600964	0.6789408	up	A_24_P99046	STK38L	1.5891341	0.6682409	up	A_21_P0010580	LOC124904536	1.5516598	0.6338123	up	A_33_P3424062	KCNF1	1.5516702	0.63382196	up
A_19_P00317628	SEM1	1.6006683	0.67867434	up	A_32_P96807	RC3H1	1.5884504	0.66762006	up	A_23_P301521	JCAD	1.55134	0.6335149	up	A_21_P0012968	CEP72-DT	1.5514698	0.63363564	up
A_23_P15146	IL32	1.6005789	0.67859375	up	A_24_P344961	AMOT	1.5882896	0.66747403	up	A_23_P131676	ACKR3	1.5500567	0.63232094	up	A_24_P411121	TNFRSF18	1.5510991	0.6332908	up
A_24_P192805	CARD17P	1.6003205	0.6783609	up	A_33_P3287223	DPP4	1.5881624	0.6673585	up	A_21_P0009498	lnc-SOCS6-5	1.5500345	0.6323004	up	A_33_P3423300	TNPO2	1.5509008	0.6331064	up
A_23_P54291	DUOX1	1.5989907	0.6771616	up	A_33_P3353030	UCN	1.5871943	0.6664788	up	A_23_P163306	CGNL1	1.5491362	0.63146394	up	A_32_P154473	KIF5C	1.5497121	0.6320002	up
A_33_P3317618	SYN2	1.5989718	0.6771446	up	A_22_P00001569	RP13_1032I17	1.5864651	0.66581583	up	A_23_P106675	PLCG2	1.5488037	0.6311543	up	A_23_P128215	SOCS2	1.5494279	0.63173556	up
A_23_P29773	LAMP3	1.5989692	0.67714214	up	A_33_P3316273	CCL3	1.5859809	0.6653754	up	A_21_P0000492	SNAR-F	1.5464847	0.62899256	up	A_23_P91350	GPCPD1	1.5480324	0.6304357	up
A_24_P105391	ERMAP	1.5966247	0.6750253	up	A_24_P921366	CALD1	1.5844101	0.66394573	up	A_21_P0002852	SEMA3B-AS1	1.5462052	0.6287318	up	A_22_P00019588	ZC3H6	1.5477436	0.6301665	up
A_23_P392126	LYRM9	1.5955946	0.6740942	up	A_21_P0011888	ING5	1.5819867	0.66173744	up	A_23_P93988	ARHGEF5	1.5458274	0.6283793	up	A_24_P937405	PRSS23	1.5477228	0.6301471	up
A_24_P239606	GADD45B	1.5947531	0.67333317	up	A_21_P0010257	LOC105372817	1.5817845	0.6615531	up	A_23_P28815	CYP24A1	1.5442549	0.6269109	up	A_23_P144071	COL7A1	1.5470443	0.62951446	up
A_33_P3411477	NCCRP1	1.5946975	0.67328274	up	A_23_P19624	BMP6	1.5815885	0.66137433	up	A_23_P115261	AGT	1.5415442	0.6243763	up	A_33_P3364741	MRC2	1.5467033	0.6291965	up
A_23_P150053	ACTA2	1.5946255	0.67321765	up	A_23_P102000	CXCR4	1.5791205	0.6591213	up	A_23_P748	IRF6	1.5414321	0.62427133	up	A_33_P3267230	TBC1D3B	1.5464828	0.62899077	up
A_23_P251499	PCOLCE	1.5942572	0.67288446	up	A_23_P217755	SHROOM2	1.5787777	0.658808	up	A_33_P3248992	ACADSB	1.541257	0.6241075	up	A_23_P104073	S100A3	1.5458144	0.62836707	up
A_22_P00018217	ZNF470-DT	1.5942065	0.6728385	up	A_23_P65240	COL4A1	1.5778995	0.65800524	up	A_23_P55706	RELB	1.5411611	0.6240176	up	A_24_P289299	ARHGEF25	1.5451934	0.6277874	up
A_33_P3399208	HLA-B	1.5937172	0.6723957	up	A_22_P00023206	MORF4L2-AS1	1.5765167	0.6567405	up	A_33_P3228807	SPEG	1.540937	0.62380785	up	A_23_P215900	SCARA3	1.5450125	0.62761843	up
A_21_P0011028	GRAMD1B	1.5928688	0.67162746	up	A_33_P3397418	ZC3HAV1	1.5764999	0.65672517	up	A_23_P218646	TNFRSF6B	1.5407962	0.623676	up	A_33_P3263232	LRRC3	1.5445039	0.62714356	up
A_32_P63848	OXCT1	1.5923427	0.67115086	up	A_21_P0001051	RP11_38J221	1.5762273	0.6564756	up	A_21_P0011028	GRAMD1B	1.5404631	0.62336415	up	A_24_P216654	SOAT1	1.5444949	0.6271351	up
A_21_P0006138	lnc-ANKRD18B-1	1.591244	0.6701551	up	A_33_P3709150	TBXT	1.5758277	0.6561098	up	A_33_P3388536	ZNF566-AS1	1.5393717	0.62234163	up	A_24_P239606	GADD45B	1.5441632	0.6268253	up
A_21_P0013473	CTA_221G97	1.5909805	0.66991615	up	A_23_P502413	SERPINB4	1.5754666	0.65577924	up	A_23_P259442	CPE	1.5388408	0.621844	up	A_22_P00020127	TRG-AS1	1.5439613	0.62663656	up
A_24_P135769	VWA5A	1.5905917	0.6695635	up	A_24_P208825	MUC4	1.5751386	0.6554787	up	A_21_P0000509	SNAR-G2	1.5385765	0.62159616	up	A_22_P00009585	LINC02878	1.5435754	0.626276	up
A_33_P3255914	MYLIP	1.5891162	0.66822463	up	A_22_P00020501	PHKG2	1.5743711	0.6547756	up	A_23_P70719	LAMA2	1.538114	0.62116235	up	A_22_P00024763	AP0016193	1.5429807	0.62572	up
A_21_P0013056	SERPINB9P1	1.5886565	0.6678072	up	A_33_P3268487	ABAT	1.5738136	0.6542647	up	A_23_P360754	ADAMTS4	1.5377969	0.6208649	up	A_23_P209269	PPM1B	1.5425677	0.6253338	up
A_22_P00019236	LOC107986229	1.5884893	0.66765535	up	A_21_P0012458	FAM86B2-DT	1.5737514	0.6542077	up	A_33_P3221458	ZNF204P	1.5376585	0.62073505	up	A_23_P34045	EDA	1.5419202	0.62472814	up
A_21_P0007221	LINC02754	1.5884254	0.6675973	up	A_22_P00013251	ALDH1L1-AS1	1.5737292	0.65418726	up	A_23_P215048	KIAA0408	1.5373462	0.6204421	up	A_22_P00020880	NAV2-AS2	1.541636	0.6244622	up
A_21_P0013244	DTX2	1.5880455	0.6672522	up	A_22_P00009577	RP3_406A77	1.573396	0.6538818	up	A_33_P3225843	CCDC149	1.5373263	0.6204235	up	A_23_P5983	PLTP	1.5406104	0.62350214	up
A_21_P0000219	SNORD34	1.5869013	0.6662124	up	A_24_P239606	GADD45B	1.5729719	0.6534929	up	A_23_P211212	COL18A1	1.5339127	0.6172163	up	A_21_P0000514	VTRNA1-2	1.5403782	0.6232846	up
A_21_P0014707	LOC105373428	1.5865878	0.66592735	up	A_23_P33326	ADRA1B	1.5709265	0.6516157	up	A_24_P784765	CD59	1.5332756	0.6166171	up	A_23_P8913	CA2	1.5403523	0.6232604	up
A_21_P0004268	lnc-PDE8B-1	1.5859523	0.66534936	up	A_33_P3856949	EMC1-AS1	1.5693792	0.65019405	up	A_22_P00001495	RP11_768B222	1.532882	0.61624664	up	A_23_P150018	DUSP5	1.5401505	0.6230713	up
A_33_P3242798	CPS1	1.5847565	0.6642612	up	A_23_P259442	CPE	1.5689054	0.6497583	up	A_24_P360206	PCDHA11	1.5326153	0.61599565	up	A_22_P00000985	PRKCQ-AS1	1.5388023	0.6218078	up
A_23_P37441	B2M	1.5841733	0.66373014	up	A_24_P340776	NPIPB8/NPIPB9	1.5685889	0.64946723	up	A_23_P119196	KLF2	1.5319196	0.6153406	up	A_22_P00021771	LOC107985839	1.5383	0.62133694	up
A_23_P38346	DHX58	1.5841433	0.6637028	up	A_22_P00013442	JDP2-AS1	1.5684155	0.64930785	up	A_23_P26184	DET1	1.5316979	0.61513174	up	A_21_P0007482	FZD10-AS1	1.5371175	0.62022746	up
A_22_P00001124	RP5_1028L102	1.583876	0.6634594	up	A_24_P225679	IRS1	1.5681531	0.64906645	up	A_33_P3409518	TUBBP5	1.5305423	0.6140429	up	A_22_P00021565	SNHG9	1.5367973	0.61992687	up
A_33_P3408852	EPHA8	1.5838182	0.6634067	up	A_24_P133253	KITLG	1.5681527	0.649066	up	A_23_P30655	NFKBIE	1.5302931	0.613808	up	A_33_P3360665	ACVR1	1.5362133	0.61937857	up
A_33_P3278220	RABEPK	1.5836362	0.6632409	up	A_23_P91910	PLSCR4	1.5671765	0.6481676	up	A_22_P00018310	RP11_452L65	1.5301658	0.61368793	up	A_23_P65240	COL4A1	1.5356511	0.61885047	up
A_23_P121533	SPON2	1.5822726	0.6619982	up	A_23_P13548	CHRDL2	1.5665903	0.6476279	up	A_23_P2097	TRIM68	1.5291144	0.6126963	up	A_33_P3338166	NUAK2	1.5353078	0.6185279	up
A_24_P759584	DIO3OS	1.5805653	0.6604407	up	A_33_P3338166	NUAK2	1.5647124	0.6458975	up	A_22_P00014959	LNCOC1	1.5283847	0.6120077	up	A_32_P4018	ROR1	1.5322734	0.6156737	up
A_33_P3302260	MYRF	1.5803308	0.66022664	up	A_33_P3248992	ACADSB	1.5634788	0.64475965	up	A_33_P3312271	MEG8	1.5278171	0.6114719	up	A_21_P0008889	lnc-TNRC6A-1	1.5290662	0.6126509	up
A_24_P40001	SIGLEC8	1.5800239	0.6599464	up	A_24_P385313	PTPRF	1.5621783	0.6435591	up	A_22_P00007431	RP11_661A127	1.5274514	0.6111265	up	A_23_P14184	THSD1	1.5288817	0.6124767	up
A_23_P1962	PLAAT4	1.5791007	0.65910316	up	A_24_P941930	EAF1	1.5612737	0.64272344	up	A_23_P38346	DHX58	1.5267951	0.61050653	up	A_21_P0011561	METRNL	1.5282525	0.6118829	up
A_23_P121676	CXXC4	1.5787171	0.6587527	up	A_23_P4922	ZSWIM9	1.5604697	0.6419804	up	A_21_P0000287	SNORD47	1.5267378	0.6104523	up	A_23_P502413	SERPINB4	1.527873	0.6115247	up
A_23_P58002	TCTA	1.5779912	0.65808916	up	A_24_P4816	GABARAPL1	1.5594153	0.6410053	up	A_24_P535219	PHF10	1.5264853	0.61021376	up	A_23_P301521	JCAD	1.5272181	0.6109061	up
A_23_P25913	DNAL1	1.5769807	0.657165	up	A_21_P0000280	SNORD60	1.558835	0.6404683	up	A_24_P573533	ZNG1E	1.5263559	0.6100914	up	A_33_P3288805	KLC2	1.5262544	0.6099955	up
A_23_P259442	CPE	1.5767955	0.65699553	up	A_21_P0013056	SERPINB9P1	1.557749	0.6394628	up	A_21_P0000491	SNAR-G1	1.5261754	0.6099208	up	A_33_P3224809	IL17RA	1.5258517	0.60961473	up
A_23_P202587	SHTN1	1.5763563	0.6565937	up	A_33_P3266828	TMEM8B	1.5568911	0.638668	up	A_23_P214821	EDN1	1.525313	0.6091053	up	A_22_P00010261	lnc-MTHFD2L-1	1.5237345	0.6076115	up
A_24_P360206	PCDHA11	1.576019	0.656285	up	A_23_P57784	CLDN1	1.5562754	0.6380974	up	A_33_P3337959	LOC101927468	1.5252063	0.6090044	up	A_23_P166297	ABCG1	1.5228212	0.60674655	up
A_23_P131846	SNAI1	1.575108	0.65545076	up	A_23_P317056	MT-ND6	1.555896	0.6377456	up	A_21_P0004903	lnc-TPBG-3	1.524708	0.60853297	up	A_33_P3418025	CTSO	1.5228051	0.6067313	up
A_22_P00014326	GAS5	1.5745213	0.6549133	up	A_19_P00321110	TIAM2	1.555889	0.6377391	up	A_33_P3398156	CYS1	1.5234125	0.6073066	up	A_23_P142671	ZNF513	1.5223053	0.6062577	up
A_23_P5983	PLTP	1.5734723	0.6539517	up	A_21_P0013473	CTA_221G97	1.5554073	0.6372924	up	A_33_P3366376	KRTAP27-1	1.523182	0.6070883	up	A_33_P3233437	RP11_116K41	1.5220567	0.6060221	up
A_23_P211212	COL18A1	1.5712788	0.65193915	up	A_23_P119835	NLRC4	1.5545046	0.6364549	up	A_23_P65240	COL4A1	1.523033	0.6069472	up	A_23_P46429	CCN1	1.5212122	0.60522145	up
A_23_P128967	ALDH6A1	1.571193	0.6518604	up	A_22_P00025311	LOC105378225	1.5535047	0.63552666	up	A_33_P3271410	THAP9	1.5223649	0.6063142	up	A_33_P3208970	ZNF683	1.5206405	0.60467917	up
A_24_P418044	HLA-J	1.5706973	0.6514052	up	A_23_P37441	B2M	1.5534692	0.63549364	up	A_21_P0011706	SPACA6	1.5221164	0.60607874	up	A_22_P00002553	SNHG25	1.5204881	0.60453457	up
A_23_P10232	BANK1	1.5685264	0.64940983	up	A_23_P10542	HTRA3	1.5528823	0.63494855	up	A_21_P0000584	VTRNA2-1	1.52099	0.6050106	up	A_23_P374322	LACC1	1.5190846	0.60320216	up
A_23_P145514	IL20RA	1.5660509	0.6471311	up	A_24_P406601	OLFM1	1.5516404	0.63379425	up	A_22_P00000677	KCNK15-AS1	1.5199157	0.6039913	up	A_22_P00011939	LINC02700	1.5189892	0.6031116	up
A_33_P3334220	ACACB	1.5660174	0.6471002	up	A_21_P0000219	SNORD34	1.5515075	0.6336707	up	A_23_P150053	ACTA2	1.5195928	0.6036848	up	A_24_P818010	LOC729737	1.5187392	0.60287416	up
A_24_P129417	BMP1	1.5660146	0.6470977	up	A_33_P3409518	TUBBP5	1.5514112	0.63358104	up	A_23_P126486	CROCCP2	1.5189906	0.603113	up	A_23_P93531	TAAR1	1.5184504	0.60259974	up
A_23_P53176	FOLR1	1.5658262	0.646924	up	A_23_P150018	DUSP5	1.5502874	0.63253564	up	A_23_P30976	GRM1	1.5188018	0.60293365	up	A_33_P3309319	PIDD1	1.5182279	0.6023884	up
A_19_P00321110	TIAM2	1.5643225	0.6455379	up	A_23_P259071	AREG	1.5500808	0.63234335	up	A_21_P0014800	MMP25-AS1	1.5186216	0.6027624	up	A_23_P107963	FUT1	1.5180794	0.60224724	up
A_23_P42975	PRKAR2B	1.5617563	0.64316934	up	A_23_P389897	NGFR	1.5470932	0.62956005	up	A_24_P4816	GABARAPL1	1.5186079	0.60274935	up	A_23_P38677	PRELID3A	1.517135	0.60134953	up
A_33_P3252809	FAM118A	1.5607343	0.6422249	up	A_23_P143173	SLA2	1.5463971	0.6289108	up	A_33_P3474250	TRIM44	1.5181367	0.6023018	up	A_22_P00011317	LINC02104	1.5168148	0.601045	up
A_24_P943113	EIF4E3	1.5604298	0.64194345	up	A_23_P202587	SHTN1	1.5443316	0.62698257	up	A_33_P3277753	ANKRD23	1.517427	0.60162705	up	A_32_P96807	RC3H1	1.5166165	0.6008563	up
A_33_P3359590	DAZAP1	1.5593436	0.6409388	up	A_22_P00021565	SNHG9	1.5442914	0.626945	up	A_33_P3252369	TMEM182	1.5174191	0.6016196	up	A_23_P18078	RARRES1	1.5156085	0.59989715	up
A_24_P12904	TMEM245	1.559309	0.6409068	up	A_33_P3330549	SLC44A2	1.5424972	0.62526786	up	A_21_P0000511	SNAR-H	1.5169731	0.6011956	up	A_23_P52761	MMP7	1.5155663	0.59985703	up
A_33_P3377256	OGFRP1	1.5585867	0.64023846	up	A_23_P146233	LPL	1.5421319	0.6249262	up	A_24_P106591	BLOC1S5	1.5146888	0.5990215	up	A_24_P843020	PCAT19	1.5153863	0.59968567	up
A_23_P102950	RSPH1	1.5583725	0.6400401	up	A_23_P161297	OGDHL	1.5416238	0.62445074	up	A_21_P0000684	RPL37	1.5137922	0.5981672	up	A_23_P161297	OGDHL	1.5142955	0.59864676	up
A_21_P0013078	ZNF426-DT	1.5576066	0.6393309	up	A_23_P304897	BDKRB2	1.5415969	0.62442553	up	A_22_P00025311	LOC105378225	1.5136425	0.59802455	up	A_23_P154605	SULF2	1.5140344	0.598398	up
A_33_P3400309	ADGB	1.557587	0.63931274	up	A_21_P0000641	C10orf143	1.5414646	0.6243017	up	A_23_P107963	FUT1	1.5135306	0.59791785	up	A_23_P1962	PLAAT4	1.5138744	0.5982455	up
A_24_P340976	RPSAP69	1.5541867	0.63615984	up	A_23_P34307	PIGK	1.5402707	0.62318397	up	A_23_P85952	DENND2D	1.5127691	0.59719175	up	A_22_P00019819	ATP6AP1L	1.5138526	0.5982247	up
A_33_P3350259	NIBAN3	1.5539172	0.6359096	up	A_24_P406754	LOXL4	1.5401828	0.62310165	up	A_22_P00013251	ALDH1L1-AS1	1.5126948	0.597121	up	A_24_P252364	NRCAM	1.5125479	0.5969808	up
A_33_P3271455	PXDN	1.5529642	0.63502455	up	A_21_P0012508	AADACP1	1.539649	0.6226015	up	A_23_P111000	PSMB9	1.512564	0.5969962	up	A_33_P3330549	SLC44A2	1.5125196	0.5969538	up
A_23_P144071	COL7A1	1.5529069	0.63497126	up	A_23_P110196	HERC5	1.5387083	0.62171984	up	A_32_P51237	KANK4	1.5118167	0.5962833	up	A_33_P3229147	RP11_673F181	1.5114014	0.5958868	up
A_21_P0000510	GOLGA2P5	1.5517936	0.6339367	up	A_23_P433016	FBLN1	1.5385846	0.6216038	up	A_23_P433016	FBLN1	1.5116459	0.5961203	up	A_24_P406754	LOXL4	1.5105671	0.59509027	up
A_23_P57658	PLAAT1	1.5511361	0.6333253	up	A_23_P10025	NELL2	1.5352942	0.61851513	up	A_33_P3271455	PXDN	1.5095992	0.59416556	up	A_22_P00000906	LOC105371508	1.5105251	0.59505016	up
A_32_P190416	MAP7	1.5498784	0.632155	up	A_33_P3378707	LOC646214	1.5343145	0.61759424	up	A_33_P3280927	SNHG7	1.5079215	0.59256124	up	A_23_P5301	TFCP2L1	1.5096627	0.5942263	up
A_21_P0000036	RDM1	1.5489122	0.6312554	up	A_22_P00007322	RP11_804L242	1.5339042	0.6172084	up	A_19_P00317412	LITATS1	1.5053905	0.59013784	up	A_23_P163306	CGNL1	1.5090351	0.5936263	up
A_24_P211565	C1QTNF6	1.5482477	0.63063633	up	A_23_P52266	IFIT1	1.5328523	0.6162187	up	A_23_P378288	IKZF4	1.5036715	0.5884895	up	A_21_P0004697	LOC124901449	1.5085193	0.5931331	up
A_33_P3326588	TNFRSF10D	1.5480267	0.63043034	up	A_21_P0000507	SNAR-B2	1.5324786	0.6158669	up	A_33_P3269899	RECK	1.5034335	0.588261	up	A_24_P151582	TEF	1.5069406	0.59162253	up
A_33_P3280927	SNHG7	1.5476207	0.63005185	up	A_23_P209320	PER2	1.5322016	0.6156062	up	A_23_P333029	ERICH5	1.50232	0.58719224	up	A_32_P321996	WDFY4	1.5065005	0.5912012	up
A_23_P110712	DUSP1	1.5473566	0.62980574	up	A_23_P28507	MGAT4A	1.5321797	0.61558557	up	A_23_P52266	IFIT1	1.5016351	0.58653426	up	A_23_P373598	MAFK	1.5060598	0.590779	up
A_24_P182764	ATG4B	1.5466231	0.62912166	up	A_23_P69030	COL8A1	1.5317795	0.6152086	up	A_21_P0007933	NRAD1	1.5012844	0.58619726	up	A_23_P257003	PCSK5	1.505777	0.5905081	up
A_23_P123193	ACTR3B	1.546356	0.62887245	up	A_21_P0011820	lnc-NAA35-15	1.5308709	0.6143526	up	A_22_P00011295	lnc-ORC3-1	1.5002482	0.5852012	up	A_22_P00010241	LOC105374570	1.5052605	0.59001315	up
A_23_P127915	STK33	1.5460957	0.6286297	up	A_22_P00001847	THOC7-AS1	1.5301917	0.6137123	up	A_24_P303145	ANKH	1.5002241	0.585178	up	A_33_P3237927	ARHGAP4	1.5044643	0.58924985	up
A_23_P210210	EPAS1	1.54581	0.628363	up	A_19_P00319534	PWAR5	1.5292099	0.6127864	up	A_22_P00007012	RP5_1100I61	1.4998599	0.5848277	up	A_24_P219552	NFE2L1	1.504344	0.58913445	up
A_23_P378288	IKZF4	1.5455595	0.6281292	up	A_23_P215111	ATP6V0A4	1.5284272	0.61204785	up	A_24_P340776	NPIPB8/NPIPB9	1.4986732	0.5836859	up	A_33_P3393996	OR4D8P	1.5034757	0.58830154	up
A_22_P00000618	ACOX3	1.5450555	0.6276587	up	A_23_P103361	LCK	1.5283453	0.6119706	up	A_21_P0000219	SNORD34	1.4986154	0.58363014	up	A_33_P3280927	SNHG7	1.5032091	0.5880457	up
A_32_P154473	KIF5C	1.54449	0.6271305	up	A_21_P0000036	RDM1	1.5269642	0.6106663	up	A_23_P125278	CXCL11	1.4982376	0.58326644	up	A_23_P14769	FES	1.5024198	0.58728796	up
A_22_P00007695	H4C15	1.5443115	0.62696385	up	A_23_P346800	AVPR2	1.5269353	0.6106389	up	A_23_P215913	CLU	1.4973089	0.5823719	up	A_24_P323941	FAM209A	1.5023135	0.58718586	up
A_23_P111000	PSMB9	1.5439469	0.62662315	up	A_23_P134426	GPNMB	1.526865	0.6105725	up	A_23_P161424	PLXDC2	1.4969571	0.5820328	up	A_23_P127406	KDM4D	1.5005572	0.5854983	up
A_22_P00010241	LOC105374570	1.5437741	0.6264617	up	A_33_P3687198	HRK	1.526863	0.6105706	up	A_33_P3420862	PAGE2B	1.494949	0.58009624	up	A_21_P0005964	lnc-ZMAT4-3	1.5003244	0.58527446	up
A_33_P3363271	CACNB2	1.5434672	0.6261748	up	A_23_P212696	FSTL1	1.5262698	0.61000997	up	A_23_P425925	KRT222	1.4936271	0.57881993	up	A_23_P117163	RCBTB1	1.5002861	0.5852377	up
A_33_P3353030	UCN	1.5431885	0.6259143	up	A_23_P107744	S1PR5	1.5255644	0.6093431	up	A_21_P0000036	RDM1	1.4924465	0.5776793	up	A_32_P196115	ZSCAN25	1.5002337	0.58518726	up
A_23_P128728	ARG2	1.542674	0.62543315	up	A_33_P3336113	TIGD3	1.5253435	0.60913426	up	A_23_P13548	CHRDL2	1.4922209	0.57746106	up	A_23_P500381	HTR7	1.5000664	0.5850263	up
A_33_P3419945	Q6ZNT0	1.5424911	0.62526214	up	A_23_P42718	NFE2L3	1.524743	0.6085661	up	A_23_P1962	PLAAT4	1.4917865	0.57704103	up	A_23_P303155	TMEM87B	1.499873	0.58484036	up
A_24_P340247	IZUMO1	1.5412351	0.6240869	up	A_24_P237443	SASH3	1.5240421	0.60790277	up	A_33_P3296119	CCDC169	-1.4908222	-0.57610816	down	A_33_P3379886	FGF2	1.498232	0.583261	up
A_23_P102000	CXCR4	1.5409186	0.6237906	up	A_23_P128215	SOCS2	1.5234922	0.6073822	up	A_21_P0006287	lnc-CDK20-1	-1.4912976	-0.5765682	down	A_33_P3353030	UCN	1.4974861	0.5825426	up
A_23_P117163	RCBTB1	1.5394897	0.62245226	up	A_23_P152655	ICAM2	1.5234611	0.6073527	up	A_23_P90223	ZNF585B	-1.4919091	-0.5771597	down	A_23_P4922	ZSWIM9	1.4958944	0.5810083	up
A_21_P0006549	LOC105373334	1.5385741	0.62159395	up	A_23_P110253	KIT	1.5227774	0.60670507	up	A_22_P00002170	LINC00958	-1.492529	-0.57775897	down	A_21_P0000791	FAM95A	1.4950111	0.5801562	up
A_32_P107876	FRAS1	1.5382192	0.6212611	up	A_24_P532864	LOC105379051	1.5227606	0.6066892	up	A_33_P3380211	AKAP9	-1.4931325	-0.5783422	down	A_23_P78018	ABCA5	1.4948443	0.5799952	up
A_33_P3418170	RIGI	1.5379784	0.6210353	up	A_33_P3390057	TM4SF1	1.5224919	0.6064346	up	A_21_P0012841	LINC02113	-1.4938927	-0.57907647	down	A_24_P784765	CD59	1.4947304	0.5798853	up
A_23_P410017	TBCEL	1.5377454	0.6208166	up	A_23_P38677	PRELID3A	1.5223334	0.6062844	up	A_23_P258493	LMNB1	-1.4948756	-0.58002543	down	A_23_P64214	PCSK7	1.4927442	0.5779669	up
A_21_P0012508	AADACP1	1.5360484	0.61922365	up	A_24_P99175	ZDHHC22	1.5200952	0.6041617	up	A_23_P163353	PIAS1	-1.494986	-0.58013207	down	A_22_P00007431	RP11_661A127	1.4916651	0.5769237	up
A_23_P87310	LMO1	1.5357858	0.618977	up	A_23_P56703	TRABD2A	1.5188143	0.6029455	up	A_22_P00015927	LOC107984703	-1.4951962	-0.58033484	down	A_23_P93988	ARHGEF5	1.4909978	0.57627815	up
A_32_P206839	CRIM1-DT	1.5344305	0.61770326	up	A_22_P00002553	SNHG25	1.5182445	0.6024041	up	A_19_P00321166	LOC100132356	-1.4959146	-0.58102775	down	A_23_P365719	TAPBP	1.4908208	0.57610685	up
A_33_P6471335	GIHCG	1.5339409	0.6172429	up	A_23_P111000	PSMB9	1.5179114	0.6020876	up	A_22_P00015324	RP11_309M71	-1.49626	-0.58136094	down	A_33_P3228807	SPEG	1.4906042	0.57589716	up
A_33_P3320538	NUP58	1.5325909	0.61597264	up	A_22_P00005482	LOC105371357	1.5176181	0.6018087	up	A_22_P00023620	PLCB1-IT1	-1.4967115	-0.58179617	down	A_24_P331704	KRT80	-1.4901688	-0.5754758	down
A_33_P3287959	RASA4	1.5315869	0.6150272	up	A_24_P252364	NRCAM	1.515953	0.600225	up	A_33_P3363082	SCARNA5	-1.4972658	-0.5823304	down	A_24_P729905	AGAP9	-1.4904482	-0.57574624	down
A_23_P250571	DMXL1	1.530737	0.6142265	up	A_33_P3363271	CACNB2	1.5159346	0.60020745	up	A_21_P0010149	AP0004773	-1.498743	-0.58375305	down	A_22_P00023501	Z830011	-1.4913058	-0.5765761	down
A_23_P14184	THSD1	1.5304115	0.6139196	up	A_23_P114740	CFH	1.5157809	0.60006124	up	A_21_P0007650	lnc-FAM101A-2	-1.4993042	-0.5842931	down	A_22_P00010103	MREG	-1.4918433	-0.5770961	down
A_24_P403244	PILRB	1.529805	0.6133477	up	A_23_P105862	FRY	1.5153505	0.59965146	up	A_23_P56298	ZNF430	-1.4996821	-0.5846567	down	A_33_P3292179	ABCA9	-1.4923403	-0.5775766	down
A_24_P927614	RP11_655M1414	1.529674	0.61322427	up	A_24_P787947	YPEL2	1.5139812	0.59834737	up	A_21_P0007623	lnc-FICD-1	-1.5000893	-0.5850484	down	A_21_P0002078	LINC01935	-1.4927139	-0.57793766	down
A_22_P00002553	SNHG25	1.5290171	0.6126045	up	A_23_P106675	PLCG2	1.5138677	0.5982392	up	A_24_P932016	HUWE1	-1.5003558	-0.5853047	down	A_32_P68148	ZNF738	-1.4935324	-0.57872856	down
A_23_P154605	SULF2	1.5286497	0.61225784	up	A_23_P91350	GPCPD1	1.5136011	0.597985	up	A_33_P3400477	STIL	-1.5004598	-0.58540463	down	A_33_P3350758	RASAL2	-1.4939338	-0.57911617	down
A_33_P3232692	IL24	1.5283759	0.6119994	up	A_23_P64898	KLRG1	1.5132865	0.5976851	up	A_21_P0011501	FAM157A/FAM157B	-1.5014185	-0.5863262	down	A_33_P3363515	XRCC3	-1.4948571	-0.58000755	down
A_23_P166248	RCAN1	1.5277668	0.6114243	up	A_22_P00010614	LOC124909418	1.5131238	0.59752995	up	A_23_P89062	CLUHP3	-1.5017008	-0.5865973	down	A_33_P3232871	TMEM239	-1.4950408	-0.5801849	down
A_24_P311926	HLA-G	1.5270563	0.61075324	up	A_22_P00004801	RP11_158I98	1.512834	0.5972536	up	A_24_P394420	SFXN1	-1.5024221	-0.58729017	down	A_23_P58228	ODAM	-1.4964089	-0.5815045	down
A_33_P3371999	TPPP	1.5260851	0.6098355	up	A_23_P218626	NEU4	1.5108662	0.59537584	up	A_23_P111194	SPDEF	-1.5029689	-0.58781517	down	A_23_P76245	SCN8A	-1.4964861	-0.5815788	down
A_23_P369328	FAM241B	1.5251136	0.6089167	up	A_33_P3231267	MOCS2-DT	1.5105447	0.5950688	up	A_22_P00013214	POLR1HASP	-1.5031024	-0.5879433	down	A_23_P108501	EPHA4	-1.4969696	-0.58204496	down
A_19_P00316371	STEAP1B-AS1	1.5251005	0.60890424	up	A_23_P123596	GLDC	1.510494	0.5950204	up	A_33_P3350758	RASAL2	-1.5031579	-0.58799654	down	A_24_P19268	ZNF714	-1.4976814	-0.58273077	down
A_33_P3258452	TIGAR	1.5250324	0.6088399	up	A_23_P71503	RHPN1-AS1	1.5104827	0.5950097	up	A_24_P83437	ZNF326	-1.503526	-0.5883498	down	A_33_P3381781	RPRD2	-1.4983754	-0.5833992	down
A_22_P00000606	ACER2	1.5248345	0.60865265	up	A_23_P155688	SPINK2	1.5104474	0.5949759	up	A_33_P3325748	TRIOBP	-1.5035439	-0.5883669	down	A_33_P3214785	LEPROT	-1.4991677	-0.58416176	down
A_24_P49190	C17orf58	1.5243735	0.60821646	up	A_23_P207367	STAT5A	1.5095354	0.5941046	up	A_33_P3262814	REEP3	-1.5040141	-0.58881813	down	A_23_P150189	MRE11	-1.5000037	-0.584966	down
A_23_P134835	CSGALNACT1	1.5243281	0.60817343	up	A_23_P110712	DUSP1	1.5093803	0.59395635	up	A_22_P00006860	FLRT2-AS1	-1.5043986	-0.5891869	down	A_21_P0003701	LINC01060	-1.5000615	-0.5850217	down
A_23_P126844	TNFRSF25	1.5241971	0.6080495	up	A_33_P3419945	Q6ZNT0	1.5092345	0.593817	up	A_19_P00324814	JPX	-1.5045638	-0.58934534	down	A_33_P3363445	RNASEH1	-1.5003309	-0.5852807	down
A_23_P145644	DDC	1.5235544	0.60744107	up	A_32_P190416	MAP7	1.5081387	0.5927691	up	A_33_P6815522	TTC28-AS1	-1.5052446	-0.589998	down	A_24_P179504	CFAP251	-1.5003517	-0.58530074	down
A_23_P90359	NRTN	1.5209328	0.60495645	up	A_21_P0002047	AC0937021	1.5078877	0.59252906	up	A_23_P156809	METTL21A	-1.5058882	-0.5906147	down	A_23_P252062	PPARG	-1.500501	-0.58544433	down
A_33_P3333317	OPTN	1.5198148	0.60389555	up	A_24_P56484	BRMS1L	1.5078706	0.5925126	up	A_21_P0000640	LINC00460	-1.5061074	-0.59082466	down	A_23_P501933	CACNG6	-1.5005232	-0.5854656	down
A_24_P921933	SRSF1	1.5193967	0.6034985	up	A_32_P80741	PPDPFL	1.5076096	0.5922629	up	A_21_P0011083	LINC02006	-1.5062102	-0.59092313	down	A_23_P423695	MXD4	-1.5015625	-0.58646446	down
A_23_P106389	SEMA7A	1.5193133	0.6034195	up	A_21_P0000684	RPL37	1.5076008	0.59225446	up	A_23_P349127	CDAN1	-1.5062318	-0.59094375	down	A_33_P3281224	SSU72L4	-1.5018585	-0.5867489	down
A_23_P418083	LCA5	1.5187368	0.6028719	up	A_24_P129417	BMP1	1.5075192	0.5921764	up	A_22_P00010103	MREG	-1.506335	-0.59104264	down	A_33_P3341474	ZBTB38	-1.5018783	-0.5867679	down
A_24_P252364	NRCAM	1.5183991	0.60255104	up	A_33_P3418170	RIGI	1.5067021	0.5913941	up	A_19_P00315502	LINP1	-1.5064069	-0.59111154	down	A_33_P3280700	GPR157	-1.501998	-0.5868829	down
A_23_P365719	TAPBP	1.51817	0.6023333	up	A_19_P00813593	LINC01116	1.5063009	0.59101003	up	A_23_P202408	HERC4	-1.5066018	-0.5912982	down	A_33_P3243702	KLHL30	-1.5020441	-0.5869272	down
A_33_P3255631	ZNF780A	1.517889	0.6020663	up	A_23_P139500	BHLHE41	1.5060318	0.5907522	up	A_23_P71530	TNFRSF11B	-1.5068303	-0.59151703	down	A_33_P3210900	SEC13	-1.502527	-0.5873909	down
A_23_P28507	MGAT4A	1.5177147	0.6019007	up	A_23_P325924	GAREM2	1.5052768	0.59002876	up	A_24_P419177	ZNF638	-1.5068378	-0.5915241	down	A_23_P34396	RSRP1	-1.5031874	-0.58802485	down
A_33_P3365988	TGFB2-AS1	1.516421	0.60067034	up	A_23_P25003	CLIP1	1.5049447	0.5897105	up	A_33_P3304888	USP6	-1.5068625	-0.59154785	down	A_24_P358381	GTPBP6	-1.5035558	-0.58837837	down
A_32_P103945	B4GALT4	1.5156946	0.59997916	up	A_32_P73217	TMEM167B	1.5048336	0.58960396	up	A_19_P00318511	AC0681381	-1.507222	-0.591892	down	A_24_P131589	CD86	-1.5038202	-0.5886321	down
A_33_P3278774	ZNF44	1.5153712	0.59967124	up	A_23_P345692	IL17D	1.5041503	0.58894867	up	A_22_P00003503	LOC100129931	-1.5075276	-0.59218436	down	A_33_P3310232	L2HGDH	-1.5040427	-0.5888456	down
A_23_P216708	RFK	1.5149332	0.59925425	up	A_24_P323941	FAM209A	1.5039072	0.58871555	up	A_33_P3224595	OFD1	-1.5079745	-0.5926121	down	A_23_P101351	ZNF426	-1.5040791	-0.5888805	down
A_23_P65789	MCTP2	1.5143025	0.59865344	up	A_33_P3320272	TMEM79	1.5035671	0.5883893	up	A_22_P00023079	lnc-MYO6-1	-1.5083594	-0.59298027	down	A_33_P3361067	ABCG2	-1.5041775	-0.5889748	down
A_23_P22672	ALG13	1.51427	0.5986224	up	A_23_P65518	DACT1	1.5028763	0.58772624	up	A_24_P67898	OGA	-1.5084585	-0.59307504	down	A_33_P3278118	CASP3	-1.504719	-0.5894941	down
A_21_P0009265	LOC100507002	1.5140846	0.5984458	up	A_22_P00021669	CTD_2545H12	1.5028546	0.58770543	up	A_24_P57700	ZHX3	-1.5090765	-0.59366596	down	A_23_P426472	ZNF45	-1.5047377	-0.58951205	down
A_23_P56703	TRABD2A	1.5125375	0.5969709	up	A_32_P20454	COPA	1.5022146	0.58709085	up	A_32_P59302	HIVEP3	-1.5093775	-0.59395367	down	A_24_P331560	STS	-1.5047663	-0.5895395	down
A_22_P00001569	RP13_1032I17	1.5118192	0.5962857	up	A_23_P8913	CA2	1.5005854	0.5855255	up	A_23_P52176	ZNF124	-1.5094568	-0.5940294	down	A_33_P3223121	HIPK2	-1.5049363	-0.5897024	down
A_24_P289299	ARHGEF25	1.5100279	0.59457517	up	A_23_P204503	PRKAB1	1.5001436	0.58510065	up	A_22_P00024672	ANKRD10-IT1	-1.5099149	-0.59446716	down	A_21_P0005400	lnc-COL1A2-1	-1.5057062	-0.59044033	down
A_23_P418031	IFFO2	1.5096508	0.59421486	up	A_33_P3312499	MS4A15	1.4995204	0.58450115	up	A_21_P0007321	lnc-SOX6-1	-1.5105537	-0.5950775	down	A_21_P0014380	CTD_2528L196	-1.5060339	-0.5907542	down
A_23_P35871	E2F8	1.5093361	0.5939141	up	A_33_P3398156	CYS1	1.4994036	0.5843888	up	A_21_P0000474	SNORA38B	-1.5108666	-0.5953764	down	A_23_P4551	SETBP1	-1.5065254	-0.591225	down
A_33_P3304668	COL1A1	1.5084254	0.5930433	up	A_33_P3371215	pqn-75	1.4990253	0.5840248	up	A_33_P3265270	SLC17A5	-1.5108731	-0.59538245	down	A_24_P194886	EHBP1	-1.5065732	-0.5912708	down
A_33_P3342628	HES4	1.5083337	0.59295565	up	A_33_P3331451	TGFBR1	1.4984987	0.5835178	up	A_23_P48295	CDADC1	-1.5116106	-0.5960866	down	A_23_P411723	PLAG1	-1.5067861	-0.59147465	down
A_23_P73747	ARMCX2	1.5082814	0.5929055	up	A_24_P913716	B3GNT7	1.4982245	0.5832538	up	A_32_P210202	E2F7	-1.5117794	-0.5962477	down	A_21_P0014781	FAM220A	-1.5068413	-0.59152746	down
A_33_P3331451	TGFBR1	1.5081253	0.59275633	up	A_23_P166248	RCAN1	1.4970701	0.58214176	up	A_23_P394972	TSPEAR	-1.5123936	-0.5968336	down	A_33_P3228757	ZNF814	-1.5086914	-0.5932977	down
A_23_P354827	ZNF550	1.5080365	0.5926714	up	A_21_P0001459	LOC124903827	1.4968569	0.58193636	up	A_21_P0000235	SNORA6	-1.512569	-0.59700096	down	A_33_P3254634	PDIA5	-1.5089138	-0.5935104	down
A_22_P00008618	BCORP1	1.506852	0.5915377	up	A_23_P2097	TRIM68	1.4957846	0.58090246	up	A_21_P0000271	SNORA4	-1.5137327	-0.59811044	down	A_23_P356101	FBXO11	-1.509186	-0.5937707	down
A_23_P106773	SULT1A2	1.506638	0.5913329	up	A_33_P3280927	SNHG7	1.4930133	0.5782269	up	A_23_P252062	PPARG	-1.5140759	-0.59843755	down	A_33_P3365010	ELK4	-1.510028	-0.59457535	down
A_21_P0012378	LINC00870	1.5060617	0.5907808	up	A_24_P219552	NFE2L1	1.4914931	0.5767573	up	A_33_P3257523	ZNF451	-1.5142006	-0.59855634	down	A_33_P3423874	MYZAP	-1.510037	-0.5945838	down
A_22_P00000129	RIMKLB	1.5060565	0.59077597	up	A_22_P00001594	ARMCX3-AS1	1.4903225	0.5756246	up	A_21_P0006746	RP11_297A162	-1.5146687	-0.5990023	down	A_33_P3363655	ANAPC1	-1.5115763	-0.5960538	down
A_33_P3237260	POU2AF2	1.5053065	0.59005725	up	A_33_P3325120	SOX13	-1.4900957	-0.57540506	down	A_33_P3265956	CBFA2T2	-1.5149547	-0.59927464	down	A_22_P00016419	RP4_622L57	-1.5121524	-0.5966036	down
A_24_P307580	HTATIP2	1.5039669	0.58877283	up	A_32_P206104	LINC02608	-1.4906538	-0.57594514	down	A_21_P0013980	LOC124905466	-1.5153191	-0.5996216	down	A_21_P0000039	DDHD2	-1.5122138	-0.59666216	down
A_22_P00001847	THOC7-AS1	1.5031618	0.5880003	up	A_22_P00013849	ENSG00000289077	-1.4908197	-0.57610583	down	A_23_P156310	SKP2	-1.5158159	-0.60009456	down	A_33_P3325229	LOC389906	-1.5135335	-0.59792054	down
A_23_P108835	YPEL5	1.5029542	0.58780104	up	A_21_P0010535	XLOC_l2_000297	-1.4918358	-0.57708883	down	A_24_P410582	VGLL4	-1.5159005	-0.600175	down	A_23_P45799	ORC1	-1.5138376	-0.59821045	down
A_23_P51231	RUNX3	1.5005912	0.58553094	up	A_21_P0005085	RP11-122G18.12	-1.4928015	-0.57802236	down	A_33_P3316169	ZNF705EP	-1.5160083	-0.6002776	down	A_33_P3228355	ERV3-1	-1.5140897	-0.59845066	down
A_22_P00017233	ENTPD3-AS1	1.5004053	0.5853523	up	A_21_P0000212	SNORA68	-1.4938074	-0.5789942	down	A_23_P339079	ZNF573	-1.5162058	-0.60046554	down	A_23_P337726	MT-ATP6	-1.5142076	-0.598563	down
A_24_P32085	MOB3B	1.500172	0.58512795	up	A_24_P149713	ZBTB43	-1.4938258	-0.5790119	down	A_33_P3247659	TMEM87A	-1.516465	-0.6007122	down	A_33_P3316800	AHR	-1.5143629	-0.59871095	down
A_23_P31755	CRH	1.4996743	0.5846492	up	A_21_P0009797	lnc-ZNF8-3	-1.4951442	-0.58028466	down	A_22_P00016783	RP5_916O112	-1.5167881	-0.60101956	down	A_33_P3221313	CENPI	-1.5150684	-0.59938294	down
A_22_P00023867	RP11_355O111	1.4975679	0.5826214	up	A_21_P0008820	lnc-GOLGA8J-1	-1.4960971	-0.58120376	down	A_21_P0000335	SNORA51	-1.5174868	-0.601684	down	A_24_P66105	MAGIX	-1.5152657	-0.59957075	down
A_22_P00009585	LINC02878	1.4969921	0.58206666	up	A_22_P00022302	ALG9	-1.496549	-0.5816395	down	A_21_P0005317	LOC101927473	-1.5176493	-0.6018384	down	A_22_P00024019	PCYT1B-AS1	-1.5161628	-0.60042465	down
A_23_P389897	NGFR	1.4946817	0.57983834	up	A_33_P3330323	MGA	-1.4966588	-0.5817454	down	A_33_P3524912	LOC283038	-1.5176687	-0.6018569	down	A_33_P3298861	SLC12A8	-1.5167838	-0.6010155	down
A_23_P104563	CPT1A	-1.495386	-0.5805179	down	A_22_P00015434	LINC00886	-1.4966949	-0.58178014	down	A_23_P30972	ASCC3	-1.5179026	-0.6020793	down	A_23_P215980	VIRMA	-1.5172639	-0.601472	down
A_33_P3296119	CCDC169	-1.495582	-0.580707	down	A_33_P3252316	LINC02277	-1.4967164	-0.5818009	down	A_22_P00017044	LOC101927434	-1.5182827	-0.60244036	down	A_33_P3361771	TPR	-1.5173264	-0.6015314	down
A_33_P3645805	LOC149401	-1.4962254	-0.58132744	down	A_24_P322229	RASL10B	-1.4973555	-0.5824168	down	A_33_P3268318	LCORL	-1.5185399	-0.60268486	down	A_33_P3315169	OR5D17P	-1.5181426	-0.60230726	down
A_33_P3357149	SHLD2	-1.4971869	-0.5822543	down	A_33_P3229246	H2BC21	-1.4978753	-0.5829175	down	A_22_P00013907	LOC124902468	-1.5190904	-0.6032077	down	A_22_P00003913	RP3_405J103	-1.5188124	-0.60294366	down
A_33_P3816266	NEK2-DT	-1.4987772	-0.5837859	down	A_24_P551842	MT-CYB	-1.4982723	-0.5832999	down	A_23_P376372	MARVELD3	-1.5191497	-0.603264	down	A_32_P169574	OTUD5	-1.5188841	-0.6030117	down
A_22_P00021327	RP11_1084A122	-1.5003755	-0.5853236	down	A_19_P00315716	SNORA71A	-1.4987545	-0.5837641	down	A_33_P3287879	H3C10	-1.5197408	-0.6038253	down	A_33_P3305536	METTL15	-1.5192493	-0.6033586	down
A_23_P339687	ZNF675	-1.5004559	-0.5854008	down	A_21_P0001798	LINC01923	-1.4990817	-0.584079	down	A_33_P3368750	PAQR5	-1.5211407	-0.60515356	down	A_33_P3331345	DUSP11	-1.5198531	-0.6039319	down
A_33_P3233649	NADK2	-1.5022631	-0.58713746	down	A_22_P00014455	lnc-SH3BGRL3-1	-1.4992725	-0.5842626	down	A_33_P3359518	MYSM1	-1.5217286	-0.60571116	down	A_23_P14892	IGFALS	-1.5201122	-0.6041778	down
A_32_P68148	ZNF738	-1.5023384	-0.5872098	down	A_23_P406928	MT-ND5	-1.4995395	-0.58451957	down	A_33_P3413671	ABL2	-1.5222325	-0.6061888	down	A_23_P64019	MTMR2	-1.5202758	-0.6043331	down
A_23_P94301	GFUS	-1.5023692	-0.5872394	down	A_23_P104563	CPT1A	-1.4996525	-0.5846282	down	A_24_P234415	STAC	-1.522256	-0.60621107	down	A_33_P3367596	CLCN4	-1.5204602	-0.6045081	down
A_23_P156310	SKP2	-1.5025624	-0.58742493	down	A_23_P120472	TFAP2C	-1.499725	-0.58469796	down	A_21_P0007087	lnc-C10orf137-1	-1.5224773	-0.60642064	down	A_24_P350200	MTCO3P12	-1.5216154	-0.6056037	down
A_33_P3418611	ZNF729	-1.5025806	-0.58744246	down	A_33_P3389394	RPPH1	-1.5005223	-0.5854647	down	A_33_P3252206	LEPROTL1	-1.5226885	-0.6066208	down	A_22_P00019486	CXXC4-AS1	-1.5216478	-0.6056345	down
A_21_P0012841	LINC02113	-1.5026475	-0.5875066	down	A_22_P00007317	HISLA	-1.5007724	-0.58570516	down	A_23_P101351	ZNF426	-1.5227292	-0.60665935	down	A_23_P148629	EIF1AY	-1.5218264	-0.6058038	down
A_33_P3387591	OR12D1	-1.504762	-0.5895354	down	A_33_P3210099	ALPK3	-1.5010704	-0.5859916	down	A_23_P105833	BIVM	-1.5232755	-0.60717684	down	A_33_P3294836	ARMT1	-1.5218987	-0.60587233	down
A_23_P335905	STK36	-1.5057869	-0.59051764	down	A_24_P206624	FGFR2	-1.5011684	-0.5860858	down	A_24_P72394	RBAK	-1.5234975	-0.60738707	down	A_21_P0007936	TPT1-AS1	-1.5233017	-0.6072017	down
A_24_P139901	GYPC	-1.5060362	-0.5907564	down	A_33_P3273584	SCARNA2	-1.5012401	-0.5861548	down	A_33_P3265159	GAPVD1	-1.5238703	-0.60774016	down	A_22_P00005720	lnc-ELTD1-6	-1.5235052	-0.60739446	down
A_23_P46412	SCNN1D	-1.5067478	-0.59143806	down	A_22_P00002236	KCNMA1-AS1	-1.5015548	-0.58645713	down	A_22_P00005193	RP11_503E242	-1.5251452	-0.6089466	down	A_22_P00006915	SWINGN	-1.5241983	-0.6080506	down
A_24_P243749	PDK4	-1.506773	-0.5914621	down	A_24_P348989	LILRA1	-1.5025662	-0.5874286	down	A_21_P0000176	CDH13	-1.5252243	-0.6090214	down	A_21_P0000645	APCDD1L-DT	-1.5249941	-0.60880375	down
A_21_P0010958	LOC107984282	-1.5068877	-0.5915719	down	A_22_P00015094	RP11_332E192	-1.5028629	-0.5877135	down	A_21_P0004119	CTD_2066L212	-1.5255865	-0.6093639	down	A_33_P3221253	LPP	-1.5251173	-0.6089202	down
A_33_P3290955	WDR97	-1.507175	-0.59184694	down	A_23_P59045	H2AC8	-1.5033025	-0.58813524	down	A_23_P53530	MTERF2	-1.5256082	-0.60938454	down	A_22_P00018022	ZNF207	-1.5251656	-0.6089658	down
A_33_P3380211	AKAP9	-1.5076015	-0.5922551	down	A_33_P3237899	CHN2	-1.5033145	-0.58814687	down	A_23_P208325	ZNF235	-1.5258117	-0.60957694	down	A_19_P00322495	TSTD3	-1.5259086	-0.60966855	down
A_19_P00316622	LINC00908	-1.5079498	-0.5925884	down	A_33_P3320010	SCML2	-1.5035917	-0.58841276	down	A_24_P350200	MTCO3P12	-1.5265045	-0.6102319	down	A_21_P0000262	SNORA27	-1.5260414	-0.6097941	down
A_23_P385322	STAMBPL1	-1.509172	-0.59375715	down	A_33_P3216763	EYA1	-1.5039914	-0.5887963	down	A_22_P00020754	lnc-EBPL-2	-1.5268832	-0.61058974	down	A_24_P913227	CDC23	-1.5261122	-0.609861	down
A_22_P00003503	LOC100129931	-1.5092951	-0.59387493	down	A_24_P218006	DNAJC30	-1.5040021	-0.58880657	down	A_22_P00010239	lnc-MTA2-1	-1.5270172	-0.61071634	down	A_23_P171385	PHF6	-1.5268023	-0.6105132	down
A_33_P3292179	ABCA9	-1.5094643	-0.5940366	down	A_24_P331704	KRT80	-1.5048379	-0.5896081	down	A_23_P101246	VSIG10L	-1.5270582	-0.6107551	down	A_23_P320829	CEP128	-1.5271615	-0.6108526	down
A_22_P00008004	MIR31HG	-1.5096062	-0.59417224	down	A_33_P3255354	NT5C2	-1.5060645	-0.59078354	down	A_22_P00003809	lnc-CDKN2C-1	-1.5275656	-0.61123437	down	A_32_P198923	YWHAZ	-1.527463	-0.6111374	down
A_33_P3269598	ERCC6L2	-1.5098456	-0.594401	down	A_33_P3307886	ZNF432	-1.5062555	-0.5909665	down	A_33_P3377364	ITGB4	-1.5277013	-0.61136246	down	A_23_P88626	ANPEP	-1.5277988	-0.61145455	down
A_33_P3351686	CCDC17	-1.5100157	-0.59456354	down	A_33_P3277373	OSM	-1.5069232	-0.5916059	down	A_33_P3650353	SNORA33	-1.5281879	-0.6118219	down	A_23_P431853	MT-ND2	-1.5282427	-0.6118736	down
A_19_P00318561	LINC01176	-1.5105813	-0.5951038	down	A_33_P3713357	ALCAM	-1.5070248	-0.5917032	down	A_23_P42909	TMEM139	-1.528322	-0.6119485	down	A_24_P133488	CDCA4	-1.5283276	-0.61195385	down
A_23_P355993	ZNF614	-1.5106223	-0.5951429	down	A_21_P0000267	SNORD72	-1.5081251	-0.59275603	down	A_33_P3243832	ZEB2	-1.5283619	-0.61198616	down	A_24_P345209	DYRK3	-1.5287906	-0.6123908	down
A_24_P69538	TLR4	-1.5112631	-0.59575486	down	A_22_P00021552	TUFT1	-1.5082725	-0.5928972	down	A_24_P182122	MT-ND1	-1.5285614	-0.61217445	down	A_21_P0000007	SRRM5	-1.5292854	-0.6128577	down
A_33_P3265494	PTCHD4	-1.5124731	-0.5969095	down	A_23_P332908	ZFC3H1	-1.5101131	-0.5946566	down	A_21_P0012328	LINC03124	-1.5285887	-0.6122002	down	A_24_P48057	IRX5	-1.5293443	-0.61291325	down
A_24_P208737	GHRLOS	-1.5129734	-0.59738666	down	A_33_P3238941	ANKRD18A	-1.5103426	-0.5948759	down	A_23_P409462	DCBLD1	-1.52913	-0.6127111	down	A_23_P121141	ASTE1	-1.5305061	-0.6140088	down
A_33_P3383724	TRIM61	-1.513191	-0.59759414	down	A_21_P0004339	CTB_164N121	-1.5105568	-0.5950805	down	A_32_P221991	RALGPS1	-1.5291839	-0.6127619	down	A_21_P0004519	LOC124901026	-1.5306072	-0.61410415	down
A_33_P3270628	RP11_460I132	-1.5138646	-0.59823626	down	A_23_P207680	ARL17B	-1.5114443	-0.59592783	down	A_33_P3423700	LOC100131829	-1.5296822	-0.6132319	down	A_21_P0000556	DUBR	-1.530743	-0.61423206	down
A_33_P3249524	SPDYE21	-1.5139521	-0.59831965	down	A_33_P3242304	TNP2	-1.5119712	-0.59643066	down	A_19_P00809119	CASC15	-1.5297897	-0.61333334	down	A_22_P00021041	RP11_138E161	-1.5309929	-0.61446756	down
A_33_P3281224	SSU72L4	-1.5149951	-0.5993131	down	A_22_P00006385	CTC_575N71	-1.5124328	-0.5968711	down	A_32_P452655	LGALS9C	-1.5304192	-0.6139269	down	A_24_P20120	CCDC88A	-1.5311618	-0.6146267	down
A_23_P501933	CACNG6	-1.5150532	-0.5993684	down	A_24_P106363	MARVELD2	-1.5124862	-0.596922	down	A_33_P3383724	TRIM61	-1.5305696	-0.61406857	down	A_23_P369899	TMEM158	-1.5311913	-0.6146546	down
A_24_P290927	UBAP2L	-1.5155597	-0.59985065	down	A_21_P0000263	SNORA21	-1.5126425	-0.59707105	down	A_24_P290927	UBAP2L	-1.5306203	-0.61411643	down	A_23_P130764	KCNJ14	-1.5313399	-0.6147945	down
A_24_P67898	OGA	-1.5156846	-0.5999696	down	A_23_P62953	PBX1	-1.5126643	-0.59709185	down	A_19_P00316815	ARMCX5-GPRASP2	-1.5307201	-0.6142105	down	A_32_P206104	LINC02608	-1.5337713	-0.6170833	down
A_33_P3360887	HELZ2	-1.516193	-0.6004535	down	A_33_P3355743	GPATCH2	-1.5127758	-0.5971981	down	A_21_P0013143	LOC105377858	-1.5313901	-0.61484176	down	A_33_P3376954	linc-CNTNAP5-8	-1.5338646	-0.6171711	down
A_21_P0011966	FAR2P2	-1.5162728	-0.6005294	down	A_23_P432573	MRGPRF	-1.5132681	-0.5976676	down	A_21_P0003410	RP11_98O21	-1.5317849	-0.6152137	down	A_32_P46191	ZNF727	-1.5342948	-0.61757576	down
A_21_P0000271	SNORA4	-1.5166513	-0.6008894	down	A_33_P3380529	PRTFDC1	-1.5133665	-0.59776133	down	A_23_P378526	RTEL1	-1.5320411	-0.61545503	down	A_22_P00012389	RP5_837I246	-1.5345588	-0.6178239	down
A_22_P00000458	LINC01265	-1.5170385	-0.6012576	down	A_23_P69310	CCRL2	-1.5135633	-0.59794897	down	A_24_P414269	ALG3	-1.5320451	-0.61545885	down	A_23_P101246	VSIG10L	-1.5348943	-0.6181394	down
A_24_P376707	HDGF	-1.5186567	-0.6027958	down	A_33_P3219720	ZNF248	-1.5136656	-0.5980464	down	A_32_P231086	GOLGA6L9	-1.5321565	-0.6155637	down	A_24_P408736	GALNT5	-1.534979	-0.6182189	down
A_21_P0001124	LOC101929609	-1.5187567	-0.60289085	down	A_33_P3329153	CDK13	-1.5146673	-0.59900093	down	A_21_P0008575	GCAWKR	-1.5322214	-0.6156248	down	A_33_P3267356	GLS	-1.535947	-0.61912835	down
A_33_P3300332	MSH2-OT1	-1.5189841	-0.60310674	down	A_33_P3467126	GTPBP10	-1.5155467	-0.59983826	down	A_21_P0002078	LINC01935	-1.5325907	-0.6159725	down	A_33_P3690239	LINC00701	-1.5362809	-0.61944205	down
A_24_P63522	HMGCS1	-1.5193912	-0.6034934	down	A_33_P3339820	LEPR	-1.5157706	-0.60005134	down	A_21_P0000328	SNORA40B	-1.5330876	-0.6164402	down	A_22_P00003809	lnc-CDKN2C-1	-1.5363029	-0.61946267	down
A_24_P88696	SCG2	-1.5196509	-0.60374	down	A_33_P3422085	SPANXN2	-1.5158483	-0.6001254	down	A_21_P0000922	LOC101927787	-1.5342435	-0.6175275	down	A_32_P176018	ACTL8	-1.5363415	-0.619499	down
A_33_P3252206	LEPROTL1	-1.5199553	-0.6040288	down	A_33_P3306545	EIF4G2	-1.5165561	-0.6007989	down	A_24_P376120	MYPN	-1.5345812	-0.617845	down	A_22_P00003042	LOC105375267	-1.536422	-0.61957455	down
A_21_P0004339	CTB_164N121	-1.5201448	-0.6042088	down	A_21_P0000366	SNORD11	-1.5178467	-0.6020261	down	A_33_P3281224	SSU72L4	-1.5346247	-0.6178859	down	A_33_P3734384	RP4_647J211	-1.5370336	-0.62014866	down
A_33_P3407103	YTHDF1	-1.5202903	-0.6043468	down	A_22_P00003573	lnc-CCT7-1	-1.5178709	-0.6020491	down	A_22_P00021325	PDE3A-AS1	-1.5352001	-0.6184267	down	A_22_P00023617	LINC01063	-1.5370432	-0.6201577	down
A_23_P130764	KCNJ14	-1.5203792	-0.60443115	down	A_23_P388855	KAT6B	-1.518107	-0.6022735	down	A_33_P3305348	TRAPPC8	-1.5353249	-0.618544	down	A_21_P0013065	RPL29P17	-1.5374544	-0.6205436	down
A_33_P3366073	EBPL	-1.5210373	-0.6050556	down	A_33_P3390027	EXOC7	-1.5188481	-0.6029775	down	A_21_P0010492	LOC389831	-1.5360229	-0.61919975	down	A_24_P51118	MTAP	-1.5381653	-0.6212106	down
A_33_P3237899	CHN2	-1.521701	-0.6056849	down	A_23_P356021	FANCB	-1.519116	-0.603232	down	A_33_P3267760	BCOR	-1.5364166	-0.61956954	down	A_23_P202408	HERC4	-1.5382894	-0.6213269	down
A_33_P3546363	TUSC8	-1.5218874	-0.60586166	down	A_24_P69538	TLR4	-1.5195367	-0.6036315	down	A_33_P3311653	PDS5A	-1.5369177	-0.6200399	down	A_33_P3232280	INTS13	-1.5385236	-0.62154657	down
A_33_P3266010	RIN1	-1.5223687	-0.6063178	down	A_24_P277934	COL1A2	-1.5195397	-0.6036344	down	A_24_P376707	HDGF	-1.5370816	-0.6201937	down	A_22_P00014981	LOC124905191	-1.5387702	-0.62177783	down
A_33_P3666346	AHCTF1	-1.5225269	-0.60646766	down	A_21_P0008379	LINC02318	-1.5200841	-0.6041511	down	A_32_P34003	FIGN	-1.5373333	-0.62042993	down	A_21_P0003137	USP47	-1.5389318	-0.6219293	down
A_23_P61633	TNK2	-1.5225856	-0.6065234	down	A_33_P3327519	SNORA74A	-1.5203589	-0.60441196	down	A_23_P119448	PPP6R1	-1.5376861	-0.62076104	down	A_23_P68401	CTNNBL1	-1.5393007	-0.6222751	down
A_21_P0010267	LOC100507412	-1.5228803	-0.6068026	down	A_22_P00016108	AP1G2-AS1	-1.5205089	-0.6045543	down	A_32_P8361	MAU2	-1.5377805	-0.6208496	down	A_23_P64372	TCN1	-1.5393181	-0.6222914	down
A_33_P3734384	RP4_647J211	-1.5233566	-0.6072536	down	A_21_P0011083	LINC02006	-1.5207013	-0.60473675	down	A_33_P3407384	ZSCAN20	-1.5383313	-0.62136626	down	A_33_P3418611	ZNF729	-1.5395697	-0.6225272	down
A_24_P827	SUPT3H	-1.5242556	-0.6081049	down	A_33_P3214879	KPNA1	-1.5209545	-0.604977	down	A_24_P380330	PANK3	-1.5383462	-0.6213802	down	A_21_P0010876	BMS1P2	-1.5396549	-0.62260693	down
A_21_P0012461	RPL32P3	-1.525185	-0.60898423	down	A_23_P163697	SYT17	-1.5209701	-0.60499185	down	A_21_P0000037	ZSCAN12	-1.5395157	-0.6224766	down	A_33_P3292829	SCYL2	-1.5396844	-0.62263465	down
A_23_P111194	SPDEF	-1.5269367	-0.61064017	down	A_22_P00010504	PARAIL	-1.5222616	-0.6062163	down	A_33_P3367899	FRAT1	-1.5396191	-0.6225735	down	A_23_P432573	MRGPRF	-1.5408009	-0.6236805	down
A_33_P3409904	VAMP4	-1.5271239	-0.6108172	down	A_23_P259098	ZSCAN16	-1.5226675	-0.606601	down	A_21_P0011177	LINC00539	-1.5399877	-0.6229188	down	A_24_P369694	PPP2R5C	-1.5415344	-0.6243671	down
A_23_P385427	ZNF56P	-1.5271294	-0.6108223	down	A_23_P130764	KCNJ14	-1.5227132	-0.6066443	down	A_33_P3384775	ZBTB21	-1.5400676	-0.6229936	down	A_33_P3229246	H2BC21	-1.5415822	-0.6244118	down
A_21_P0000650	ZNF253	-1.5273532	-0.6110337	down	A_22_P00001083	RP11_517I31	-1.5227638	-0.6066922	down	A_32_P164246	FOXQ1	-1.5405024	-0.623401	down	A_24_P212549	SLC25A24P1	-1.541729	-0.6245492	down
A_21_P0000315	SNORA18	-1.5275221	-0.61119324	down	A_21_P0000350	SCARNA20	-1.5228492	-0.6067731	down	A_33_P3366073	EBPL	-1.5406886	-0.6235753	down	A_19_P00316622	LINC00908	-1.5424775	-0.6252494	down
A_19_P00319534	PWAR5	-1.5282242	-0.6118563	down	A_23_P380951	ZNF420	-1.5235611	-0.6074474	down	A_33_P3371493	TOP1	-1.541374	-0.6242169	down	A_33_P6623568	PARN	-1.5425274	-0.6252961	down
A_33_P3244165	RNA28SN1	-1.5282333	-0.61186475	down	A_23_P165676	MZT2A	-1.5236943	-0.60757345	down	A_23_P209625	CYP1B1	-1.5418417	-0.62465465	down	A_23_P19657	LRP11	-1.5425432	-0.6253109	down
A_33_P3220152	SBNO2	-1.5286016	-0.61221254	down	A_21_P0004220	LINC02236	-1.5237277	-0.6076051	down	A_21_P0005075	LOC124901445	-1.5422009	-0.6249907	down	A_19_P00805840	ZNF37BP	-1.5425569	-0.6253237	down
A_21_P0000484	SNORD76	-1.5289115	-0.61250484	down	A_23_P328034	C20orf96	-1.5237424	-0.6076191	down	A_24_P348989	LILRA1	-1.5430634	-0.62579733	down	A_23_P165788	PHOSPHO2	-1.5427511	-0.62550527	down
A_33_P3329153	CDK13	-1.5289354	-0.61252743	down	A_21_P0004273	LOC105379053	-1.523938	-0.6078041	down	A_23_P162378	CEP83	-1.5432268	-0.6259501	down	A_23_P34877	RBM15	-1.5436604	-0.6263554	down
A_22_P00010964	CTB_35F213	-1.5294068	-0.6129722	down	A_22_P00020986	GATA2-AS1	-1.523962	-0.60782695	down	A_22_P00010472	PABPC5-AS1	-1.5442612	-0.62691677	down	A_23_P25605	KBTBD7	-1.5439595	-0.62663496	down
A_23_P23947	MAP3K8	-1.5310011	-0.6144753	down	A_22_P00017937	EIF2S3	-1.5246049	-0.6084354	down	A_23_P85004	DIAPH2	-1.5456574	-0.62822056	down	A_22_P00020359	CTTNBP2NL	-1.5441343	-0.62679815	down
A_33_P3336622	ALDH3A2	-1.5318786	-0.61530197	down	A_33_P3235690	THOC2	-1.524993	-0.6088026	down	A_33_P3720195	LOC375196	-1.5461802	-0.6287085	down	A_21_P0013278	LOC728743	-1.5449079	-0.62752086	down
A_22_P00025278	C17orf114	-1.5320873	-0.61549854	down	A_23_P333063	SMARCE1	-1.5251837	-0.608983	down	A_23_P431853	MT-ND2	-1.5464443	-0.6289549	down	A_24_P176493	ATMIN	-1.5449085	-0.62752146	down
A_22_P00013817	lnc-RPA2-1	-1.5327861	-0.61615646	down	A_21_P0014650	ANKRD42-DT	-1.5256989	-0.60947025	down	A_33_P3282023	MCF2L	-1.547512	-0.62995064	down	A_22_P00002716	MIR646HG	-1.5453616	-0.62794447	down
A_23_P163353	PIAS1	-1.5330454	-0.6164004	down	A_21_P0000328	SNORA40B	-1.5261325	-0.6098802	down	A_21_P0000318	SNORA24	-1.5475692	-0.63000387	down	A_33_P3265159	GAPVD1	-1.5455621	-0.6281316	down
A_21_P0007966	LINC00676	-1.5331069	-0.6164583	down	A_22_P00015892	HCG27	-1.5263636	-0.61009866	down	A_23_P34396	RSRP1	-1.547718	-0.6301427	down	A_21_P0000335	SNORA51	-1.5457811	-0.6283361	down
A_33_P6818098	GTF2I-AS1	-1.533597	-0.61691946	down	A_22_P00024658	LOC107986749	-1.5263749	-0.6101094	down	A_33_P3404588	FGD4	-1.5480576	-0.63045913	down	A_23_P62173	TEX13A	-1.5458736	-0.6284224	down
A_33_P3281686	TSC2	-1.533743	-0.6170567	down	A_33_P3406530	HMGN2P31	-1.5265123	-0.61023915	down	A_33_P3409939	GNAT3	-1.5497029	-0.6319916	down	A_21_P0000606	LINC00927	-1.5476958	-0.63012195	down
A_19_P00812349	ZNF805	-1.533906	-0.61721003	down	A_33_P3296852	FAM239B	-1.5266092	-0.6103308	down	A_33_P3216763	EYA1	-1.5506213	-0.63284636	down	A_33_P3275310	ATXN3	-1.5477895	-0.6302092	down
A_33_P3213374	CITED2	-1.534178	-0.6174659	down	A_22_P00008693	AGK-DT	-1.5267628	-0.61047596	down	A_33_P3243405	GPR182	-1.5513957	-0.6335666	down	A_24_P235305	ZNF706	-1.5486037	-0.6309679	down
A_33_P3285565	CLDN3	-1.5341884	-0.6174756	down	A_22_P00015324	RP11_309M71	-1.5268372	-0.61054623	down	A_33_P3237948	TCHHL1	-1.551636	-0.63379014	down	A_22_P00012748	DCXR-DT	-1.5487825	-0.6311345	down
A_33_P3243832	ZEB2	-1.5344721	-0.6177424	down	A_33_P3348714	FGF9	-1.5271086	-0.61080265	down	A_33_P3269678	MIR4435-2HG	-1.5529225	-0.63498586	down	A_33_P3362562	RPS6KB1	-1.5488431	-0.6311911	down
A_21_P0001911	NIFK-AS1	-1.5346165	-0.61787814	down	A_23_P11859	HSD17B7	-1.5277992	-0.61145496	down	A_23_P130352	KCTD1	-1.5529288	-0.63499165	down	A_22_P00018004	LOC100289333	-1.5493702	-0.63168186	down
A_33_P3246703	LINC00484	-1.534687	-0.61794454	down	A_21_P0000315	SNORA18	-1.5278765	-0.611528	down	A_32_P88120	YPEL1	-1.5530611	-0.6351146	down	A_21_P0001704	NBPF9	-1.5495615	-0.63186	down
A_33_P3410895	POR	-1.5348837	-0.6181294	down	A_22_P00010809	RP11_84A144	-1.5281719	-0.61180687	down	A_23_P119344	TEAD2	-1.5530876	-0.6351392	down	A_23_P104563	CPT1A	-1.5499313	-0.6322043	down
A_24_P272761	DENND1A	-1.5355228	-0.61872995	down	A_21_P0000318	SNORA24	-1.5281764	-0.61181116	down	A_24_P208737	GHRLOS	-1.5531554	-0.6352022	down	A_23_P408094	MXD1	-1.5509114	-0.6331163	down
A_33_P3280157	SNORD116-19	-1.5368207	-0.6199488	down	A_23_P369899	TMEM158	-1.5283458	-0.611971	down	A_23_P205255	WDR20	-1.5534041	-0.6354332	down	A_33_P3339375	ARHGAP11B	-1.5510309	-0.6332274	down
A_22_P00023617	LINC01063	-1.537346	-0.6204419	down	A_21_P0000306	SNORA2A	-1.5287895	-0.61238974	down	A_33_P3389394	RPPH1	-1.5535012	-0.6355234	down	A_22_P00003859	CDC42-IT1	-1.5523742	-0.6344764	down
A_21_P0000262	SNORA27	-1.5383309	-0.6213659	down	A_23_P154037	AOX1	-1.5289071	-0.61250067	down	A_33_P3273266	LOC441666	-1.5536946	-0.63570297	down	A_21_P0000328	SNORA40B	-1.5525335	-0.63462436	down
A_22_P00004717	RP11_151N171	-1.53842	-0.6214494	down	A_22_P00000845	CRHBP	-1.529049	-0.6126347	down	A_22_P00024591	LINC01282	-1.5542042	-0.6361761	down	A_21_P0000310	SNORA12	-1.5530356	-0.63509095	down
A_23_P252062	PPARG	-1.538714	-0.6217252	down	A_32_P176018	ACTL8	-1.5295277	-0.6130862	down	A_33_P3293913	BICC1	-1.5542357	-0.63620526	down	A_21_P0011536	SMURF2P1-LRRC37BP1	-1.5541784	-0.6361521	down
A_24_P217834	H3C4	-1.5389067	-0.6219058	down	A_21_P0010854	AKR1C8	-1.5296316	-0.6131842	down	A_24_P335901	ZNF266	-1.5542537	-0.636222	down	A_22_P00016228	UBAC2	-1.5546508	-0.63659054	down
A_23_P67702	ZNF85	-1.5389467	-0.62194335	down	A_33_P3214199	ZNF532	-1.5300608	-0.613589	down	A_21_P0010326	AP001056.2	-1.5548925	-0.63681483	down	A_21_P0010306	MIR99AHG	-1.5552909	-0.63718444	down
A_33_P3627001	PEBP4	-1.5391204	-0.6221061	down	A_33_P3332885	BTN2A1	-1.5305128	-0.6140151	down	A_22_P00008499	lnc-KCNE4-1	-1.5551918	-0.6370925	down	A_22_P00012683	CCDC187	-1.5557224	-0.63758457	down
A_24_P865	CEP85L	-1.5391463	-0.6221304	down	A_32_P70315	TIMP4	-1.5305693	-0.6140684	down	A_23_P30799	H3C7	-1.5553569	-0.6372456	down	A_32_P24709	ZFP69	-1.5558226	-0.6376776	down
A_21_P0000092	ZBED6	-1.5414184	-0.6242586	down	A_33_P3389060	CDK5RAP2	-1.5305772	-0.6140758	down	A_22_P00013596	LINC02412	-1.5555775	-0.63745034	down	A_24_P48204	SECTM1	-1.5565315	-0.6383349	down
A_33_P3311493	TRHDE-AS1	-1.5414443	-0.6242827	down	A_33_P3329128	LOC729930	-1.5306264	-0.6141222	down	A_33_P3391796	NOG	-1.5557936	-0.63765067	down	A_33_P6570838	MPV17L	-1.5566598	-0.63845366	down
A_21_P0011260	RP11_736N1710	-1.541604	-0.6244322	down	A_33_P3374952	KLF17	-1.5311569	-0.6146222	down	A_21_P0009325	LOC107985090	-1.5560783	-0.63791466	down	A_21_P0010794	LOC124900384	-1.557093	-0.63885516	down
A_22_P00023500	LINC01475	-1.5417522	-0.6245709	down	A_23_P34176	WWC3	-1.5312043	-0.6146668	down	A_23_P27724	SELENOW	-1.556287	-0.63810813	down	A_33_P3241741	SNORA23	-1.5576227	-0.63934577	down
A_33_P3651282	TCP1	-1.5422199	-0.6250085	down	A_24_P403417	PTGES	-1.531598	-0.6150377	down	A_33_P3666346	AHCTF1	-1.5563946	-0.63820785	down	A_24_P257478	COL25A1	-1.557747	-0.6394609	down
A_22_P00021364	RP11_109P149	-1.5425262	-0.62529504	down	A_22_P00004927	PRR7-AS1	-1.5327494	-0.6161219	down	A_21_P0001550	CCDC18-AS1	-1.5570538	-0.6388188	down	A_33_P3323520	MSANTD4	-1.5577886	-0.6394994	down
A_23_P119448	PPP6R1	-1.542695	-0.6254529	down	A_33_P3304293	STAG2	-1.532752	-0.61612433	down	A_21_P0008009	MIR4500HG	-1.5570645	-0.63882875	down	A_33_P3258782	AP1S2	-1.558187	-0.63986844	down
A_19_P00802154	DST	-1.5426954	-0.6254533	down	A_33_P3316800	AHR	-1.5332919	-0.61663246	down	A_23_P27133	KRT15	-1.5576874	-0.6394057	down	A_23_P362046	TEX30	-1.5586385	-0.64028627	down
A_33_P3283044	MTCL1	-1.5427039	-0.6254611	down	A_33_P3544856	LINC00942	-1.5333819	-0.61671704	down	A_33_P3651282	TCP1	-1.5578799	-0.639584	down	A_24_P109214	APOC1	-1.5592023	-0.6408081	down
A_33_P3414903	NPL	-1.5432682	-0.62598884	down	A_33_P3306964	PPP1R2B	-1.5336734	-0.6169913	down	A_22_P00008322	lnc-ITGB8-4	-1.5587162	-0.6403582	down	A_33_P3422659	GDAP1	-1.5593798	-0.6409723	down
A_23_P333592	ZNF547	-1.5434242	-0.6261347	down	A_21_P0009612	NETO1-DT	-1.5340343	-0.6173307	down	A_23_P393727	NRP2	-1.5591155	-0.6407279	down	A_33_P3231120	CASD1	-1.5594512	-0.6410384	down
A_21_P0010493	LOC128966614	-1.5443883	-0.62703556	down	A_21_P0011462	FLJ34503	-1.5348682	-0.6181148	down	A_33_P3305536	METTL15	-1.5591676	-0.64077604	down	A_23_P332908	ZFC3H1	-1.5595934	-0.64117	down
A_22_P00022216	PTEN	-1.5446507	-0.6272806	down	A_33_P3306177	TAPT1	-1.5349625	-0.6182034	down	A_23_P170888	DPP6	-1.5591682	-0.64077663	down	A_21_P0013495	LINC01289	-1.5604604	-0.64197177	down
A_21_P0000276	SNORD87	-1.5447257	-0.6273506	down	A_33_P3310961	ADD3-AS1	-1.5350866	-0.6183201	down	A_21_P0011370	GOLGA8A	-1.5596579	-0.6412296	down	A_23_P67702	ZNF85	-1.5606788	-0.6421737	down
A_21_P0000354	SCARNA8	-1.5449648	-0.62757397	down	A_24_P206343	MYO1G	-1.5353129	-0.6185327	down	A_23_P126212	CLSPN	-1.5599406	-0.64149106	down	A_23_P4714	MIA	-1.5607313	-0.6422222	down
A_22_P00013393	TMPO-AS1	-1.545245	-0.6278357	down	A_33_P3263906	TUBE1	-1.5363041	-0.6194638	down	A_33_P3474859	LINC00537	-1.5599638	-0.6415126	down	A_24_P394420	SFXN1	-1.5607469	-0.6422366	down
A_33_P3347928	CCNL1	-1.5452708	-0.6278597	down	A_22_P00018537	RP11_524F111	-1.5363894	-0.6195439	down	A_23_P82379	CACNA2D1	-1.5606763	-0.6421714	down	A_22_P00007694	lnc-HIST1H3F-1	-1.5612706	-0.64272064	down
A_23_P156807	CFLAR	-1.546193	-0.62872046	down	A_22_P00016180	LOC105370878	-1.5365958	-0.6197377	down	A_22_P00013817	lnc-RPA2-1	-1.5609189	-0.64239556	down	A_21_P0008820	lnc-GOLGA8J-1	-1.5613568	-0.6428002	down
A_22_P00018004	LOC100289333	-1.5465269	-0.6290319	down	A_23_P257971	AKR1C1	-1.5370268	-0.62014234	down	A_33_P3270628	RP11_460I132	-1.5613713	-0.6428137	down	A_23_P63459	COA6	-1.5624747	-0.6438328	down
A_24_P44341	UGGT2	-1.546622	-0.62912065	down	A_19_P00807384	LINC02987	-1.5371164	-0.62022644	down	A_21_P0000645	APCDD1L-DT	-1.5630306	-0.64434606	down	A_21_P0011311	GOLGA8K (includes others)	-1.563193	-0.64449584	down
A_24_P417162	TBL1X	-1.5467012	-0.6291945	down	A_23_P346265	GNPTAB	-1.5388514	-0.62185395	down	A_33_P3275330	NADK	-1.5630496	-0.6443635	down	A_21_P0010591	XLOC_l2_000727	-1.563418	-0.6447036	down
A_33_P3311750	CCDC144A	-1.5472586	-0.62971437	down	A_22_P00016181	RP11_19J52	-1.5391011	-0.6220881	down	A_23_P360542	LINC00470	-1.5637131	-0.6449758	down	A_22_P00008126	lnc-IL32-1	-1.5642223	-0.6454456	down
A_19_P00321183	SLC16A1-AS1	-1.5481586	-0.63055336	down	A_23_P252062	PPARG	-1.5407782	-0.62365913	down	A_33_P3364089	SLCO1B3	-1.5640126	-0.6452522	down	A_23_P12849	FBH1	-1.5645456	-0.6457438	down
A_33_P3257523	ZNF451	-1.548256	-0.6306441	down	A_21_P0007786	LINC00944	-1.54127	-0.62411964	down	A_21_P0010591	XLOC_l2_000727	-1.5643611	-0.6455736	down	A_23_P426636	AHNAK	-1.5652677	-0.6464094	down
A_33_P3209176	RASA4CP	-1.5483503	-0.63073194	down	A_21_P0002355	LOC105373887	-1.54129	-0.62413836	down	A_33_P3259736	AMACR	-1.5648724	-0.64604497	down	A_33_P3336622	ALDH3A2	-1.5660317	-0.64711344	down
A_33_P3340990	AKTIP	-1.5498762	-0.63215303	down	A_23_P22614	SEPTIN6	-1.5418508	-0.6246632	down	A_23_P102988	TXNRD2	-1.5650537	-0.64621216	down	A_33_P3420496	SNORA53	-1.5666267	-0.6476614	down
A_33_P3347417	SPEN	-1.5501232	-0.6323829	down	A_33_P3412560	LF385527	-1.5427634	-0.62551683	down	A_23_P34510	PHC2	-1.5654755	-0.64660084	down	A_33_P3760125	FAM224A	-1.5667952	-0.64781666	down
A_32_P48615	LOC100128108	-1.5505192	-0.63275146	down	A_33_P3315763	LOC124902487	-1.542804	-0.6255548	down	A_23_P22660	CYSLTR1	-1.5656385	-0.64675117	down	A_22_P00011361	OXR1	-1.567549	-0.6485106	down
A_33_P3340560	XLOC_l2_015200	-1.5507647	-0.63297975	down	A_23_P71530	TNFRSF11B	-1.5429618	-0.6257024	down	A_23_P337726	MT-ATP6	-1.5658319	-0.6469294	down	A_21_P0004862	LOC102724851	-1.5676506	-0.648604	down
A_21_P0006672	GTF2IP13	-1.5510683	-0.6332622	down	A_33_P3376379	CNST	-1.5431738	-0.6259005	down	A_23_P346265	GNPTAB	-1.5659909	-0.6470759	down	A_23_P111194	SPDEF	-1.5680485	-0.6489701	down
A_33_P3228757	ZNF814	-1.5517552	-0.633901	down	A_21_P0013831	FIRRE	-1.5432444	-0.62596655	down	A_22_P00016141	LINC02582	-1.5660597	-0.6471392	down	A_33_P3842770	LOC101928669	-1.5684537	-0.6493429	down
A_33_P3224595	OFD1	-1.552006	-0.6341342	down	A_21_P0007219	AOX3P-AOX2P	-1.5439482	-0.6266243	down	A_33_P3271945	HAUS6	-1.5668488	-0.64786595	down	A_22_P00021364	RP11_109P149	-1.5693244	-0.6501436	down
A_21_P0000697	LOC100505912	-1.5524538	-0.63455033	down	A_33_P3230017	AURKAP1	-1.5439643	-0.62663937	down	A_33_P3336627	OR10G9	-1.5668532	-0.64786994	down	A_33_P3281686	TSC2	-1.5698463	-0.6506233	down
A_23_P429977	KCNQ1	-1.5547905	-0.63672024	down	A_24_P126741	GLRXP3	-1.5443459	-0.6269959	down	A_24_P827	SUPT3H	-1.5670769	-0.648076	down	A_23_P11859	HSD17B7	-1.5700945	-0.65085137	down
A_33_P3243008	KCNU1	-1.5555267	-0.6374032	down	A_33_P3349776	LSM14B	-1.5445424	-0.6271795	down	A_21_P0013236	GTF2I	-1.5678145	-0.64875484	down	A_21_P0000212	SNORA68	-1.5705187	-0.6512412	down
A_22_P00024019	PCYT1B-AS1	-1.5567917	-0.63857585	down	A_23_P301247	H2AC20	-1.5451559	-0.6277524	down	A_33_P3394380	AKAP5	-1.5687491	-0.64961463	down	A_23_P258493	LMNB1	-1.5707647	-0.6514671	down
A_33_P3210900	SEC13	-1.5572324	-0.63898426	down	A_21_P0000351	SCARNA22	-1.5451776	-0.6277726	down	A_21_P0004423	lnc-ARRDC3-1	-1.5688502	-0.64970756	down	A_23_P62953	PBX1	-1.5711253	-0.6517982	down
A_22_P00001727	FN1-DT	-1.5572894	-0.639037	down	A_32_P144908	ZNF254	-1.5456113	-0.6281775	down	A_23_P213166	ZGRF1	-1.5688878	-0.64974225	down	A_33_P3537861	PRR32	-1.5714848	-0.6521283	down
A_24_P728006	FAM153CP	-1.5575554	-0.63928354	down	A_22_P00008992	RP5_986I172	-1.545661	-0.62822396	down	A_21_P0013266	GTF2IP20	-1.5689293	-0.6497804	down	A_22_P00017937	EIF2S3	-1.5721678	-0.65275514	down
A_23_P387184	NHSL1	-1.5582471	-0.63992405	down	A_21_P0010794	LOC124900384	-1.5464938	-0.629001	down	A_33_P3371752	EPS15	-1.5694532	-0.65026206	down	A_23_P130352	KCTD1	-1.5726418	-0.65319014	down
A_33_P3576574	LINC00544	-1.5583383	-0.64000845	down	A_23_P99785	ZC2HC1C	-1.5474449	-0.6298881	down	A_21_P0000039	DDHD2	-1.5700392	-0.6508006	down	A_23_P168240	PRP4K	-1.5729754	-0.65349615	down
A_21_P0008919	lnc-IL4R-1	-1.558817	-0.64045155	down	A_21_P0014904	RBM4B	-1.5477711	-0.6301921	down	A_23_P406928	MT-ND5	-1.570279	-0.65102094	down	A_33_P3220025	GOLGA6L24/GOLGA6L25	-1.5738738	-0.6543198	down
A_23_P201605	DENND1B	-1.5588212	-0.6404555	down	A_24_P284584	ZNF559	-1.54849	-0.63086206	down	A_23_P432573	MRGPRF	-1.5706577	-0.65136886	down	A_23_P363174	H2AC16	-1.5740985	-0.6545258	down
A_33_P3239579	JUN-DT	-1.5589929	-0.6406143	down	A_23_P301925	MT-CO1	-1.5493191	-0.63163435	down	A_24_P818529	RNASEH2CP1	-1.570926	-0.6516152	down	A_21_P0014941	SDIM1	-1.5746511	-0.6550322	down
A_33_P3339820	LEPR	-1.5592089	-0.64081424	down	A_24_P120537	SH3RF2	-1.5498874	-0.6321634	down	A_22_P00012935	LOC107984322	-1.5720628	-0.65265894	down	A_32_P87697	HLA-DRA	-1.5746918	-0.6550695	down
A_33_P3409261	LOC100652758	-1.5593429	-0.64093816	down	A_24_P32394	ZRANB3	-1.5498973	-0.6321726	down	A_33_P3333050	RBM28	-1.5721561	-0.6527444	down	A_24_P281988	PLCL2	-1.5752944	-0.65562147	down
A_33_P3390342	LOC100131257	-1.5596011	-0.641177	down	A_33_P3224595	OFD1	-1.5499481	-0.6322199	down	A_23_P415411	H4C5	-1.5727956	-0.6533312	down	A_24_P63799	QRSL1	-1.575618	-0.6559179	down
A_21_P0001044	LINC01031	-1.5620083	-0.6434021	down	A_23_P335905	STK36	-1.550496	-0.63272977	down	A_33_P3231557	CDC14B	-1.5730045	-0.65352273	down	A_22_P00009864	LOC105371958	-1.5756497	-0.6559469	down
A_33_P3550894	GATA2	-1.5625213	-0.6438759	down	A_21_P0009292	LOC105371509	-1.5518312	-0.63397163	down	A_32_P24709	ZFP69	-1.5740156	-0.6544498	down	A_32_P210202	E2F7	-1.5760702	-0.65633184	down
A_33_P3311653	PDS5A	-1.5625483	-0.6439008	down	A_22_P00013887	LOC101927060	-1.5519826	-0.6341124	down	A_33_P3220137	LHFPL1	-1.5762613	-0.65650666	down	A_22_P00017312	RP11_667M192	-1.5769026	-0.6570935	down
A_33_P3376379	CNST	-1.5627812	-0.6441158	down	A_24_P55295	GJA1	-1.5521021	-0.6342234	down	A_33_P3340560	XLOC_l2_015200	-1.577238	-0.65740037	down	A_33_P3666346	AHCTF1	-1.5769167	-0.65710646	down
A_22_P00023290	DDHD1-DT	-1.5629828	-0.6443019	down	A_33_P3257155	SMAP1	-1.5522478	-0.6343589	down	A_22_P00012115	RP11_702H234	-1.5775863	-0.6577189	down	A_33_P3305348	TRAPPC8	-1.5770022	-0.6571846	down
A_33_P3255354	NT5C2	-1.5638182	-0.6450728	down	A_24_P417162	TBL1X	-1.5524681	-0.63456357	down	A_33_P3324206	HR	-1.5788803	-0.6589018	down	A_22_P00013891	RP5_867C244	-1.5777199	-0.6578411	down
A_21_P0010394	MED15	-1.5638517	-0.64510375	down	A_33_P3256500	ATXN2	-1.5533205	-0.6353556	down	A_24_P216253	DLGAP4	-1.5788845	-0.6589056	down	A_23_P200780	TGFBR3	-1.5778455	-0.6579559	down
A_32_P46191	ZNF727	-1.5638736	-0.64512396	down	A_23_P150903	FAR2	-1.5537233	-0.6357297	down	A_24_P206343	MYO1G	-1.5789996	-0.6590109	down	A_33_P3324206	HR	-1.578152	-0.65823615	down
A_33_P3405204	ANKRD34C-AS1	-1.56391	-0.64515746	down	A_33_P3331345	DUSP11	-1.5538582	-0.63585484	down	A_33_P3709317	SNORA28	-1.5798591	-0.6597959	down	A_21_P0006532	MIR222HG	-1.5783963	-0.65845954	down
A_22_P00024984	lnc-ARHGEF40-1	-1.5639536	-0.64519775	down	A_33_P3275959	SLC25A16	-1.5543196	-0.6362832	down	A_33_P3279660	ANKRD20A21P	-1.5813736	-0.6611782	down	A_24_P410582	VGLL4	-1.5784061	-0.6584685	down
A_33_P3336627	OR10G9	-1.5642309	-0.6454535	down	A_23_P84910	ZNF157	-1.55531	-0.6372022	down	A_24_P383850	EIF4G3	-1.5822898	-0.6620139	down	A_24_P926400	GGA1	-1.5790155	-0.6590253	down
A_33_P3233000	LOC105379854	-1.5649984	-0.6461612	down	A_22_P00014665	LOC105378088	-1.5554276	-0.63731116	down	A_33_P3214199	ZNF532	-1.582312	-0.66203403	down	A_22_P00016108	AP1G2-AS1	-1.5791329	-0.6591326	down
A_33_P3216610	TMPRSS4	-1.5651076	-0.6462618	down	A_33_P3401284	RMRP	-1.5555371	-0.63741285	down	A_21_P0005170	lnc-ELOVL5-2	-1.5824335	-0.66214484	down	A_22_P00000458	LINC01265	-1.5793055	-0.6592903	down
A_23_P363174	H2AC16	-1.5652254	-0.6463704	down	A_33_P3236441	LDHAL6A	-1.5557806	-0.6376386	down	A_24_P272761	DENND1A	-1.5831072	-0.66275895	down	A_33_P3220137	LHFPL1	-1.579427	-0.6594013	down
A_21_P0011311	GOLGA8K (includes others)	-1.5655317	-0.6466527	down	A_22_P00025278	C17orf114	-1.5562096	-0.6380364	down	A_23_P100292	ZNF598	-1.5833347	-0.66296625	down	A_23_P429977	KCNQ1	-1.5796754	-0.6596282	down
A_21_P0005801	LOC105379292	-1.565885	-0.64697826	down	A_23_P213166	ZGRF1	-1.5562739	-0.638096	down	A_33_P3312975	CLASP1	-1.5840367	-0.6636058	down	A_33_P3299766	FHIP2A	-1.582209	-0.6619402	down
A_21_P0000369	SNORA16A	-1.5660195	-0.6471022	down	A_33_P3363082	SCARNA5	-1.5563687	-0.63818383	down	A_19_P00812349	ZNF805	-1.5844507	-0.66398275	down	A_22_P00013380	RP11_504I133	-1.5826364	-0.6623298	down
A_33_P3367795	RPS6	-1.5663577	-0.64741373	down	A_24_P63522	HMGCS1	-1.5567248	-0.6385139	down	A_33_P3418611	ZNF729	-1.584834	-0.66433173	down	A_21_P0000477	SNORA11B	-1.5837314	-0.6633277	down
A_33_P3292596	ERBB2	-1.5672753	-0.6482586	down	A_21_P0013278	LOC728743	-1.5574051	-0.6391443	down	A_33_P3416513	C8orf74	-1.5854884	-0.66492736	down	A_23_P105368	LOC114130	-1.5841706	-0.66372764	down
A_33_P3385842	CCDC7	-1.567959	-0.64888775	down	A_24_P235305	ZNF706	-1.5581737	-0.639856	down	A_22_P00014665	LOC105378088	-1.5854892	-0.66492796	down	A_22_P00004451	CTC_480C21	-1.5847137	-0.66422224	down
A_21_P0013831	FIRRE	-1.5679674	-0.64889556	down	A_33_P3419458	SNORA59B	-1.5591382	-0.64074874	down	A_21_P0012309	DGCR5	-1.5861039	-0.6654873	down	A_22_P00010900	RGP1	-1.5857581	-0.6651727	down
A_23_P150903	FAR2	-1.5685656	-0.6494459	down	A_22_P00011812	SNHG3	-1.5599304	-0.6414817	down	A_23_P156970	MEST	-1.5863683	-0.66572773	down	A_22_P00002012	RP11_404P215	-1.5861883	-0.66556406	down
A_33_P3275959	SLC25A16	-1.5686655	-0.64953774	down	A_23_P35782	NAA40	-1.5604326	-0.64194596	down	A_23_P35354	CWF19L1	-1.5866798	-0.66601104	down	A_33_P3322589	FANCL	-1.5867972	-0.6661178	down
A_23_P213166	ZGRF1	-1.5693972	-0.65021056	down	A_21_P0000176	CDH13	-1.5608937	-0.64237225	down	A_23_P58862	FAM135A	-1.5871607	-0.66644824	down	A_33_P3382147	STARD13	-1.5886339	-0.6677867	down
A_33_P3293432	LRRC37A3	-1.5701071	-0.65086293	down	A_21_P0000469	SNORD11B	-1.5609059	-0.6423836	down	A_23_P22761	SHOX	-1.5876087	-0.66685534	down	A_24_P96780	CENPF	-1.5887653	-0.667906	down
A_23_P21092	CALB2	-1.5703605	-0.65109587	down	A_33_P3366073	EBPL	-1.5616176	-0.64304125	down	A_23_P104563	CPT1A	-1.5878909	-0.66711175	down	A_21_P0014576	LF384694	-1.5890388	-0.66815436	down
A_22_P00001050	NBPF8	-1.5705552	-0.6512747	down	A_19_P00318280	LINC00513	-1.5616188	-0.6430424	down	A_23_P138125	FCMR	-1.588312	-0.66749436	down	A_21_P0011966	FAR2P2	-1.5893265	-0.66841555	down
A_33_P3223522	LOC107986453	-1.5707717	-0.6514735	down	A_22_P00024768	KSR2	-1.5616577	-0.64307827	down	A_23_P34942	EVI5	-1.5888497	-0.66798264	down	A_22_P00009327	RP4_584D147	-1.5898942	-0.66893077	down
A_21_P0011499	LINC02125	-1.5711987	-0.65186566	down	A_19_P00316622	LINC00908	-1.5619142	-0.64331526	down	A_23_P113777	ITGBL1	-1.5894334	-0.66851264	down	A_21_P0011499	LINC02125	-1.5900465	-0.66906893	down
A_24_P212481	MCTP1	-1.5723292	-0.6529033	down	A_22_P00014599	lnc-SLC15A1-1	-1.5619266	-0.64332664	down	A_33_P3401284	RMRP	-1.5901889	-0.6691981	down	A_21_P0013980	LOC124905466	-1.5902345	-0.6692395	down
A_22_P00010615	LOC124904088	-1.5735562	-0.6540287	down	A_33_P3471712	LOC284600	-1.5620114	-0.6434049	down	A_24_P51118	MTAP	-1.5902905	-0.6692904	down	A_24_P260639	H1-3	-1.5911278	-0.67004967	down
A_22_P00016991	LOC107986852	-1.5737714	-0.654226	down	A_33_P3258846	C7	-1.5629051	-0.6442301	down	A_21_P0001374	NBPF15	-1.590897	-0.66984046	down	A_24_P305764	SMS	-1.5911741	-0.6700917	down
A_23_P426636	AHNAK	-1.5738612	-0.6543083	down	A_33_P3233437	RP11_116K41	-1.5630637	-0.64437664	down	A_24_P914817	MKLN1	-1.5911723	-0.6700901	down	A_22_P00002292	LINC00601	-1.5917244	-0.6705905	down
A_22_P00013887	LOC101927060	-1.5740689	-0.6544987	down	A_33_P3402304	ZBTB7C	-1.563288	-0.6445836	down	A_23_P380208	VEPH1	-1.5917059	-0.67057383	down	A_33_P6468355	GFOD3P	-1.591829	-0.6706853	down
A_23_P56404	EN1	-1.5741323	-0.6545568	down	A_21_P0003091	LOC124906325	-1.5634125	-0.6446985	down	A_32_P68050	NEK1	-1.5923262	-0.6711359	down	A_33_P3364864	NAMPT	-1.5919898	-0.670831	down
A_22_P00008693	AGK-DT	-1.5743622	-0.65476745	down	A_23_P125505	PPEF1	-1.5656288	-0.64674217	down	A_21_P0000155	PSMC2	-1.5924379	-0.67123705	down	A_32_P79492	JRK	-1.592321	-0.67113125	down
A_21_P0005577	linc-LRGUK-2	-1.5745677	-0.6549558	down	A_33_P3422728	CNTNAP3	-1.5657235	-0.64682955	down	A_22_P00007769	SPOPL	-1.5926237	-0.67140543	down	A_23_P138541	AKR1C3	-1.5927194	-0.67149216	down
A_23_P207245	TEKT3	-1.5756098	-0.65591025	down	A_23_P111132	HSPA1A	-1.5658125	-0.6469114	down	A_21_P0000089	ZFYVE28	-1.59274	-0.6715108	down	A_21_P0013977	PCID2	-1.5932784	-0.6719984	down
A_21_P0007249	RAB30-DT	-1.5759283	-0.6562019	down	A_24_P272515	FABP5P10	-1.5664008	-0.64745337	down	A_23_P332908	ZFC3H1	-1.5936242	-0.67231154	down	A_24_P44341	UGGT2	-1.5936873	-0.6723685	down
A_33_P3355743	GPATCH2	-1.5761255	-0.6563824	down	A_21_P0010876	BMS1P2	-1.5665498	-0.6475906	down	A_24_P277934	COL1A2	-1.5939621	-0.67261726	down	A_32_P36046	C2orf68	-1.5939376	-0.67259514	down
A_23_P209625	CYP1B1	-1.5769072	-0.6570977	down	A_23_P94902	KCTD8	-1.566603	-0.6476396	down	A_21_P0005085	RP11-122G18.12	-1.5944576	-0.6730658	down	A_24_P250922	PTGS2	-1.593971	-0.6726254	down
A_21_P0002475	ANKRD36C	-1.5770241	-0.65720475	down	A_33_P3247624	REP15	-1.5667273	-0.6477541	down	A_33_P3228450	FXYD3	-1.5945988	-0.67319345	down	A_33_P3389133	MINPP1	-1.5943344	-0.67295426	down
A_33_P3310232	L2HGDH	-1.5770723	-0.6572488	down	A_21_P0006423	RP11_445O163	-1.5671011	-0.64809823	down	A_23_P33433	MAZ	-1.5948007	-0.6733762	down	A_23_P111132	HSPA1A	-1.5944653	-0.67307264	down
A_21_P0000233	SNORD38A	-1.5776942	-0.6578176	down	A_24_P315056	TEX36	-1.5681171	-0.64903337	down	A_33_P3398946	IRF2BP1	-1.5951229	-0.6736676	down	A_33_P3318696	KYAT3	-1.594512	-0.6731149	down
A_33_P3232871	TMEM239	-1.5778773	-0.65798503	down	A_24_P243749	PDK4	-1.5688086	-0.64966935	down	A_33_P3371650	STK17B	-1.5953188	-0.6738447	down	A_23_P106174	PSEN1	-1.5949429	-0.6735048	down
A_23_P34396	RSRP1	-1.5793636	-0.65934336	down	A_19_P00321166	LOC100132356	-1.5688336	-0.6496923	down	A_33_P3407469	MYH7B	-1.5955521	-0.6740557	down	A_33_P3381410	ORC2	-1.5950015	-0.67355776	down
A_23_P332908	ZFC3H1	-1.5795611	-0.6595237	down	A_33_P3278137	RPL31P11	-1.5690126	-0.6498569	down	A_33_P3222380	AHNAK2	-1.596137	-0.67458457	down	A_23_P347169	MTUS1	-1.5950246	-0.6735787	down
A_33_P3340639	GPAM	-1.580132	-0.6600451	down	A_21_P0010492	LOC389831	-1.5693153	-0.6501353	down	A_22_P00017762	CCNT2-AS1	-1.59618	-0.67462337	down	A_22_P00014015	ING2-DT	-1.5954581	-0.6739708	down
A_24_P238143	LRRC37A2	-1.5804541	-0.6603391	down	A_33_P3645805	LOC149401	-1.5702823	-0.651024	down	A_33_P3272553	NCAPH2	-1.5962172	-0.674657	down	A_21_P0014195	LOC100506312	-1.5956845	-0.6741755	down
A_33_P3367899	FRAT1	-1.5805804	-0.6604544	down	A_22_P00013179	MIR548A1HG	-1.5710433	-0.6517229	down	A_21_P0013977	PCID2	-1.5963072	-0.6747383	down	A_21_P0012638	LOC112268472	-1.5962087	-0.6746493	down
A_22_P00010900	RGP1	-1.5807697	-0.6606271	down	A_33_P3407400	SPEF2	-1.5715401	-0.65217906	down	A_23_P373927	ERP44	-1.596457	-0.67487365	down	A_23_P120472	TFAP2C	-1.5969986	-0.67536306	down
A_23_P11859	HSD17B7	-1.5819693	-0.6617216	down	A_24_P350744	KHDC4	-1.5717691	-0.6523893	down	A_22_P00015431	AC055720.3	-1.5965145	-0.6749256	down	A_22_P00013907	LOC124902468	-1.5972855	-0.6756222	down
A_22_P00007771	RP11_968A158	-1.5821543	-0.66189027	down	A_21_P0004119	CTD_2066L212	-1.5719728	-0.65257627	down	A_21_P0012461	RPL32P3	-1.5966086	-0.67501074	down	A_33_P3252326	LOC124900487	-1.5977616	-0.67605215	down
A_22_P00013380	RP11_504I133	-1.5823928	-0.66210777	down	A_33_P3415395	SPTLC3	-1.5723555	-0.6529274	down	A_21_P0001124	LOC101929609	-1.5971358	-0.6754869	down	A_23_P306346	CARNMT1	-1.5981809	-0.6764307	down
A_21_P0012156	LOC105372698	-1.582564	-0.6622639	down	A_22_P00011670	AHI1-DT	-1.5724484	-0.65301263	down	A_33_P3311750	CCDC144A	-1.597344	-0.67567503	down	A_23_P52058	TARBP1	-1.5997738	-0.6778679	down
A_21_P0012739	LINC02615	-1.5829233	-0.66259134	down	A_33_P3379061	S1PR3	-1.5726639	-0.6532104	down	A_21_P0007219	AOX3P-AOX2P	-1.5974121	-0.6757366	down	A_33_P3302220	NR2C1	-1.5999593	-0.67803514	down
A_21_P0004750	RUNX2-AS1	-1.5831515	-0.6627993	down	A_23_P385322	STAMBPL1	-1.5730855	-0.6535971	down	A_33_P3272330	DNMT3A	-1.5977614	-0.676052	down	A_23_P166	MOB3C	-1.6002619	-0.67830807	down
A_21_P0008379	LINC02318	-1.5837232	-0.66332024	down	A_23_P251767	BANP	-1.5732715	-0.6537677	down	A_24_P212549	SLC25A24P1	-1.5978111	-0.67609686	down	A_33_P3242493	PIBF1	-1.6004769	-0.67850184	down
A_22_P00003859	CDC42-IT1	-1.5840244	-0.6635946	down	A_33_P3311653	PDS5A	-1.5735513	-0.65402424	down	A_21_P0000478	SNORA11C	-1.5981519	-0.6764046	down	A_24_P203502	RSL24D1P11	-1.6010289	-0.67899936	down
A_23_P26976	CHAD	-1.5840312	-0.66360074	down	A_22_P00000522	LINC01630	-1.5735947	-0.65406394	down	A_23_P67785	SPAG16	-1.5983733	-0.6766044	down	A_33_P3329153	CDK13	-1.6010426	-0.6790117	down
A_21_P0000493	SCARNA14	-1.5842621	-0.6638111	down	A_24_P63799	QRSL1	-1.5739043	-0.65434784	down	A_22_P00023501	Z830011	-1.5986505	-0.67685455	down	A_22_P00023290	DDHD1-DT	-1.6014498	-0.6793786	down
A_23_P50678	MATK	-1.5845041	-0.6640314	down	A_33_P3315060	ZC3H11A	-1.5741702	-0.65459156	down	A_33_P3413325	KCNMA1	-1.5995427	-0.6776596	down	A_21_P0000581	PARGP1	-1.6020328	-0.6799036	down
A_21_P0013578	LOC124906858	-1.5846932	-0.6642036	down	A_33_P3357149	SHLD2	-1.5744795	-0.6548749	down	A_33_P3394170	LINC00710	-1.5996155	-0.6777251	down	A_33_P3713357	ALCAM	-1.602593	-0.680408	down
A_21_P0010261	GATD3	-1.5858624	-0.66526765	down	A_33_P3281358	ARF3	-1.5754536	-0.65576726	down	A_23_P379054	CLDN19	-1.6005044	-0.67852664	down	A_33_P3290296	BBIP1	-1.6027757	-0.68057257	down
A_21_P0000316	SNORA20	-1.5860037	-0.66539615	down	A_33_P3336622	ALDH3A2	-1.5759274	-0.65620106	down	A_33_P3420496	SNORA53	-1.6005356	-0.6785548	down	A_33_P3416414	PSAT1P1	-1.6032431	-0.6809932	down
A_22_P00008031	LOC102723446	-1.5860937	-0.665478	down	A_24_P414332	AFF1	-1.5760272	-0.6562924	down	A_33_P3550894	GATA2	-1.6005925	-0.67860603	down	A_33_P3314446	NF1P2	-1.6038995	-0.68158376	down
A_22_P00002000	FBXL19-AS1	-1.5861799	-0.6655563	down	A_33_P3318377	LF384269	-1.576068	-0.6563299	down	A_22_P00009038	AC0841173	-1.601987	-0.67986244	down	A_33_P3231953	COL12A1	-1.6039126	-0.68159556	down
A_22_P00017326	RP11_452H212	-1.5863289	-0.66569185	down	A_21_P0013877	XLOC_l2_015885	-1.5760844	-0.6563448	down	A_33_P3367596	CLCN4	-1.602283	-0.680129	down	A_24_P118489	WHAMM	-1.6045331	-0.6821536	down
A_19_P00316726	ZNF731P	-1.5875242	-0.66677856	down	A_23_P145761	ARL4A	-1.5774044	-0.6575526	down	A_22_P00001715	MIR194-2HG	-1.6023585	-0.6801969	down	A_22_P00008693	AGK-DT	-1.6045588	-0.68217665	down
A_21_P0002355	LOC105373887	-1.5880033	-0.6672139	down	A_24_P865	CEP85L	-1.5784814	-0.65853727	down	A_22_P00010900	RGP1	-1.6028407	-0.68063104	down	A_33_P3365228	SEMA5B	-1.6048892	-0.68247366	down
A_24_P163920	FAR1	-1.5887887	-0.6679273	down	A_33_P3273266	LOC441666	-1.5785364	-0.6585876	down	A_24_P382401	ZNF791	-1.6030433	-0.68081343	down	A_24_P192988	CCDC89	-1.6058656	-0.68335116	down
A_23_P48414	CCNA1	-1.5888702	-0.6680013	down	A_22_P00018460	LINC02233	-1.5785432	-0.6585938	down	A_21_P0000346	SNORA36B	-1.6032219	-0.68097407	down	A_23_P59138	POU5F1	-1.6059375	-0.6834158	down
A_21_P0007070	XLOC_008559	-1.589323	-0.66841245	down	A_23_P325654	TRIM42	-1.5786533	-0.65869445	down	A_22_P00010376	MYH3	-1.6042922	-0.6819369	down	A_33_P3361758	FAM227B	-1.6062436	-0.68369067	down
A_23_P34877	RBM15	-1.5905657	-0.6695399	down	A_22_P00003320	CARD18	-1.5791676	-0.6591643	down	A_23_P144476	SPRY1	-1.6043181	-0.6819602	down	A_22_P00009067	TPRG1-AS1	-1.6062875	-0.6837301	down
A_33_P3329419	DNM1	-1.5912071	-0.67012167	down	A_33_P3364443	LOC101927480	-1.5792027	-0.6591963	down	A_21_P0000296	SNORD63	-1.6043987	-0.6820327	down	A_24_P212811	ANKRD34A	-1.6067339	-0.6841311	down
A_33_P3412320	FHL1P1	-1.5913174	-0.6702217	down	A_33_P3384442	LAMA5	-1.5794007	-0.6593772	down	A_33_P3232280	INTS13	-1.604524	-0.6821454	down	A_21_P0000650	ZNF253	-1.6071398	-0.68449545	down
A_33_P3377364	ITGB4	-1.5914382	-0.6703311	down	A_21_P0010494	LOC124905337	-1.5794843	-0.6594537	down	A_33_P3315060	ZC3H11A	-1.6054977	-0.68302065	down	A_24_P182122	MT-ND1	-1.6076909	-0.68499005	down
A_23_P411723	PLAG1	-1.591468	-0.6703582	down	A_33_P3384845	POFUT1	-1.5795109	-0.65947795	down	A_22_P00004718	MIR762HG	-1.6060932	-0.68355554	down	A_33_P3338011	ZNF480	-1.6077908	-0.6850797	down
A_23_P52176	ZNF124	-1.5915095	-0.67039573	down	A_33_P3396607	UGDH	-1.5799551	-0.65988356	down	A_21_P0007070	XLOC_008559	-1.6063411	-0.6837783	down	A_24_P205130	FNBP1	-1.6078717	-0.6851523	down
A_22_P00009741	KLF7-IT1	-1.5925219	-0.6713132	down	A_24_P257478	COL25A1	-1.5807959	-0.66065115	down	A_23_P334864	HYCC2	-1.6071392	-0.6844949	down	A_21_P0010492	LOC389831	-1.6079469	-0.68521976	down
A_19_P00315843	SCARNA16	-1.5927151	-0.6714883	down	A_22_P00007461	RP11_356M203	-1.5809915	-0.66082966	down	A_22_P00024060	RP11_381K71	-1.6073315	-0.68466747	down	A_23_P339079	ZNF573	-1.6080525	-0.68531454	down
A_22_P00016208	CTD_2544N143	-1.5931897	-0.67191803	down	A_21_P0010394	MED15	-1.5810757	-0.6609064	down	A_22_P00007310	UFL1	-1.6073768	-0.6847082	down	A_22_P00006901	SCARNA10	-1.6087276	-0.68592006	down
A_21_P0006611	LOC105376360	-1.5946726	-0.6732602	down	A_22_P00002899	CSN1S2BP	-1.5810895	-0.660919	down	A_23_P154037	AOX1	-1.6074541	-0.6847775	down	A_23_P316974	SYNJ2	-1.608878	-0.68605494	down
A_33_P3479999	PHB1P19	-1.5955397	-0.6740445	down	A_21_P0001638	lnc-RP5-915N17.9.1-1	-1.5811819	-0.66100335	down	A_33_P3272568	PRDX4	-1.6079018	-0.6851793	down	A_19_P00324814	JPX	-1.609257	-0.68639475	down
A_23_P157963	CNTLN	-1.5970408	-0.67540115	down	A_23_P48295	CDADC1	-1.581261	-0.6610756	down	A_22_P00018537	RP11_524F111	-1.6089691	-0.6861366	down	A_23_P100141	UNKL	-1.6093737	-0.68649936	down
A_33_P3659678	NR6A1	-1.5983198	-0.67655605	down	A_33_P3330991	TINAGL1	-1.5815133	-0.66130567	down	A_22_P00020359	CTTNBP2NL	-1.6089944	-0.68615925	down	A_22_P00024768	KSR2	-1.6096423	-0.6867401	down
A_33_P3327245	SETDB2	-1.5984825	-0.676703	down	A_21_P0003751	AC097478.4	-1.5820966	-0.66183764	down	A_21_P0010494	LOC124905337	-1.6091212	-0.686273	down	A_21_P0000296	SNORD63	-1.6096587	-0.6867548	down
A_23_P383819	TBX3	-1.5997107	-0.677811	down	A_32_P109604	ANKRD20A12P	-1.5823497	-0.6620684	down	A_33_P3362562	RPS6KB1	-1.6098179	-0.6868975	down	A_24_P238543	PHKA1	-1.6114746	-0.68838143	down
A_33_P3327208	ZNF114P1/ZNF965P	-1.5997261	-0.6778249	down	A_33_P3418611	ZNF729	-1.5828105	-0.6624885	down	A_23_P168443	EPHB4	-1.6106596	-0.6876516	down	A_22_P00008466	lnc-KBTBD6-1	-1.6115927	-0.6884872	down
A_19_P00315716	SNORA71A	-1.6006478	-0.67865586	down	A_33_P3368186	PS1TP6	-1.5829427	-0.6626091	down	A_33_P3325120	SOX13	-1.611568	-0.688465	down	A_24_P235783	SF1	-1.6121163	-0.6889559	down
A_23_P328766	ZNF519	-1.6007429	-0.6787417	down	A_33_P3327245	SETDB2	-1.5838326	-0.66341984	down	A_21_P0000307	SNORA2B	-1.6133573	-0.690066	down	A_21_P0005873	lnc-KIAA1429-1	-1.6122624	-0.6890865	down
A_33_P3420841	EIF3D	-1.6007602	-0.67875725	down	A_23_P365060	MDN1	-1.5838466	-0.66343254	down	A_23_P416395	STC2	-1.6137515	-0.6904185	down	A_33_P3368750	PAQR5	-1.6123351	-0.6891516	down
A_32_P144908	ZNF254	-1.6011649	-0.679122	down	A_21_P0000007	SRRM5	-1.584811	-0.6643108	down	A_33_P3546033	LINC01936	-1.6151904	-0.6917043	down	A_33_P3418218	SEC16B	-1.6125714	-0.689363	down
A_21_P0001550	CCDC18-AS1	-1.6011932	-0.67914736	down	A_22_P00002170	LINC00958	-1.5855706	-0.6650021	down	A_33_P3268989	ASCC1	-1.6161318	-0.6925449	down	A_22_P00012413	RP11_96B54	-1.6131741	-0.6899021	down
A_21_P0013894	XLOC_l2_015938	-1.6017331	-0.6796338	down	A_33_P3259775	DOCK5	-1.5862563	-0.6656259	down	A_22_P00016208	CTD_2544N143	-1.6161699	-0.6925789	down	A_22_P00022871	LOC101928894	-1.6131936	-0.68991965	down
A_22_P00003738	ENSG00000293015	-1.6017348	-0.6796352	down	A_33_P3279158	NBPF4	-1.5865067	-0.6658536	down	A_23_P385427	ZNF56P	-1.6164501	-0.6928289	down	A_33_P3217020	RAPH1	-1.615068	-0.69159484	down
A_23_P138125	FCMR	-1.6020116	-0.67988455	down	A_23_P34877	RBM15	-1.5888636	-0.6679953	down	A_22_P00005407	RP11_784B151	-1.6181655	-0.6943591	down	A_23_P208143	ZNF397	-1.61512	-0.6916414	down
A_21_P0014702	KIAA1614-AS1	-1.6021054	-0.679969	down	A_21_P0003137	USP47	-1.5890669	-0.66817987	down	A_21_P0004420	LUCAT1	-1.6183211	-0.6944979	down	A_21_P0010326	AP001056.2	-1.6151357	-0.6916554	down
A_22_P00000522	LINC01630	-1.6022807	-0.6801269	down	A_23_P119040	GREB1L	-1.5890945	-0.66820496	down	A_21_P0013791	HNRNPM	-1.6184106	-0.6945777	down	A_23_P64873	DCN	-1.6151488	-0.6916671	down
A_33_P3282023	MCF2L	-1.6026747	-0.6804817	down	A_33_P3310533	DNAJC21	-1.5895263	-0.66859686	down	A_21_P0008697	LOC105371021	-1.6187178	-0.6948515	down	A_23_P27724	SELENOW	-1.6153992	-0.6918907	down
A_24_P130865	PHF8	-1.6027246	-0.68052655	down	A_19_P00322859	B3GAT1-DT	-1.5902383	-0.669243	down	A_22_P00009067	TPRG1-AS1	-1.6194073	-0.6954659	down	A_24_P940275	FRMPD4	-1.6156887	-0.6921493	down
A_24_P281988	PLCL2	-1.602787	-0.68058276	down	A_33_P3220152	SBNO2	-1.5905148	-0.66949373	down	A_33_P3330546	ZNF746	-1.6195872	-0.69562614	down	A_21_P0001011	LOC105379428	-1.6159043	-0.6923418	down
A_22_P00015975	LA16C_390E65	-1.6041086	-0.6817718	down	A_21_P0000349	SCARNA3	-1.5906042	-0.66957486	down	A_21_P0009612	NETO1-DT	-1.6196413	-0.6956743	down	A_21_P0005317	LOC101927473	-1.6164181	-0.6928004	down
A_33_P3315763	LOC124902487	-1.6043314	-0.6819722	down	A_33_P3323760	ANXA2R-AS1	-1.590911	-0.6698532	down	A_33_P3734384	RP4_647J211	-1.6202449	-0.6962118	down	A_22_P00015150	LOC105378085	-1.6168332	-0.6931709	down
A_21_P0006532	MIR222HG	-1.6055706	-0.68308604	down	A_21_P0012399	LOC105374107	-1.5914536	-0.67034507	down	A_33_P3316800	AHR	-1.6203352	-0.69629234	down	A_24_P240242	MAP4	-1.6168509	-0.6931866	down
A_33_P3393734	RPS27	-1.6060393	-0.68350714	down	A_33_P3309984	KHK	-1.5917209	-0.6705874	down	A_22_P00015819	RP11_119K66	-1.62059	-0.69651914	down	A_21_P0006308	lnc-KLF4-2	-1.6179553	-0.6941718	down
A_23_P211056	PAXBP1	-1.6060983	-0.6835602	down	A_21_P0010891	NUTM2B-AS1	-1.5927019	-0.67147624	down	A_24_P418637	MACF1	-1.6212591	-0.69711465	down	A_33_P3236416	GPR179	-1.6180335	-0.69424146	down
A_23_P309224	AGK	-1.6065425	-0.68395907	down	A_23_P424712	CCDC142	-1.5928433	-0.67160434	down	A_22_P00017412	ZNF503-AS1	-1.6214502	-0.6972847	down	A_23_P135548	DPYD	-1.6182432	-0.69442844	down
A_22_P00007678	LOC100132077	-1.6066352	-0.68404245	down	A_21_P0003290	lnc-MINA-3	-1.5938655	-0.6725299	down	A_23_P58228	ODAM	-1.6218123	-0.69760686	down	A_33_P3544856	LINC00942	-1.6192912	-0.69536245	down
A_23_P71530	TNFRSF11B	-1.6067263	-0.68412423	down	A_21_P0004993	LOC124901245	-1.5940464	-0.67269355	down	A_22_P00015220	AC1186532	-1.6219779	-0.69775414	down	A_33_P3409904	VAMP4	-1.6196177	-0.6956533	down
A_33_P3220137	LHFPL1	-1.6068261	-0.6842138	down	A_33_P3222367	SNORA74B	-1.5950297	-0.67358327	down	A_22_P00017811	RC3H1-DT	-1.622159	-0.69791526	down	A_21_P0013758	LOC105373155	-1.6212589	-0.69711447	down
A_33_P3287997	LINC02913	-1.6068288	-0.6842162	down	A_23_P128323	SCNN1A	-1.5950947	-0.67364204	down	A_22_P00008466	lnc-KBTBD6-1	-1.6222081	-0.69795895	down	A_21_P0000711	SRD5A3-AS1	-1.6213396	-0.6971863	down
A_21_P0007911	LINC00382	-1.607387	-0.6847173	down	A_33_P3405068	NAV1	-1.5953591	-0.67388123	down	A_24_P166397	KIAA0319	-1.6226188	-0.6983241	down	A_23_P387184	NHSL1	-1.6213481	-0.69719386	down
A_21_P0003861	LINC02431	-1.6082065	-0.6854527	down	A_23_P386384	C1orf87	-1.5958669	-0.6743403	down	A_24_P417162	TBL1X	-1.6226441	-0.6983466	down	A_21_P0008667	CARMAL	-1.6221384	-0.6978969	down
A_22_P00002012	RP11_404P215	-1.6082741	-0.68551326	down	A_33_P3223121	HIPK2	-1.5962065	-0.6746474	down	A_23_P153084	RALBP1	-1.6235777	-0.69917643	down	A_24_P244706	SSTR1	-1.6233301	-0.6989564	down
A_32_P62211	ATXN1-AS1	-1.6083808	-0.68560904	down	A_22_P00016419	RP4_622L57	-1.596248	-0.6746849	down	A_22_P00004451	CTC_480C21	-1.6240467	-0.6995931	down	A_33_P3371752	EPS15	-1.6242092	-0.6997374	down
A_33_P3382769	UBE2Q2P2	-1.608872	-0.6860496	down	A_23_P81529	ISL1	-1.5966715	-0.6750675	down	A_33_P3277373	OSM	-1.6244094	-0.6999153	down	A_21_P0003413	RP11_292D42	-1.6245517	-0.70004165	down
A_21_P0002234	LINC02831	-1.6089975	-0.68616205	down	A_21_P0000295	SNORA67	-1.5968635	-0.675241	down	A_23_P121926	SELENOP	-1.6244296	-0.6999332	down	A_24_P260443	THBS4	-1.6245766	-0.7000637	down
A_24_P50908	TRIM11	-1.6094353	-0.68655455	down	A_33_P3267375	SGCD	-1.5971946	-0.67554003	down	A_23_P369899	TMEM158	-1.6247529	-0.70022035	down	A_33_P6470440	ITFG1-AS1	-1.624716	-0.7001876	down
A_22_P00007317	HISLA	-1.6095715	-0.6866766	down	A_24_P1255	BCCIP	-1.597211	-0.6755549	down	A_21_P0013036	XLOC_l2_012724	-1.6255262	-0.7009068	down	A_24_P37887	GPR150	-1.625277	-0.7006857	down
A_24_P19268	ZNF714	-1.6095774	-0.686682	down	A_33_P3391517	SNX22	-1.5978425	-0.67612517	down	A_23_P335905	STK36	-1.6260233	-0.7013479	down	A_24_P218001	ZNF273	-1.6255398	-0.7009189	down
A_33_P3376954	linc-CNTNAP5-8	-1.6097673	-0.6868522	down	A_33_P3627001	PEBP4	-1.598289	-0.6765283	down	A_22_P00016145	PSMA3-AS1	-1.6272447	-0.7024312	down	A_21_P0000308	SNORA9	-1.6257238	-0.7010822	down
A_22_P00017762	CCNT2-AS1	-1.6099231	-0.6869918	down	A_33_P3347040	DPP9-AS1	-1.5992947	-0.67743576	down	A_21_P0012236	NF1	-1.6272871	-0.7024689	down	A_24_P291133	UHMK1	-1.6258187	-0.7011664	down
A_21_P0006019	LOC101927358	-1.6099658	-0.68703	down	A_33_P3270009	NCOA1	-1.6019346	-0.6798152	down	A_21_P0006308	lnc-KLF4-2	-1.6274297	-0.70259523	down	A_24_P393958	DNAJB4	-1.6260687	-0.7013882	down
A_21_P0006569	LOC102724491	-1.6104591	-0.68747205	down	A_22_P00007694	lnc-HIST1H3F-1	-1.6020135	-0.6798863	down	A_33_P3221341	HECTD2	-1.6277223	-0.7028545	down	A_23_P420610	FCHO2	-1.6261752	-0.70148265	down
A_22_P00024393	OPA1-AS1	-1.6107848	-0.6877637	down	A_33_P3289251	RB1CC1	-1.6024166	-0.6802493	down	A_22_P00007891	PKIB	-1.6286296	-0.70365846	down	A_33_P3538279	LOC114224	-1.6267809	-0.70201993	down
A_33_P3257155	SMAP1	-1.6115426	-0.68844235	down	A_32_P396186	TRIM66	-1.602854	-0.6806431	down	A_33_P3276455	KDM5B	-1.6304822	-0.70529866	down	A_21_P0014047	C4A	-1.6272577	-0.7024427	down
A_22_P00024217	VCL	-1.612531	-0.6893269	down	A_21_P0000650	ZNF253	-1.6029651	-0.680743	down	A_21_P0011569	LOC105371580	-1.6305999	-0.7054028	down	A_33_P3216610	TMPRSS4	-1.6272613	-0.7024459	down
A_33_P3415300	CPLX2	-1.6127813	-0.6895508	down	A_33_P3396419	FAM81A	-1.6030023	-0.6807765	down	A_24_P240242	MAP4	-1.6307575	-0.7055422	down	A_33_P3313250	OR10X1	-1.6275786	-0.70272726	down
A_33_P3239148	ZNF548	-1.6137394	-0.69040763	down	A_22_P00015383	RP11_530I171	-1.6032376	-0.6809883	down	A_33_P3314436	FBXL17	-1.631145	-0.70588505	down	A_23_P207213	ALDH3A1	-1.627991	-0.7030927	down
A_32_P213831	STRIP2	-1.6141734	-0.69079554	down	A_22_P00009062	RP11_56B164	-1.6034323	-0.6811635	down	A_23_P357365	STAG1	-1.6312346	-0.7059643	down	A_23_P424712	CCDC142	-1.6281347	-0.70322007	down
A_21_P0000095	PUDP	-1.6146742	-0.69124305	down	A_33_P3324206	HR	-1.6035534	-0.6812724	down	A_33_P3237517	ZNF292	-1.6312546	-0.7059819	down	A_24_P316430	NT5E	-1.6282276	-0.7033023	down
A_21_P0000386	SNORD89	-1.6148514	-0.6914014	down	A_33_P3274194	KCNIP4	-1.6036171	-0.6813297	down	A_33_P3389133	MINPP1	-1.6318831	-0.7065377	down	A_23_P74290	GBP5	-1.6284375	-0.7034884	down
A_23_P380208	VEPH1	-1.6149888	-0.69152415	down	A_23_P101246	VSIG10L	-1.6036302	-0.6813415	down	A_22_P00014440	LOC105379300	-1.6324548	-0.707043	down	A_21_P0005085	RP11-122G18.12	-1.6289127	-0.7039093	down
A_33_P3390027	EXOC7	-1.6152422	-0.6917506	down	A_24_P331560	STS	-1.603656	-0.6813648	down	A_22_P00021819	CTD_2535I101	-1.6327881	-0.70733756	down	A_33_P3219010	PPA2	-1.6292108	-0.70417327	down
A_22_P00007962	HM13-IT1	-1.6154435	-0.6919303	down	A_22_P00015431	AC055720.3	-1.6037434	-0.68144333	down	A_22_P00013109	RREB1	-1.6333668	-0.7078488	down	A_22_P00012935	LOC107984322	-1.6296446	-0.70455736	down
A_33_P3347040	DPP9-AS1	-1.6167048	-0.6930563	down	A_23_P27724	SELENOW	-1.605591	-0.68310446	down	A_33_P3347417	SPEN	-1.6334532	-0.70792514	down	A_22_P00008639	LINC02055	-1.6306401	-0.7054385	down
A_33_P3215529	TJP2	-1.6169819	-0.6933035	down	A_23_P4714	MIA	-1.605945	-0.6834225	down	A_32_P506854	MAGEB17-AS1	-1.6339371	-0.70835245	down	A_19_P00318561	LINC01176	-1.6308991	-0.7056675	down
A_19_P00800206	LINC02245	-1.6175972	-0.6938524	down	A_33_P3368695	HES7	-1.6059489	-0.683426	down	A_33_P3234855	UTRN	-1.6340364	-0.7084401	down	A_24_P206343	MYO1G	-1.6309423	-0.70570576	down
A_23_P154037	AOX1	-1.6176447	-0.69389474	down	A_23_P56298	ZNF430	-1.6064413	-0.6838682	down	A_32_P87697	HLA-DRA	-1.6354486	-0.7096864	down	A_24_P926960	MEGF6	-1.630997	-0.70575404	down
A_23_P359214	LINC00842	-1.6179197	-0.69413996	down	A_23_P84359	SSX5	-1.6068544	-0.6842392	down	A_23_P11859	HSD17B7	-1.6356683	-0.70988023	down	A_22_P00007173	lnc-GNLY-1	-1.6313597	-0.7060749	down
A_22_P00013573	LOC124903716	-1.6184102	-0.69457734	down	A_21_P0000030	RBM34	-1.6069753	-0.68434775	down	A_33_P3308585	C1RL-AS1	-1.636235	-0.71037996	down	A_21_P0014729	POLR2J4	-1.6314286	-0.70613587	down
A_33_P3277407	KMT2E	-1.6197296	-0.695753	down	A_33_P3311493	TRHDE-AS1	-1.6072525	-0.6845966	down	A_33_P3384845	POFUT1	-1.6364064	-0.7105311	down	A_21_P0002246	lnc-CTNNA2-2	-1.6324989	-0.70708203	down
A_22_P00002170	LINC00958	-1.6200188	-0.6960106	down	A_21_P0009156	CASC17	-1.6077998	-0.6850878	down	A_21_P0008202	DNAJC3-DT	-1.6373246	-0.7113403	down	A_22_P00000833	LOC124902418	-1.632915	-0.70744973	down
A_33_P3289536	SNX10	-1.6201658	-0.6961415	down	A_33_P3405204	ANKRD34C-AS1	-1.6080717	-0.6853317	down	A_32_P79492	JRK	-1.637514	-0.7115072	down	A_23_P94461	FSD1L	-1.6338896	-0.7083105	down
A_22_P00004353	RP11_324F111	-1.6202195	-0.6961893	down	A_33_P3290914	SMC1A	-1.6084008	-0.685627	down	A_33_P3265479	ZFAT	-1.6399728	-0.71367186	down	A_33_P3370109	IMPA1	-1.6342511	-0.7086297	down
A_21_P0013236	GTF2I	-1.6203138	-0.6962732	down	A_33_P3244863	CEP350	-1.6090386	-0.6861989	down	A_33_P3542911	SNAR-C4	-1.6401216	-0.7138028	down	A_22_P00024884	LOC101928627	-1.6349937	-0.709285	down
A_33_P3324206	HR	-1.6208647	-0.6967637	down	A_21_P0011499	LINC02125	-1.6093923	-0.686516	down	A_33_P3387856	CENPN	-1.6404736	-0.71411234	down	A_22_P00007678	LOC100132077	-1.6352752	-0.70953345	down
A_22_P00003964	RGMB-AS1	-1.6215644	-0.6973863	down	A_24_P246777	NSA2P3	-1.6109039	-0.68787044	down	A_21_P0014029	SPIDR	-1.6409057	-0.7144923	down	A_23_P71530	TNFRSF11B	-1.6358757	-0.7100631	down
A_23_P142918	C2orf69	-1.6221879	-0.69794095	down	A_24_P305764	SMS	-1.6121292	-0.68896735	down	A_33_P3418218	SEC16B	-1.6413347	-0.7148694	down	A_21_P0013791	HNRNPM	-1.636466	-0.7105837	down
A_23_P432573	MRGPRF	-1.6225132	-0.69823015	down	A_21_P0003545	RP11_404J231	-1.6121722	-0.6890059	down	A_23_P34176	WWC3	-1.6421809	-0.7156131	down	A_33_P3422728	CNTNAP3	-1.6366854	-0.710777	down
A_21_P0014179	GPR146	-1.6232315	-0.69886875	down	A_33_P3231557	CDC14B	-1.6123208	-0.68913877	down	A_23_P21092	CALB2	-1.6438253	-0.717057	down	A_22_P00011332	METTL9	-1.6368692	-0.710939	down
A_22_P00017937	EIF2S3	-1.6236943	-0.69928	down	A_21_P0011665	LINC01007	-1.6124126	-0.6892209	down	A_24_P366777	NOTCH2NLA/NOTCH2NLB	-1.6444181	-0.71757716	down	A_21_P0000112	ZNF726	-1.6371742	-0.7112079	down
A_21_P0000269	SNORA52	-1.6244262	-0.69993025	down	A_23_P357860	SEC62	-1.6130129	-0.68975794	down	A_24_P135193	UEVLD	-1.6453996	-0.71843797	down	A_33_P3280003	HERC2	-1.6373909	-0.7113987	down
A_21_P0008009	MIR4500HG	-1.6245323	-0.7000245	down	A_22_P00017072	RP11_22P62	-1.6135006	-0.6901941	down	A_33_P3393543	CTD_3064H184	-1.6455284	-0.718551	down	A_33_P3230409	PWWP4	-1.637743	-0.711709	down
A_33_P3280993	HCG18	-1.6245413	-0.70003235	down	A_33_P3252083	GRIP1	-1.6142524	-0.6908662	down	A_23_P62173	TEX13A	-1.6461228	-0.719072	down	A_33_P3379061	S1PR3	-1.6383704	-0.71226156	down
A_22_P00012025	TTN-AS1	-1.624641	-0.70012087	down	A_22_P00024262	LINC01749	-1.6160351	-0.6924585	down	A_21_P0014179	GPR146	-1.6466885	-0.7195676	down	A_23_P48295	CDADC1	-1.638739	-0.71258605	down
A_33_P3215906	NBPF12	-1.6253784	-0.7007756	down	A_33_P3282023	MCF2L	-1.6164893	-0.692864	down	A_33_P3690239	LINC00701	-1.647075	-0.71990633	down	A_23_P211056	PAXBP1	-1.6404761	-0.71411455	down
A_21_P0014715	B3GNT5	-1.6254643	-0.70085186	down	A_33_P3425296	LRRC37A6P	-1.6169312	-0.69325835	down	A_19_P00800206	LINC02245	-1.6472992	-0.72010255	down	A_21_P0010944	ENSG00000247886	-1.6408021	-0.71440125	down
A_33_P3289996	USP45	-1.6256326	-0.7010013	down	A_21_P0008759	PEAK1	-1.6180469	-0.69425344	down	A_23_P107612	RAB27B	-1.6475523	-0.7203242	down	A_19_P00803019	PWAR6	-1.6413574	-0.7148894	down
A_24_P41371	CC2D1A	-1.6261992	-0.701504	down	A_33_P3266165	LOC400499	-1.6182117	-0.69440037	down	A_33_P3214129	LOC728061	-1.6477826	-0.72052586	down	A_23_P337790	SHPRH	-1.641425	-0.71494883	down
A_21_P0011536	SMURF2P1-LRRC37BP1	-1.6271652	-0.70236075	down	A_19_P00803685	ANKRD33B	-1.6190144	-0.6951158	down	A_23_P71598	MPDZ	-1.6480346	-0.72074646	down	A_19_P00810227	lnc-C14orf118-1	-1.6418742	-0.7153436	down
A_23_P27724	SELENOW	-1.6273192	-0.70249724	down	A_23_P90223	ZNF585B	-1.6192191	-0.6952982	down	A_21_P0007911	LINC00382	-1.6488686	-0.72147644	down	A_33_P3277373	OSM	-1.6429942	-0.7163273	down
A_33_P3368186	PS1TP6	-1.6282549	-0.7033265	down	A_21_P0000697	LOC100505912	-1.619958	-0.6959564	down	A_33_P3313899	LINC01433	-1.649397	-0.7219387	down	A_33_P3813818	BPA1	-1.6440277	-0.7172346	down
A_23_P39454	ZNF556	-1.6297729	-0.7046709	down	A_19_P00322911	TWIST2	-1.620388	-0.6963393	down	A_22_P00003964	RGMB-AS1	-1.6496754	-0.72218215	down	A_33_P3352522	GAS6-AS1	-1.6447747	-0.7178899	down
A_33_P3381816	INVS	-1.6299828	-0.70485675	down	A_23_P117971	BCGF1	-1.6208196	-0.6967235	down	A_33_P3289996	USP45	-1.6497402	-0.7222389	down	A_33_P3327519	SNORA74A	-1.6449664	-0.7180581	down
A_22_P00017402	EDIL3-DT	-1.6302575	-0.7050999	down	A_22_P00006754	NDUFS4	-1.6209581	-0.69684684	down	A_21_P0010942	FAM25A	-1.6499984	-0.7224647	down	A_22_P00012555	LINC00603	-1.6453533	-0.7183974	down
A_33_P3402304	ZBTB7C	-1.6305802	-0.7053854	down	A_33_P3258003	ANKS1B	-1.6212165	-0.6970768	down	A_33_P3324655	TTI2	-1.65014	-0.7225884	down	A_33_P3313899	LINC01433	-1.6454623	-0.718493	down
A_23_P403398	DKFZP586I1420	-1.6305828	-0.7053877	down	A_33_P3400424	ZNF615	-1.6215502	-0.6973737	down	A_23_P59138	POU5F1	-1.6502122	-0.7226515	down	A_24_P414332	AFF1	-1.6462413	-0.7191758	down
A_23_P125042	ZNF222	-1.6322557	-0.7068671	down	A_23_P97123	ANKRD36BP1	-1.6216592	-0.6974706	down	A_22_P00004866	RP11_44D191	-1.652477	-0.72463024	down	A_23_P408913	IFT70B	-1.6468645	-0.7197219	down
A_22_P00001305	CTD_2019O41	-1.6331636	-0.70766926	down	A_24_P67898	OGA	-1.6224562	-0.6981795	down	A_23_P114466	TBL1Y	-1.6526446	-0.7247765	down	A_21_P0005582	lnc-ARHGEF5-2	-1.6473112	-0.7201131	down
A_22_P00007120	FOXF2-DT	-1.6348041	-0.70911777	down	A_23_P258493	LMNB1	-1.6225194	-0.6982357	down	A_33_P3252326	LOC124900487	-1.6526475	-0.724779	down	A_33_P3297155	GEMIN2	-1.6484555	-0.721115	down
A_33_P3356245	ZNF416	-1.6363893	-0.710516	down	A_23_P108501	EPHA4	-1.6229123	-0.69858503	down	A_22_P00018074	RP11_258F222	-1.6529974	-0.7250845	down	A_21_P0007623	lnc-FICD-1	-1.6489137	-0.72151595	down
A_22_P00006915	SWINGN	-1.6375713	-0.7115578	down	A_33_P3407469	MYH7B	-1.6233487	-0.69897294	down	A_21_P0010891	NUTM2B-AS1	-1.6535993	-0.7256096	down	A_23_P93009	SRP19	-1.649237	-0.7217988	down
A_33_P3268318	LCORL	-1.6387928	-0.71263343	down	A_32_P210202	E2F7	-1.6239997	-0.69955134	down	A_23_P385322	STAMBPL1	-1.653717	-0.72571236	down	A_22_P00008915	A2M-AS1	-1.6498804	-0.7223615	down
A_33_P3343715	EMX1	-1.6407869	-0.71438783	down	A_21_P0006663	LINC01517	-1.625119	-0.7005454	down	A_22_P00020608	RP11_513D52	-1.653902	-0.7258738	down	A_21_P0008009	MIR4500HG	-1.6499909	-0.7224581	down
A_21_P0006647	GATA3	-1.6428956	-0.71624076	down	A_22_P00013393	TMPO-AS1	-1.6267859	-0.7020244	down	A_22_P00009808	ENSG00000258885	-1.6542307	-0.72616047	down	A_22_P00016783	RP5_916O112	-1.6504911	-0.7228953	down
A_22_P00018073	ZNF248-AS1	-1.642906	-0.71624994	down	A_33_P3314192	PACSIN2	-1.6268648	-0.7020944	down	A_19_P00321183	SLC16A1-AS1	-1.654753	-0.72661585	down	A_24_P380330	PANK3	-1.6511157	-0.7234412	down
A_24_P51118	MTAP	-1.6430216	-0.7163514	down	A_21_P0005210	LINC03016	-1.6268706	-0.70209956	down	A_33_P3361811	NAA16	-1.654945	-0.7267833	down	A_23_P86710	FRMPD2	-1.6520889	-0.72429127	down
A_21_P0010155	LINC01697	-1.6431024	-0.71642244	down	A_33_P3550894	GATA2	-1.6270838	-0.7022885	down	A_22_P00017740	MCM3AP-AS1	-1.6558404	-0.7275636	down	A_21_P0005075	LOC124901445	-1.6521144	-0.7243136	down
A_33_P3306679	PLEKHG7	-1.6435646	-0.7168281	down	A_22_P00009038	AC0841173	-1.6272184	-0.70240784	down	A_22_P00010504	PARAIL	-1.6561469	-0.72783065	down	A_33_P3369550	SRSF11	-1.6533815	-0.7254196	down
A_33_P3238820	CD300H	-1.6438718	-0.7170978	down	A_24_P99838	ZNF223	-1.6276029	-0.7027488	down	A_23_P327777	CASTOR3P	-1.6571388	-0.72869444	down	A_24_P243749	PDK4	-1.6535892	-0.72560096	down
A_33_P3389394	RPPH1	-1.6447589	-0.7178762	down	A_22_P00005786	LINC01967	-1.6276141	-0.70275867	down	A_33_P3538279	LOC114224	-1.6580766	-0.7295107	down	A_23_P156809	METTL21A	-1.6543419	-0.7262575	down
A_21_P0000296	SNORD63	-1.645019	-0.7181043	down	A_22_P00010472	PABPC5-AS1	-1.6283145	-0.7033794	down	A_24_P174775	NNT	-1.6581331	-0.7295599	down	A_22_P00015390	THUMPD3-AS1	-1.655016	-0.7268451	down
A_33_P3382147	STARD13	-1.6451288	-0.71820056	down	A_21_P0000308	SNORA9	-1.6295103	-0.70443845	down	A_22_P00006197	G6PD	-1.658628	-0.72999036	down	A_22_P00016180	LOC105370878	-1.6554191	-0.7271965	down
A_33_P3413671	ABL2	-1.646109	-0.7190598	down	A_19_P00316657	CCAT1	-1.6300813	-0.7049439	down	A_21_P0005400	lnc-COL1A2-1	-1.6588335	-0.73016906	down	A_22_P00019905	LOC105370781	-1.6555957	-0.7273504	down
A_22_P00009808	ENSG00000258885	-1.6470145	-0.7198533	down	A_33_P3363091	VAC14	-1.6304476	-0.70526814	down	A_33_P3274194	KCNIP4	-1.6589957	-0.7303102	down	A_33_P3327245	SETDB2	-1.6560378	-0.72773564	down
A_23_P393034	HAS3	-1.6471095	-0.71993643	down	A_33_P3342295	VSX1	-1.6305933	-0.70539695	down	A_22_P00016228	UBAC2	-1.660337	-0.73147607	down	A_24_P396327	TYW3	-1.6560565	-0.7277519	down
A_21_P0010982	MALAT1	-1.647231	-0.7200429	down	A_24_P145316	DTNBP1	-1.6310692	-0.70581794	down	A_22_P00005257	lnc-DMRTA1-3	-1.6606184	-0.73172057	down	A_33_P3310533	DNAJC21	-1.6566595	-0.7282771	down
A_23_P134953	PLIN2	-1.6479615	-0.7206825	down	A_21_P0014195	LOC100506312	-1.6310966	-0.70584226	down	A_23_P357860	SEC62	-1.6607405	-0.73182666	down	A_23_P85004	DIAPH2	-1.656792	-0.7283925	down
A_21_P0000367	SNORA32	-1.6483079	-0.7209858	down	A_33_P3336427	LOC102724637	-1.6320229	-0.7066613	down	A_21_P0001708	lnc-HMCN1-2	-1.6609391	-0.7319992	down	A_21_P0002907	LINC02068	-1.657102	-0.7286624	down
A_33_P3265222	ELAPOR1	-1.6495109	-0.72203827	down	A_33_P3292179	ABCA9	-1.6321242	-0.70675087	down	A_33_P3226542	SNORD3B-1	-1.6615874	-0.7325621	down	A_24_P818529	RNASEH2CP1	-1.657406	-0.7289271	down
A_22_P00013843	RP11_152H184	-1.6516879	-0.7239411	down	A_33_P3277407	KMT2E	-1.632163	-0.7067852	down	A_21_P0001418	AC092803.5	-1.6617322	-0.7326879	down	A_23_P343237	ANGEL2	-1.6596283	-0.7308602	down
A_33_P3305472	SNHG16	-1.652385	-0.7245499	down	A_22_P00007033	CASP8AP2	-1.6322461	-0.7068586	down	A_33_P3402725	ASH1L	-1.6622467	-0.7331345	down	A_22_P00003964	RGMB-AS1	-1.6597912	-0.7310018	down
A_22_P00013179	MIR548A1HG	-1.6531523	-0.72521967	down	A_19_P00316726	ZNF731P	-1.6325028	-0.70708543	down	A_22_P00003913	RP3_405J103	-1.6628107	-0.7336239	down	A_23_P356021	FANCB	-1.6598281	-0.7310338	down
A_21_P0003180	LOC105374124	-1.6532451	-0.72530067	down	A_19_P00316427	CDKN2B-AS1	-1.6335713	-0.7080294	down	A_22_P00003714	AC0079481	-1.6630524	-0.7338337	down	A_33_P3220390	WTAP	-1.6611388	-0.7321726	down
A_21_P0007321	lnc-SOX6-1	-1.6532518	-0.7253064	down	A_33_P3257554	CNTRL	-1.6337788	-0.7082127	down	A_33_P3362498	ATR	-1.6631395	-0.73390913	down	A_19_P00316657	CCAT1	-1.6615644	-0.7325422	down
A_33_P7618758	LINC01541	-1.653363	-0.7254035	down	A_33_P3409904	VAMP4	-1.6343256	-0.7086954	down	A_23_P128362	MYBPC1	-1.6635917	-0.7343014	down	A_21_P0011462	FLJ34503	-1.663098	-0.7338731	down
A_21_P0000308	SNORA9	-1.6535031	-0.72552574	down	A_22_P00017312	RP11_667M192	-1.6348233	-0.7091347	down	A_33_P3343101	ARGLU1	-1.66362	-0.7343259	down	A_33_P3391796	NOG	-1.6633627	-0.7341028	down
A_33_P3258846	C7	-1.6543107	-0.72623026	down	A_33_P3234855	UTRN	-1.6360301	-0.71019924	down	A_33_P3294524	ANKRD12	-1.6637309	-0.734422	down	A_33_P3396120	ZNF594	-1.6635695	-0.7342821	down
A_23_P62173	TEX13A	-1.6547499	-0.72661316	down	A_22_P00024884	LOC101928627	-1.6362627	-0.7104044	down	A_22_P00013891	RP5_867C244	-1.6653711	-0.73584366	down	A_33_P3247644	MTURN	-1.664592	-0.73516864	down
A_22_P00017412	ZNF503-AS1	-1.6550066	-0.72683704	down	A_21_P0003208	LOC124909481	-1.6372887	-0.7113087	down	A_22_P00023682	LOC124906100	-1.6666709	-0.73696923	down	A_22_P00002020	RAI2	-1.6654648	-0.73592484	down
A_33_P3367126	ARHGEF28	-1.6558527	-0.72757435	down	A_23_P211056	PAXBP1	-1.6373326	-0.7113474	down	A_21_P0001704	NBPF9	-1.667077	-0.73732066	down	A_33_P3872301	SNAR-C3	-1.6657692	-0.73618853	down
A_33_P3238415	GSG1	-1.6564708	-0.72811276	down	A_21_P0011569	LOC105371580	-1.6377352	-0.7117021	down	A_23_P402751	MT-CO2	-1.667284	-0.73749983	down	A_33_P3355743	GPATCH2	-1.6659527	-0.73634744	down
A_21_P0009117	LOC101930112	-1.6566387	-0.728259	down	A_22_P00016145	PSMA3-AS1	-1.6380976	-0.71202135	down	A_33_P3238685	TET2	-1.6686578	-0.7386881	down	A_23_P78372	THOC1	-1.6687508	-0.7387685	down
A_24_P260443	THBS4	-1.6569711	-0.7285484	down	A_23_P22660	CYSLTR1	-1.6383463	-0.71224034	down	A_33_P3333537	VPS13C	-1.6691002	-0.73907053	down	A_22_P00025883	RP1_56K133	-1.6705006	-0.74028057	down
A_23_P165676	MZT2A	-1.657658	-0.72914636	down	A_33_P3302220	NR2C1	-1.6388153	-0.7126533	down	A_23_P110184	MSMO1	-1.6703982	-0.74019206	down	A_33_P3328772	PLEKHA5	-1.6722814	-0.7418176	down
A_33_P3330991	TINAGL1	-1.6592475	-0.73052907	down	A_33_P3221313	CENPI	-1.6395816	-0.7133277	down	A_23_P34548	SDCCAG8	-1.670832	-0.7405667	down	A_22_P00017775	RNF157-AS1	-1.6723108	-0.74184304	down
A_24_P551842	MT-CYB	-1.659971	-0.731158	down	A_23_P357365	STAG1	-1.6399277	-0.7136322	down	A_23_P251767	BANP	-1.6714633	-0.74111164	down	A_33_P3306679	PLEKHG7	-1.6733643	-0.74275154	down
A_33_P3244643	CFAP144	-1.6602093	-0.7313651	down	A_33_P3277183	SSPOP	-1.640497	-0.7141329	down	A_33_P7354526	SMAD2	-1.6727041	-0.74218225	down	A_21_P0014684	NPIPB13	-1.6735754	-0.7429335	down
A_21_P0004495	LINC02109	-1.66079	-0.73186964	down	A_33_P3228757	ZNF814	-1.6407049	-0.7143158	down	A_33_P3364864	NAMPT	-1.6732956	-0.74269235	down	A_24_P127159	GS1_124K59	-1.6740396	-0.7433337	down
A_23_P107693	ZNF586	-1.6610492	-0.7320949	down	A_21_P0000478	SNORA11C	-1.640768	-0.7143713	down	A_21_P0008379	LINC02318	-1.673423	-0.7428022	down	A_21_P0013784	XLOC_l2_015585	-1.6743009	-0.7435589	down
A_21_P0010943	AGAP4	-1.6613674	-0.7323712	down	A_23_P75097	PDZD7	-1.6408911	-0.7144795	down	A_22_P00014015	ING2-DT	-1.6739248	-0.74323475	down	A_22_P00007769	SPOPL	-1.6752892	-0.74441016	down
A_21_P0000483	SNORD75	-1.6625993	-0.7334406	down	A_33_P3233649	NADK2	-1.6417043	-0.71519434	down	A_24_P123408	ABLIM3	-1.6741314	-0.74341273	down	A_22_P00013596	LINC02412	-1.6758149	-0.7448628	down
A_21_P0000335	SNORA51	-1.66297	-0.7337621	down	A_19_P00812033	RP11_756G121	-1.6417639	-0.71524674	down	A_33_P3248004	LINC02687	-1.6743555	-0.74360585	down	A_23_P119040	GREB1L	-1.676341	-0.74531573	down
A_24_P83437	ZNF326	-1.6633698	-0.7341089	down	A_33_P3715909	ZA43P	-1.6421586	-0.71559346	down	A_33_P3776564	LOC158434	-1.6744682	-0.74370295	down	A_33_P3357382	POGZ	-1.6767175	-0.7456396	down
A_24_P316430	NT5E	-1.663436	-0.73416644	down	A_22_P00010239	lnc-MTA2-1	-1.6423132	-0.71572936	down	A_23_P35782	NAA40	-1.675016	-0.74417496	down	A_21_P0013236	GTF2I	-1.6767188	-0.74564075	down
A_33_P3325120	SOX13	-1.6637943	-0.7344771	down	A_33_P3413671	ABL2	-1.6423682	-0.7157776	down	A_23_P320829	CEP128	-1.6754435	-0.7445431	down	A_33_P3279158	NBPF4	-1.6786146	-0.747271	down
A_19_P00322495	TSTD3	-1.6640466	-0.7346959	down	A_22_P00024591	LINC01282	-1.6428635	-0.71621263	down	A_33_P3325558	RABGAP1L	-1.6763343	-0.7453098	down	A_23_P357365	STAG1	-1.6801437	-0.7485846	down
A_23_P102607	CHD6	-1.6640818	-0.73472637	down	A_33_P3265159	GAPVD1	-1.6429459	-0.716285	down	A_33_P3256500	ATXN2	-1.6770849	-0.7459557	down	A_33_P3278410	AFDN	-1.6804082	-0.7488118	down
A_24_P206343	MYO1G	-1.6641864	-0.734817	down	A_22_P00007350	RHOA-IT1	-1.6431916	-0.71650064	down	A_24_P926400	GGA1	-1.6780407	-0.7467778	down	A_23_P402751	MT-CO2	-1.6804415	-0.74884033	down
A_33_P3321050	PHACTR2	-1.6657898	-0.7362064	down	A_22_P00014556	LINC01833	-1.6444461	-0.7176017	down	A_21_P0014715	B3GNT5	-1.6804166	-0.74881893	down	A_22_P00007835	LOC101927942	-1.6809098	-0.7492423	down
A_33_P3842770	LOC101928669	-1.6669042	-0.7371712	down	A_24_P16950	ZNF160	-1.6450101	-0.7180965	down	A_23_P356021	FANCB	-1.6814659	-0.7497195	down	A_22_P00015970	PMP22	-1.6816605	-0.7498865	down
A_21_P0014316	LOC105371074	-1.6682088	-0.7382999	down	A_19_P00812349	ZNF805	-1.6451758	-0.7182418	down	A_21_P0005658	LINC02021	-1.6833467	-0.75133234	down	A_33_P3268089	OR51I2	-1.6818362	-0.7500372	down
A_33_P3373403	PLEKHO1	-1.6683295	-0.7384042	down	A_19_P00322599	KIAA1671	-1.6458198	-0.7188064	down	A_21_P0011951	XLOC_l2_008203	-1.6835227	-0.7514832	down	A_33_P3307307	KMT2A	-1.6838045	-0.75172466	down
A_33_P3328937	TLK2	-1.6686765	-0.73870426	down	A_32_P48615	LOC100128108	-1.6459069	-0.7188828	down	A_22_P00021364	RP11_109P149	-1.683836	-0.75175166	down	A_23_P35782	NAA40	-1.6841153	-0.7519909	down
A_21_P0010848	LOC101927461	-1.6692092	-0.73916477	down	A_23_P22761	SHOX	-1.6463033	-0.7192302	down	A_24_P217834	H3C4	-1.6847771	-0.75255775	down	A_33_P3393582	CCNDBP1	-1.6858798	-0.75350165	down
A_22_P00021043	lnc-TCF7L2-2	-1.6699597	-0.7398132	down	A_33_P3409939	GNAT3	-1.6465331	-0.7194315	down	A_21_P0006672	GTF2IP13	-1.6853496	-0.7530479	down	A_21_P0010123	LOC105372665	-1.6858974	-0.7535167	down
A_24_P162244	SCAPER	-1.671179	-0.7408663	down	A_21_P0014203	MKLN1-AS	-1.6467323	-0.71960604	down	A_21_P0000308	SNORA9	-1.685609	-0.7532699	down	A_33_P3217704	ATOSB	-1.6859047	-0.753523	down
A_22_P00018999	FMO1-AS1	-1.6715267	-0.7411664	down	A_22_P00018022	ZNF207	-1.6468097	-0.7196739	down	A_23_P50735	ZNF181	-1.6864632	-0.7540009	down	A_22_P00001509	CTD_2515A141	-1.6862419	-0.7538115	down
A_22_P00023620	PLCB1-IT1	-1.6723555	-0.7418816	down	A_33_P3223990	TPM3	-1.6468401	-0.71970046	down	A_22_P00012748	DCXR-DT	-1.6865714	-0.75409335	down	A_24_P67929	KANSL2	-1.6864516	-0.7539909	down
A_33_P3210099	ALPK3	-1.6734974	-0.74286634	down	A_21_P0013977	PCID2	-1.6481204	-0.7208217	down	A_21_P0001923	LINC01911	-1.6871161	-0.75455934	down	A_21_P0008347	lnc-FUT8-1	-1.6866326	-0.75414574	down
A_23_P149818	UPF2	-1.6741388	-0.7434192	down	A_23_P33433	MAZ	-1.6485705	-0.72121567	down	A_21_P0012638	LOC112268472	-1.6872959	-0.75471306	down	A_22_P00020608	RP11_513D52	-1.6870486	-0.75450146	down
A_33_P3323760	ANXA2R-AS1	-1.6743046	-0.74356204	down	A_33_P3295423	ZXDC	-1.6486323	-0.72126967	down	A_24_P100016	ZNF486	-1.6878349	-0.7551738	down	A_33_P3376379	CNST	-1.6882448	-0.75552416	down
A_22_P00011332	METTL9	-1.6749697	-0.74413496	down	A_23_P8801	CYP3A5	-1.6488914	-0.72149646	down	A_22_P00019905	LOC105370781	-1.6881155	-0.7554136	down	A_21_P0011366	XLOC_l2_004867	-1.6885448	-0.75578046	down
A_22_P00005720	lnc-ELTD1-6	-1.675689	-0.74475443	down	A_33_P3479999	PHB1P19	-1.6489146	-0.72151667	down	A_22_P00015672	RP3_465N245	-1.6883955	-0.7556529	down	A_21_P0001821	LOC105373418	-1.6888497	-0.75604093	down
A_23_P144476	SPRY1	-1.6762227	-0.74521387	down	A_19_P00318561	LINC01176	-1.6491514	-0.7217239	down	A_22_P00002292	LINC00601	-1.6885073	-0.7557484	down	A_24_P1255	BCCIP	-1.6888516	-0.75604254	down
A_19_P00318261	SNORA26	-1.6762649	-0.74525017	down	A_22_P00018308	ZNF841	-1.6495193	-0.7220457	down	A_33_P3270009	NCOA1	-1.6885643	-0.7557971	down	A_24_P67142	SON	-1.688945	-0.75612235	down
A_21_P0006746	RP11_297A162	-1.6766194	-0.7455553	down	A_22_P00002012	RP11_404P215	-1.6500422	-0.72250295	down	A_21_P0000655	PCGF3-AS1	-1.6904078	-0.7573713	down	A_23_P39454	ZNF556	-1.6891954	-0.7563362	down
A_22_P00016108	AP1G2-AS1	-1.6793416	-0.74789566	down	A_22_P00007397	RP3_467N111	-1.6506149	-0.7230035	down	A_21_P0012995	LOC124900997	-1.6905062	-0.7574553	down	A_23_P209032	ZNF302	-1.6905439	-0.7574875	down
A_23_P405110	CDC14A	-1.6793951	-0.7479417	down	A_33_P3239148	ZNF548	-1.6506261	-0.7230133	down	A_21_P0010876	BMS1P2	-1.6906226	-0.75755465	down	A_21_P0000095	PUDP	-1.6910613	-0.75792897	down
A_21_P0010392	lnc-AC007663.1-5	-1.6800857	-0.7485348	down	A_33_P3329784	ANKLE2	-1.6506737	-0.723055	down	A_21_P0000350	SCARNA20	-1.6908453	-0.75774467	down	A_24_P149713	ZBTB43	-1.6914338	-0.7582467	down
A_33_P3377519	HOXA6	-1.6810987	-0.74940443	down	A_22_P00005257	lnc-DMRTA1-3	-1.6511103	-0.7234365	down	A_33_P3277183	SSPOP	-1.6917969	-0.75855637	down	A_33_P3214948	SPOCK2	-1.6947435	-0.761067	down
A_22_P00000849	ZBED3-AS1	-1.681323	-0.74959695	down	A_23_P337726	MT-ATP6	-1.6522776	-0.72445613	down	A_33_P3242304	TNP2	-1.691982	-0.75871426	down	A_33_P3276100	URAHP	-1.694969	-0.76125896	down
A_23_P408913	IFT70B	-1.6821835	-0.7503351	down	A_23_P35354	CWF19L1	-1.6530613	-0.7251402	down	A_33_P3361771	TPR	-1.6923249	-0.7590065	down	A_23_P396981	CCDC66	-1.6954938	-0.7617055	down
A_23_P406928	MT-ND5	-1.6824574	-0.75057	down	A_32_P105825	MPPED2	-1.6538053	-0.72578937	down	A_33_P3338011	ZNF480	-1.6933573	-0.75988644	down	A_21_P0003290	lnc-MINA-3	-1.6960987	-0.76222014	down
A_22_P00003805	RP11_70L84	-1.684048	-0.7519333	down	A_33_P3290955	WDR97	-1.6538055	-0.72578955	down	A_33_P3363445	RNASEH1	-1.6941427	-0.76055545	down	A_33_P3214199	ZNF532	-1.697156	-0.76311916	down
A_21_P0000473	SNORA84	-1.6844698	-0.75229454	down	A_21_P0000155	PSMC2	-1.654023	-0.7259794	down	A_33_P3219121	KALRN	-1.6946237	-0.760965	down	A_33_P3221432	ZNF284	-1.6973273	-0.7632648	down
A_21_P0000363	SNORA25	-1.684493	-0.7523144	down	A_21_P0005573	lnc-PIK3CG-2	-1.6541228	-0.7260664	down	A_23_P358709	AHRR	-1.6955831	-0.76178145	down	A_33_P3346348	TBC1D31	-1.6979517	-0.7637954	down
A_33_P3293913	BICC1	-1.684697	-0.7524892	down	A_22_P00008037	LINC01280	-1.6546019	-0.7264842	down	A_33_P3329339	THRB-AS1	-1.6960747	-0.76219976	down	A_33_P3266619	LOC124902927	-1.6981846	-0.76399326	down
A_21_P0013266	GTF2IP20	-1.6847761	-0.7525568	down	A_23_P52176	ZNF124	-1.6551566	-0.7269677	down	A_21_P0013826	CTDSPL2P1	-1.6967187	-0.7627474	down	A_23_P144999	RAPGEF6	-1.698424	-0.7641967	down
A_23_P358709	AHRR	-1.6851094	-0.7528422	down	A_23_P334864	HYCC2	-1.6560683	-0.72776216	down	A_21_P0010672	linc-TMEM18-BP	-1.6970123	-0.76299703	down	A_33_P3293913	BICC1	-1.6998838	-0.7654362	down
A_21_P0009213	DHX33-DT	-1.6860036	-0.75360763	down	A_21_P0005317	LOC101927473	-1.6566154	-0.72823864	down	A_21_P0000539	LINC01138	-1.6990201	-0.7647029	down	A_22_P00013616	CCAR2	-1.7008579	-0.7662626	down
A_22_P00022302	ALG9	-1.6861547	-0.7537369	down	A_21_P0011311	GOLGA8K (includes others)	-1.6568685	-0.7284591	down	A_24_P243749	PDK4	-1.6994411	-0.76506037	down	A_21_P0012841	LINC02113	-1.7012557	-0.7666	down
A_24_P120734	LINC00525	-1.6865631	-0.7540864	down	A_21_P0013143	LOC105377858	-1.6577531	-0.72922915	down	A_24_P1255	BCCIP	-1.699716	-0.7652937	down	A_24_P55295	GJA1	-1.7012868	-0.76662636	down
A_21_P0001923	LINC01911	-1.6871239	-0.75456595	down	A_22_P00016533	ATXN7L3-AS1	-1.658458	-0.7298424	down	A_21_P0000316	SNORA20	-1.7000538	-0.7655804	down	A_21_P0014686	LOC100507918	-1.7017658	-0.7670325	down
A_33_P3256695	PRPF40A	-1.687322	-0.75473535	down	A_24_P41371	CC2D1A	-1.6594633	-0.7307167	down	A_22_P00006964	GDA	-1.7006677	-0.7661013	down	A_22_P00014432	AC0254423	-1.7019291	-0.76717097	down
A_23_P125505	PPEF1	-1.6879774	-0.7552956	down	A_23_P426636	AHNAK	-1.6609795	-0.7320343	down	A_23_P390704	STK38	-1.7010146	-0.76639557	down	A_23_P366376	CRIPTO	-1.7027996	-0.76790863	down
A_21_P0000273	SNORA41	-1.6880907	-0.75539243	down	A_24_P203502	RSL24D1P11	-1.6617571	-0.7327095	down	A_22_P00015287	CTD_2154I112	-1.7028854	-0.7679813	down	A_21_P0000339	SNORA58	-1.7041726	-0.76907146	down
A_22_P00016141	LINC02582	-1.6889815	-0.7561536	down	A_22_P00006020	NDUFA6-DT	-1.6622692	-0.7331541	down	A_22_P00015430	RP11_68I310	-1.7037504	-0.768714	down	A_33_P3233000	LOC105379854	-1.7045289	-0.7693731	down
A_21_P0012654	LOC105369250	-1.6890595	-0.75622016	down	A_24_P308851	PCDHGA7	-1.6632687	-0.73402125	down	A_22_P00013616	CCAR2	-1.7045457	-0.7693873	down	A_21_P0013036	XLOC_l2_012724	-1.7048528	-0.7696472	down
A_33_P3281358	ARF3	-1.6891512	-0.7562985	down	A_23_P429977	KCNQ1	-1.6633134	-0.73406005	down	A_21_P0011966	FAR2P2	-1.7047008	-0.7695186	down	A_24_P272761	DENND1A	-1.7050267	-0.76979434	down
A_33_P3242493	PIBF1	-1.6894021	-0.75651276	down	A_21_P0006647	GATA3	-1.6646931	-0.73525625	down	A_22_P00003919	RP11_26L203	-1.7047101	-0.7695264	down	A_33_P3214879	KPNA1	-1.7050501	-0.76981413	down
A_23_P208325	ZNF235	-1.689536	-0.756627	down	A_33_P3362562	RPS6KB1	-1.6667615	-0.73704773	down	A_33_P3390107	RNA18SN5	-1.7050183	-0.7697872	down	A_23_P330836	LINC01560	-1.7052412	-0.7699758	down
A_21_P0000477	SNORA11B	-1.6897057	-0.75677204	down	A_21_P0000262	SNORA27	-1.6679907	-0.73811126	down	A_19_P00316726	ZNF731P	-1.7055627	-0.77024776	down	A_22_P00024060	RP11_381K71	-1.705664	-0.77033347	down
A_24_P218006	DNAJC30	-1.6914312	-0.75824445	down	A_23_P363174	H2AC16	-1.6680787	-0.7381873	down	A_23_P67312	ZNF136	-1.7057619	-0.77041626	down	A_33_P3502037	CHORDC1	-1.7069441	-0.77141577	down
A_33_P3270084	CDK11B	-1.6916522	-0.758433	down	A_24_P163920	FAR1	-1.6695218	-0.73943496	down	A_24_P235783	SF1	-1.7057912	-0.77044106	down	A_21_P0008575	GCAWKR	-1.7073665	-0.77177274	down
A_21_P0005818	LINC01605	-1.6934147	-0.7599353	down	A_23_P359214	LINC00842	-1.6702814	-0.7400912	down	A_22_P00017775	RNF157-AS1	-1.706445	-0.77099395	down	A_32_P213831	STRIP2	-1.7081635	-0.7724461	down
A_23_P84910	ZNF157	-1.6934428	-0.7599593	down	A_33_P3330546	ZNF746	-1.6703007	-0.74010783	down	A_33_P3800734	RYR3	-1.7064492	-0.7709974	down	A_23_P400984	PIKFYVE	-1.7091668	-0.77329314	down
A_22_P00008037	LINC01280	-1.6939466	-0.7603884	down	A_24_P123408	ABLIM3	-1.6705763	-0.74034595	down	A_23_P330836	LINC01560	-1.7069348	-0.77140796	down	A_23_P156970	MEST	-1.7093637	-0.7734594	down
A_22_P00011477	ERRFI1-DT	-1.6949105	-0.76120913	down	A_21_P0002246	lnc-CTNNA2-2	-1.670684	-0.7404388	down	A_33_P3329153	CDK13	-1.708459	-0.77269566	down	A_24_P206604	PFKFB3	-1.7094604	-0.773541	down
A_24_P66105	MAGIX	-1.6960034	-0.7621391	down	A_22_P00008915	A2M-AS1	-1.6708385	-0.7405723	down	A_24_P291978	ADCK2	-1.7095735	-0.77363646	down	A_33_P3306159	TNRC18	-1.710772	-0.77464753	down
A_22_P00024323	SLC1A3-AS1	-1.696143	-0.7622579	down	A_33_P3363515	XRCC3	-1.6708528	-0.7405846	down	A_21_P0000349	SCARNA3	-1.7102321	-0.77419215	down	A_23_P376372	MARVELD3	-1.7109154	-0.7747685	down
A_22_P00003469	RP11_839G91	-1.6973517	-0.7632855	down	A_22_P00000849	ZBED3-AS1	-1.6718428	-0.74143916	down	A_23_P429977	KCNQ1	-1.7109298	-0.7747806	down	A_23_P385322	STAMBPL1	-1.711294	-0.7750877	down
A_22_P00011105	LOC105374114	-1.6981688	-0.7639798	down	A_22_P00002716	MIR646HG	-1.6731856	-0.7425975	down	A_24_P151834	ANKFY1	-1.7118943	-0.77559364	down	A_22_P00014715	RP3_404F185	-1.7115575	-0.7753098	down
A_33_P3271945	HAUS6	-1.6986547	-0.76439255	down	A_23_P315212	NTSR2	-1.6733313	-0.7427231	down	A_22_P00016181	RP11_19J52	-1.7130114	-0.77653474	down	A_22_P00014665	LOC105378088	-1.7117063	-0.77543515	down
A_24_P206624	FGFR2	-1.6988183	-0.7645316	down	A_22_P00012120	RP11_831F122	-1.6733851	-0.74276954	down	A_24_P192988	CCDC89	-1.7135417	-0.77698135	down	A_33_P3306828	ZNF285CP	-1.7133505	-0.7768203	down
A_22_P00024658	LOC107986749	-1.6988733	-0.7645783	down	A_22_P00015999	LINC02522	-1.6736435	-0.7429922	down	A_19_P00316427	CDKN2B-AS1	-1.7143056	-0.77762437	down	A_23_P339687	ZNF675	-1.7140856	-0.7774391	down
A_21_P0012309	DGCR5	-1.6989678	-0.7646585	down	A_33_P3243832	ZEB2	-1.6739084	-0.74322057	down	A_33_P3226129	RPS7	-1.7145556	-0.7778347	down	A_23_P250385	H1-5	-1.7155181	-0.7786443	down
A_33_P3359518	MYSM1	-1.6991278	-0.76479435	down	A_22_P00009756	RP4_656G211	-1.6740468	-0.74333984	down	A_33_P3353116	SHBG	-1.7148176	-0.7780552	down	A_23_P390704	STK38	-1.7155236	-0.778649	down
A_33_P3374952	KLF17	-1.6995192	-0.7651266	down	A_22_P00003927	RP11_325K43	-1.6743054	-0.7435627	down	A_32_P70315	TIMP4	-1.7156467	-0.77875257	down	A_22_P00007891	PKIB	-1.717069	-0.779948	down
A_23_P59138	POU5F1	-1.7011299	-0.7664933	down	A_21_P0007936	TPT1-AS1	-1.6744019	-0.74364585	down	A_23_P81529	ISL1	-1.716651	-0.7795967	down	A_23_P67312	ZNF136	-1.7173728	-0.7802032	down
A_33_P3722568	LINC00685	-1.7018312	-0.767088	down	A_23_P85004	DIAPH2	-1.6763515	-0.74532473	down	A_33_P3567967	LINC01949	-1.7169967	-0.7798872	down	A_23_P52176	ZNF124	-1.7178704	-0.7806212	down
A_23_P360542	LINC00470	-1.7019188	-0.7671622	down	A_33_P3378284	COX6B2	-1.6765571	-0.74550164	down	A_33_P3228757	ZNF814	-1.7170985	-0.77997273	down	A_21_P0011949	LOC124907867	-1.7185884	-0.781224	down
A_23_P301925	MT-CO1	-1.7019382	-0.76717865	down	A_23_P156970	MEST	-1.6770973	-0.74596643	down	A_33_P3241741	SNORA23	-1.7174058	-0.780231	down	A_22_P00018460	LINC02233	-1.7188268	-0.7814241	down
A_33_P3313622	MIR17HG	-1.7022278	-0.76742417	down	A_21_P0000271	SNORA4	-1.6773881	-0.7462165	down	A_22_P00009106	NALF1-IT1	-1.717942	-0.7806814	down	A_23_P259098	ZSCAN16	-1.7188394	-0.7814348	down
A_22_P00010826	LOC124900190	-1.7024812	-0.76763886	down	A_21_P0012841	LINC02113	-1.6784956	-0.7471688	down	A_24_P380567	CALN1	-1.71818	-0.78088117	down	A_23_P394972	TSPEAR	-1.7189515	-0.7815288	down
A_22_P00008322	lnc-ITGB8-4	-1.7025317	-0.76768166	down	A_33_P6468355	GFOD3P	-1.6786832	-0.74732995	down	A_21_P0006650	LINC02676	-1.7187312	-0.78134394	down	A_21_P0014367	LOC124904288	-1.7193006	-0.78182185	down
A_33_P3373348	AFF3	-1.7026372	-0.76777107	down	A_23_P149818	UPF2	-1.6792116	-0.747784	down	A_22_P00016419	RP4_622L57	-1.7199984	-0.7824072	down	A_21_P0014812	LOC100652823	-1.7198492	-0.7822821	down
A_23_P100141	UNKL	-1.7027435	-0.7678611	down	A_24_P49427	NYAP2	-1.6794074	-0.74795216	down	A_23_P218358	FBXW10	-1.7204491	-0.7827852	down	A_33_P3289996	USP45	-1.7212	-0.7834147	down
A_33_P3330323	MGA	-1.7030028	-0.76808083	down	A_23_P62173	TEX13A	-1.6797249	-0.74822503	down	A_33_P3242493	PIBF1	-1.7207748	-0.7830583	down	A_21_P0011569	LOC105371580	-1.7214086	-0.7835896	down
A_21_P0009797	lnc-ZNF8-3	-1.705377	-0.7700907	down	A_22_P00022823	AC0799883	-1.6802077	-0.7486396	down	A_33_P3267375	SGCD	-1.7208502	-0.7831215	down	A_21_P0006214	lnc-DEC1-2	-1.7214272	-0.78360516	down
A_22_P00012923	RABGAP1L-DT	-1.7058152	-0.7704613	down	A_33_P6470440	ITFG1-AS1	-1.6807376	-0.7490945	down	A_21_P0000138	BTN2A2	-1.7223773	-0.7844012	down	A_33_P3273266	LOC441666	-1.7216159	-0.78376335	down
A_24_P192988	CCDC89	-1.706646	-0.7711638	down	A_22_P00002000	FBXL19-AS1	-1.6807555	-0.74910986	down	A_33_P3363655	ANAPC1	-1.7227991	-0.7847544	down	A_33_P3254412	ULK2	-1.7216758	-0.7838135	down
A_33_P3400763	PLIN4	-1.7072898	-0.77170795	down	A_23_P88184	BTBD7	-1.6808145	-0.7491605	down	A_22_P00018999	FMO1-AS1	-1.7228943	-0.7848342	down	A_33_P3243399	SLMAP	-1.7218196	-0.783934	down
A_22_P00001597	RP11_519C121	-1.7076693	-0.77202857	down	A_23_P212423	XYLB	-1.6809478	-0.7492749	down	A_24_P408736	GALNT5	-1.7234507	-0.78529996	down	A_33_P3256083	RP11_10F113	-1.7220699	-0.7841436	down
A_21_P0014606	PABPC4-AS1	-1.7080235	-0.7723279	down	A_33_P3265270	SLC17A5	-1.6812115	-0.7495012	down	A_21_P0006086	LINC01508	-1.7244693	-0.7861524	down	A_33_P3296119	CCDC169	-1.7230458	-0.78496104	down
A_23_P205255	WDR20	-1.7081622	-0.77244496	down	A_22_P00010376	MYH3	-1.6815194	-0.74976546	down	A_33_P3404097	PGM5P2	-1.7245045	-0.78618187	down	A_24_P256404	LOC440570	-1.7231238	-0.7850263	down
A_33_P3249037	PRRG3	-1.7083011	-0.77256227	down	A_22_P00022206	SETBP1-DT	-1.6830418	-0.751071	down	A_33_P3331080	SEC24A	-1.7253939	-0.7869258	down	A_32_P126698	EFCAB11	-1.7237791	-0.78557485	down
A_33_P3256894	WASHC2C	-1.7089158	-0.77308136	down	A_23_P208143	ZNF397	-1.6833382	-0.751325	down	A_22_P00007678	LOC100132077	-1.726104	-0.78751945	down	A_33_P3257523	ZNF451	-1.7238803	-0.78565955	down
A_22_P00007835	LOC101927942	-1.708987	-0.7731414	down	A_21_P0001374	NBPF15	-1.6854619	-0.753144	down	A_22_P00011867	LINC02695	-1.7273309	-0.7885445	down	A_21_P0006086	LINC01508	-1.723939	-0.7857087	down
A_33_P3362498	ATR	-1.7091095	-0.77324486	down	A_21_P0008575	GCAWKR	-1.6862437	-0.75381297	down	A_33_P3630777	LINC00529	-1.728013	-0.7891141	down	A_22_P00011151	LOC124900605	-1.7244227	-0.78611344	down
A_33_P3352522	GAS6-AS1	-1.7098873	-0.7739012	down	A_21_P0014237	AOPEP	-1.6862719	-0.7538372	down	A_24_P865	CEP85L	-1.7284276	-0.7894602	down	A_19_P00803124	LINC02028	-1.7250217	-0.78661454	down
A_23_P83798	ALX1	-1.7099317	-0.7739387	down	A_22_P00003738	ENSG00000293015	-1.6867844	-0.75427556	down	A_19_P00315843	SCARNA16	-1.7295109	-0.79036415	down	A_24_P303080	MFSD8	-1.7253361	-0.7868774	down
A_21_P0002541	lnc-TNP1-2	-1.710933	-0.7747832	down	A_24_P291978	ADCK2	-1.6868505	-0.7543322	down	A_21_P0005033	LINC00472	-1.7298734	-0.7906665	down	A_33_P3265222	ELAPOR1	-1.7255073	-0.78702056	down
A_21_P0004970	LOC124901462	-1.7115798	-0.7753285	down	A_23_P147839	EPHA5	-1.6873397	-0.75475043	down	A_21_P0003910	lnc-RP11-487E13.1.1-1	-1.7313024	-0.7918577	down	A_23_P377141	VPS13A	-1.7260742	-0.7874945	down
A_24_P366777	NOTCH2NLA/NOTCH2NLB	-1.7117671	-0.7754864	down	A_21_P0012236	NF1	-1.6874187	-0.75481796	down	A_33_P3220025	GOLGA6L24/GOLGA6L25	-1.7322737	-0.7926669	down	A_33_P3235690	THOC2	-1.7266009	-0.78793466	down
A_22_P00013109	RREB1	-1.7118725	-0.7755752	down	A_21_P0014941	SDIM1	-1.6875292	-0.7549125	down	A_33_P3504187	LOC780529	-1.7323246	-0.7927093	down	A_22_P00006964	GDA	-1.7266885	-0.78800786	down
A_33_P3231352	RAB33B-AS1	-1.7147524	-0.77800035	down	A_23_P355993	ZNF614	-1.6886966	-0.75591016	down	A_22_P00010297	LINC02199	-1.7336013	-0.79377216	down	A_33_P3262794	ZNF280D	-1.7272979	-0.7885169	down
A_33_P3389771	RBMY1A1 (includes others)	-1.714758	-0.778005	down	A_23_P119344	TEAD2	-1.6892234	-0.7563601	down	A_33_P3259775	DOCK5	-1.7340572	-0.7941515	down	A_22_P00003714	AC0079481	-1.7286212	-0.78962183	down
A_33_P3254634	PDIA5	-1.7153554	-0.77850753	down	A_24_P305784	SPANXD	-1.6896291	-0.7567066	down	A_19_P00800555	LINC00662	-1.7346863	-0.79467475	down	A_19_P00317042	GARS1-DT	-1.7289099	-0.78986263	down
A_22_P00009327	RP4_584D147	-1.7167014	-0.7796391	down	A_23_P74290	GBP5	-1.6896596	-0.7567326	down	A_22_P00003616	CD3E	-1.7358326	-0.79562783	down	A_33_P3246028	DCDC2B	-1.72919	-0.79009634	down
A_21_P0004423	lnc-ARRDC3-1	-1.7168477	-0.779762	down	A_23_P102607	CHD6	-1.6907103	-0.7576295	down	A_33_P3236416	GPR179	-1.735949	-0.79572463	down	A_21_P0010943	AGAP4	-1.731709	-0.7921965	down
A_22_P00007310	UFL1	-1.7172858	-0.78013015	down	A_22_P00009327	RP4_584D147	-1.6909367	-0.75782263	down	A_19_P00810085	LINC00607	-1.7360631	-0.7958194	down	A_33_P3270019	NCOA2	-1.7318896	-0.79234695	down
A_33_P3332885	BTN2A1	-1.7175205	-0.7803273	down	A_33_P3402943	LOC100128591	-1.6910145	-0.75788903	down	A_32_P50123	SRGAP2	-1.7364112	-0.7961086	down	A_23_P54447	LINC00597	-1.732074	-0.79250056	down
A_21_P0008347	lnc-FUT8-1	-1.7175884	-0.7803844	down	A_21_P0010591	XLOC_l2_000727	-1.6920335	-0.7587582	down	A_33_P3243399	SLMAP	-1.7368473	-0.7964709	down	A_23_P88184	BTBD7	-1.7329206	-0.7932056	down
A_33_P3216763	EYA1	-1.7180189	-0.78074586	down	A_24_P119259	BLZF1	-1.6936839	-0.7601646	down	A_21_P0011465	SMG1	-1.7395433	-0.79870856	down	A_33_P3311791	ZNF749	-1.7350025	-0.7949378	down
A_32_P79492	JRK	-1.7180355	-0.7807598	down	A_24_P306443	LOC100233156	-1.693922	-0.76036745	down	A_21_P0012759	LINC02436	-1.7408136	-0.7997617	down	A_22_P00012353	LOC105378511	-1.7358207	-0.79561794	down
A_19_P00317904	LINC02595	-1.7182742	-0.7809603	down	A_24_P19268	ZNF714	-1.6949761	-0.7612649	down	A_33_P3302220	NR2C1	-1.7409674	-0.7998892	down	A_22_P00001155	XACT	-1.7361995	-0.7959327	down
A_33_P3422085	SPANXN2	-1.7183161	-0.7809955	down	A_24_P173746	RALGPS2	-1.6950213	-0.76130337	down	A_33_P3382105	AL590807.1	-1.741209	-0.80008936	down	A_33_P3422085	SPANXN2	-1.7368361	-0.7964616	down
A_21_P0014624	HDGFL3	-1.7184476	-0.7811059	down	A_24_P281801	ZNF732	-1.695046	-0.76132435	down	A_19_P00803685	ANKRD33B	-1.7432061	-0.80174315	down	A_33_P3258003	ANKS1B	-1.7371294	-0.79670525	down
A_33_P3314436	FBXL17	-1.7196997	-0.78215665	down	A_33_P3346348	TBC1D31	-1.6964146	-0.76248884	down	A_24_P163920	FAR1	-1.7433368	-0.80185133	down	A_23_P500300	TRIM15	-1.7372549	-0.79680943	down
A_23_P211136	BRWD1	-1.7213796	-0.7835653	down	A_33_P3406651	ZSCAN5B	-1.6981575	-0.7639703	down	A_22_P00018308	ZNF841	-1.7435743	-0.80204785	down	A_23_P56298	ZNF430	-1.7390914	-0.79833376	down
A_22_P00015892	HCG27	-1.721841	-0.7839519	down	A_24_P380330	PANK3	-1.698332	-0.7641185	down	A_21_P0002455	LINC01829	-1.7436182	-0.8020842	down	A_22_P00012821	SLIT3-AS2	-1.7406713	-0.79964375	down
A_21_P0002078	LINC01935	-1.7225206	-0.7845212	down	A_21_P0006308	lnc-KLF4-2	-1.6989834	-0.76467174	down	A_22_P00024768	KSR2	-1.7439167	-0.8023312	down	A_22_P00020986	GATA2-AS1	-1.7428206	-0.8014241	down
A_23_P8801	CYP3A5	-1.7236764	-0.78548896	down	A_22_P00017412	ZNF503-AS1	-1.6992031	-0.76485837	down	A_33_P3381816	INVS	-1.7444619	-0.8027821	down	A_22_P00018902	LOC107984413	-1.7430004	-0.80157286	down
A_22_P00016512	LINC01683	-1.7237375	-0.7855401	down	A_22_P00011417	AC1279042	-1.7004306	-0.76590014	down	A_33_P3215906	NBPF12	-1.7452105	-0.8034011	down	A_33_P3390342	LOC100131257	-1.7430711	-0.8016314	down
A_22_P00010376	MYH3	-1.724744	-0.78638226	down	A_22_P00011361	OXR1	-1.7012124	-0.76656324	down	A_23_P111132	HSPA1A	-1.745728	-0.80382884	down	A_32_P506854	MAGEB17-AS1	-1.7431691	-0.8017125	down
A_22_P00012115	RP11_702H234	-1.725061	-0.7866474	down	A_33_P3416420	ZUP1	-1.7027851	-0.76789635	down	A_22_P00024217	VCL	-1.7457846	-0.80387557	down	A_21_P0006647	GATA3	-1.743176	-0.80171824	down
A_24_P151834	ANKFY1	-1.7254837	-0.7870008	down	A_33_P3352712	CDR2L	-1.7031485	-0.7682042	down	A_23_P109382	GSC2	-1.7462074	-0.80422485	down	A_32_P70315	TIMP4	-1.7432126	-0.8017485	down
A_24_P376441	TAF5L	-1.7261242	-0.78753626	down	A_32_P87697	HLA-DRA	-1.7035997	-0.76858634	down	A_22_P00019993	MRPS35-DT	-1.7473704	-0.8051854	down	A_33_P3550894	GATA2	-1.7439497	-0.8023584	down
A_21_P0007936	TPT1-AS1	-1.7279116	-0.7890294	down	A_21_P0008667	CARMAL	-1.7037013	-0.7686724	down	A_33_P3239579	JUN-DT	-1.7474052	-0.80521417	down	A_33_P3816266	NEK2-DT	-1.7440377	-0.8024312	down
A_21_P0000770	DIAPH1-AS1	-1.7281251	-0.7892077	down	A_22_P00024217	VCL	-1.7037779	-0.7687373	down	A_24_P7143	MYO1B	-1.7478204	-0.80555695	down	A_33_P3672756	LINC02806	-1.7442509	-0.80260754	down
A_21_P0000253	SNORD29	-1.7284673	-0.7894934	down	A_21_P0014029	SPIDR	-1.704018	-0.76894057	down	A_21_P0001064	LINC01653	-1.7483861	-0.80602384	down	A_21_P0012328	LINC03124	-1.7444193	-0.8027469	down
A_21_P0014367	LOC124904288	-1.7300333	-0.7907998	down	A_22_P00001715	MIR194-2HG	-1.7044812	-0.7693327	down	A_24_P269129	ZDHHC14	-1.748701	-0.8062836	down	A_24_P281801	ZNF732	-1.7453531	-0.80351895	down
A_23_P22761	SHOX	-1.7304184	-0.79112095	down	A_33_P3233000	LOC105379854	-1.7048081	-0.7696094	down	A_23_P366376	CRIPTO	-1.7494805	-0.8069266	down	A_24_P403417	PTGES	-1.7453916	-0.8035507	down
A_23_P67312	ZNF136	-1.7307162	-0.7913692	down	A_22_P00009741	KLF7-IT1	-1.7048677	-0.76965976	down	A_22_P00003696	RP11_256I92	-1.7503121	-0.8076122	down	A_23_P358709	AHRR	-1.7455715	-0.80369943	down
A_33_P3402725	ASH1L	-1.7320102	-0.79244745	down	A_24_P926400	GGA1	-1.7052958	-0.77002203	down	A_22_P00008254	MYO16-AS1	-1.750697	-0.8079294	down	A_33_P3382769	UBE2Q2P2	-1.7462311	-0.8042445	down
A_21_P0014272	RASSF10-DT	-1.7326906	-0.79301405	down	A_21_P0013236	GTF2I	-1.7059883	-0.7706077	down	A_21_P0014729	POLR2J4	-1.7507662	-0.8079864	down	A_33_P3362498	ATR	-1.7463703	-0.8043595	down
A_23_P50735	ZNF181	-1.7335442	-0.79372466	down	A_33_P3310232	L2HGDH	-1.706143	-0.7707386	down	A_22_P00020986	GATA2-AS1	-1.7519646	-0.8089736	down	A_22_P00002899	CSN1S2BP	-1.7469131	-0.80480784	down
A_21_P0008575	GCAWKR	-1.7341129	-0.7941978	down	A_23_P111194	SPDEF	-1.7062225	-0.77080584	down	A_21_P0002741	TWF2-DT	-1.7524058	-0.8093369	down	A_22_P00015430	RP11_68I310	-1.7480619	-0.8057563	down
A_22_P00003080	LOC105369147	-1.7341549	-0.7942328	down	A_22_P00013843	RP11_152H184	-1.7076907	-0.7720467	down	A_24_P282043	ZNF28	-1.7527721	-0.8096384	down	A_33_P3374878	FAT4	-1.7483867	-0.8060243	down
A_21_P0011949	LOC124907867	-1.7345419	-0.7945547	down	A_24_P51118	MTAP	-1.7077968	-0.77213633	down	A_33_P3216610	TMPRSS4	-1.7531147	-0.80992043	down	A_33_P3332414	ABCB1	-1.7489345	-0.80647624	down
A_23_P75097	PDZD7	-1.7352226	-0.7951208	down	A_23_P34396	RSRP1	-1.7079003	-0.7722237	down	A_33_P3236267	LINC02503	-1.7533355	-0.81010205	down	A_22_P00009143	lnc-LIX1-1	-1.7491362	-0.80664265	down
A_21_P0006530	LOC124905258	-1.7354108	-0.79527724	down	A_21_P0011536	SMURF2P1-LRRC37BP1	-1.7083095	-0.77256936	down	A_22_P00016180	LOC105370878	-1.7559592	-0.8122593	down	A_33_P3330323	MGA	-1.7501255	-0.8074584	down
A_33_P3267375	SGCD	-1.7356137	-0.7954459	down	A_33_P3246703	LINC00484	-1.7090462	-0.77319145	down	A_33_P3293169	AMBRA1	-1.7564502	-0.81266266	down	A_21_P0008202	DNAJC3-DT	-1.7512153	-0.8083565	down
A_23_P119040	GREB1L	-1.736198	-0.79593146	down	A_33_P3271810	PHLPP2	-1.7100644	-0.7740507	down	A_24_P167338	RAB30	-1.7566569	-0.8128325	down	A_23_P97123	ANKRD36BP1	-1.7517768	-0.80881894	down
A_33_P3323520	MSANTD4	-1.7370278	-0.7966208	down	A_32_P221907	TSBP1	-1.7100724	-0.77405745	down	A_21_P0004519	LOC124901026	-1.7571712	-0.8132547	down	A_23_P33433	MAZ	-1.7522316	-0.8091935	down
A_33_P3226955	NRP1	-1.737117	-0.796695	down	A_33_P3402725	ASH1L	-1.7104921	-0.77441144	down	A_21_P0012182	ANKRD20A9P	-1.75749	-0.8135165	down	A_23_P155989	CENPK	-1.7538712	-0.8105428	down
A_21_P0008703	LOC105370714	-1.7372587	-0.79681253	down	A_33_P3256083	RP11_10F113	-1.710635	-0.77453196	down	A_22_P00011332	METTL9	-1.7582208	-0.8141163	down	A_33_P3242304	TNP2	-1.7550632	-0.81152296	down
A_19_P00809119	CASC15	-1.7377397	-0.797212	down	A_23_P431853	MT-ND2	-1.7114204	-0.77519417	down	A_33_P3220390	WTAP	-1.7584245	-0.8142834	down	A_21_P0012504	LINC02046	-1.7555777	-0.81194586	down
A_33_P3289251	RB1CC1	-1.7380728	-0.79748845	down	A_33_P3538279	LOC114224	-1.7135228	-0.7769654	down	A_22_P00006754	NDUFS4	-1.7586321	-0.8144537	down	A_24_P225635	HNRNPLL	-1.7556299	-0.8119888	down
A_21_P0000326	SNORA38	-1.7417121	-0.8005062	down	A_33_P3226955	NRP1	-1.7141691	-0.77750945	down	A_24_P63522	HMGCS1	-1.7590398	-0.8147881	down	A_24_P195669	MYO15B	-1.756064	-0.8123455	down
A_19_P00317042	GARS1-DT	-1.7419264	-0.80068374	down	A_22_P00013573	LOC124903716	-1.7147042	-0.7779597	down	A_22_P00006224	lnc-FAM49B-1	-1.7590743	-0.8148164	down	A_22_P00025088	RP11_388K122	-1.7572944	-0.8133559	down
A_33_P3325558	RABGAP1L	-1.7420747	-0.8008065	down	A_23_P339687	ZNF675	-1.7157139	-0.77880895	down	A_22_P00004021	CPVL-AS1	-1.7594111	-0.8150926	down	A_23_P333592	ZNF547	-1.7590874	-0.8148272	down
A_33_P3320077	NFIB	-1.7421188	-0.800843	down	A_24_P272761	DENND1A	-1.7158337	-0.7789097	down	A_21_P0005240	lnc-RSBN1L-1	-1.7594179	-0.81509817	down	A_21_P0004184	PRELID2	-1.759495	-0.81516147	down
A_22_P00016181	RP11_19J52	-1.7453202	-0.8034917	down	A_33_P3346871	WEE1	-1.7167265	-0.7796602	down	A_21_P0011653	PIEZO2	-1.7598315	-0.8154373	down	A_24_P306443	LOC100233156	-1.7596995	-0.815329	down
A_23_P500300	TRIM15	-1.7459784	-0.80403566	down	A_21_P0005873	lnc-KIAA1429-1	-1.7168059	-0.779727	down	A_33_P3280993	HCG18	-1.7606664	-0.8161216	down	A_21_P0013470	FAM66D	-1.7604083	-0.8159101	down
A_24_P258235	OR5L2	-1.74615	-0.80417746	down	A_33_P3324655	TTI2	-1.7177308	-0.7805039	down	A_21_P0000096	CPXM1	-1.7610819	-0.81646204	down	A_24_P120537	SH3RF2	-1.7612516	-0.816601	down
A_24_P350744	KHDC4	-1.7474895	-0.8052837	down	A_21_P0007374	lnc-PRKRIR-1	-1.7179713	-0.7807059	down	A_24_P926960	MEGF6	-1.7617234	-0.81698745	down	A_19_P00316726	ZNF731P	-1.7617028	-0.8169706	down
A_22_P00014276	RP11_297C42	-1.7476797	-0.8054408	down	A_19_P00809372	linc-ATP6V0D2-1	-1.7180566	-0.7807776	down	A_33_P3422728	CNTNAP3	-1.7630066	-0.81803787	down	A_21_P0013966	lnc-DHX40-1	-1.7617084	-0.8169752	down
A_22_P00012353	LOC105378511	-1.74772	-0.8054741	down	A_33_P3254634	PDIA5	-1.71843	-0.7810911	down	A_33_P3376379	CNST	-1.7632192	-0.8182119	down	A_19_P00315843	SCARNA16	-1.7631886	-0.81818676	down
A_24_P269129	ZDHHC14	-1.7477523	-0.80550075	down	A_24_P260443	THBS4	-1.7185215	-0.78116786	down	A_32_P221907	TSBP1	-1.7642792	-0.8190789	down	A_24_P322229	RASL10B	-1.7634403	-0.8183927	down
A_22_P00014556	LINC01833	-1.7480435	-0.8057411	down	A_33_P3311750	CCDC144A	-1.718674	-0.7812959	down	A_24_P825874	POTEJ	-1.7650737	-0.8197284	down	A_32_P164246	FOXQ1	-1.7636403	-0.8185563	down
A_21_P0007484	LINC00941	-1.7494613	-0.80691075	down	A_33_P3381410	ORC2	-1.7193806	-0.78188896	down	A_22_P00013843	RP11_152H184	-1.7658782	-0.8203858	down	A_19_P00800555	LINC00662	-1.7639437	-0.8188045	down
A_21_P0000645	APCDD1L-DT	-1.7494822	-0.8069279	down	A_22_P00012962	LOC105374820	-1.7198404	-0.78227466	down	A_33_P3273802	LOC339902	-1.7660272	-0.8205075	down	A_21_P0006287	lnc-CDK20-1	-1.7640737	-0.81891084	down
A_23_P43197	CALB1	-1.7499	-0.8072725	down	A_22_P00015672	RP3_465N245	-1.7198728	-0.7823019	down	A_23_P100141	UNKL	-1.7665646	-0.8209465	down	A_23_P213166	ZGRF1	-1.764085	-0.8189201	down
A_19_P00322859	B3GAT1-DT	-1.7503114	-0.8076116	down	A_22_P00011332	METTL9	-1.7204456	-0.7827823	down	A_33_P3537861	PRR32	-1.7667617	-0.8211074	down	A_22_P00017044	LOC101927434	-1.7644318	-0.8192037	down
A_21_P0005400	lnc-COL1A2-1	-1.7507514	-0.8079742	down	A_22_P00023955	AC0094981	-1.7204566	-0.7827915	down	A_24_P32394	ZRANB3	-1.7673464	-0.8215848	down	A_22_P00009756	RP4_656G211	-1.7648127	-0.81951505	down
A_22_P00001898	RP11_297K82	-1.7524707	-0.8093903	down	A_24_P106839	NSD3	-1.7208089	-0.7830869	down	A_22_P00024660	lnc-HDDC2-3	-1.7674701	-0.8216858	down	A_33_P3344492	SCARNA1	-1.7652286	-0.8198551	down
A_22_P00005257	lnc-DMRTA1-3	-1.7534419	-0.8101896	down	A_23_P117298	F7	-1.7227134	-0.7846827	down	A_24_P131589	CD86	-1.7681952	-0.82227755	down	A_24_P269129	ZDHHC14	-1.7653252	-0.819934	down
A_21_P0005658	LINC02021	-1.7540338	-0.8106766	down	A_23_P100141	UNKL	-1.7232319	-0.7851169	down	A_21_P0010675	LOC105376781	-1.7694854	-0.8233298	down	A_22_P00023014	IL1R1-AS1	-1.766553	-0.82093704	down
A_21_P0003290	lnc-MINA-3	-1.7543005	-0.8108959	down	A_23_P121926	SELENOP	-1.7234485	-0.7852982	down	A_23_P133712	CYP39A1	-1.7703027	-0.82399607	down	A_23_P393034	HAS3	-1.7676135	-0.8218029	down
A_21_P0014195	LOC100506312	-1.7549592	-0.8114375	down	A_21_P0010943	AGAP4	-1.7247134	-0.7863567	down	A_21_P0014367	LOC124904288	-1.7707452	-0.82435656	down	A_33_P3311750	CCDC144A	-1.7681434	-0.82223535	down
A_32_P87697	HLA-DRA	-1.7553713	-0.8117763	down	A_22_P00021578	TSGA10IP	-1.7252464	-0.7868025	down	A_33_P3357049	RPS15AP10	-1.7709018	-0.82448417	down	A_23_P355993	ZNF614	-1.7684486	-0.82248425	down
A_23_P337726	MT-ATP6	-1.7557464	-0.81208444	down	A_33_P3408152	NEFH	-1.7264751	-0.7878296	down	A_21_P0002414	LOC102723389	-1.7715753	-0.8250328	down	A_22_P00014276	RP11_297C42	-1.7686584	-0.82265544	down
A_23_P208143	ZNF397	-1.756659	-0.81283414	down	A_22_P00024672	ANKRD10-IT1	-1.7266623	-0.7879859	down	A_21_P0013000	MTND4P35	-1.7717191	-0.8251499	down	A_23_P328766	ZNF519	-1.7694372	-0.8232906	down
A_33_P3320743	BSPH1	-1.7575672	-0.8135798	down	A_33_P3339441	LINC01346	-1.7269136	-0.78819585	down	A_22_P00021041	RP11_138E161	-1.7717611	-0.82518405	down	A_22_P00010817	RP11_68L11	-1.7705581	-0.8242042	down
A_32_P50123	SRGAP2	-1.7580985	-0.81401587	down	A_23_P24211	MMP21	-1.7281312	-0.7892127	down	A_22_P00017937	EIF2S3	-1.7733214	-0.826454	down	A_22_P00011040	LOC107984412	-1.7708741	-0.8244617	down
A_21_P0004420	LUCAT1	-1.7586544	-0.81447196	down	A_21_P0000310	SNORA12	-1.7284871	-0.78950983	down	A_32_P126609	SMC5	-1.773547	-0.8266376	down	A_21_P0010748	SEPTIN14	-1.771215	-0.8247393	down
A_33_P3265270	SLC17A5	-1.7589241	-0.8146933	down	A_33_P3760125	FAM224A	-1.7291381	-0.7900531	down	A_21_P0003754	lnc-LEF1-1	-1.7741014	-0.8270885	down	A_21_P0011370	GOLGA8A	-1.7716532	-0.8250962	down
A_22_P00011812	SNHG3	-1.759088	-0.8148277	down	A_24_P926960	MEGF6	-1.7294858	-0.79034317	down	A_22_P00003573	lnc-CCT7-1	-1.7749281	-0.8277606	down	A_33_P3361229	RAD9B	-1.7725111	-0.82579464	down
A_33_P3236267	LINC02503	-1.759466	-0.8151377	down	A_22_P00010103	MREG	-1.7316436	-0.79214203	down	A_33_P3421303	GRM6	-1.7761368	-0.8287426	down	A_24_P841677	BCLAF3	-1.772555	-0.82583034	down
A_33_P3690239	LINC00701	-1.7599753	-0.81555516	down	A_21_P0011177	LINC00539	-1.732963	-0.79324085	down	A_21_P0005539	lnc-ACTR3C-2	-1.7803289	-0.8321438	down	A_33_P3215906	NBPF12	-1.7731779	-0.8263372	down
A_22_P00000747	LINC02662	-1.7618676	-0.81710553	down	A_33_P3382147	STARD13	-1.73315	-0.79339653	down	A_21_P0007020	MIR3663HG	-1.7806318	-0.83238924	down	A_23_P257668	IFT56	-1.7737879	-0.8268335	down
A_24_P418816	GPX7	-1.762339	-0.8174915	down	A_23_P45234	ZNF41	-1.7333941	-0.7935998	down	A_33_P3299766	FHIP2A	-1.7807482	-0.83248353	down	A_33_P3346871	WEE1	-1.7741531	-0.82713056	down
A_33_P3813818	BPA1	-1.7630478	-0.8180716	down	A_24_P67929	KANSL2	-1.7334188	-0.7936202	down	A_21_P0006530	LOC124905258	-1.7813005	-0.8329309	down	A_32_P44394	AIM2	-1.7747798	-0.82764	down
A_22_P00000104	SPRY4-IT1	-1.7669476	-0.8212593	down	A_33_P3279708	WDR74	-1.7341588	-0.794236	down	A_23_P393034	HAS3	-1.782648	-0.83402187	down	A_23_P107612	RAB27B	-1.7750043	-0.82782245	down
A_24_P926960	MEGF6	-1.7671394	-0.82141584	down	A_22_P00013214	POLR1HASP	-1.7343593	-0.7944028	down	A_21_P0003446	LINC02447	-1.7834879	-0.8347014	down	A_22_P00018846	RP11_583F22	-1.7750884	-0.8278909	down
A_22_P00016180	LOC105370878	-1.7677459	-0.8219109	down	A_22_P00012935	LOC107984322	-1.7347533	-0.7947305	down	A_22_P00007761	ARHGAP26-IT1	-1.7849296	-0.8358672	down	A_32_P231086	GOLGA6L9	-1.7758278	-0.8284917	down
A_33_P3371752	EPS15	-1.7683414	-0.8223969	down	A_32_P46191	ZNF727	-1.7358983	-0.79568243	down	A_23_P201605	DENND1B	-1.7860087	-0.8367391	down	A_22_P00024591	LINC01282	-1.7760749	-0.82869244	down
A_33_P3324415	LOC642414	-1.7694373	-0.82329065	down	A_21_P0000253	SNORD29	-1.7366229	-0.7962845	down	A_33_P3396444	EOLA1	-1.7868702	-0.8374349	down	A_22_P00005336	lnc-DPCD-1	-1.7763184	-0.8288902	down
A_21_P0003137	USP47	-1.7695398	-0.8233743	down	A_21_P0007446	LINC02756	-1.7370296	-0.79662234	down	A_33_P3212570	PYCARD-AS1	-1.7872205	-0.83771765	down	A_33_P3314436	FBXL17	-1.7768412	-0.8293147	down
A_21_P0012840	CHD1-DT	-1.7695649	-0.82339466	down	A_24_P120734	LINC00525	-1.7380282	-0.7974515	down	A_23_P365060	MDN1	-1.7894619	-0.8395258	down	A_24_P267592	SAMHD1	-1.7769233	-0.8293814	down
A_33_P3331345	DUSP11	-1.7713256	-0.82482946	down	A_33_P3365047	RBBP9	-1.7382104	-0.7976027	down	A_33_P3361229	RAD9B	-1.7932202	-0.84255266	down	A_32_P221991	RALGPS1	-1.7778904	-0.83016646	down
A_19_P00321166	LOC100132356	-1.7746675	-0.82754874	down	A_33_P6815522	TTC28-AS1	-1.7382735	-0.79765505	down	A_24_P693433	lnc-VSIG10-1	-1.7946028	-0.8436645	down	A_33_P3313660	BRD7P3	-1.780602	-0.83236504	down
A_23_P94902	KCTD8	-1.7750434	-0.8278543	down	A_33_P3321130	DENND3	-1.738517	-0.79785717	down	A_21_P0007484	LINC00941	-1.7962888	-0.8450194	down	A_21_P0010155	LINC01697	-1.7807567	-0.8324904	down
A_24_P131589	CD86	-1.7767551	-0.82924485	down	A_22_P00023712	MIR200CHG	-1.7395836	-0.79874206	down	A_19_P00316622	LINC00908	-1.7963406	-0.8450609	down	A_21_P0004495	LINC02109	-1.7811068	-0.83277404	down
A_21_P0004273	LOC105379053	-1.7770333	-0.82947075	down	A_32_P153388	GULP1	-1.7397051	-0.7988428	down	A_32_P206104	LINC02608	-1.7988702	-0.84709114	down	A_23_P254212	RPA4	-1.7817967	-0.8333328	down
A_21_P0014904	RBM4B	-1.7772647	-0.82965857	down	A_21_P0011966	FAR2P2	-1.7397804	-0.7989052	down	A_21_P0000306	SNORA2A	-1.7989262	-0.847136	down	A_33_P3224891	RBM3	-1.7822078	-0.8336656	down
A_22_P00001170	RP11_498C916	-1.7777894	-0.8300844	down	A_21_P0013578	LOC124906858	-1.7405341	-0.79953	down	A_21_P0011462	FLJ34503	-1.8007108	-0.8485665	down	A_21_P0012195	AF1312171	-1.7823807	-0.83380556	down
A_23_P156809	METTL21A	-1.7781702	-0.83039343	down	A_21_P0014702	KIAA1614-AS1	-1.7410821	-0.7999842	down	A_33_P3263906	TUBE1	-1.8010198	-0.8488141	down	A_21_P0013831	FIRRE	-1.7824262	-0.8338424	down
A_21_P0011083	LINC02006	-1.7789853	-0.83105457	down	A_23_P127557	KBTBD3	-1.7414861	-0.80031896	down	A_24_P615822	BMS1	-1.8010573	-0.8488441	down	A_33_P3214129	LOC728061	-1.7840545	-0.83515966	down
A_24_P350200	MTCO3P12	-1.7790143	-0.8310782	down	A_21_P0005801	LOC105379292	-1.7418833	-0.800648	down	A_21_P0000153	NR3C1	-1.8010917	-0.8488716	down	A_33_P3416513	C8orf74	-1.7865005	-0.83713627	down
A_21_P0005573	lnc-PIK3CG-2	-1.7801609	-0.83200765	down	A_33_P3276100	URAHP	-1.742357	-0.80104023	down	A_33_P3230409	PWWP4	-1.802287	-0.8498287	down	A_22_P00007120	FOXF2-DT	-1.7881147	-0.8384392	down
A_33_P3351120	TXNRD1	-1.7809281	-0.83262926	down	A_23_P385427	ZNF56P	-1.7425169	-0.8011727	down	A_21_P0011661	lnc-ZNF680-1	-1.8037455	-0.8509958	down	A_23_P154037	AOX1	-1.7883973	-0.8386673	down
A_21_P0006287	lnc-CDK20-1	-1.7814229	-0.83303	down	A_33_P3722568	LINC00685	-1.7437563	-0.80219847	down	A_22_P00012389	RP5_837I246	-1.8067425	-0.853391	down	A_24_P391568	ARNT	-1.7884597	-0.8387176	down
A_33_P3335022	ANKRD36B	-1.782258	-0.83370626	down	A_21_P0003972	RP1_167G202	-1.7438735	-0.8022953	down	A_24_P96780	CENPF	-1.8067724	-0.8534148	down	A_24_P272515	FABP5P10	-1.7884738	-0.838729	down
A_22_P00020359	CTTNBP2NL	-1.7828501	-0.8341855	down	A_23_P205255	WDR20	-1.7448822	-0.8031297	down	A_21_P0000751	PSMD6-AS2	-1.8074931	-0.85399014	down	A_33_P3272568	PRDX4	-1.7898419	-0.8398322	down
A_33_P3336484	NPIPA5 (includes others)	-1.7828542	-0.8341887	down	A_33_P3238415	GSG1	-1.7453965	-0.80355483	down	A_33_P3309734	CFAP65	-1.8084456	-0.85475016	down	A_22_P00022715	LOC102724955	-1.789888	-0.8398694	down
A_23_P405873	C9orf72	-1.7840211	-0.8351327	down	A_22_P00004345	LOC105371818	-1.7455566	-0.8036871	down	A_21_P0002246	lnc-CTNNA2-2	-1.8089404	-0.85514486	down	A_21_P0004970	LOC124901462	-1.7907058	-0.8405283	down
A_33_P3404097	PGM5P2	-1.7842219	-0.8352951	down	A_33_P3374878	FAT4	-1.7457997	-0.80388796	down	A_33_P3356245	ZNF416	-1.8089923	-0.8551863	down	A_33_P3321050	PHACTR2	-1.7915735	-0.8412273	down
A_23_P393727	NRP2	-1.7848036	-0.83576536	down	A_22_P00002147	MIR3667HG	-1.746577	-0.80453026	down	A_33_P3376954	linc-CNTNAP5-8	-1.8099493	-0.8559492	down	A_33_P3231352	RAB33B-AS1	-1.7920661	-0.84162384	down
A_21_P0011665	LINC01007	-1.7860888	-0.83680385	down	A_24_P335901	ZNF266	-1.7468793	-0.80477995	down	A_23_P119040	GREB1L	-1.8100606	-0.856038	down	A_23_P145761	ARL4A	-1.7921001	-0.8416512	down
A_24_P932736	HMBOX1	-1.7861366	-0.8368424	down	A_22_P00002581	LINC00526	-1.7479075	-0.8056289	down	A_22_P00012555	LINC00603	-1.8102598	-0.85619676	down	A_33_P3364089	SLCO1B3	-1.7937528	-0.84298104	down
A_22_P00017968	KCNMB2-AS1	-1.7865397	-0.8371679	down	A_33_P3242493	PIBF1	-1.748047	-0.80574393	down	A_23_P48414	CCNA1	-1.8116661	-0.8573171	down	A_24_P127691	DNAH14	-1.7954144	-0.8443169	down
A_33_P3274194	KCNIP4	-1.7866992	-0.8372967	down	A_23_P82975	VPS13B	-1.7480781	-0.8057697	down	A_21_P0010684	LINC01409	-1.8130708	-0.8584353	down	A_21_P0009299	COX10-DT	-1.7958355	-0.84465516	down
A_24_P7143	MYO1B	-1.7877257	-0.8381254	down	A_22_P00016208	CTD_2544N143	-1.7481544	-0.80583256	down	A_33_P3368695	HES7	-1.8139799	-0.8591584	down	A_22_P00010297	LINC02199	-1.7972419	-0.84578466	down
A_22_P00010535	AC0648713	-1.7879788	-0.8383296	down	A_33_P3347417	SPEN	-1.748247	-0.80590904	down	A_33_P3368188	SEPTIN9	-1.8148001	-0.8598107	down	A_33_P3332885	BTN2A1	-1.7973994	-0.845911	down
A_21_P0001708	lnc-HMCN1-2	-1.7885276	-0.83877236	down	A_33_P3408269	DEFB121	-1.7492231	-0.8067143	down	A_21_P0009386	lnc-ATAD5-3	-1.81661	-0.86124873	down	A_23_P69310	CCRL2	-1.7977164	-0.8461654	down
A_23_P69310	CCRL2	-1.7895527	-0.839599	down	A_21_P0013784	XLOC_l2_015585	-1.7507491	-0.8079723	down	A_33_P3297155	GEMIN2	-1.8166904	-0.86131257	down	A_22_P00010431	N4BP2	-1.7987789	-0.8470179	down
A_22_P00009106	NALF1-IT1	-1.7901502	-0.8400806	down	A_32_P79492	JRK	-1.751184	-0.80833066	down	A_33_P3313825	TGFBR2	-1.8173051	-0.8618007	down	A_21_P0011523	XLOC_l2_005692	-1.7992313	-0.84738064	down
A_23_P35782	NAA40	-1.7902274	-0.84014285	down	A_33_P3546033	LINC01936	-1.7518903	-0.80891246	down	A_22_P00015999	LINC02522	-1.8183439	-0.86262506	down	A_33_P3306964	PPP1R2B	-1.7994186	-0.84753084	down
A_21_P0012220	ANKRD20A11P	-1.7902807	-0.84018576	down	A_23_P393034	HAS3	-1.7525073	-0.80942047	down	A_33_P3802146	LINC00504	-1.8186837	-0.86289465	down	A_33_P7618758	LINC01541	-1.7995878	-0.8476665	down
A_21_P0006867	lnc-C10orf136-1	-1.7912563	-0.8409718	down	A_33_P3371752	EPS15	-1.7531273	-0.8099308	down	A_23_P51002	SULT1C2	-1.8189507	-0.86310637	down	A_22_P00007443	ITPRIP-AS1	-1.7996849	-0.84774435	down
A_21_P0009153	LHX1-DT	-1.7925414	-0.8420064	down	A_21_P0003577	LOC124900669	-1.7537762	-0.8104646	down	A_32_P221	C16orf78	-1.82022	-0.8641128	down	A_22_P00007761	ARHGAP26-IT1	-1.8000729	-0.84805536	down
A_22_P00024060	RP11_381K71	-1.7928859	-0.84228367	down	A_33_P3278410	AFDN	-1.7551873	-0.811625	down	A_24_P162244	SCAPER	-1.8221844	-0.865669	down	A_21_P0003577	LOC124900669	-1.8002763	-0.8482183	down
A_22_P00022495	LINC01275	-1.793161	-0.84250504	down	A_22_P00008322	lnc-ITGB8-4	-1.7559769	-0.81227386	down	A_21_P0000469	SNORD11B	-1.8241404	-0.86721677	down	A_22_P00017412	ZNF503-AS1	-1.8013519	-0.8490801	down
A_24_P922252	AFG2B	-1.7934697	-0.84275335	down	A_33_P3216610	TMPRSS4	-1.7581336	-0.8140447	down	A_33_P3221916	LOC105374796	-1.8251297	-0.867999	down	A_33_P3291882	ARID1B	-1.8033491	-0.85067874	down
A_33_P3379061	S1PR3	-1.7965245	-0.8452086	down	A_33_P3241741	SNORA23	-1.7586234	-0.8144465	down	A_21_P0009268	lnc-MAP2K6-2	-1.826937	-0.86942685	down	A_22_P00014120	PTPN23-DT	-1.8035965	-0.85087657	down
A_33_P3262794	ZNF280D	-1.7965654	-0.8452414	down	A_33_P3304888	USP6	-1.7591645	-0.8148904	down	A_22_P00005781	TNRC6B-DT	-1.8272511	-0.86967486	down	A_21_P0010675	LOC105376781	-1.8046097	-0.85168684	down
A_33_P3256500	ATXN2	-1.7987984	-0.8470335	down	A_22_P00018902	LOC107984413	-1.7598444	-0.81544787	down	A_33_P3266550	ABO	-1.8273984	-0.8697912	down	A_24_P419177	ZNF638	-1.8048252	-0.8518591	down
A_33_P3474859	LINC00537	-1.7997706	-0.84781307	down	A_22_P00012683	CCDC187	-1.7619693	-0.81718886	down	A_22_P00003521	RP11_118G231	-1.8288525	-0.8709388	down	A_21_P0010672	linc-TMEM18-BP	-1.8050545	-0.85204244	down
A_33_P3277183	SSPOP	-1.8000871	-0.8480667	down	A_24_P729905	AGAP9	-1.7619973	-0.81721175	down	A_23_P379601	KCNJ9	-1.8291388	-0.8711645	down	A_33_P3279708	WDR74	-1.8055068	-0.8524039	down
A_21_P0000469	SNORD11B	-1.8021015	-0.8496803	down	A_33_P3367196	CNTNAP2	-1.762156	-0.8173416	down	A_24_P728006	FAM153CP	-1.8299226	-0.8717826	down	A_23_P215534	RBM33	-1.8055128	-0.85240865	down
A_23_P251767	BANP	-1.8021884	-0.84974986	down	A_24_P290927	UBAP2L	-1.7625848	-0.81769264	down	A_21_P0006663	LINC01517	-1.8300904	-0.8719149	down	A_21_P0010158	LINC01690	-1.8062136	-0.8529685	down
A_23_P386384	C1orf87	-1.8029346	-0.8503471	down	A_33_P3282364	RP11_273B201	-1.7633402	-0.8183109	down	A_21_P0008820	lnc-GOLGA8J-1	-1.8310628	-0.87268126	down	A_33_P3420068	GOLGA7	-1.8072196	-0.8537718	down
A_22_P00024591	LINC01282	-1.8037112	-0.85096836	down	A_32_P126698	EFCAB11	-1.763418	-0.81837445	down	A_33_P3304824	LINC00618	-1.832074	-0.8734778	down	A_23_P157963	CNTLN	-1.8077757	-0.85421574	down
A_21_P0009119	SPIRE2	-1.8039148	-0.8511312	down	A_21_P0003861	LINC02431	-1.7635657	-0.8184953	down	A_33_P3293346	KCTD3	-1.834135	-0.8750999	down	A_23_P385427	ZNF56P	-1.810848	-0.8566655	down
A_19_P00315584	LOC100130691	-1.8050164	-0.8520119	down	A_33_P3214948	SPOCK2	-1.7639239	-0.8187883	down	A_24_P127691	DNAH14	-1.8349327	-0.8757271	down	A_23_P111311	AKAP12	-1.8109405	-0.85673916	down
A_33_P3329339	THRB-AS1	-1.805199	-0.85215795	down	A_21_P0008664	SNHG21	-1.7651608	-0.8197996	down	A_22_P00007443	ITPRIP-AS1	-1.8352288	-0.87595993	down	A_24_P163920	FAR1	-1.8125949	-0.85805655	down
A_21_P0013455	ZNF767P	-1.8054723	-0.8523763	down	A_33_P3390107	RNA18SN5	-1.7653359	-0.8199428	down	A_33_P3224891	RBM3	-1.8355832	-0.8762385	down	A_21_P0012182	ANKRD20A9P	-1.8127509	-0.85818076	down
A_24_P145316	DTNBP1	-1.8061501	-0.8529178	down	A_22_P00024660	lnc-HDDC2-3	-1.766327	-0.82075244	down	A_33_P3881056	INSR	-1.8358968	-0.876485	down	A_22_P00022724	LINC01812	-1.8142012	-0.85933447	down
A_33_P3338011	ZNF480	-1.8061851	-0.8529458	down	A_33_P3313899	LINC01433	-1.7676662	-0.8218459	down	A_33_P3223522	LOC107986453	-1.8371491	-0.8774687	down	A_32_P328023	WDR33	-1.8143417	-0.85944617	down
A_33_P3382105	AL590807.1	-1.8063807	-0.85310197	down	A_23_P117387	MIA2	-1.7685268	-0.82254803	down	A_23_P216052	FAM83A	-1.8378061	-0.8779845	down	A_33_P3329023	DIPK1A	-1.8151622	-0.8600985	down
A_21_P0000310	SNORA12	-1.8063958	-0.853114	down	A_23_P394972	TSPEAR	-1.7686706	-0.82266533	down	A_33_P3268900	GASK1A	-1.8395011	-0.87931454	down	A_23_P24211	MMP21	-1.8155984	-0.86044514	down
A_23_P88626	ANPEP	-1.8065482	-0.8532358	down	A_24_P240242	MAP4	-1.7688398	-0.8228034	down	A_33_P3576574	LINC00544	-1.8399631	-0.8796768	down	A_21_P0011461	linc-NT5DC1-5	-1.8157352	-0.86055386	down
A_23_P148737	MYBPH	-1.8101083	-0.856076	down	A_21_P0007476	LINC00592	-1.7697918	-0.8235797	down	A_22_P00012353	LOC105378511	-1.841297	-0.8807224	down	A_21_P0014060	PIGC	-1.8158945	-0.86068034	down
A_32_P221907	TSBP1	-1.8101194	-0.8560848	down	A_21_P0000485	SNORD77	-1.7700994	-0.8238304	down	A_22_P00001155	XACT	-1.8417547	-0.8810809	down	A_23_P110184	MSMO1	-1.8161145	-0.8608552	down
A_23_P394972	TSPEAR	-1.8102757	-0.8562094	down	A_22_P00001509	CTD_2515A141	-1.7705824	-0.824224	down	A_33_P3264089	ACTR3C	-1.8429527	-0.8820191	down	A_33_P3237899	CHN2	-1.8169837	-0.8615455	down
A_22_P00013907	LOC124902468	-1.8108283	-0.8566498	down	A_22_P00020744	AC0788834	-1.7710674	-0.8246191	down	A_33_P3309643	LOC154761	-1.8431808	-0.8821976	down	A_24_P382401	ZNF791	-1.8182143	-0.86252224	down
A_33_P3270019	NCOA2	-1.8116252	-0.85728455	down	A_33_P3412335	HBeAg	-1.7710677	-0.8246194	down	A_24_P294851	TRIM38	-1.8433036	-0.8822937	down	A_21_P0001374	NBPF15	-1.8190261	-0.8631662	down
A_23_P24211	MMP21	-1.8130538	-0.8584218	down	A_24_P294851	TRIM38	-1.7711995	-0.8247267	down	A_22_P00023955	AC0094981	-1.8445348	-0.883257	down	A_33_P3381816	INVS	-1.8196161	-0.8636341	down
A_21_P0001292	LINC01738	-1.8131338	-0.85848546	down	A_24_P135193	UEVLD	-1.7714257	-0.824911	down	A_33_P3321130	DENND3	-1.8452533	-0.88381886	down	A_33_P3881056	INSR	-1.8196219	-0.8636387	down
A_23_P250385	H1-5	-1.8133038	-0.85862064	down	A_21_P0003410	RP11_98O21	-1.7728701	-0.82608676	down	A_33_P3382769	UBE2Q2P2	-1.8457859	-0.88423514	down	A_19_P00812349	ZNF805	-1.8202108	-0.8641055	down
A_24_P238543	PHKA1	-1.8138096	-0.85902303	down	A_22_P00012748	DCXR-DT	-1.7730366	-0.82622236	down	A_33_P3321050	PHACTR2	-1.8462385	-0.88458896	down	A_22_P00020754	lnc-EBPL-2	-1.8202344	-0.86412424	down
A_33_P3315263	KRT79	-1.8147339	-0.859758	down	A_21_P0010725	LINC02802	-1.7737372	-0.82679224	down	A_32_P139738	HERC2P4	-1.8467894	-0.8850193	down	A_32_P357301	PPHLN1	-1.8205435	-0.8643693	down
A_21_P0014941	SDIM1	-1.8158946	-0.86068046	down	A_33_P3387856	CENPN	-1.7741433	-0.82712257	down	A_22_P00010057	MIRLET7IHG	-1.8472335	-0.88536626	down	A_33_P3380762	HSD52	-1.8219476	-0.86548144	down
A_33_P3234855	UTRN	-1.8163173	-0.8610163	down	A_22_P00014648	GLIS3-AS2	-1.774805	-0.8276605	down	A_24_P41371	CC2D1A	-1.84793	-0.8859101	down	A_24_P237757	ZMYM2	-1.8220937	-0.8655971	down
A_32_P169574	OTUD5	-1.8168087	-0.86140656	down	A_33_P3350758	RASAL2	-1.7748426	-0.8276911	down	A_33_P3323054	CTD_2014B163	-1.8484505	-0.8863164	down	A_21_P0001044	LINC01031	-1.8221557	-0.86564624	down
A_21_P0011401	LINC02256	-1.8176033	-0.86203736	down	A_21_P0001704	NBPF9	-1.7751307	-0.8279253	down	A_22_P00025925	CTA_276F82	-1.8485938	-0.8864283	down	A_21_P0010392	lnc-AC007663.1-5	-1.8224427	-0.86587346	down
A_22_P00015999	LINC02522	-1.817709	-0.8621212	down	A_21_P0006040	RP11_339N81	-1.7754091	-0.8281515	down	A_21_P0011544	LINC01976	-1.850798	-0.8881474	down	A_24_P63522	HMGCS1	-1.8225216	-0.8659359	down
A_22_P00019905	LOC105370781	-1.8186488	-0.862867	down	A_24_P825874	POTEJ	-1.7784002	-0.83058	down	A_33_P3844650	ANGPTL2	-1.8507985	-0.88814783	down	A_21_P0009268	lnc-MAP2K6-2	-1.822653	-0.86604	down
A_21_P0013922	LOC101929536	-1.8187188	-0.8629225	down	A_22_P00017326	RP11_452H212	-1.7787142	-0.83083475	down	A_21_P0000339	SNORA58	-1.8508961	-0.8882239	down	A_21_P0001798	LINC01923	-1.8228841	-0.86622286	down
A_21_P0013470	FAM66D	-1.819142	-0.8632582	down	A_22_P00012821	SLIT3-AS2	-1.7796929	-0.8316283	down	A_33_P3425296	LRRC37A6P	-1.8513317	-0.8885634	down	A_24_P693433	lnc-VSIG10-1	-1.8263742	-0.8689824	down
A_22_P00015762	AC0159332	-1.8192307	-0.8633285	down	A_33_P3359518	MYSM1	-1.7801667	-0.8320124	down	A_21_P0011949	LOC124907867	-1.8524203	-0.88941145	down	A_32_P139738	HERC2P4	-1.8270154	-0.86948884	down
A_21_P0012794	LOC124900272	-1.8212185	-0.86490405	down	A_23_P111311	AKAP12	-1.7803553	-0.83216524	down	A_23_P426636	AHNAK	-1.855161	-0.89154434	down	A_33_P3251144	CDCA7L	-1.8273066	-0.8697188	down
A_22_P00014715	RP3_404F185	-1.821591	-0.8651991	down	A_23_P358709	AHRR	-1.7804688	-0.83225715	down	A_21_P0009213	DHX33-DT	-1.8552678	-0.89162743	down	A_33_P3380992	AKR1B15	-1.827925	-0.8702069	down
A_33_P3278410	AFDN	-1.8228245	-0.86617565	down	A_21_P0007484	LINC00941	-1.7816969	-0.83325195	down	A_22_P00019486	CXXC4-AS1	-1.8560303	-0.89222026	down	A_23_P335905	STK36	-1.8282928	-0.87049717	down
A_22_P00009424	LYPLA1	-1.8230146	-0.8663261	down	A_21_P0007650	lnc-FAM101A-2	-1.7819787	-0.8334801	down	A_23_P315212	NTSR2	-1.8579265	-0.8936934	down	A_21_P0009153	LHX1-DT	-1.8298912	-0.87175786	down
A_32_P191441	C10orf90	-1.8233165	-0.866565	down	A_33_P3214785	LEPROT	-1.7826098	-0.83399093	down	A_22_P00015383	RP11_530I171	-1.8579655	-0.8937237	down	A_23_P43197	CALB1	-1.8301193	-0.87193763	down
A_24_P615822	BMS1	-1.8243613	-0.86739147	down	A_33_P3357382	POGZ	-1.783136	-0.83441675	down	A_23_P218784	DDX17	-1.8583096	-0.8939909	down	A_33_P3407400	SPEF2	-1.8311368	-0.8727396	down
A_33_P3365441	LHX9	-1.824383	-0.86740863	down	A_24_P237757	ZMYM2	-1.7831899	-0.8344604	down	A_22_P00000439	RP11_3K162	-1.860206	-0.8954624	down	A_21_P0004423	lnc-ARRDC3-1	-1.8331573	-0.8743306	down
A_24_P9883	AP5B1	-1.8244913	-0.8674942	down	A_22_P00020359	CTTNBP2NL	-1.7840645	-0.83516777	down	A_21_P0011523	XLOC_l2_005692	-1.8608853	-0.89598906	down	A_24_P808100	MCTS1	-1.8335744	-0.8746588	down
A_22_P00024672	ANKRD10-IT1	-1.8264294	-0.86902595	down	A_22_P00013817	lnc-RPA2-1	-1.7845534	-0.83556306	down	A_22_P00016579	lnc-TNFRSF21-1	-1.8609315	-0.896025	down	A_23_P393727	NRP2	-1.8347522	-0.8755852	down
A_33_P3316169	ZNF705EP	-1.828316	-0.87051547	down	A_24_P182122	MT-ND1	-1.7849487	-0.83588266	down	A_22_P00015094	RP11_332E192	-1.8612123	-0.8962426	down	A_22_P00004021	CPVL-AS1	-1.8350968	-0.8758562	down
A_23_P110184	MSMO1	-1.8288203	-0.8709134	down	A_22_P00016085	CTC_458I22	-1.7863754	-0.8370353	down	A_33_P3320743	BSPH1	-1.8623486	-0.8971231	down	A_22_P00000845	CRHBP	-1.8352418	-0.8759702	down
A_21_P0005807	lnc-GFRA2-1	-1.829814	-0.87169695	down	A_21_P0010748	SEPTIN14	-1.7893877	-0.839466	down	A_33_P8579064	ZNF518A	-1.8634015	-0.8979386	down	A_33_P3387856	CENPN	-1.8355702	-0.87622833	down
A_33_P3343101	ARGLU1	-1.830765	-0.87244666	down	A_33_P3271945	HAUS6	-1.789556	-0.83960176	down	A_24_P16950	ZNF160	-1.8661752	-0.9000844	down	A_21_P0007020	MIR3663HG	-1.8360412	-0.8765984	down
A_22_P00015412	HSPB8	-1.831266	-0.8728414	down	A_22_P00015220	AC1186532	-1.790636	-0.84047204	down	A_33_P3330323	MGA	-1.8686231	-0.90197563	down	A_33_P3503937	PM20D1-AS1	-1.8376845	-0.87788916	down
A_22_P00002693	RAB4A-AS1	-1.8315344	-0.8730528	down	A_21_P0010149	AP0004773	-1.7908716	-0.8406619	down	A_23_P65068	EID3	-1.8689085	-0.902196	down	A_22_P00015324	RP11_309M71	-1.8381169	-0.8782285	down
A_24_P166397	KIAA0319	-1.8344928	-0.87538123	down	A_22_P00013380	RP11_504I133	-1.7915925	-0.8412425	down	A_22_P00023014	IL1R1-AS1	-1.8696547	-0.90277183	down	A_21_P0000697	LOC100505912	-1.8386279	-0.87862957	down
A_21_P0004220	LINC02236	-1.8346556	-0.87550926	down	A_23_P163087	NID2	-1.7916776	-0.8413111	down	A_22_P00006056	CFLAR-AS1	-1.8697938	-0.9028791	down	A_22_P00013158	RP11_30K94	-1.8394232	-0.87925345	down
A_22_P00011979	RP11_268F13	-1.835657	-0.8762965	down	A_23_P26976	CHAD	-1.7931662	-0.8425092	down	A_33_P3244998	OR2L2	-1.8708217	-0.90367204	down	A_33_P3304533	RNF207	-1.8399237	-0.879646	down
A_22_P00008915	A2M-AS1	-1.8357593	-0.8763769	down	A_33_P3305348	TRAPPC8	-1.7932546	-0.8425804	down	A_23_P405873	C9orf72	-1.8708831	-0.9037194	down	A_24_P290927	UBAP2L	-1.8402126	-0.87987244	down
A_22_P00016145	PSMA3-AS1	-1.837232	-0.8775338	down	A_21_P0000356	SCARNA11	-1.7932775	-0.8425988	down	A_33_P3374878	FAT4	-1.8711331	-0.9039122	down	A_24_P376441	TAF5L	-1.8420428	-0.8813066	down
A_33_P3294801	TBC1D16	-1.8373042	-0.87759054	down	A_21_P0000335	SNORA51	-1.7934488	-0.84273654	down	A_21_P0000092	ZBED6	-1.8720393	-0.90461075	down	A_32_P109604	ANKRD20A12P	-1.8424802	-0.88164914	down
A_22_P00004866	RP11_44D191	-1.8373098	-0.87759495	down	A_21_P0000477	SNORA11B	-1.793764	-0.84299004	down	A_33_P3813818	BPA1	-1.8723224	-0.9048289	down	A_24_P69538	TLR4	-1.8435771	-0.8825078	down
A_23_P22660	CYSLTR1	-1.8403401	-0.87997246	down	A_33_P3283592	SPATA31J1	-1.795178	-0.84412694	down	A_21_P0008703	LOC105370714	-1.8727779	-0.90517986	down	A_23_P362759	PRDM5	-1.8437252	-0.8826237	down
A_22_P00008596	CFAP20DC-AS1	-1.8424604	-0.88163364	down	A_21_P0000474	SNORA38B	-1.7954738	-0.84436464	down	A_24_P332218	GPR149	-1.874723	-0.9066774	down	A_22_P00002170	LINC00958	-1.8440862	-0.8829061	down
A_21_P0010149	AP0004773	-1.842668	-0.88179624	down	A_22_P00023079	lnc-MYO6-1	-1.7968199	-0.8454459	down	A_33_P3339441	LINC01346	-1.8769587	-0.9083969	down	A_22_P00000849	ZBED3-AS1	-1.8444809	-0.88321483	down
A_22_P00001715	MIR194-2HG	-1.8433418	-0.8823236	down	A_21_P0003754	lnc-LEF1-1	-1.7977129	-0.8461627	down	A_22_P00010809	RP11_84A144	-1.8771915	-0.90857583	down	A_19_P00802433	LINC01564	-1.8445106	-0.8832381	down
A_22_P00011469	BMP2K-DT	-1.8437883	-0.88267297	down	A_22_P00024060	RP11_381K71	-1.7981274	-0.8464953	down	A_21_P0014316	LOC105371074	-1.8779157	-0.90913236	down	A_22_P00023393	RP11_30G82	-1.8468981	-0.88510424	down
A_22_P00012962	LOC105374820	-1.8443508	-0.8831131	down	A_33_P3412900	CBLN3	-1.7986065	-0.8468796	down	A_33_P3228355	ERV3-1	-1.8783867	-0.90949416	down	A_33_P3320077	NFIB	-1.8469795	-0.8851679	down
A_22_P00012369	ENSG00000293285	-1.844364	-0.88312346	down	A_22_P00021325	PDE3A-AS1	-1.7990317	-0.8472206	down	A_23_P359214	LINC00842	-1.881734	-0.9120627	down	A_24_P156922	SCP2	-1.8473212	-0.8854347	down
A_21_P0014729	POLR2J4	-1.8448218	-0.8834815	down	A_22_P00006071	DNAJC9-AS1	-1.7992295	-0.8473792	down	A_33_P3400424	ZNF615	-1.8827025	-0.912805	down	A_22_P00013817	lnc-RPA2-1	-1.8479378	-0.8859162	down
A_21_P0014684	NPIPB13	-1.8455356	-0.88403964	down	A_21_P0013470	FAM66D	-1.8003476	-0.8482755	down	A_22_P00018004	LOC100289333	-1.8830159	-0.91304517	down	A_33_P3368301	BOLA3	-1.8487775	-0.88657165	down
A_24_P322229	RASL10B	-1.845683	-0.8841548	down	A_22_P00009106	NALF1-IT1	-1.8015317	-0.849224	down	A_22_P00008992	RP5_986I172	-1.8838763	-0.9137043	down	A_21_P0011731	ZNF728	-1.8492672	-0.8869537	down
A_24_P335901	ZNF266	-1.8461635	-0.8845303	down	A_33_P3390342	LOC100131257	-1.8021884	-0.8497498	down	A_24_P237757	ZMYM2	-1.8842354	-0.9139792	down	A_23_P86653	SRGN	-1.8492826	-0.8869657	down
A_33_P3228355	ERV3-1	-1.8464493	-0.8847536	down	A_23_P380208	VEPH1	-1.8022122	-0.84976894	down	A_33_P3306894	KIAA1549L	-1.8844032	-0.9141077	down	A_24_P157156	CCDC150	-1.8508826	-0.88821346	down
A_33_P3226542	SNORD3B-1	-1.8473685	-0.88547164	down	A_23_P105495	TAS2R14	-1.8041667	-0.85133266	down	A_23_P105368	LOC114130	-1.8846933	-0.91432977	down	A_23_P405110	CDC14A	-1.8510437	-0.8883389	down
A_21_P0000267	SNORD72	-1.8482763	-0.8861804	down	A_33_P3474859	LINC00537	-1.8052874	-0.8522285	down	A_22_P00013179	MIR548A1HG	-1.8853451	-0.91482866	down	A_22_P00008145	SNHG26	-1.8525227	-0.8894912	down
A_33_P3355886	OOSP1	-1.8499553	-0.8874904	down	A_22_P00012025	TTN-AS1	-1.8059418	-0.85275143	down	A_33_P3317942	FAM177A1P1	-1.8882575	-0.9170555	down	A_32_P49867	LRCOL1	-1.8542339	-0.89082325	down
A_33_P3210223	TUT7	-1.8500904	-0.8875958	down	A_22_P00007835	LOC101927942	-1.8060495	-0.85283744	down	A_32_P161762	RUNX2	-1.8894987	-0.91800356	down	A_21_P0008759	PEAK1	-1.8555217	-0.89182484	down
A_33_P3270009	NCOA1	-1.8509289	-0.8882495	down	A_33_P3309643	LOC154761	-1.8060724	-0.8528557	down	A_22_P00021043	lnc-TCF7L2-2	-1.8897234	-0.9181751	down	A_33_P3330546	ZNF746	-1.8566825	-0.89272714	down
A_22_P00015927	LOC107984703	-1.8510836	-0.8883701	down	A_22_P00003696	RP11_256I92	-1.806302	-0.8530391	down	A_23_P216038	PHF20L1	-1.8905057	-0.9187722	down	A_33_P3354291	KIAA1656	-1.8567007	-0.8927412	down
A_24_P348989	LILRA1	-1.8512331	-0.8884866	down	A_23_P318860	APLNR	-1.8067316	-0.85338223	down	A_32_P328023	WDR33	-1.894072	-0.9214912	down	A_23_P169017	DEFB103B	-1.8578577	-0.89364004	down
A_22_P00014432	AC0254423	-1.8518223	-0.88894564	down	A_33_P3332860	STX16	-1.8068119	-0.85344636	down	A_22_P00022495	LINC01275	-1.8961095	-0.9230423	down	A_33_P3351120	TXNRD1	-1.8583874	-0.8940512	down
A_33_P3402943	LOC100128591	-1.8520569	-0.8891284	down	A_21_P0009406	LOC124904001	-1.8071008	-0.853677	down	A_21_P0010958	LOC107984282	-1.8962026	-0.9231131	down	A_21_P0007484	LINC00941	-1.8589207	-0.89446527	down
A_21_P0005873	lnc-KIAA1429-1	-1.8543184	-0.8908889	down	A_21_P0001923	LINC01911	-1.8075739	-0.8540547	down	A_21_P0010286	lnc-PRDM15-1	-1.8965868	-0.9234054	down	A_22_P00006020	NDUFA6-DT	-1.8595765	-0.8949741	down
A_24_P729905	AGAP9	-1.8550247	-0.8914384	down	A_33_P3696837	MAP3K20-AS1	-1.8076408	-0.854108	down	A_33_P3279158	NBPF4	-1.8995364	-0.9256474	down	A_22_P00006197	G6PD	-1.859728	-0.8950916	down
A_22_P00000233	CDRT4	-1.8562831	-0.8924167	down	A_23_P94461	FSD1L	-1.8079647	-0.85436654	down	A_33_P3402943	LOC100128591	-1.8996819	-0.9257579	down	A_21_P0010535	XLOC_l2_000297	-1.8602829	-0.895522	down
A_33_P3256738	ARHGEF39	-1.8565187	-0.8925999	down	A_22_P00019905	LOC105370781	-1.8090011	-0.85519326	down	A_33_P3416420	ZUP1	-1.9011929	-0.9269049	down	A_23_P94902	KCTD8	-1.8614597	-0.8964344	down
A_24_P693433	lnc-VSIG10-1	-1.8573047	-0.8932105	down	A_19_P00810227	lnc-C14orf118-1	-1.8111565	-0.8569112	down	A_23_P215980	VIRMA	-1.9014765	-0.9271201	down	A_33_P3396607	UGDH	-1.8615022	-0.8964673	down
A_22_P00003573	lnc-CCT7-1	-1.8583748	-0.89404154	down	A_21_P0014729	POLR2J4	-1.812002	-0.8575845	down	A_19_P00322599	KIAA1671	-1.9029375	-0.9282282	down	A_33_P3277183	SSPOP	-1.8620905	-0.8969231	down
A_22_P00015150	LOC105378085	-1.8590201	-0.8945424	down	A_22_P00012353	LOC105378511	-1.8140345	-0.8592019	down	A_21_P0005577	linc-LRGUK-2	-1.9031082	-0.9283576	down	A_33_P3226542	SNORD3B-1	-1.8623424	-0.89711833	down
A_21_P0000366	SNORD11	-1.8590686	-0.89458	down	A_23_P43197	CALB1	-1.8158612	-0.860654	down	A_23_P396867	HM13	-1.9037724	-0.928861	down	A_21_P0007786	LINC00944	-1.8632056	-0.89778686	down
A_23_P133712	CYP39A1	-1.8620043	-0.8968564	down	A_21_P0013266	GTF2IP20	-1.8164276	-0.8611039	down	A_24_P238543	PHKA1	-1.904938	-0.929744	down	A_21_P0011177	LINC00539	-1.8649498	-0.8991368	down
A_21_P0010492	LOC389831	-1.862267	-0.8970599	down	A_33_P3332724	ALMS1	-1.8175992	-0.8620341	down	A_21_P0006686	NUTM2A-AS1	-1.9055263	-0.93018955	down	A_33_P3210223	TUT7	-1.8654208	-0.8995011	down
A_33_P3271810	PHLPP2	-1.8634095	-0.8979448	down	A_19_P00316815	ARMCX5-GPRASP2	-1.8185104	-0.8627572	down	A_24_P206624	FGFR2	-1.9056468	-0.93028075	down	A_33_P3324655	TTI2	-1.8679651	-0.9014675	down
A_22_P00018074	RP11_258F222	-1.863509	-0.8980218	down	A_33_P3226129	RPS7	-1.8201925	-0.86409104	down	A_23_P405110	CDC14A	-1.9076704	-0.93181187	down	A_33_P3405360	PDCL	-1.868686	-0.90202415	down
A_23_P107612	RAB27B	-1.8637062	-0.89817446	down	A_24_P333571	ARHGAP29	-1.8214866	-0.8651164	down	A_22_P00001727	FN1-DT	-1.9086025	-0.9325167	down	A_33_P3280192	ANKRD27	-1.8694569	-0.90261924	down
A_22_P00010817	RP11_68L11	-1.864848	-0.8990581	down	A_23_P67312	ZNF136	-1.823498	-0.86670864	down	A_22_P00025088	RP11_388K122	-1.9088027	-0.93266803	down	A_21_P0003861	LINC02431	-1.8696572	-0.90277374	down
A_22_P00006056	CFLAR-AS1	-1.8674005	-0.9010314	down	A_22_P00011151	LOC124900605	-1.8239491	-0.8670654	down	A_23_P412029	PUS10	-1.9093789	-0.9331034	down	A_21_P0000478	SNORA11C	-1.869666	-0.90278053	down
A_24_P294851	TRIM38	-1.868965	-0.90223956	down	A_24_P408736	GALNT5	-1.8240199	-0.86712146	down	A_22_P00013168	PFN2-AS1	-1.9112875	-0.9345448	down	A_21_P0002541	lnc-TNP1-2	-1.8701048	-0.90311915	down
A_21_P0012575	lnc-MED4-5	-1.8706595	-0.9035469	down	A_33_P3231953	COL12A1	-1.8245721	-0.8675582	down	A_19_P00317023	PVT1	-1.9135716	-0.9362679	down	A_23_P128808	GPR132	-1.8708916	-0.903726	down
A_21_P0000307	SNORA2B	-1.8706621	-0.90354896	down	A_24_P382401	ZNF791	-1.8257087	-0.8684566	down	A_24_P257478	COL25A1	-1.9151131	-0.93742955	down	A_24_P123408	ABLIM3	-1.8712065	-0.90396875	down
A_21_P0004993	LOC124901245	-1.8726019	-0.9050442	down	A_22_P00002574	RP11_1260E131	-1.8261242	-0.86878484	down	A_33_P3309984	KHK	-1.9166073	-0.9385547	down	A_19_P00804072	RNF213	-1.8723572	-0.9048557	down
A_22_P00008558	PTPRB-AS1	-1.8729627	-0.9053222	down	A_23_P110184	MSMO1	-1.8267976	-0.8693168	down	A_32_P198990	ZNF790	-1.9176241	-0.93931997	down	A_33_P3380529	PRTFDC1	-1.8725615	-0.905013	down
A_33_P3339441	LINC01346	-1.8733941	-0.90565443	down	A_23_P250385	H1-5	-1.8275763	-0.8699316	down	A_23_P363174	H2AC16	-1.9181496	-0.93971527	down	A_23_P257971	AKR1C1	-1.8727875	-0.9051872	down
A_24_P257478	COL25A1	-1.8734078	-0.90566504	down	A_33_P3325748	TRIOBP	-1.8281232	-0.87036335	down	A_21_P0003413	RP11_292D42	-1.9197966	-0.9409535	down	A_33_P3264089	ACTR3C	-1.8728476	-0.90523344	down
A_22_P00014440	LOC105379300	-1.8740185	-0.9061352	down	A_22_P00020026	THBS2-AS1	-1.8282065	-0.87042904	down	A_22_P00007296	RP4_752I61	-1.921144	-0.9419657	down	A_22_P00006056	CFLAR-AS1	-1.8737652	-0.9059402	down
A_21_P0011661	lnc-ZNF680-1	-1.8744425	-0.90646154	down	A_21_P0013495	LINC01289	-1.829035	-0.8710827	down	A_33_P3233649	NADK2	-1.9228016	-0.9432099	down	A_33_P3352712	CDR2L	-1.876884	-0.90833944	down
A_33_P3315169	OR5D17P	-1.8798805	-0.91064095	down	A_33_P3320077	NFIB	-1.8306564	-0.87236106	down	A_24_P940275	FRMPD4	-1.9235165	-0.9437462	down	A_19_P00806930	MIPEPP3	-1.8773252	-0.9086786	down
A_33_P3357382	POGZ	-1.8801079	-0.9108155	down	A_22_P00017352	GABPB1-AS1	-1.8326564	-0.87393636	down	A_33_P3251144	CDCA7L	-1.9237164	-0.9438961	down	A_22_P00014440	LOC105379300	-1.8774428	-0.90876895	down
A_21_P0011501	FAM157A/FAM157B	-1.8807377	-0.91129863	down	A_33_P3280192	ANKRD27	-1.833348	-0.8744807	down	A_33_P3408269	DEFB121	-1.9240872	-0.9441742	down	A_21_P0001464	LINC02606	-1.8776809	-0.90895194	down
A_22_P00023501	Z830011	-1.8807697	-0.9113232	down	A_21_P0002414	LOC102723389	-1.8339298	-0.8749384	down	A_23_P306346	CARNMT1	-1.9261148	-0.94569373	down	A_21_P0003839	AC019131.3	-1.8811721	-0.9116318	down
A_21_P0010494	LOC124905337	-1.8825067	-0.912655	down	A_21_P0001011	LOC105379428	-1.8342844	-0.8752173	down	A_21_P0001011	LOC105379428	-1.926327	-0.94585264	down	A_19_P00809372	linc-ATP6V0D2-1	-1.8828562	-0.91292286	down
A_21_P0000290	SNORD44	-1.8836088	-0.9134994	down	A_23_P408913	IFT70B	-1.8343555	-0.8752732	down	A_21_P0014624	HDGFL3	-1.9284554	-0.94744575	down	A_19_P00317023	PVT1	-1.8831916	-0.91317976	down
A_33_P3373139	SZT2	-1.8845111	-0.9141903	down	A_22_P00021041	RP11_138E161	-1.8353106	-0.87602425	down	A_33_P3415395	SPTLC3	-1.9285793	-0.9475385	down	A_21_P0013000	MTND4P35	-1.8853011	-0.914795	down
A_19_P00807384	LINC02987	-1.884689	-0.9143265	down	A_33_P3338011	ZNF480	-1.8361428	-0.8766782	down	A_23_P76245	SCN8A	-1.9296715	-0.94835526	down	A_33_P3293773	FSIP2	-1.8854278	-0.91489196	down
A_22_P00001155	XACT	-1.8858937	-0.9152484	down	A_22_P00022495	LINC01275	-1.8365306	-0.87698287	down	A_21_P0013495	LINC01289	-1.9307295	-0.94914603	down	A_24_P296907	THAP8	-1.8862844	-0.91554713	down
A_21_P0012393	LINC02018	-1.8876312	-0.91657686	down	A_22_P00010297	LINC02199	-1.8366244	-0.8770566	down	A_21_P0006532	MIR222HG	-1.9327983	-0.95069104	down	A_22_P00014293	SNX9	-1.8864043	-0.9156389	down
A_23_P362759	PRDM5	-1.8904632	-0.9187398	down	A_22_P00020490	LOC124903970	-1.8380148	-0.87814844	down	A_22_P00012413	RP11_96B54	-1.9384087	-0.95487285	down	A_22_P00011561	DIAPH2-AS1	-1.8870779	-0.916154	down
A_22_P00018846	RP11_583F22	-1.8914242	-0.91947293	down	A_21_P0000346	SNORA36B	-1.8386176	-0.87862146	down	A_21_P0014272	RASSF10-DT	-1.9387175	-0.9551026	down	A_22_P00020744	AC0788834	-1.8874502	-0.9164386	down
A_19_P00800555	LINC00662	-1.8917961	-0.91975665	down	A_21_P0008596	LOC105370733	-1.8395796	-0.8793761	down	A_24_P358554	BCAN	-1.9406703	-0.956555	down	A_21_P0002234	LINC02831	-1.8901377	-0.91849136	down
A_21_P0012208	LOC124905046	-1.8919803	-0.9198971	down	A_22_P00006901	SCARNA10	-1.8398771	-0.87960947	down	A_24_P740962	lnc-ZSWIM7-1	-1.9408954	-0.9567224	down	A_22_P00010376	MYH3	-1.890255	-0.9185809	down
A_24_P408736	GALNT5	-1.892841	-0.9205532	down	A_33_P3259736	AMACR	-1.8401126	-0.87979406	down	A_33_P3280003	HERC2	-1.9428473	-0.9581725	down	A_23_P126363	ADAM30	-1.8916119	-0.91961616	down
A_33_P3325748	TRIOBP	-1.893535	-0.92108214	down	A_23_P216052	FAM83A	-1.8405977	-0.8801744	down	A_24_P583040	C17orf67	-1.9443684	-0.95930153	down	A_33_P3404097	PGM5P2	-1.8918629	-0.91980755	down
A_32_P226205	ZFHX2	-1.894529	-0.92183924	down	A_23_P128808	GPR132	-1.8410238	-0.8805083	down	A_22_P00014648	GLIS3-AS2	-1.9447372	-0.95957524	down	A_23_P357860	SEC62	-1.8935122	-0.92106473	down
A_33_P3243405	GPR182	-1.8971174	-0.92380893	down	A_33_P3220025	GOLGA6L24/GOLGA6L25	-1.8424412	-0.8816186	down	A_21_P0000556	DUBR	-1.9469842	-0.9612411	down	A_33_P3372526	MDH1B	-1.8939649	-0.9214096	down
A_23_P380951	ZNF420	-1.8972795	-0.9239322	down	A_33_P3359713	CCT6A	-1.8426294	-0.88176596	down	A_33_P3247372	TPTEP1	-1.9481559	-0.9621091	down	A_23_P119344	TEAD2	-1.8942491	-0.9216261	down
A_21_P0010876	BMS1P2	-1.8974601	-0.9240695	down	A_33_P3243008	KCNU1	-1.8433949	-0.8823651	down	A_21_P0011461	linc-NT5DC1-5	-1.9483471	-0.9622507	down	A_21_P0006530	LOC124905258	-1.8949736	-0.9221778	down
A_21_P0013000	MTND4P35	-1.8978037	-0.9243307	down	A_33_P3367795	RPS6	-1.843407	-0.8823747	down	A_21_P0005429	lnc-CPA1-1	-1.9487089	-0.9625186	down	A_22_P00005898	LINC00303	-1.8952621	-0.9223974	down
A_33_P3367196	CNTNAP2	-1.8983779	-0.9247672	down	A_33_P3221916	LOC105374796	-1.8451552	-0.88374215	down	A_21_P0012195	AF1312171	-1.9494073	-0.9630356	down	A_32_P159400	UBR5	-1.8956649	-0.922704	down
A_24_P63799	QRSL1	-1.8991563	-0.92535865	down	A_33_P3394380	AKAP5	-1.8452138	-0.883788	down	A_22_P00011040	LOC107984412	-1.9494917	-0.96309805	down	A_21_P0011465	SMG1	-1.8959432	-0.9229157	down
A_22_P00004927	PRR7-AS1	-1.9000139	-0.92601	down	A_23_P165414	KLHL23	-1.845651	-0.88412976	down	A_24_P841677	BCLAF3	-1.949793	-0.963321	down	A_33_P8579064	ZNF518A	-1.8961153	-0.9230467	down
A_21_P0006663	LINC01517	-1.9023558	-0.9277871	down	A_24_P350200	MTCO3P12	-1.8475296	-0.8855975	down	A_33_P3278137	RPL31P11	-1.9510566	-0.96425563	down	A_33_P3300332	MSH2-OT1	-1.8962862	-0.92317677	down
A_22_P00025349	SERTAD2-AS1	-1.9031404	-0.92838204	down	A_21_P0001464	LINC02606	-1.8476624	-0.88570124	down	A_22_P00010431	N4BP2	-1.9514086	-0.9645159	down	A_21_P0003446	LINC02447	-1.8972881	-0.92393875	down
A_33_P3238685	TET2	-1.9046102	-0.9294957	down	A_33_P3264089	ACTR3C	-1.8503175	-0.88777286	down	A_23_P328766	ZNF519	-1.9524006	-0.96524906	down	A_22_P00016085	CTC_458I22	-1.8975389	-0.9241295	down
A_22_P00000600	LINC01989	-1.9046756	-0.92954534	down	A_21_P0014262	CD44-DT	-1.8509959	-0.8883017	down	A_24_P305784	SPANXD	-1.952816	-0.965556	down	A_33_P3408269	DEFB121	-1.897742	-0.92428386	down
A_23_P379054	CLDN19	-1.9058526	-0.9304365	down	A_33_P3293432	LRRC37A3	-1.8511677	-0.8884356	down	A_33_P3364443	LOC101927480	-1.9528375	-0.9655719	down	A_33_P3267420	APOB	-1.8978342	-0.92435396	down
A_33_P3363091	VAC14	-1.9069239	-0.93124723	down	A_21_P0011276	DUXAP9	-1.8514149	-0.88862824	down	A_21_P0008347	lnc-FUT8-1	-1.9552404	-0.96734595	down	A_21_P0012926	lnc-ARL4D-1	-1.89903	-0.92526263	down
A_22_P00022823	AC0799883	-1.9074578	-0.9316512	down	A_33_P3340560	XLOC_l2_015200	-1.8524836	-0.8894608	down	A_21_P0007786	LINC00944	-1.9553945	-0.9674597	down	A_21_P0006672	GTF2IP13	-1.8996879	-0.9257624	down
A_21_P0010794	LOC124900384	-1.9084058	-0.9323679	down	A_33_P3314436	FBXL17	-1.8524971	-0.8894713	down	A_22_P00002500	RP11_18F144	-1.9560565	-0.967948	down	A_33_P3399765	COL14A1	-1.9020448	-0.9275512	down
A_22_P00000845	CRHBP	-1.9088418	-0.93269753	down	A_33_P3363655	ANAPC1	-1.8542387	-0.89082706	down	A_19_P00315493	LOC145474	-1.9566175	-0.96836174	down	A_22_P00021895	lnc-CTNNA1-1	-1.9025763	-0.9279544	down
A_33_P3368695	HES7	-1.9128239	-0.9357041	down	A_33_P3630777	LINC00529	-1.854723	-0.89120376	down	A_24_P729905	AGAP9	-1.9582052	-0.969532	down	A_21_P0000153	NR3C1	-1.902753	-0.9280883	down
A_33_P3567967	LINC01949	-1.9132634	-0.9360356	down	A_21_P0007070	XLOC_008559	-1.8554537	-0.89177203	down	A_33_P3355886	OOSP1	-1.963072	-0.97311306	down	A_24_P126741	GLRXP3	-1.9042633	-0.92923295	down
A_22_P00017352	GABPB1-AS1	-1.9134545	-0.93617964	down	A_21_P0009299	COX10-DT	-1.8555537	-0.89184976	down	A_33_P3373892	NAA35	-1.963815	-0.973659	down	A_23_P205255	WDR20	-1.9050378	-0.9298196	down
A_21_P0003577	LOC124900669	-1.913855	-0.9364815	down	A_32_P227930	C5orf52	-1.8568685	-0.8928716	down	A_22_P00013849	ENSG00000289077	-1.9646131	-0.9742452	down	A_33_P3210099	ALPK3	-1.9057626	-0.9303684	down
A_21_P0010675	LOC105376781	-1.9142758	-0.9367987	down	A_22_P00004718	MIR762HG	-1.8572384	-0.89315903	down	A_23_P82975	VPS13B	-1.9657761	-0.97509897	down	A_33_P3325558	RABGAP1L	-1.9060745	-0.9306045	down
A_33_P3381943	DMTF1	-1.9160452	-0.93813163	down	A_24_P376441	TAF5L	-1.8572547	-0.89317167	down	A_33_P3503937	PM20D1-AS1	-1.9659276	-0.9752102	down	A_22_P00008761	LOC101929551	-1.9065739	-0.9309825	down
A_23_P42386	CGA	-1.9162489	-0.938285	down	A_24_P391568	ARNT	-1.8583049	-0.8939872	down	A_32_P226205	ZFHX2	-1.966751	-0.97581434	down	A_22_P00025349	SERTAD2-AS1	-1.9070772	-0.9313632	down
A_32_P221991	RALGPS1	-1.9166731	-0.9386043	down	A_33_P3720195	LOC375196	-1.8586837	-0.89428127	down	A_21_P0008596	LOC105370733	-1.9679264	-0.9766763	down	A_22_P00016579	lnc-TNFRSF21-1	-1.9092467	-0.93300354	down
A_23_P412029	PUS10	-1.9167103	-0.9386323	down	A_33_P3537861	PRR32	-1.85889	-0.8944415	down	A_33_P3381943	DMTF1	-1.9700898	-0.97826135	down	A_24_P418816	GPX7	-1.910247	-0.9337592	down
A_22_P00006385	CTC_575N71	-1.9168912	-0.9387685	down	A_24_P167338	RAB30	-1.8592163	-0.8946947	down	A_23_P160992	FMO4	-1.9721183	-0.9797461	down	A_21_P0000655	PCGF3-AS1	-1.9110212	-0.9343438	down
A_22_P00003913	RP3_405J103	-1.9173052	-0.93908	down	A_32_P47988	CAMK2D	-1.859349	-0.89479756	down	A_21_P0000846	SH3PXD2A-AS1	-1.9737513	-0.9809402	down	A_21_P0006777	ENSG00000225836	-1.911672	-0.934835	down
A_33_P3264089	ACTR3C	-1.9178572	-0.9394953	down	A_22_P00012923	RABGAP1L-DT	-1.8601954	-0.89545417	down	A_21_P0001177	LOC124904391	-1.9741207	-0.98121023	down	A_24_P119259	BLZF1	-1.9117912	-0.93492496	down
A_33_P3546033	LINC01936	-1.9183409	-0.9398591	down	A_33_P3289960	LINC00222	-1.8607401	-0.8958765	down	A_22_P00003812	LOC124902782	-1.9764977	-0.9829462	down	A_33_P3396444	EOLA1	-1.9119374	-0.9350353	down
A_33_P3226129	RPS7	-1.9187427	-0.9401612	down	A_24_P267592	SAMHD1	-1.8617387	-0.8966506	down	A_33_P3276913	TTC3	-1.977822	-0.9839125	down	A_33_P3304293	STAG2	-1.9123855	-0.93537337	down
A_33_P3630777	LINC00529	-1.9187745	-0.9401852	down	A_21_P0000354	SCARNA8	-1.862097	-0.89692825	down	A_23_P125505	PPEF1	-1.9787977	-0.98462415	down	A_23_P403398	DKFZP586I1420	-1.913061	-0.9358829	down
A_21_P0013980	LOC124905466	-1.9190726	-0.9404093	down	A_23_P138125	FCMR	-1.8625914	-0.8973112	down	A_23_P125042	ZNF222	-1.979767	-0.98533064	down	A_21_P0006763	LINC02672	-1.9134198	-0.9361535	down
A_23_P102988	TXNRD2	-1.9210471	-0.9418929	down	A_33_P3312638	ZNF780B	-1.864999	-0.89917487	down	A_33_P3280192	ANKRD27	-1.9798948	-0.98542374	down	A_22_P00017968	KCNMB2-AS1	-1.9144428	-0.9369245	down
A_33_P3363082	SCARNA5	-1.9246186	-0.94457257	down	A_33_P3323054	CTD_2014B163	-1.8655714	-0.89961755	down	A_33_P3351120	TXNRD1	-1.9799451	-0.9854604	down	A_33_P3335022	ANKRD36B	-1.9148165	-0.93720615	down
A_22_P00015383	RP11_530I171	-1.9248044	-0.9447119	down	A_33_P3355886	OOSP1	-1.8657182	-0.89973116	down	A_33_P3412428	ADAM32	-1.9801781	-0.9856302	down	A_21_P0011665	LINC01007	-1.9186823	-0.94011587	down
A_24_P247536	FAM133B	-1.9248437	-0.94474125	down	A_22_P00017525	RP11_565F193	-1.8661773	-0.9000861	down	A_22_P00014293	SNX9	-1.9808779	-0.98613995	down	A_21_P0009612	NETO1-DT	-1.920923	-0.9417997	down
A_23_P254212	RPA4	-1.9285111	-0.9474875	down	A_22_P00014276	RP11_297C42	-1.8662438	-0.90013754	down	A_22_P00009143	lnc-LIX1-1	-1.9809653	-0.9862036	down	A_33_P3212570	PYCARD-AS1	-1.9214797	-0.9422177	down
A_22_P00010163	lnc-MRPS17-1	-1.9285225	-0.947496	down	A_21_P0010562	LINC02591	-1.8674331	-0.9010565	down	A_33_P3308481	HYMAI	-1.9820483	-0.9869921	down	A_24_P120734	LINC00525	-1.9222593	-0.94280297	down
A_21_P0000486	SNORD103A	-1.9285512	-0.94751745	down	A_33_P3251144	CDCA7L	-1.8674998	-0.9011081	down	A_22_P00000849	ZBED3-AS1	-1.9826176	-0.9874065	down	A_33_P3293169	AMBRA1	-1.9226844	-0.943122	down
A_33_P3389649	PDE4D	-1.9287014	-0.9476298	down	A_21_P0011523	XLOC_l2_005692	-1.8676403	-0.9012166	down	A_23_P56404	EN1	-1.9839528	-0.9883777	down	A_23_P163087	NID2	-1.922971	-0.943337	down
A_23_P218358	FBXW10	-1.9291004	-0.94792825	down	A_24_P83437	ZNF326	-1.8681422	-0.9016043	down	A_24_P932736	HMBOX1	-1.9840118	-0.9884206	down	A_33_P3567967	LINC01949	-1.9234844	-0.9437221	down
A_33_P3311791	ZNF749	-1.9294494	-0.94818926	down	A_22_P00012814	ABI2	-1.8683251	-0.90174556	down	A_23_P155939	ZNF595	-1.9842156	-0.9885688	down	A_21_P0001988	AC1166091	-1.9244801	-0.94446874	down
A_21_P0010326	AP001056.2	-1.9310092	-0.949355	down	A_33_P3389649	PDE4D	-1.8689259	-0.9022094	down	A_19_P00802433	LINC01564	-1.9857683	-0.98969734	down	A_21_P0005655	LOC105379242	-1.9253316	-0.9451069	down
A_22_P00007761	ARHGAP26-IT1	-1.9314235	-0.9496646	down	A_23_P366376	CRIPTO	-1.8695908	-0.90272254	down	A_33_P3252083	GRIP1	-1.9884568	-0.99164927	down	A_22_P00010187	RP11_1060J157	-1.9265941	-0.9460527	down
A_21_P0010535	XLOC_l2_000297	-1.931456	-0.9496888	down	A_21_P0013791	HNRNPM	-1.8697788	-0.90286756	down	A_22_P00022216	PTEN	-1.9894599	-0.9923768	down	A_33_P3315263	KRT79	-1.9281069	-0.94718504	down
A_33_P3795707	SNORA16B	-1.9323137	-0.9503293	down	A_22_P00008907	KLHL5	-1.8715746	-0.9042526	down	A_21_P0013758	LOC105373155	-1.9918027	-0.9940747	down	A_33_P3309734	CFAP65	-1.9282818	-0.94731593	down
A_21_P0000485	SNORD77	-1.9334742	-0.95119554	down	A_24_P932736	HMBOX1	-1.8724873	-0.904956	down	A_33_P3332414	ABCB1	-1.993306	-0.99516326	down	A_33_P3412428	ADAM32	-1.9290285	-0.9478745	down
A_22_P00019500	FGF10-AS1	-1.9344757	-0.95194256	down	A_21_P0012794	LOC124900272	-1.873187	-0.9054949	down	A_21_P0000116	MID1	-1.9956269	-0.996842	down	A_33_P3244998	OR2L2	-1.9294924	-0.9482213	down
A_21_P0012504	LINC02046	-1.9347615	-0.95215577	down	A_23_P360542	LINC00470	-1.8734176	-0.90567255	down	A_22_P00019500	FGF10-AS1	-2.0004027	-1.0002904	down	A_33_P3268989	ASCC1	-1.9298033	-0.9484538	down
A_21_P0003413	RP11_292D42	-1.9347702	-0.95216227	down	A_22_P00016184	LINC02896	-1.873881	-0.90602934	down	A_22_P00001050	NBPF8	-2.0014858	-1.0010713	down	A_33_P3423700	LOC100131829	-1.9298133	-0.94846123	down
A_23_P431853	MT-ND2	-1.9371431	-0.95393056	down	A_24_P841677	BCLAF3	-1.8748775	-0.90679634	down	A_33_P3217490	FAM230E	-2.002263	-1.0016315	down	A_21_P0011951	XLOC_l2_008203	-1.930107	-0.9486808	down
A_33_P3776564	LOC158434	-1.9381684	-0.9546939	down	A_23_P405110	CDC14A	-1.8750678	-0.9069428	down	A_23_P355993	ZNF614	-2.0036306	-1.0026165	down	A_23_P212423	XYLB	-1.9301449	-0.9487092	down
A_22_P00022871	LOC101928894	-1.9386067	-0.9550202	down	A_23_P362759	PRDM5	-1.8756669	-0.9074036	down	A_21_P0012080	CYTOR	-2.004575	-1.0032964	down	A_22_P00008254	MYO16-AS1	-1.932307	-0.9503243	down
A_21_P0013791	HNRNPM	-1.9406135	-0.9565128	down	A_22_P00012555	LINC00603	-1.8760216	-0.90767646	down	A_22_P00006071	DNAJC9-AS1	-2.0055733	-1.0040146	down	A_21_P0004390	linc-PPAP2A-2	-1.9323084	-0.9503254	down
A_22_P00016783	RP5_916O112	-1.9415028	-0.9571738	down	A_33_P3306894	KIAA1549L	-1.8761021	-0.9077383	down	A_22_P00016085	CTC_458I22	-2.0062878	-1.0045285	down	A_24_P383850	EIF4G3	-1.9325218	-0.9504847	down
A_33_P3650353	SNORA33	-1.9416814	-0.9573065	down	A_22_P00000600	LINC01989	-1.876799	-0.9082742	down	A_21_P0010504	HOTAIR	-2.0067976	-1.0048951	down	A_22_P00005781	TNRC6B-DT	-1.9330965	-0.95091367	down
A_22_P00025088	RP11_388K122	-1.9438367	-0.958907	down	A_33_P3304533	RNF207	-1.87881	-0.9098192	down	A_22_P00021652	DENND3-AS1	-2.0126448	-1.0090926	down	A_33_P3243832	ZEB2	-1.9348357	-0.952211	down
A_19_P00803685	ANKRD33B	-1.9487121	-0.96252096	down	A_24_P269129	ZDHHC14	-1.8798631	-0.9106276	down	A_22_P00014715	RP3_404F185	-2.012988	-1.0093386	down	A_22_P00008322	lnc-ITGB8-4	-1.9358346	-0.9529557	down
A_21_P0006895	LOC105378429	-1.9491602	-0.96285266	down	A_21_P0013980	LOC124905466	-1.8822663	-0.9124707	down	A_24_P288915	CCDC144BP	-2.014626	-1.010512	down	A_33_P3239148	ZNF548	-1.93746	-0.9541665	down
A_22_P00002899	CSN1S2BP	-1.9497285	-0.9632732	down	A_21_P0013966	lnc-DHX40-1	-1.8823284	-0.9125184	down	A_33_P3258003	ANKS1B	-2.0148058	-1.0106407	down	A_23_P73667	RIBC1	-1.937732	-0.95436907	down
A_33_P3390107	RNA18SN5	-1.9500242	-0.96349204	down	A_33_P3315169	OR5D17P	-1.8823973	-0.9125712	down	A_21_P0003972	RP1_167G202	-2.01546	-1.0111091	down	A_24_P303815	UHRF2	-1.938355	-0.9548328	down
A_21_P0000155	PSMC2	-1.9501077	-0.9635538	down	A_22_P00015970	PMP22	-1.8833622	-0.91331047	down	A_33_P3380311	ATRX	-2.0188758	-1.0135522	down	A_33_P3415395	SPTLC3	-1.9394077	-0.9556161	down
A_33_P3265956	CBFA2T2	-1.9503685	-0.9637468	down	A_33_P3404097	PGM5P2	-1.8847611	-0.9143816	down	A_21_P0002907	LINC02068	-2.0195875	-1.0140607	down	A_33_P3221916	LOC105374796	-1.9400287	-0.956078	down
A_21_P0011808	ANKRD36	-1.9508123	-0.96407497	down	A_33_P3351120	TXNRD1	-1.8862691	-0.9155355	down	A_33_P3283592	SPATA31J1	-2.0201807	-1.0144844	down	A_33_P3263906	TUBE1	-1.9409974	-0.9567982	down
A_22_P00008761	LOC101929551	-1.9511793	-0.9643463	down	A_33_P3270197	DIS3L2	-1.8867453	-0.9158997	down	A_21_P0005417	LINC03076	-2.0214386	-1.0153824	down	A_21_P0005907	lnc-FAM84B-8	-1.9414443	-0.9571303	down
A_22_P00015287	CTD_2154I112	-1.9520448	-0.9649862	down	A_22_P00008870	KLHL6-AS1	-1.8872584	-0.916292	down	A_24_P212811	ANKRD34A	-2.0243297	-1.0174443	down	A_33_P3541279	MIR4755	-1.9415079	-0.95717764	down
A_23_P79794	TGIF2	-1.9529527	-0.965657	down	A_21_P0001821	LOC105373418	-1.8874638	-0.91644895	down	A_22_P00011561	DIAPH2-AS1	-2.024446	-1.0175271	down	A_33_P3243008	KCNU1	-1.9421121	-0.95762646	down
A_22_P00018460	LINC02233	-1.9529567	-0.96566	down	A_21_P0000312	SNORA14B	-1.8887118	-0.9174026	down	A_33_P3346871	WEE1	-2.0315335	-1.0225692	down	A_21_P0000307	SNORA2B	-1.9432266	-0.95845413	down
A_22_P00022724	LINC01812	-1.9544464	-0.96676004	down	A_32_P506854	MAGEB17-AS1	-1.8893609	-0.9178983	down	A_22_P00012149	LINC02161	-2.0352921	-1.0252359	down	A_23_P416395	STC2	-1.9458959	-0.96043456	down
A_33_P3321130	DENND3	-1.9544666	-0.96677494	down	A_24_P88696	SCG2	-1.8902124	-0.91854835	down	A_21_P0004970	LOC124901462	-2.036323	-1.0259665	down	A_22_P00011417	AC1279042	-1.9462075	-0.9606656	down
A_21_P0000606	LINC00927	-1.9548264	-0.9670405	down	A_22_P00023014	IL1R1-AS1	-1.8905363	-0.9187956	down	A_21_P0006768	LINC02671	-2.0378857	-1.0270731	down	A_19_P00315603	FTX	-1.9480519	-0.96203214	down
A_33_P3265224	CEP68	-1.9559822	-0.96789324	down	A_21_P0001550	CCDC18-AS1	-1.8909124	-0.9190825	down	A_33_P3281745	RP11_123B32	-2.0403218	-1.0287968	down	A_33_P3367899	FRAT1	-1.9504005	-0.9637704	down
A_33_P3268089	OR51I2	-1.9607838	-0.9714305	down	A_23_P59138	POU5F1	-1.8917298	-0.91970605	down	A_24_P157156	CCDC150	-2.0428004	-1.0305483	down	A_33_P3268900	GASK1A	-1.9507108	-0.96399987	down
A_22_P00003797	E2F3-IT1	-1.9621239	-0.97241616	down	A_33_P3280993	HCG18	-1.8917865	-0.91974926	down	A_21_P0007476	LINC00592	-2.044348	-1.0316408	down	A_33_P3234855	UTRN	-1.9518615	-0.9648507	down
A_22_P00009038	AC0841173	-1.9627882	-0.97290456	down	A_22_P00003919	RP11_26L203	-1.8952307	-0.9223734	down	A_22_P00008145	SNHG26	-2.0473766	-1.0337765	down	A_22_P00013843	RP11_152H184	-1.9519353	-0.96490526	down
A_33_P3353116	SHBG	-1.9644257	-0.97410756	down	A_22_P00021017	LINC01028	-1.8958446	-0.9228407	down	A_23_P215534	RBM33	-2.0491533	-1.035028	down	A_24_P16950	ZNF160	-1.9539046	-0.9663601	down
A_21_P0001988	AC1166091	-1.9650137	-0.9745394	down	A_21_P0013758	LOC105373155	-1.8964404	-0.92329407	down	A_24_P418816	GPX7	-2.0494344	-1.0352257	down	A_21_P0000751	PSMD6-AS2	-1.9539787	-0.96641475	down
A_33_P3354291	KIAA1656	-1.9652705	-0.9747279	down	A_23_P402751	MT-CO2	-1.8965942	-0.923411	down	A_33_P3269598	ERCC6L2	-2.0524514	-1.037348	down	A_21_P0012236	NF1	-1.9540727	-0.9664841	down
A_33_P3319625	NFIA	-1.9655592	-0.9749399	down	A_22_P00001316	PRDM8-AS1	-1.8975812	-0.9241616	down	A_21_P0007674	lnc-P2RX2-1	-2.0545194	-1.038801	down	A_21_P0001014	LOC102723321	-1.955397	-0.9674615	down
A_22_P00001083	RP11_517I31	-1.966097	-0.9753345	down	A_21_P0014800	MMP25-AS1	-1.8988061	-0.9250926	down	A_22_P00003937	GCOM1	-2.0558305	-1.0397213	down	A_21_P0001603	LINC01350	-1.9555215	-0.9675534	down
A_32_P109604	ANKRD20A12P	-1.9676163	-0.9764489	down	A_33_P3372526	MDH1B	-1.8989601	-0.92520964	down	A_33_P3541279	MIR4755	-2.0595655	-1.04234	down	A_21_P0013727	LOC100132004	-1.9575629	-0.9690587	down
A_24_P358084	NPIPB2	-1.9678584	-0.9766264	down	A_21_P0006650	LINC02676	-1.9010183	-0.9267724	down	A_21_P0012504	LINC02046	-2.0606425	-1.0430942	down	A_22_P00011979	RP11_268F13	-1.9582603	-0.96957254	down
A_21_P0005539	lnc-ACTR3C-2	-1.9682658	-0.976925	down	A_22_P00017968	KCNMB2-AS1	-1.9012749	-0.92696714	down	A_21_P0013578	LOC124906858	-2.0624385	-1.0443511	down	A_21_P0012309	DGCR5	-1.9594276	-0.9704323	down
A_21_P0011276	DUXAP9	-1.9686292	-0.97719145	down	A_21_P0008347	lnc-FUT8-1	-1.9013907	-0.927055	down	A_22_P00000833	LOC124902418	-2.066756	-1.047368	down	A_33_P3405204	ANKRD34C-AS1	-1.9630077	-0.97306585	down
A_21_P0000711	SRD5A3-AS1	-1.9703686	-0.97846556	down	A_21_P0009441	lnc-SMCHD1-1	-1.9029369	-0.9282277	down	A_21_P0010719	lnc-RP3-377D14.1.1-3	-2.0668805	-1.047455	down	A_23_P117387	MIA2	-1.9636528	-0.9735399	down
A_21_P0014650	ANKRD42-DT	-1.9706641	-0.9786819	down	A_33_P3281224	SSU72L4	-1.9030746	-0.9283321	down	A_33_P3308740	RANBP2	-2.067445	-1.0478489	down	A_24_P294851	TRIM38	-1.9651371	-0.97463	down
A_24_P240242	MAP4	-1.9716891	-0.9794321	down	A_33_P3232871	TMEM239	-1.9043548	-0.92930233	down	A_21_P0005210	LINC03016	-2.07237	-1.0512817	down	A_24_P333571	ARHGAP29	-1.9670675	-0.97604644	down
A_21_P0012328	LINC03124	-1.9741328	-0.981219	down	A_33_P3421303	GRM6	-1.9060872	-0.93061405	down	A_22_P00015150	LOC105378085	-2.0729396	-1.0516782	down	A_24_P246777	NSA2P3	-1.9680119	-0.9767389	down
A_33_P3393543	CTD_3064H184	-1.9746931	-0.9816284	down	A_21_P0004390	linc-PPAP2A-2	-1.906365	-0.9308244	down	A_24_P333571	ARHGAP29	-2.0736713	-1.0521873	down	A_21_P0005818	LINC01605	-1.9700444	-0.9782281	down
A_33_P3223990	TPM3	-1.976738	-0.98312163	down	A_21_P0002234	LINC02831	-1.907796	-0.93190694	down	A_21_P0006019	LOC101927358	-2.0737133	-1.0522165	down	A_33_P3412900	CBLN3	-1.9703143	-0.9784258	down
A_33_P3219121	KALRN	-1.9768084	-0.9831731	down	A_33_P3308585	C1RL-AS1	-1.9080743	-0.93211734	down	A_22_P00007350	RHOA-IT1	-2.0747638	-1.052947	down	A_33_P3256760	HOXB-AS3	-1.971951	-0.97962373	down
A_33_P3237948	TCHHL1	-1.9777191	-0.9838375	down	A_21_P0000375	SNORD19	-1.9098396	-0.93345153	down	A_21_P0002965	lnc-SYNPR-1	-2.0787463	-1.0557137	down	A_33_P3282364	RP11_273B201	-1.9735135	-0.9807664	down
A_22_P00006071	DNAJC9-AS1	-1.9783844	-0.9843228	down	A_21_P0005818	LINC01605	-1.9110852	-0.9343921	down	A_33_P3412335	HBeAg	-2.0805717	-1.0569799	down	A_32_P221907	TSBP1	-1.9765106	-0.9829557	down
A_21_P0001798	LINC01923	-1.9798963	-0.9854249	down	A_33_P3382105	AL590807.1	-1.911614	-0.9347912	down	A_21_P0001014	LOC102723321	-2.0842636	-1.0595378	down	A_22_P00012149	LINC02161	-1.9766837	-0.98308206	down
A_21_P0010942	FAM25A	-1.9806399	-0.9859666	down	A_33_P3416513	C8orf74	-1.9122288	-0.93525517	down	A_21_P0005807	lnc-GFRA2-1	-2.0847902	-1.0599022	down	A_22_P00020490	LOC124903970	-1.9772135	-0.98346865	down
A_33_P3279660	ANKRD20A21P	-1.9808724	-0.98613596	down	A_21_P0006287	lnc-CDK20-1	-1.9131011	-0.9359131	down	A_33_P3271810	PHLPP2	-2.086392	-1.0610101	down	A_23_P328022	SLC5A10	-1.9781153	-0.98412657	down
A_21_P0013966	lnc-DHX40-1	-1.9811689	-0.98635185	down	A_23_P79794	TGIF2	-1.9141322	-0.9366905	down	A_33_P3239148	ZNF548	-2.0869126	-1.0613701	down	A_22_P00024217	VCL	-1.9783106	-0.98426896	down
A_23_P89062	CLUHP3	-1.9824072	-0.9872533	down	A_33_P3363445	RNASEH1	-1.9197011	-0.94088167	down	A_33_P3311493	TRHDE-AS1	-2.0890944	-1.0628777	down	A_33_P3309643	LOC154761	-1.9793631	-0.98503625	down
A_33_P3208970	ZNF683	-1.982533	-0.98734486	down	A_21_P0013922	LOC101929536	-1.9206798	-0.9416171	down	A_32_P126698	EFCAB11	-2.0903325	-1.0637325	down	A_33_P3365047	RBBP9	-1.9794463	-0.98509693	down
A_33_P3897698	TMCO1-AS1	-1.9838318	-0.9882897	down	A_21_P0008697	LOC105371021	-1.921132	-0.94195664	down	A_23_P157963	CNTLN	-2.0909762	-1.0641767	down	A_33_P3351765	KLHDC10	-1.9803048	-0.98572254	down
A_22_P00012821	SLIT3-AS2	-1.9848453	-0.98902655	down	A_33_P3247753	TSIX	-1.921758	-0.9424267	down	A_33_P3406651	ZSCAN5B	-2.091586	-1.0645974	down	A_23_P38830	ZNF552	-1.9808201	-0.9860978	down
A_21_P0010591	XLOC_l2_000727	-1.9865909	-0.99029475	down	A_22_P00025199	U913241	-1.9227971	-0.94320655	down	A_21_P0000381	SNORD70	-2.0939806	-1.066248	down	A_33_P3238685	TET2	-1.9833716	-0.987955	down
A_33_P6470440	ITFG1-AS1	-1.9881663	-0.99143845	down	A_22_P00010817	RP11_68L11	-1.9250088	-0.944865	down	A_21_P0005818	LINC01605	-2.0942328	-1.0664219	down	A_33_P3294951	TAS2R30	-1.9843136	-0.98864007	down
A_22_P00015672	RP3_465N245	-1.9888005	-0.9918986	down	A_33_P3231352	RAB33B-AS1	-1.9259143	-0.9455435	down	A_33_P3276100	URAHP	-2.0948274	-1.0668314	down	A_22_P00008037	LINC01280	-1.9859138	-0.98980296	down
A_23_P200780	TGFBR3	-1.9893649	-0.9923079	down	A_33_P3362498	ATR	-1.9265714	-0.9460356	down	A_33_P3376454	UNQ1870	-2.0951152	-1.0670296	down	A_21_P0006040	RP11_339N81	-1.9865961	-0.9902986	down
A_23_P128362	MYBPC1	-1.9899184	-0.9927093	down	A_33_P3239579	JUN-DT	-1.9276888	-0.94687223	down	A_33_P3310961	ADD3-AS1	-2.0954053	-1.0672293	down	A_21_P0000116	MID1	-1.9876821	-0.9910871	down
A_21_P0011602	USP32	-1.9933035	-0.9951614	down	A_33_P3361758	FAM227B	-1.9280455	-0.94713914	down	A_33_P3265494	PTCHD4	-2.1001017	-1.0704592	down	A_33_P3252083	GRIP1	-1.9884977	-0.99167895	down
A_33_P3312886	WWC2	-1.9951246	-0.99647886	down	A_22_P00007891	PKIB	-1.9310997	-0.9494226	down	A_33_P3226955	NRP1	-2.1009307	-1.0710286	down	A_21_P0009213	DHX33-DT	-1.9886447	-0.9917856	down
A_19_P00810085	LINC00607	-1.9966637	-0.9975914	down	A_21_P0011461	linc-NT5DC1-5	-1.9314182	-0.94966054	down	A_24_P360529	PDE7A	-2.101017	-1.0710878	down	A_22_P00002574	RP11_1260E131	-1.9914284	-0.99380356	down
A_21_P0007650	lnc-FAM101A-2	-1.9974254	-0.99814165	down	A_22_P00025849	LINC01996	-1.9317704	-0.94992363	down	A_33_P3363420	FRMD3	-2.1012945	-1.0712783	down	A_22_P00003521	RP11_118G231	-1.9917551	-0.99404025	down
A_33_P3538279	LOC114224	-1.9975843	-0.99825644	down	A_22_P00002996	KHDC1-AS1	-1.9318534	-0.9499856	down	A_23_P205575	GPR135	-2.105459	-1.0741348	down	A_23_P319874	TCAIM	-1.9930894	-0.99500644	down
A_33_P3268900	GASK1A	-1.9981264	-0.9986478	down	A_32_P146113	ARMC12	-1.931964	-0.95006824	down	A_33_P3411122	PRPS2	-2.10586	-1.0744096	down	A_23_P121926	SELENOP	-1.9967976	-0.99768806	down
A_22_P00011151	LOC124900605	-1.9996341	-0.9997361	down	A_24_P44341	UGGT2	-1.9319872	-0.9500855	down	A_23_P250385	H1-5	-2.106253	-1.0746787	down	A_23_P255714	IFT74	-1.9975545	-0.9982349	down
A_32_P121674	LOC105371592	-2.0002172	-1.0001566	down	A_21_P0000381	SNORD70	-1.9332265	-0.95101064	down	A_21_P0010123	LOC105372665	-2.106332	-1.0747329	down	A_24_P282043	ZNF28	-2.001933	-1.0013938	down
A_33_P3254412	ULK2	-2.0004454	-1.0003211	down	A_21_P0001418	AC092803.5	-1.9333355	-0.95109206	down	A_24_P910667	GAFA3	-2.1101305	-1.0773323	down	A_21_P0010286	lnc-PRDM15-1	-2.0030947	-1.0022305	down
A_22_P00005781	TNRC6B-DT	-2.0013015	-1.0009385	down	A_33_P3329023	DIPK1A	-1.9340589	-0.9516317	down	A_21_P0013470	FAM66D	-2.1111696	-1.0780425	down	A_22_P00018308	ZNF841	-2.0031643	-1.0022808	down
A_21_P0011544	LINC01976	-2.0013754	-1.0009918	down	A_22_P00016358	SLC8A1-AS1	-1.9353118	-0.952566	down	A_24_P212481	MCTP1	-2.1112902	-1.0781249	down	A_33_P3252316	LINC02277	-2.004535	-1.0032675	down
A_21_P0000096	CPXM1	-2.002032	-1.0014651	down	A_22_P00016783	RP5_916O112	-1.9353161	-0.95256925	down	A_22_P00002236	KCNMA1-AS1	-2.1128285	-1.0791756	down	A_33_P3382105	AL590807.1	-2.0052176	-1.0037588	down
A_33_P3411975	ABI3BP	-2.0020561	-1.0014824	down	A_33_P3356245	ZNF416	-1.9354355	-0.95265824	down	A_23_P163087	NID2	-2.114417	-1.0802599	down	A_21_P0006663	LINC01517	-2.005707	-1.0041108	down
A_33_P3299766	FHIP2A	-2.002478	-1.0017862	down	A_22_P00011561	DIAPH2-AS1	-1.9354376	-0.9526598	down	A_21_P0014686	LOC100507918	-2.1155105	-1.0810058	down	A_32_P226205	ZFHX2	-2.0061576	-1.004435	down
A_23_P319874	TCAIM	-2.0040815	-1.0029413	down	A_22_P00009808	ENSG00000258885	-1.936634	-0.9535513	down	A_33_P3325700	DIO2	-2.1158464	-1.0812349	down	A_33_P3308585	C1RL-AS1	-2.0063927	-1.0046041	down
A_24_P16950	ZNF160	-2.0045695	-1.0032924	down	A_23_P156809	METTL21A	-1.9367266	-0.9536203	down	A_22_P00007694	lnc-HIST1H3F-1	-2.1179745	-1.0826852	down	A_22_P00020715	RP11_1141N121	-2.0070658	-1.0050879	down
A_22_P00015970	PMP22	-2.0051544	-1.0037134	down	A_33_P3709317	SNORA28	-1.9374796	-0.95418113	down	A_33_P3405204	ANKRD34C-AS1	-2.119266	-1.0835646	down	A_24_P284584	ZNF559	-2.0092814	-1.0066797	down
A_22_P00003919	RP11_26L203	-2.0060723	-1.0043736	down	A_21_P0013036	XLOC_l2_012724	-1.9415675	-0.9572219	down	A_23_P70547	HSPA1L	-2.1197827	-1.0839164	down	A_21_P0005807	lnc-GFRA2-1	-2.010007	-1.0072005	down
A_21_P0012926	lnc-ARL4D-1	-2.006212	-1.004474	down	A_32_P126609	SMC5	-1.942028	-0.95756406	down	A_33_P3286929	LOC124903452	-2.119846	-1.0839596	down	A_22_P00008870	KLHL6-AS1	-2.0105124	-1.0075631	down
A_23_P406521	SIRPD	-2.0069628	-1.005014	down	A_19_P00804072	RNF213	-1.9423648	-0.95781416	down	A_21_P0005904	lnc-FAM84B-6	-2.12107	-1.0847921	down	A_33_P3416142	MIR181A1HG	-2.0107183	-1.0077109	down
A_19_P00321977	TALAM1	-2.0069692	-1.0050185	down	A_22_P00017756	YLPM1	-1.9425085	-0.9579209	down	A_32_P227930	C5orf52	-2.1229436	-1.086066	down	A_21_P0003240	lnc-CHMP2B-2	-2.0117378	-1.0084423	down
A_33_P3293169	AMBRA1	-2.0076447	-1.005504	down	A_19_P00809119	CASC15	-1.943804	-0.9588828	down	A_21_P0000925	LINC01341	-2.1262953	-1.088342	down	A_33_P3381943	DMTF1	-2.013248	-1.0095248	down
A_21_P0003797	SAP30-DT	-2.0080893	-1.0058234	down	A_21_P0011949	LOC124907867	-1.9439546	-0.9589945	down	A_33_P3238820	CD300H	-2.1271563	-1.088926	down	A_32_P227930	C5orf52	-2.014578	-1.0104777	down
A_33_P3230409	PWWP4	-2.0082462	-1.0059361	down	A_22_P00005898	LINC00303	-1.9443449	-0.9592841	down	A_21_P0000311	SNORA14A	-2.1341746	-1.0936782	down	A_23_P56404	EN1	-2.0147913	-1.0106304	down
A_22_P00002236	KCNMA1-AS1	-2.0085344	-1.0061432	down	A_21_P0014316	LOC105371074	-1.9452623	-0.95996475	down	A_22_P00001170	RP11_498C916	-2.1348543	-1.0941375	down	A_33_P3407469	MYH7B	-2.0163732	-1.0117626	down
A_23_P117387	MIA2	-2.0087652	-1.006309	down	A_33_P3842770	LOC101928669	-1.9457729	-0.96034336	down	A_33_P3249160	FAM47C	-2.1397405	-1.0974358	down	A_22_P00022911	GATAD1	-2.0172312	-1.0123765	down
A_22_P00006860	FLRT2-AS1	-2.0090022	-1.0064791	down	A_32_P139738	HERC2P4	-1.9460696	-0.9605633	down	A_33_P3363537	LOC124905545	-2.1401234	-1.0976939	down	A_33_P7354526	SMAD2	-2.020027	-1.0143745	down
A_23_P105368	LOC114130	-2.0113769	-1.0081834	down	A_22_P00013907	LOC124902468	-1.9461482	-0.96062154	down	A_33_P3336484	NPIPA5 (includes others)	-2.1458611	-1.1015567	down	A_23_P102988	TXNRD2	-2.020106	-1.014431	down
A_22_P00005336	lnc-DPCD-1	-2.0135453	-1.0097378	down	A_23_P34942	EVI5	-1.947152	-0.9613655	down	A_22_P00000233	CDRT4	-2.1497908	-1.1041963	down	A_33_P3233649	NADK2	-2.021015	-1.01508	down
A_33_P3380311	ATRX	-2.013579	-1.0097619	down	A_33_P3236267	LINC02503	-1.9479401	-0.96194935	down	A_32_P73796	PPM1E	-2.1525335	-1.1060357	down	A_21_P0012995	LOC124900997	-2.0213637	-1.0153289	down
A_22_P00006020	NDUFA6-DT	-2.0137117	-1.0098572	down	A_22_P00015430	RP11_68I310	-1.948127	-0.96208775	down	A_22_P00007790	HNRNPU	-2.153374	-1.1065989	down	A_24_P100016	ZNF486	-2.0214124	-1.0153637	down
A_22_P00016228	UBAC2	-2.013829	-1.0099411	down	A_21_P0012504	LINC02046	-1.9485593	-0.9624078	down	A_22_P00010535	AC0648713	-2.1550138	-1.1076971	down	A_21_P0010871	BMS1P1	-2.0217786	-1.015625	down
A_23_P396867	HM13	-2.0146337	-1.0105176	down	A_33_P3349325	RAB28	-1.9492369	-0.96290946	down	A_21_P0010562	LINC02591	-2.1579425	-1.1096565	down	A_23_P117298	F7	-2.0233963	-1.0167788	down
A_22_P00025849	LINC01996	-2.0147629	-1.0106101	down	A_23_P166993	EPHB1	-1.952068	-0.96500325	down	A_21_P0009156	CASC17	-2.1584566	-1.1100001	down	A_23_P133712	CYP39A1	-2.023843	-1.0170974	down
A_22_P00001509	CTD_2515A141	-2.014982	-1.0107669	down	A_24_P940275	FRMPD4	-1.9521824	-0.9650879	down	A_22_P00021017	LINC01028	-2.1600916	-1.1110926	down	A_22_P00001316	PRDM8-AS1	-2.025415	-1.0182176	down
A_24_P841677	BCLAF3	-2.0166216	-1.0119404	down	A_21_P0010958	LOC107984282	-1.9529487	-0.965654	down	A_21_P0014237	AOPEP	-2.1627593	-1.1128731	down	A_23_P365060	MDN1	-2.0258892	-1.0185552	down
A_33_P3233437	RP11_116K41	-2.018079	-1.0129826	down	A_21_P0000296	SNORD63	-1.953478	-0.966045	down	A_22_P00017420	CADM2-AS1	-2.163138	-1.1131257	down	A_21_P0011602	USP32	-2.0270822	-1.0194046	down
A_21_P0001684	lnc-IL12RB2-2	-2.0193067	-1.01386	down	A_21_P0014624	HDGFL3	-1.9548423	-0.9670522	down	A_22_P00012314	LOC105376271	-2.1637714	-1.113548	down	A_22_P00021043	lnc-TCF7L2-2	-2.0289834	-1.0207571	down
A_33_P3214129	LOC728061	-2.0194213	-1.013942	down	A_22_P00012389	RP5_837I246	-1.9549565	-0.9671365	down	A_33_P3365441	LHX9	-2.165345	-1.1145968	down	A_32_P73796	PPM1E	-2.029524	-1.0211415	down
A_22_P00010472	PABPC5-AS1	-2.0199938	-1.0143508	down	A_23_P157963	CNTLN	-1.9555378	-0.9675654	down	A_22_P00013380	RP11_504I133	-2.1675944	-1.1160948	down	A_22_P00006224	lnc-FAM49B-1	-2.0304055	-1.0217679	down
A_22_P00015094	RP11_332E192	-2.0213675	-1.0153317	down	A_22_P00017775	RNF157-AS1	-1.9564685	-0.9682519	down	A_22_P00017729	KIZ	-2.1679218	-1.1163127	down	A_21_P0013228	INTS4	-2.0321677	-1.0230194	down
A_22_P00017729	KIZ	-2.0226173	-1.0162234	down	A_21_P0010675	LOC105376781	-1.9575784	-0.9690701	down	A_33_P3210099	ALPK3	-2.1685169	-1.1167086	down	A_21_P0009292	LOC105371509	-2.0335617	-1.0240088	down
A_21_P0007476	LINC00592	-2.022654	-1.0162495	down	A_33_P3373139	SZT2	-1.9587504	-0.9699335	down	A_22_P00007835	LOC101927942	-2.170509	-1.1180334	down	A_21_P0000874	SMC5-DT	-2.033766	-1.0241537	down
A_21_P0010576	SEPTIN7P13	-2.0233703	-1.0167603	down	A_33_P3844650	ANGPTL2	-1.9592048	-0.97026825	down	A_21_P0013727	LOC100132004	-2.1716037	-1.1187608	down	A_33_P3400424	ZNF615	-2.0351944	-1.0251666	down
A_21_P0000655	PCGF3-AS1	-2.0236907	-1.0169888	down	A_23_P333592	ZNF547	-1.9594357	-0.97043824	down	A_33_P3422659	GDAP1	-2.1729589	-1.1196609	down	A_21_P0012399	LOC105374107	-2.035377	-1.0252961	down
A_22_P00024768	KSR2	-2.0244868	-1.0175562	down	A_33_P3280700	GPR157	-1.9595053	-0.9704895	down	A_24_P120734	LINC00525	-2.174791	-1.1208768	down	A_21_P0000346	SNORA36B	-2.0354614	-1.0253559	down
A_21_P0004184	PRELID2	-2.0248044	-1.0177824	down	A_21_P0000805	LOC100507443	-1.9614213	-0.9718994	down	A_33_P3321372	CNTNAP3B	-2.1761847	-1.1218009	down	A_21_P0012080	CYTOR	-2.0375469	-1.0268332	down
A_33_P3309734	CFAP65	-2.0250194	-1.0179358	down	A_33_P3376954	linc-CNTNAP5-8	-1.9615555	-0.97199816	down	A_21_P0005907	lnc-FAM84B-8	-2.176931	-1.1222956	down	A_23_P379601	KCNJ9	-2.0377998	-1.0270123	down
A_33_P3263906	TUBE1	-2.0255756	-1.018332	down	A_21_P0012575	lnc-MED4-5	-1.9616528	-0.9720697	down	A_19_P00811048	ZEB1-AS1	-2.1774347	-1.1226294	down	A_21_P0007219	AOX3P-AOX2P	-2.0402813	-1.0287681	down
A_23_P36187	SYT8	-2.0269437	-1.019306	down	A_23_P48414	CCNA1	-1.9634932	-0.97342265	down	A_33_P3385842	CCDC7	-2.1794088	-1.1239369	down	A_33_P3256738	ARHGEF39	-2.0406773	-1.0290481	down
A_33_P3307113	MSMP	-2.0274642	-1.0196764	down	A_19_P00800206	LINC02245	-1.9647433	-0.9743408	down	A_19_P00315603	FTX	-2.1803827	-1.1245813	down	A_33_P3305974	SNAP23	-2.042837	-1.030574	down
A_33_P3290296	BBIP1	-2.0282311	-1.0202221	down	A_21_P0013000	MTND4P35	-1.9649336	-0.9744806	down	A_33_P3319625	NFIA	-2.181282	-1.1251763	down	A_21_P0011661	lnc-ZNF680-1	-2.0437272	-1.0312026	down
A_22_P00004345	LOC105371818	-2.028694	-1.0205512	down	A_22_P00025088	RP11_388K122	-1.965497	-0.97489417	down	A_33_P3305521	ZNF507	-2.1817405	-1.1254795	down	A_22_P00022216	PTEN	-2.044466	-1.0317241	down
A_33_P3280700	GPR157	-2.0294266	-1.0210721	down	A_33_P3416142	MIR181A1HG	-1.9655329	-0.9749205	down	A_21_P0010266	LINC01266	-2.181754	-1.1254885	down	A_33_P3223522	LOC107986453	-2.0470798	-1.0335673	down
A_22_P00014293	SNX9	-2.0317547	-1.0227263	down	A_23_P257668	IFT56	-1.9703639	-0.9784621	down	A_21_P0001044	LINC01031	-2.182897	-1.1262441	down	A_33_P3411122	PRPS2	-2.049508	-1.0352776	down
A_24_P195669	MYO15B	-2.0319026	-1.0228312	down	A_21_P0014812	LOC100652823	-1.9727557	-0.9802123	down	A_23_P207213	ALDH3A1	-2.194045	-1.1335931	down	A_32_P16489	MRPL35	-2.051374	-1.0365906	down
A_22_P00008907	KLHL5	-2.0348725	-1.0249385	down	A_21_P0010942	FAM25A	-1.974742	-0.98166424	down	A_23_P383819	TBX3	-2.1947658	-1.134067	down	A_21_P0009441	lnc-SMCHD1-1	-2.0540104	-1.0384434	down
A_22_P00020608	RP11_513D52	-2.0351784	-1.0251553	down	A_21_P0005582	lnc-ARHGEF5-2	-1.977355	-0.9835719	down	A_33_P3816266	NEK2-DT	-2.1950526	-1.1342555	down	A_33_P3269598	ERCC6L2	-2.0545359	-1.0388125	down
A_33_P3243399	SLMAP	-2.0365007	-1.0260923	down	A_24_P615822	BMS1	-1.9777029	-0.9838257	down	A_22_P00005336	lnc-DPCD-1	-2.1955535	-1.1345848	down	A_22_P00003616	CD3E	-2.0556774	-1.039614	down
A_33_P3363420	FRMD3	-2.037	-1.026446	down	A_22_P00022724	LINC01812	-1.9789395	-0.9847275	down	A_21_P0010261	GATD3	-2.195843	-1.1347749	down	A_33_P3802146	LINC00504	-2.0598004	-1.0425045	down
A_22_P00005193	RP11_503E242	-2.0384917	-1.0275021	down	A_22_P00013158	RP11_30K94	-1.979106	-0.98484886	down	A_22_P00016108	AP1G2-AS1	-2.1976833	-1.1359836	down	A_33_P3283592	SPATA31J1	-2.0604305	-1.0429457	down
A_21_P0000039	DDHD2	-2.038924	-1.027808	down	A_19_P00810085	LINC00607	-1.9796321	-0.98523235	down	A_21_P0000375	SNORD19	-2.1978848	-1.1361158	down	A_21_P0002414	LOC102723389	-2.0646393	-1.0458897	down
A_33_P3387856	CENPN	-2.0394971	-1.0282135	down	A_33_P3309734	CFAP65	-1.9821007	-0.98703027	down	A_33_P3311791	ZNF749	-2.2035403	-1.1398233	down	A_33_P3384845	POFUT1	-2.0653355	-1.0463761	down
A_22_P00007769	SPOPL	-2.040344	-1.0288124	down	A_21_P0002741	TWF2-DT	-1.9847231	-0.98893774	down	A_21_P0010774	LOC105379271	-2.2053921	-1.1410352	down	A_33_P3271530	PGAP1	-2.0662584	-1.0470207	down
A_22_P00006964	GDA	-2.040732	-1.0290867	down	A_22_P00004866	RP11_44D191	-1.9849535	-0.9891052	down	A_22_P00021971	FOXP1-IT1	-2.2077374	-1.1425686	down	A_22_P00010535	AC0648713	-2.0667586	-1.0473698	down
A_23_P330836	LINC01560	-2.0409389	-1.029233	down	A_21_P0006530	LOC124905258	-1.9850312	-0.98916173	down	A_21_P0000779	MISFA	-2.2087066	-1.1432018	down	A_23_P83798	ALX1	-2.0671756	-1.047661	down
A_19_P00806930	MIPEPP3	-2.0414777	-1.0296137	down	A_22_P00012028	LOC101927055	-1.98541	-0.989437	down	A_21_P0014702	KIAA1614-AS1	-2.2101426	-1.1441394	down	A_33_P3402725	ASH1L	-2.0677483	-1.0480607	down
A_33_P3313825	TGFBR2	-2.0426764	-1.0304607	down	A_24_P72394	RBAK	-1.9857736	-0.98970115	down	A_21_P0000805	LOC100507443	-2.2149234	-1.1472567	down	A_33_P3371650	STK17B	-2.0680773	-1.0482901	down
A_22_P00007597	CRTC3-AS1	-2.0456207	-1.0325387	down	A_22_P00016141	LINC02582	-1.9860592	-0.9899086	down	A_22_P00011189	lnc-OIT3-2	-2.2180526	-1.1492937	down	A_32_P146113	ARMC12	-2.06827	-1.0484245	down
A_21_P0008820	lnc-GOLGA8J-1	-2.0468588	-1.0334115	down	A_33_P3351765	KLHDC10	-1.9868982	-0.990518	down	A_22_P00025357	ENSG00000242880	-2.2259853	-1.1544441	down	A_24_P72394	RBAK	-2.0685031	-1.0485871	down
A_32_P126609	SMC5	-2.0483825	-1.0344851	down	A_33_P3214129	LOC728061	-1.987496	-0.99095196	down	A_33_P3252316	LINC02277	-2.228988	-1.1563889	down	A_24_P349466	PRR13	-2.0692954	-1.0491396	down
A_22_P00023955	AC0094981	-2.0485857	-1.0346282	down	A_33_P3423700	LOC100131829	-1.9884751	-0.99166244	down	A_21_P0009441	lnc-SMCHD1-1	-2.2295985	-1.1567839	down	A_22_P00024660	lnc-HDDC2-3	-2.0696054	-1.0493557	down
A_21_P0013977	PCID2	-2.0487466	-1.0347415	down	A_33_P3306159	TNRC18	-1.9891478	-0.9921505	down	A_22_P00016358	SLC8A1-AS1	-2.2330143	-1.1589925	down	A_33_P3280993	HCG18	-2.0714214	-1.050621	down
A_23_P82099	NOX3	-2.0490224	-1.0349358	down	A_24_P206604	PFKFB3	-1.9891949	-0.9921846	down	A_33_P3221432	ZNF284	-2.238339	-1.1624285	down	A_23_P218358	FBXW10	-2.0724235	-1.0513189	down
A_22_P00012814	ABI2	-2.0495772	-1.0353264	down	A_22_P00005193	RP11_503E242	-1.9902554	-0.99295354	down	A_19_P00809372	linc-ATP6V0D2-1	-2.2406638	-1.1639262	down	A_22_P00001170	RP11_498C916	-2.072726	-1.0515294	down
A_33_P3212570	PYCARD-AS1	-2.054016	-1.0384475	down	A_33_P3217704	ATOSB	-1.9903361	-0.9930121	down	A_22_P00008018	LOC105371712	-2.2418015	-1.1646585	down	A_22_P00011867	LINC02695	-2.0729558	-1.0516894	down
A_21_P0013758	LOC105373155	-2.0558343	-1.039724	down	A_33_P3567967	LINC01949	-1.991365	-0.99375767	down	A_33_P3266619	LOC124902927	-2.243099	-1.1654932	down	A_33_P3897698	TMCO1-AS1	-2.0746357	-1.052858	down
A_22_P00011417	AC1279042	-2.0563788	-1.040106	down	A_22_P00015287	CTD_2154I112	-1.9914322	-0.99380636	down	A_23_P147839	EPHA5	-2.2442918	-1.1662602	down	A_33_P3315679	MLANA	-2.0760486	-1.0538402	down
A_24_P182122	MT-ND1	-2.0564868	-1.0401819	down	A_24_P131589	CD86	-1.9928141	-0.9948071	down	A_33_P3246028	DCDC2B	-2.2445967	-1.1664562	down	A_33_P3411975	ABI3BP	-2.0801501	-1.0566876	down
A_21_P0004519	LOC124901026	-2.057148	-1.0406456	down	A_21_P0009325	LOC107985090	-1.9931483	-0.99504906	down	A_33_P3271530	PGAP1	-2.2447977	-1.1665854	down	A_23_P147839	EPHA5	-2.0803714	-1.0568411	down
A_21_P0003751	AC097478.4	-2.0579028	-1.0411748	down	A_21_P0007784	LOC100996671	-1.9934447	-0.9952636	down	A_33_P3336696	MT-ND4L	-2.2459593	-1.1673318	down	A_22_P00012028	LOC101927055	-2.0805075	-1.0569355	down
A_33_P3244998	OR2L2	-2.0582604	-1.0414256	down	A_23_P396867	HM13	-1.9948069	-0.9962491	down	A_21_P0012156	LOC105372698	-2.2518396	-1.1711041	down	A_22_P00015220	AC1186532	-2.080988	-1.0572686	down
A_21_P0005075	LOC124901445	-2.059485	-1.0422837	down	A_23_P353125	FSIP1	-1.9952813	-0.99659216	down	A_22_P00024323	SLC1A3-AS1	-2.2533953	-1.1721004	down	A_21_P0008360	lnc-C14orf166B-3	-2.0836437	-1.0591086	down
A_22_P00016184	LINC02896	-2.0596337	-1.0423877	down	A_24_P740962	lnc-ZSWIM7-1	-1.9955052	-0.99675405	down	A_23_P406521	SIRPD	-2.2555194	-1.1734596	down	A_21_P0013443	LOC105375344	-2.083711	-1.0591551	down
A_21_P0008667	CARMAL	-2.0605626	-1.0430382	down	A_33_P3321055	TNFRSF19	-1.9960351	-0.99713707	down	A_33_P3306828	ZNF285CP	-2.2579627	-1.1750216	down	A_21_P0003545	RP11_404J231	-2.084489	-1.0596938	down
A_21_P0006086	LINC01508	-2.0606556	-1.0431035	down	A_24_P7143	MYO1B	-1.9961619	-0.99722874	down	A_32_P191441	C10orf90	-2.2621634	-1.1777031	down	A_21_P0005240	lnc-RSBN1L-1	-2.0845149	-1.0597117	down
A_21_P0007854	XLOC_009911	-2.0607398	-1.0431623	down	A_33_P3244998	OR2L2	-1.9963175	-0.99734116	down	A_23_P325654	TRIM42	-2.2622442	-1.1777548	down	A_21_P0005429	lnc-CPA1-1	-2.0848773	-1.0599625	down
A_33_P3336427	LOC102724637	-2.060833	-1.0432276	down	A_24_P282043	ZNF28	-1.996935	-0.99778736	down	A_21_P0004273	LOC105379053	-2.26383	-1.1787655	down	A_33_P3289960	LINC00222	-2.0873613	-1.0616803	down
A_23_P402751	MT-CO2	-2.0608466	-1.0432371	down	A_22_P00001727	FN1-DT	-2.000489	-1.0003527	down	A_19_P00318559	PURPL	-2.2654455	-1.1797948	down	A_22_P00017811	RC3H1-DT	-2.0877237	-1.0619308	down
A_22_P00010431	N4BP2	-2.0619795	-1.0440301	down	A_33_P3503937	PM20D1-AS1	-2.0014825	-1.0010691	down	A_21_P0004220	LINC02236	-2.2681668	-1.1815267	down	A_24_P206624	FGFR2	-2.0877604	-1.0619562	down
A_32_P126698	EFCAB11	-2.0620327	-1.0440671	down	A_21_P0004423	lnc-ARRDC3-1	-2.0037656	-1.0027137	down	A_33_P3877992	LACTB2-AS1	-2.269921	-1.1826421	down	A_23_P102607	CHD6	-2.0887501	-1.0626398	down
A_22_P00018902	LOC107984413	-2.0620937	-1.04411	down	A_22_P00017762	CCNT2-AS1	-2.004441	-1.0032	down	A_21_P0014576	LF384694	-2.2710896	-1.1833847	down	A_21_P0003972	RP1_167G202	-2.0892296	-1.0629711	down
A_22_P00003521	RP11_118G231	-2.0643854	-1.0457124	down	A_22_P00013891	RP5_867C244	-2.0056581	-1.0040756	down	A_33_P3312638	ZNF780B	-2.2743874	-1.185478	down	A_23_P51002	SULT1C2	-2.0900617	-1.0635455	down
A_33_P3423700	LOC100131829	-2.0656104	-1.0465682	down	A_33_P3381816	INVS	-2.0060859	-1.0043833	down	A_21_P0003240	lnc-CHMP2B-2	-2.274631	-1.1856325	down	A_21_P0010562	LINC02591	-2.0914342	-1.0644927	down
A_21_P0000636	TRAF3IP2-AS1	-2.0662422	-1.0470093	down	A_33_P3524912	LOC283038	-2.0064242	-1.0046266	down	A_21_P0013500	XLOC_l2_014294	-2.27735	-1.187356	down	A_21_P0007793	LINC02376	-2.0939155	-1.0662032	down
A_33_P3323054	CTD_2014B163	-2.0663464	-1.0470822	down	A_21_P0013826	CTDSPL2P1	-2.0075371	-1.0054266	down	A_22_P00012962	LOC105374820	-2.2798145	-1.1889164	down	A_23_P216052	FAM83A	-2.0950875	-1.0670105	down
A_33_P3321055	TNFRSF19	-2.0665166	-1.0472009	down	A_21_P0012759	LINC02436	-2.0077326	-1.0055671	down	A_22_P00008031	LOC102723446	-2.2850666	-1.1922362	down	A_33_P3248004	LINC02687	-2.0990517	-1.0697378	down
A_21_P0014029	SPIDR	-2.0667806	-1.0473852	down	A_23_P156708	TNXB	-2.0096226	-1.0069246	down	A_33_P3404824	ZNF300	-2.286704	-1.1932696	down	A_23_P360542	LINC00470	-2.1001763	-1.0705104	down
A_22_P00010297	LINC02199	-2.0736947	-1.0522035	down	A_21_P0004750	RUNX2-AS1	-2.0097032	-1.0069824	down	A_22_P00006558	FLRT1	-2.2887106	-1.194535	down	A_33_P3336484	NPIPA5 (includes others)	-2.1024847	-1.0720953	down
A_21_P0007674	lnc-P2RX2-1	-2.0750854	-1.0531707	down	A_33_P3353116	SHBG	-2.010108	-1.0072731	down	A_21_P0013443	LOC105375344	-2.2928624	-1.1971498	down	A_33_P3332724	ALMS1	-2.103474	-1.0727739	down
A_33_P3236416	GPR179	-2.0769687	-1.0544795	down	A_21_P0005658	LINC02021	-2.012546	-1.0090218	down	A_22_P00006385	CTC_575N71	-2.2942152	-1.1980008	down	A_33_P3363420	FRMD3	-2.1035542	-1.072829	down
A_21_P0001374	NBPF15	-2.0769918	-1.0544956	down	A_22_P00009067	TPRG1-AS1	-2.014033	-1.0100874	down	A_33_P3696837	MAP3K20-AS1	-2.2996192	-1.2013949	down	A_33_P3282023	MCF2L	-2.1039267	-1.0730845	down
A_21_P0007219	AOX3P-AOX2P	-2.0790281	-1.0559093	down	A_21_P0005577	linc-LRGUK-2	-2.0148141	-1.0106468	down	A_22_P00015104	SKAP1-AS2	-2.3045223	-1.2044677	down	A_21_P0010942	FAM25A	-2.1043696	-1.0733881	down
A_23_P34942	EVI5	-2.0792885	-1.05609	down	A_22_P00019500	FGF10-AS1	-2.015083	-1.0108393	down	A_22_P00010187	RP11_1060J157	-2.3120105	-1.2091479	down	A_22_P00001715	MIR194-2HG	-2.1044466	-1.0734409	down
A_22_P00016419	RP4_622L57	-2.07951	-1.0562437	down	A_33_P3373348	AFF3	-2.017003	-1.0122132	down	A_23_P156708	TNXB	-2.3137906	-1.2102582	down	A_22_P00006385	CTC_575N71	-2.1049867	-1.073811	down
A_24_P940275	FRMPD4	-2.0801735	-1.0567038	down	A_22_P00008145	SNHG26	-2.0174809	-1.012555	down	A_19_P00315584	LOC100130691	-2.3146322	-1.210783	down	A_33_P3416420	ZUP1	-2.105796	-1.0743657	down
A_21_P0001704	NBPF9	-2.082133	-1.0580623	down	A_24_P870101	PDXDC2P-NPIPB14P	-2.0177643	-1.0127577	down	A_21_P0014812	LOC100652823	-2.3190966	-1.2135628	down	A_33_P3696837	MAP3K20-AS1	-2.1076994	-1.075669	down
A_21_P0000153	NR3C1	-2.0823238	-1.0581944	down	A_21_P0001292	LINC01738	-2.0180151	-1.012937	down	A_33_P3276062	LOC124900837	-2.3202486	-1.2142794	down	A_21_P0010854	AKR1C8	-2.1094472	-1.0768651	down
A_22_P00007350	RHOA-IT1	-2.0840337	-1.0593786	down	A_21_P0000368	SNORD5	-2.0194533	-1.0139648	down	A_21_P0014047	C4A	-2.325172	-1.2173374	down	A_33_P3293432	LRRC37A3	-2.1114047	-1.0782031	down
A_22_P00008018	LOC105371712	-2.0846474	-1.0598034	down	A_21_P0010266	LINC01266	-2.0196786	-1.0141257	down	A_24_P205994	EPGN	-2.325533	-1.2175614	down	A_32_P161762	RUNX2	-2.112215	-1.0787567	down
A_24_P926400	GGA1	-2.0860543	-1.0607767	down	A_21_P0003910	lnc-RP11-487E13.1.1-1	-2.0208719	-1.0149778	down	A_33_P3380762	HSD52	-2.326815	-1.2183565	down	A_21_P0012739	LINC02615	-2.1125948	-1.0790161	down
A_32_P58280	EXOC6	-2.0866604	-1.0611957	down	A_33_P3299766	FHIP2A	-2.021039	-1.0150971	down	A_21_P0003545	RP11_404J231	-2.3314953	-1.2212555	down	A_22_P00024824	TTC23-AS1	-2.1143105	-1.0801873	down
A_33_P3220390	WTAP	-2.0871968	-1.0615667	down	A_23_P412029	PUS10	-2.0217655	-1.0156157	down	A_21_P0007793	LINC02376	-2.3317773	-1.2214301	down	A_23_P16694	CPS1-IT1	-2.1163526	-1.0815799	down
A_23_P76245	SCN8A	-2.0873837	-1.0616958	down	A_23_P121413	DNAJB8	-2.0219524	-1.015749	down	A_33_P3897698	TMCO1-AS1	-2.3416965	-1.2275541	down	A_21_P0000925	LINC01341	-2.117225	-1.0821745	down
A_21_P0000007	SRRM5	-2.0878923	-1.0620472	down	A_33_P3280003	HERC2	-2.0220585	-1.0158248	down	A_22_P00023177	lnc-VTI1A-3	-2.3432848	-1.2285323	down	A_21_P0014237	AOPEP	-2.117272	-1.0822065	down
A_22_P00013158	RP11_30K94	-2.091895	-1.0648105	down	A_21_P0010684	LINC01409	-2.023311	-1.016718	down	A_33_P3270197	DIS3L2	-2.34378	-1.2288371	down	A_22_P00000439	RP11_3K162	-2.117507	-1.0823667	down
A_22_P00003937	GCOM1	-2.0926144	-1.0653065	down	A_23_P343237	ANGEL2	-2.0234349	-1.0168065	down	A_24_P358084	NPIPB2	-2.348556	-1.2317741	down	A_21_P0013143	LOC105377858	-2.1182296	-1.0828589	down
A_24_P382401	ZNF791	-2.095171	-1.067068	down	A_33_P3316052	CA5BP1-CA5B	-2.0238585	-1.0171084	down	A_21_P0000354	SCARNA8	-2.3489172	-1.2319959	down	A_33_P3324415	LOC642414	-2.1192727	-1.0835693	down
A_22_P00021409	MAGI1-AS1	-2.096267	-1.0678225	down	A_33_P3365228	SEMA5B	-2.026124	-1.0187224	down	A_19_P00317042	GARS1-DT	-2.3491867	-1.2321613	down	A_22_P00002147	MIR3667HG	-2.1199176	-1.0840082	down
A_33_P3416513	C8orf74	-2.0973175	-1.0685452	down	A_33_P3290296	BBIP1	-2.0281022	-1.0201304	down	A_33_P3399765	COL14A1	-2.3492503	-1.2322004	down	A_22_P00016533	ATXN7L3-AS1	-2.1199224	-1.0840114	down
A_22_P00018537	RP11_524F111	-2.0986347	-1.0694511	down	A_33_P3328772	PLEKHA5	-2.0287535	-1.0205936	down	A_21_P0001684	lnc-IL12RB2-2	-2.353412	-1.2347538	down	A_21_P0001064	LINC01653	-2.1200786	-1.0841178	down
A_22_P00012748	DCXR-DT	-2.0990467	-1.0697342	down	A_33_P3238685	TET2	-2.0288875	-1.0206889	down	A_22_P00023251	LOC100652999	-2.353797	-1.2349899	down	A_21_P0000805	LOC100507443	-2.1206982	-1.0845393	down
A_21_P0010266	LINC01266	-2.1005006	-1.0707332	down	A_33_P3270019	NCOA2	-2.032165	-1.0230175	down	A_33_P3305373	OR8K1	-2.3565798	-1.2366945	down	A_33_P3307113	MSMP	-2.1211274	-1.0848312	down
A_23_P86710	FRMPD2	-2.1018486	-1.0716587	down	A_33_P3271530	PGAP1	-2.0326178	-1.0233389	down	A_21_P0003839	AC019131.3	-2.3576016	-1.23732	down	A_33_P3325700	DIO2	-2.121677	-1.085205	down
A_21_P0000138	BTN2A2	-2.1020997	-1.071831	down	A_22_P00003937	GCOM1	-2.0349865	-1.0250193	down	A_23_P362759	PRDM5	-2.3589876	-1.2381678	down	A_21_P0010266	LINC01266	-2.12238	-1.085683	down
A_24_P178396	SPDYE2/SPDYE2B	-2.1053154	-1.0740365	down	A_21_P0014060	PIGC	-2.0354369	-1.0253385	down	A_33_P3392882	NCKAP5	-2.3619928	-1.2400047	down	A_21_P0007911	LINC00382	-2.1241539	-1.0868883	down
A_23_P109382	GSC2	-2.1056623	-1.0742741	down	A_22_P00015762	AC0159332	-2.0359983	-1.0257363	down	A_33_P3293869	TIAL1	-2.368626	-1.2440505	down	A_33_P3249394	CACNA1C	-2.1251192	-1.0875438	down
A_21_P0014800	MMP25-AS1	-2.1070304	-1.075211	down	A_22_P00014293	SNX9	-2.0382514	-1.0273321	down	A_24_P314786	SLC4A10	-2.370961	-1.2454718	down	A_33_P3393543	CTD_3064H184	-2.128088	-1.0895578	down
A_23_P82975	VPS13B	-2.1080704	-1.0759231	down	A_33_P3411975	ABI3BP	-2.0382895	-1.027359	down	A_21_P0004993	LOC124901245	-2.3728938	-1.2466475	down	A_33_P3349325	RAB28	-2.1290288	-1.0901954	down
A_22_P00017312	RP11_667M192	-2.1092672	-1.0767419	down	A_22_P00016579	lnc-TNFRSF21-1	-2.038329	-1.0273868	down	A_33_P3324415	LOC642414	-2.3742125	-1.247449	down	A_23_P127557	KBTBD3	-2.1296809	-1.0906373	down
A_21_P0000375	SNORD19	-2.1116352	-1.0783606	down	A_21_P0000874	SMC5-DT	-2.0398111	-1.0284356	down	A_22_P00003469	RP11_839G91	-2.3785906	-1.2501069	down	A_22_P00010163	lnc-MRPS17-1	-2.134055	-1.0935973	down
A_33_P3504187	LOC780529	-2.1118987	-1.0785407	down	A_33_P3317543	GTF2IRD2	-2.0408425	-1.0291648	down	A_22_P00008907	KLHL5	-2.3835785	-1.2531291	down	A_22_P00006860	FLRT2-AS1	-2.1348414	-1.0941288	down
A_21_P0000368	SNORD5	-2.1125329	-1.0789738	down	A_33_P3249037	PRRG3	-2.041636	-1.0297257	down	A_23_P309989	ATG14	-2.3882306	-1.2559421	down	A_33_P3304824	LINC00618	-2.1359289	-1.0948635	down
A_22_P00001559	CTD_2002H82	-2.1125402	-1.0789789	down	A_24_P296907	THAP8	-2.0418084	-1.0298475	down	A_19_P00803124	LINC02028	-2.3907678	-1.2574741	down	A_21_P0014262	CD44-DT	-2.1412609	-1.0984606	down
A_33_P3272568	PRDX4	-2.114601	-1.0803853	down	A_33_P3380311	ATRX	-2.042899	-1.0306178	down	A_21_P0001464	LINC02606	-2.395012	-1.2600329	down	A_33_P3271810	PHLPP2	-2.142545	-1.0993254	down
A_21_P0012759	LINC02436	-2.1155174	-1.0810106	down	A_22_P00022715	LOC102724955	-2.044014	-1.0314051	down	A_33_P3406530	HMGN2P31	-2.3952637	-1.2601845	down	A_33_P3409939	GNAT3	-2.1440334	-1.1003274	down
A_33_P3414127	ZNF260	-2.115858	-1.0812429	down	A_21_P0007623	lnc-FICD-1	-2.0444958	-1.0317452	down	A_23_P16694	CPS1-IT1	-2.395612	-1.2603943	down	A_23_P166993	EPHB1	-2.1468444	-1.1022177	down
A_22_P00016579	lnc-TNFRSF21-1	-2.117224	-1.0821738	down	A_23_P393727	NRP2	-2.044508	-1.0317537	down	A_23_P353125	FSIP1	-2.395632	-1.2604063	down	A_33_P3367196	CNTNAP2	-2.1485476	-1.1033618	down
A_33_P3361229	RAD9B	-2.1173544	-1.0822628	down	A_21_P0000039	DDHD2	-2.0456197	-1.0325379	down	A_23_P254212	RPA4	-2.3978117	-1.2617183	down	A_33_P3247372	TPTEP1	-2.1492934	-1.1038625	down
A_22_P00014648	GLIS3-AS2	-2.1175125	-1.0823705	down	A_33_P3220137	LHFPL1	-2.0460896	-1.0328693	down	A_22_P00003738	ENSG00000293015	-2.3998535	-1.2629464	down	A_33_P3376454	UNQ1870	-2.1496751	-1.1041186	down
A_21_P0013036	XLOC_l2_012724	-2.119022	-1.0833985	down	A_33_P3249160	FAM47C	-2.0462027	-1.0329491	down	A_22_P00009424	LYPLA1	-2.4122915	-1.2704043	down	A_22_P00012814	ABI2	-2.1497934	-1.104198	down
A_21_P0000381	SNORD70	-2.1191149	-1.0834618	down	A_33_P3396120	ZNF594	-2.0494974	-1.0352701	down	A_22_P00024824	TTC23-AS1	-2.4132433	-1.2709733	down	A_22_P00023533	RP11_1082A31	-2.1508029	-1.1048753	down
A_22_P00001316	PRDM8-AS1	-2.1196985	-1.0838591	down	A_21_P0000092	ZBED6	-2.0508704	-1.0362364	down	A_21_P0012794	LOC124900272	-2.4141555	-1.2715186	down	A_23_P13338	INTS5	-2.1522279	-1.1058308	down
A_22_P00012683	CCDC187	-2.1206489	-1.0845058	down	A_24_P418816	GPX7	-2.0509677	-1.0363047	down	A_21_P0003797	SAP30-DT	-2.418631	-1.2741907	down	A_21_P0006686	NUTM2A-AS1	-2.1533964	-1.1066139	down
A_22_P00004308	RP11_115E191	-2.1281612	-1.0896075	down	A_22_P00016228	UBAC2	-2.0517662	-1.0368663	down	A_21_P0012739	LINC02615	-2.430253	-1.2811065	down	A_23_P380208	VEPH1	-2.15471	-1.1074938	down
A_21_P0011461	linc-NT5DC1-5	-2.1335886	-1.093282	down	A_21_P0000770	DIAPH1-AS1	-2.0522974	-1.0372398	down	A_33_P3328937	TLK2	-2.430409	-1.2811991	down	A_22_P00003812	LOC124902782	-2.1564054	-1.1086285	down
A_33_P3325700	DIO2	-2.1338043	-1.0934279	down	A_23_P50735	ZNF181	-2.0531042	-1.0378067	down	A_22_P00021895	lnc-CTNNA1-1	-2.4340842	-1.2833791	down	A_24_P827	SUPT3H	-2.156673	-1.1088074	down
A_23_P315212	NTSR2	-2.136186	-1.0950372	down	A_22_P00007769	SPOPL	-2.055194	-1.0392745	down	A_33_P3416142	MIR181A1HG	-2.4375286	-1.2854191	down	A_21_P0012461	RPL32P3	-2.156839	-1.1089184	down
A_23_P156708	TNXB	-2.1386886	-1.0967264	down	A_22_P00003859	CDC42-IT1	-2.0557837	-1.0396885	down	A_33_P3396851	linc-SIAH2	-2.4378002	-1.2855799	down	A_33_P3289536	SNX10	-2.1621084	-1.1124389	down
A_22_P00012028	LOC101927055	-2.1387997	-1.0968014	down	A_21_P0013443	LOC105375344	-2.0567715	-1.0403816	down	A_23_P90320	ZNF221	-2.438865	-1.2862098	down	A_33_P3265270	SLC17A5	-2.1626039	-1.1127694	down
A_33_P3802146	LINC00504	-2.1401448	-1.0977085	down	A_23_P90320	ZNF221	-2.057956	-1.0412121	down	A_21_P0012899	GUSBP14	-2.4391203	-1.2863609	down	A_33_P3321372	CNTNAP3B	-2.1644025	-1.1139687	down
A_23_P215534	RBM33	-2.140316	-1.0978239	down	A_33_P3389133	MINPP1	-2.0587072	-1.0417387	down	A_33_P3367126	ARHGEF28	-2.441666	-1.2878658	down	A_33_P3392882	NCKAP5	-2.1648197	-1.1142468	down
A_22_P00014120	PTPN23-DT	-2.141111	-1.0983596	down	A_23_P54447	LINC00597	-2.0587237	-1.0417502	down	A_21_P0010944	ENSG00000247886	-2.4427893	-1.2885294	down	A_33_P3257594	DNAAF19	-2.165432	-1.1146548	down
A_33_P3394380	AKAP5	-2.1421537	-1.099062	down	A_23_P500300	TRIM15	-2.0599787	-1.0426295	down	A_22_P00007173	lnc-GNLY-1	-2.4438794	-1.289173	down	A_22_P00009424	LYPLA1	-2.166194	-1.1151624	down
A_23_P207213	ALDH3A1	-2.1423213	-1.099175	down	A_33_P3270628	RP11_460I132	-2.0629017	-1.0446751	down	A_22_P00016529	LOC105369890	-2.4466517	-1.2908087	down	A_22_P00005032	RP11_495K99	-2.1671572	-1.1158037	down
A_33_P3221916	LOC105374796	-2.1441903	-1.100433	down	A_33_P3376454	UNQ1870	-2.062966	-1.0447202	down	A_33_P3303361	LOC124906636	-2.4527822	-1.2944192	down	A_22_P00008031	LOC102723446	-2.1684406	-1.116658	down
A_33_P3286929	LOC124903452	-2.1457453	-1.1014788	down	A_33_P3293169	AMBRA1	-2.064418	-1.0457351	down	A_21_P0000874	SMC5-DT	-2.4555967	-1.2960737	down	A_22_P00000233	CDRT4	-2.169088	-1.1170886	down
A_33_P3280192	ANKRD27	-2.1485279	-1.1033485	down	A_21_P0002541	lnc-TNP1-2	-2.065228	-1.046301	down	A_22_P00003797	E2F3-IT1	-2.4597874	-1.2985337	down	A_21_P0000092	ZBED6	-2.17025	-1.1178612	down
A_33_P3278191	SRRM1P3	-2.1497593	-1.1041751	down	A_21_P0000751	PSMD6-AS2	-2.0668018	-1.0474	down	A_33_P3244643	CFAP144	-2.4601128	-1.2987244	down	A_21_P0008697	LOC105371021	-2.1712656	-1.1185362	down
A_21_P0006650	LINC02676	-2.149807	-1.1042072	down	A_21_P0001044	LINC01031	-2.0668423	-1.0474283	down	A_23_P380951	ZNF420	-2.4733703	-1.3064783	down	A_23_P417014	ZNF311	-2.172215	-1.1191669	down
A_22_P00025925	CTA_276F82	-2.150476	-1.104656	down	A_33_P3367596	CLCN4	-2.0674722	-1.0478679	down	A_21_P0000636	TRAF3IP2-AS1	-2.4741004	-1.306904	down	A_22_P00007033	CASP8AP2	-2.173374	-1.1199365	down
A_24_P205994	EPGN	-2.150877	-1.104925	down	A_33_P3367899	FRAT1	-2.0679154	-1.0481772	down	A_33_P3232930	GNG12-AS1	-2.4805605	-1.3106662	down	A_24_P88696	SCG2	-2.1744678	-1.1206623	down
A_21_P0014686	LOC100507918	-2.1529484	-1.1063137	down	A_22_P00000747	LINC02662	-2.0680876	-1.0482973	down	A_23_P370454	KCNAB3	-2.4811008	-1.3109803	down	A_22_P00024827	CNTN4-AS2	-2.1759498	-1.1216452	down
A_23_P309989	ATG14	-2.1540227	-1.1070334	down	A_22_P00011189	lnc-OIT3-2	-2.0686026	-1.0486565	down	A_22_P00007456	AC0965581	-2.4823968	-1.3117337	down	A_21_P0000381	SNORD70	-2.1806397	-1.1247514	down
A_32_P47988	CAMK2D	-2.1541002	-1.1070853	down	A_23_P215534	RBM33	-2.069925	-1.0495785	down	A_33_P3396120	ZNF594	-2.4838924	-1.3126026	down	A_33_P3336696	MT-ND4L	-2.180869	-1.1249032	down
A_22_P00004601	RP5_991O231	-2.1563673	-1.1086029	down	A_21_P0009268	lnc-MAP2K6-2	-2.0701313	-1.0497222	down	A_22_P00003320	CARD18	-2.4852593	-1.3133963	down	A_33_P3308481	HYMAI	-2.1808822	-1.1249118	down
A_33_P3357049	RPS15AP10	-2.157498	-1.1093591	down	A_21_P0006777	ENSG00000225836	-2.0716195	-1.0507591	down	A_23_P42386	CGA	-2.4876091	-1.3147599	down	A_23_P65068	EID3	-2.1819513	-1.1256189	down
A_22_P00010728	lnc-NID1-3	-2.1580915	-1.109756	down	A_33_P7354526	SMAD2	-2.0720794	-1.0510793	down	A_22_P00022206	SETBP1-DT	-2.4947386	-1.3188887	down	A_33_P3542911	SNAR-C4	-2.182789	-1.1261727	down
A_33_P3406651	ZSCAN5B	-2.1596017	-1.1107652	down	A_23_P254212	RPA4	-2.0727336	-1.0515347	down	A_22_P00013561	LOC105375844	-2.4993112	-1.3215306	down	A_23_P327777	CASTOR3P	-2.1855597	-1.1280029	down
A_22_P00008992	RP5_986I172	-2.1635113	-1.1133747	down	A_24_P419177	ZNF638	-2.0765932	-1.0542185	down	A_23_P105495	TAS2R14	-2.4993463	-1.3215507	down	A_33_P3320743	BSPH1	-2.1876142	-1.1293583	down
A_33_P3344492	SCARNA1	-2.1638765	-1.1136181	down	A_21_P0011501	FAM157A/FAM157B	-2.0772567	-1.0546795	down	A_33_P3210880	ATP7A	-2.51132	-1.3284459	down	A_22_P00016358	SLC8A1-AS1	-2.1879172	-1.1295582	down
A_22_P00021895	lnc-CTNNA1-1	-2.164395	-1.1139638	down	A_22_P00010431	N4BP2	-2.0776136	-1.0549273	down	A_21_P0013264	POT1-AS1	-2.513698	-1.3298113	down	A_33_P3355886	OOSP1	-2.1885693	-1.1299881	down
A_21_P0002246	lnc-CTNNA2-2	-2.1649601	-1.1143405	down	A_33_P3365441	LHX9	-2.0798783	-1.0564991	down	A_22_P00015412	HSPB8	-2.5166144	-1.3314842	down	A_22_P00008596	CFAP20DC-AS1	-2.189565	-1.1306442	down
A_21_P0002907	LINC02068	-2.1677122	-1.1161733	down	A_33_P3411122	PRPS2	-2.0813107	-1.0574924	down	A_33_P3396831	CCT3	-2.5174496	-1.331963	down	A_22_P00017352	GABPB1-AS1	-2.1902115	-1.1310701	down
A_21_P0003754	lnc-LEF1-1	-2.1678033	-1.1162338	down	A_23_P218784	DDX17	-2.0843353	-1.0595875	down	A_21_P0007989	LINC00428	-2.531893	-1.3402164	down	A_22_P00021819	CTD_2535I101	-2.1906044	-1.1313289	down
A_21_P0013302	SEPTIN7	-2.1682746	-1.1165475	down	A_22_P00005336	lnc-DPCD-1	-2.084942	-1.0600073	down	A_32_P58280	EXOC6	-2.5378857	-1.3436271	down	A_33_P3237948	TCHHL1	-2.195282	-1.1344063	down
A_33_P3881056	INSR	-2.169036	-1.1170539	down	A_22_P00023533	RP11_1082A31	-2.0858512	-1.0606363	down	A_23_P108932	RPL23AP32	-2.542942	-1.3464986	down	A_33_P3406651	ZSCAN5B	-2.195421	-1.1344976	down
A_21_P0014237	AOPEP	-2.1772602	-1.1225138	down	A_22_P00015927	LOC107984703	-2.0863905	-1.0610092	down	A_22_P00004601	RP5_991O231	-2.54944	-1.3501804	down	A_33_P3310961	ADD3-AS1	-2.1960945	-1.1349401	down
A_22_P00019993	MRPS35-DT	-2.1782804	-1.1231896	down	A_21_P0000095	PUDP	-2.0888414	-1.062703	down	A_33_P3872301	SNAR-C3	-2.5528843	-1.3521281	down	A_22_P00013849	ENSG00000289077	-2.1963813	-1.1351285	down
A_23_P327777	CASTOR3P	-2.1802144	-1.12447	down	A_22_P00017420	CADM2-AS1	-2.090767	-1.0640322	down	A_21_P0000361	SNORA79	-2.5531619	-1.352285	down	A_21_P0005801	LOC105379292	-2.196395	-1.1351376	down
A_33_P3393582	CCNDBP1	-2.1827314	-1.1261346	down	A_22_P00023251	LOC100652999	-2.0917418	-1.0647048	down	A_23_P371076	KLF12	-2.554615	-1.3531059	down	A_33_P3576574	LINC00544	-2.1967778	-1.135389	down
A_23_P81760	QKI	-2.1860843	-1.1283491	down	A_22_P00025883	RP1_56K133	-2.0919442	-1.0648444	down	A_33_P3400334	LOC105372639	-2.563698	-1.3582263	down	A_21_P0004273	LOC105379053	-2.1973479	-1.1357633	down
A_33_P3273802	LOC339902	-2.1861808	-1.1284127	down	A_21_P0000779	MISFA	-2.0927339	-1.0653889	down	A_21_P0001059	LINC01740	-2.5643568	-1.358597	down	A_32_P50123	SRGAP2	-2.199363	-1.1370858	down
A_33_P3371650	STK17B	-2.1886892	-1.1300671	down	A_32_P198990	ZNF790	-2.0940616	-1.0663038	down	A_22_P00010517	RP4_791M134	-2.5662315	-1.3596513	down	A_22_P00010589	RP11_219E73	-2.199605	-1.1372445	down
A_33_P3246028	DCDC2B	-2.189554	-1.130637	down	A_33_P3363420	FRMD3	-2.095645	-1.0673943	down	A_33_P3367196	CNTNAP2	-2.566676	-1.3599012	down	A_24_P7143	MYO1B	-2.1999266	-1.1374553	down
A_33_P3317942	FAM177A1P1	-2.1897023	-1.1307347	down	A_24_P205994	EPGN	-2.0968482	-1.0682225	down	A_22_P00006564	MACROD2-AS1	-2.5709388	-1.3622953	down	A_22_P00020026	THBS2-AS1	-2.2000058	-1.1375073	down
A_21_P0009406	LOC124904001	-2.191164	-1.1316975	down	A_33_P3367126	ARHGEF28	-2.0987108	-1.0695033	down	A_22_P00002147	MIR3667HG	-2.575707	-1.3649684	down	A_22_P00018331	AP0030689	-2.20108	-1.1382116	down
A_33_P3265159	GAPVD1	-2.1944606	-1.1338663	down	A_22_P00010589	RP11_219E73	-2.0996118	-1.0701226	down	A_33_P3281363	TRIP12	-2.581768	-1.3683593	down	A_23_P125505	PPEF1	-2.201262	-1.1383309	down
A_32_P88120	YPEL1	-2.1962435	-1.135038	down	A_21_P0012195	AF1312171	-2.0998049	-1.0702553	down	A_21_P0000493	SCARNA14	-2.5877619	-1.3717048	down	A_19_P00316427	CDKN2B-AS1	-2.2024343	-1.139099	down
A_22_P00002574	RP11_1260E131	-2.1984248	-1.1364702	down	A_22_P00023290	DDHD1-DT	-2.1015522	-1.0714554	down	A_32_P47988	CAMK2D	-2.5939963	-1.3751764	down	A_21_P0003797	SAP30-DT	-2.2030966	-1.1395328	down
A_21_P0013727	LOC100132004	-2.199039	-1.1368731	down	A_22_P00005032	RP11_495K99	-2.104375	-1.0733917	down	A_21_P0001821	LOC105373418	-2.5951097	-1.3757955	down	A_33_P3265494	PTCHD4	-2.20331	-1.1396725	down
A_21_P0003446	LINC02447	-2.1993644	-1.1370867	down	A_22_P00010728	lnc-NID1-3	-2.1045978	-1.0735445	down	A_33_P3249394	CACNA1C	-2.601674	-1.3794403	down	A_21_P0010684	LINC01409	-2.20486	-1.1406871	down
A_24_P333571	ARHGAP29	-2.2033725	-1.1397134	down	A_33_P3332414	ABCB1	-2.1050148	-1.0738304	down	A_21_P0006214	lnc-DEC1-2	-2.6082108	-1.3830605	down	A_22_P00012962	LOC105374820	-2.2052357	-1.1409329	down
A_33_P3394170	LINC00710	-2.2038193	-1.140006	down	A_33_P3396444	EOLA1	-2.1054368	-1.0741196	down	A_33_P3231352	RAB33B-AS1	-2.6201656	-1.389658	down	A_22_P00000919	SPECC1-DT	-2.205545	-1.1411352	down
A_33_P3306894	KIAA1549L	-2.2049847	-1.1407686	down	A_22_P00008018	LOC105371712	-2.1062794	-1.0746968	down	A_23_P117387	MIA2	-2.6219957	-1.3906653	down	A_24_P106839	NSD3	-2.205712	-1.1412444	down
A_22_P00017740	MCM3AP-AS1	-2.2055264	-1.141123	down	A_23_P371076	KLF12	-2.1063762	-1.0747631	down	A_33_P3422439	HMGN1P7	-2.624266	-1.3919139	down	A_23_P218784	DDX17	-2.2088873	-1.1433198	down
A_24_P740962	lnc-ZSWIM7-1	-2.205689	-1.1412294	down	A_33_P3268900	GASK1A	-2.107936	-1.0758309	down	A_21_P0001102	KAZN-AS1	-2.627035	-1.3934354	down	A_22_P00016529	LOC105369890	-2.2116594	-1.1451293	down
A_23_P65068	EID3	-2.2057538	-1.1412718	down	A_19_P00800555	LINC00662	-2.1080723	-1.0759244	down	A_23_P326142	SND1-IT1	-2.6283991	-1.3941844	down	A_23_P315212	NTSR2	-2.2156024	-1.147699	down
A_33_P3384845	POFUT1	-2.2058544	-1.1413375	down	A_23_P42386	CGA	-2.1102684	-1.0774264	down	A_22_P00007411	LOC105376944	-2.652442	-1.4073212	down	A_24_P135193	UEVLD	-2.2160387	-1.1479831	down
A_21_P0013500	XLOC_l2_014294	-2.2067716	-1.1419373	down	A_21_P0005907	lnc-FAM84B-8	-2.1111996	-1.078063	down	A_32_P396186	TRIM66	-2.6558921	-1.4091965	down	A_33_P3217490	FAM230E	-2.2183802	-1.1495067	down
A_24_P206604	PFKFB3	-2.2073448	-1.142312	down	A_33_P3220390	WTAP	-2.1115212	-1.0782827	down	A_21_P0014536	FOXN3-AS3	-2.6585808	-1.4106563	down	A_23_P353125	FSIP1	-2.2188551	-1.1498156	down
A_22_P00012413	RP11_96B54	-2.2107232	-1.1445184	down	A_24_P247536	FAM133B	-2.111826	-1.078491	down	A_22_P00005503	lnc-DZIP1-3	-2.6616259	-1.4123077	down	A_33_P3373892	NAA35	-2.2189815	-1.1498976	down
A_21_P0011465	SMG1	-2.2111232	-1.1447794	down	A_21_P0001064	LINC01653	-2.1127157	-1.0790987	down	A_19_P00322339	LINC00707	-2.663469	-1.4133065	down	A_22_P00025696	RP11_479O161	-2.2208104	-1.1510862	down
A_22_P00017420	CADM2-AS1	-2.2111697	-1.1448098	down	A_32_P161762	RUNX2	-2.11447	-1.0802962	down	A_21_P0010871	BMS1P1	-2.6713529	-1.4175706	down	A_21_P0000846	SH3PXD2A-AS1	-2.2214103	-1.1514759	down
A_22_P00015324	RP11_309M71	-2.2158237	-1.147843	down	A_33_P3232930	GNG12-AS1	-2.1153991	-1.0809299	down	A_21_P0014288	ANKRD10	-2.6843512	-1.4245734	down	A_33_P3309984	KHK	-2.225642	-1.1542215	down
A_23_P54447	LINC00597	-2.217028	-1.1486269	down	A_19_P00315843	SCARNA16	-2.1158926	-1.0812664	down	A_33_P3307980	lnc-FAM133B-1	-2.6911926	-1.4282457	down	A_33_P3368695	HES7	-2.2285898	-1.1561311	down
A_33_P3249160	FAM47C	-2.2187245	-1.1497306	down	A_22_P00021364	RP11_109P149	-2.1159759	-1.0813231	down	A_21_P0003708	lnc-FRG1-2	-2.6949284	-1.430247	down	A_24_P173746	RALGPS2	-2.2310877	-1.1577471	down
A_21_P0005210	LINC03016	-2.2190335	-1.1499314	down	A_33_P3384775	ZBTB21	-2.122432	-1.0857184	down	A_22_P00012028	LOC101927055	-2.697544	-1.4316466	down	A_33_P3274194	KCNIP4	-2.2334142	-1.1592509	down
A_21_P0007623	lnc-FICD-1	-2.2192395	-1.1500654	down	A_33_P3278590	AKAP14	-2.1234827	-1.0864323	down	A_21_P0014684	NPIPB13	-2.7420738	-1.4552674	down	A_33_P3267375	SGCD	-2.2353258	-1.1604851	down
A_33_P3872301	SNAR-C3	-2.2247872	-1.1536673	down	A_21_P0012995	LOC124900997	-2.128122	-1.0895809	down	A_24_P693321	NPIPB5	-2.7421286	-1.4552963	down	A_22_P00008907	KLHL5	-2.2366042	-1.16131	down
A_21_P0000556	DUBR	-2.2261598	-1.1545572	down	A_33_P3396831	CCT3	-2.1293087	-1.0903851	down	A_21_P0002541	lnc-TNP1-2	-2.7524045	-1.4606925	down	A_33_P3844650	ANGPTL2	-2.2379751	-1.162194	down
A_22_P00006224	lnc-FAM49B-1	-2.2264528	-1.154747	down	A_21_P0008810	PWRN1	-2.1296175	-1.0905943	down	A_22_P00008558	PTPRB-AS1	-2.75425	-1.4616596	down	A_19_P00316815	ARMCX5-GPRASP2	-2.239889	-1.1634271	down
A_33_P3279158	NBPF4	-2.2271771	-1.1552163	down	A_23_P168240	PRP4K	-2.130625	-1.0912768	down	A_21_P0014843	MAGI1	-2.754699	-1.4618946	down	A_21_P0010719	lnc-RP3-377D14.1.1-3	-2.2399268	-1.1634517	down
A_33_P3407469	MYH7B	-2.2278922	-1.1556795	down	A_24_P728006	FAM153CP	-2.1317003	-1.0920045	down	A_33_P3313660	BRD7P3	-2.764112	-1.4668161	down	A_21_P0000486	SNORD103A	-2.2410402	-1.1641685	down
A_22_P00020744	AC0788834	-2.2301006	-1.1571088	down	A_23_P56404	EN1	-2.1330829	-1.0929401	down	A_33_P3408237	PPIA	-2.7763553	-1.4731922	down	A_21_P0006423	RP11_445O163	-2.2425885	-1.165165	down
A_33_P3310961	ADD3-AS1	-2.2329865	-1.1589745	down	A_23_P86710	FRMPD2	-2.1343129	-1.0937717	down	A_21_P0004862	LOC102724851	-2.7785528	-1.4743336	down	A_21_P0003410	RP11_98O21	-2.245482	-1.1670252	down
A_21_P0006423	RP11_445O163	-2.233746	-1.1594652	down	A_22_P00013168	PFN2-AS1	-2.1359124	-1.0948526	down	A_22_P00009628	HDAC2-AS2	-2.7791278	-1.4746321	down	A_21_P0011544	LINC01976	-2.2489712	-1.1692652	down
A_22_P00015430	RP11_68I310	-2.2350905	-1.1603333	down	A_33_P3381943	DMTF1	-2.1368034	-1.0954542	down	A_21_P0000052	DISC1	-2.7814875	-1.4758567	down	A_23_P138125	FCMR	-2.2505045	-1.1702485	down
A_22_P00017775	RNF157-AS1	-2.235996	-1.1609176	down	A_21_P0011602	USP32	-2.137174	-1.0957043	down	A_33_P3237899	CHN2	-2.7893462	-1.4799271	down	A_24_P914817	MKLN1	-2.255152	-1.1732247	down
A_21_P0011523	XLOC_l2_005692	-2.2363236	-1.161129	down	A_22_P00004601	RP5_991O231	-2.1378858	-1.0961847	down	A_24_P49106	TCEAL7	-2.8068964	-1.4889759	down	A_23_P34548	SDCCAG8	-2.2567732	-1.1742615	down
A_33_P3373892	NAA35	-2.2384348	-1.1624904	down	A_21_P0008009	MIR4500HG	-2.1400914	-1.0976725	down	A_21_P0013393	LOC130890646	-2.8087127	-1.489909	down	A_22_P00008499	lnc-KCNE4-1	-2.2601016	-1.1763875	down
A_33_P3258003	ANKS1B	-2.2388914	-1.1627846	down	A_21_P0002475	ANKRD36C	-2.1454666	-1.1012914	down	A_23_P102607	CHD6	-2.8112073	-1.4911898	down	A_33_P3311493	TRHDE-AS1	-2.261976	-1.1775837	down
A_22_P00009143	lnc-LIX1-1	-2.2401793	-1.1636142	down	A_21_P0000655	PCGF3-AS1	-2.1470013	-1.102323	down	A_23_P81760	QKI	-2.811361	-1.4912688	down	A_23_P48414	CCNA1	-2.2623765	-1.177839	down
A_21_P0000779	MISFA	-2.241305	-1.1643391	down	A_23_P169017	DEFB103B	-2.1475914	-1.1027194	down	A_33_P3295358	ANGPTL4	-2.8163831	-1.4938436	down	A_33_P3720195	LOC375196	-2.2630656	-1.1782784	down
A_33_P3381781	RPRD2	-2.241328	-1.1643537	down	A_21_P0013393	LOC130890646	-2.1501856	-1.1044612	down	A_22_P00012369	ENSG00000293285	-2.821135	-1.4962758	down	A_22_P00015762	AC0159332	-2.2633686	-1.1784716	down
A_33_P3503937	PM20D1-AS1	-2.2425315	-1.1651284	down	A_21_P0011370	GOLGA8A	-2.1503172	-1.1045494	down	A_23_P417014	ZNF311	-2.8315432	-1.5015886	down	A_33_P3313825	TGFBR2	-2.266007	-1.1801523	down
A_22_P00005503	lnc-DZIP1-3	-2.2428432	-1.1653287	down	A_19_P00806930	MIPEPP3	-2.1510954	-1.1050715	down	A_24_P50368	BLID	-2.8377874	-1.5047665	down	A_21_P0004420	LUCAT1	-2.268021	-1.181434	down
A_33_P3304533	RNF207	-2.243047	-1.1654599	down	A_33_P3249394	CACNA1C	-2.1531417	-1.1064433	down	A_21_P0006763	LINC02672	-2.8406742	-1.5062333	down	A_21_P0007674	lnc-P2RX2-1	-2.268379	-1.1816617	down
A_22_P00019486	CXXC4-AS1	-2.2440655	-1.1661148	down	A_33_P3226542	SNORD3B-1	-2.1538222	-1.1068991	down	A_33_P3356031	SMG7	-2.8430645	-1.5074469	down	A_33_P3236267	LINC02503	-2.2687976	-1.1819279	down
A_33_P3425296	LRRC37A6P	-2.2464895	-1.1676724	down	A_24_P235783	SF1	-2.156142	-1.1084522	down	A_32_P76853	GOLGA8K	-2.84943	-1.5106734	down	A_24_P247536	FAM133B	-2.2688148	-1.1819389	down
A_33_P3242304	TNP2	-2.2468472	-1.167902	down	A_24_P50950	CCDC88B	-2.1561742	-1.1084738	down	A_22_P00017402	EDIL3-DT	-2.8557448	-1.513867	down	A_23_P105495	TAS2R14	-2.2691066	-1.1821244	down
A_33_P3408269	DEFB121	-2.2473092	-1.1681987	down	A_22_P00008499	lnc-KCNE4-1	-2.1594415	-1.1106582	down	A_24_P178396	SPDYE2/SPDYE2B	-2.8619647	-1.5170059	down	A_23_P34942	EVI5	-2.274823	-1.1857543	down
A_22_P00008499	lnc-KCNE4-1	-2.2476306	-1.1684049	down	A_22_P00020754	lnc-EBPL-2	-2.1599329	-1.1109865	down	A_21_P0013302	SEPTIN7	-2.8665245	-1.5193026	down	A_23_P121413	DNAJB8	-2.2767127	-1.1869522	down
A_33_P3844650	ANGPTL2	-2.2479339	-1.1685996	down	A_23_P252471	PECAM1	-2.1616905	-1.11216	down	A_23_P108082	CREB3L3	-2.8674042	-1.5197453	down	A_21_P0001684	lnc-IL12RB2-2	-2.2781603	-1.1878693	down
A_21_P0008810	PWRN1	-2.2488375	-1.1691794	down	A_24_P349466	PRR13	-2.1638284	-1.1135861	down	A_33_P3412320	FHL1P1	-2.892509	-1.5323215	down	A_21_P0014727	HMGN3-AS1	-2.2783835	-1.1880106	down
A_21_P0000116	MID1	-2.248975	-1.1692677	down	A_22_P00009628	HDAC2-AS2	-2.1692784	-1.1172153	down	A_23_P155463	LRRC2	-2.9460804	-1.5587969	down	A_22_P00002236	KCNMA1-AS1	-2.2793324	-1.1886113	down
A_21_P0001638	lnc-RP5-915N17.9.1-1	-2.2513235	-1.1707734	down	A_22_P00020715	RP11_1141N121	-2.1697583	-1.1175344	down	A_22_P00016797	LOC105370495	-2.9635499	-1.5673263	down	A_21_P0014288	ANKRD10	-2.2802358	-1.189183	down
A_22_P00013168	PFN2-AS1	-2.2513857	-1.1708132	down	A_21_P0003446	LINC02447	-2.1701217	-1.1177759	down	A_33_P3316052	CA5BP1-CA5B	-2.971488	-1.5711856	down	A_21_P0003910	lnc-RP11-487E13.1.1-1	-2.286899	-1.1933926	down
A_22_P00004718	MIR762HG	-2.254377	-1.1727288	down	A_33_P3542911	SNAR-C4	-2.1708138	-1.118236	down	A_33_P3294951	TAS2R30	-2.9869723	-1.5786839	down	A_33_P3408152	NEFH	-2.2914522	-1.1962621	down
A_22_P00003714	AC0079481	-2.2544918	-1.1728022	down	A_22_P00021043	lnc-TCF7L2-2	-2.1715567	-1.1187296	down	A_22_P00016134	ZBTB20-AS2	-3.0368633	-1.602582	down	A_19_P00322859	B3GAT1-DT	-2.291504	-1.1962948	down
A_21_P0003972	RP1_167G202	-2.258114	-1.1751184	down	A_22_P00003616	CD3E	-2.1732948	-1.1198839	down	A_22_P00003275	SKOR1-AS1	-3.0398514	-1.6040008	down	A_23_P121120	GPR87	-2.291842	-1.1965076	down
A_33_P3524912	LOC283038	-2.2599783	-1.1763089	down	A_33_P3541279	MIR4755	-2.1741989	-1.1204839	down	A_33_P3260362	OR6J1	-3.0755742	-1.6208558	down	A_23_P370454	KCNAB3	-2.2918425	-1.1965078	down
A_33_P3342830	ATP2A1	-2.2603295	-1.1765331	down	A_21_P0000581	PARGP1	-2.1750722	-1.1210634	down	A_22_P00024827	CNTN4-AS2	-3.077234	-1.6216341	down	A_33_P3367126	ARHGEF28	-2.2930603	-1.1972743	down
A_33_P3281363	TRIP12	-2.2678864	-1.1813483	down	A_23_P70547	HSPA1L	-2.1754298	-1.1213005	down	A_19_P00322859	B3GAT1-DT	-3.1032796	-1.6337937	down	A_33_P3259736	AMACR	-2.293086	-1.1972904	down
A_24_P235783	SF1	-2.2685933	-1.181798	down	A_33_P3576574	LINC00544	-2.1768644	-1.1222515	down	A_22_P00019636	RP11_274J72	-3.1044586	-1.6343417	down	A_23_P155939	ZNF595	-2.2997856	-1.2014993	down
A_33_P3396120	ZNF594	-2.268934	-1.1820147	down	A_33_P3267420	APOB	-2.178882	-1.123588	down	A_21_P0014727	HMGN3-AS1	-3.111648	-1.6376789	down	A_33_P3422439	HMGN1P7	-2.3002813	-1.2018102	down
A_21_P0010774	LOC105379271	-2.2694492	-1.1823422	down	A_33_P3306679	PLEKHG7	-2.1812632	-1.1251639	down	A_22_P00014357	ARMC2-AS1	-3.1341145	-1.6480579	down	A_21_P0000356	SCARNA11	-2.3008652	-1.2021765	down
A_33_P3364443	LOC101927480	-2.2704337	-1.1829679	down	A_21_P0000556	DUBR	-2.1850743	-1.1276823	down	A_21_P0012393	LINC02018	-3.1983876	-1.6773448	down	A_21_P0005033	LINC00472	-2.3011718	-1.2023686	down
A_33_P3303361	LOC124906636	-2.2725108	-1.1842872	down	A_19_P00811048	ZEB1-AS1	-2.1854591	-1.1279364	down	A_22_P00004308	RP11_115E191	-3.2860818	-1.7163684	down	A_22_P00024658	LOC107986749	-2.3053207	-1.2049675	down
A_21_P0002414	LOC102723389	-2.2731128	-1.1846693	down	A_22_P00001170	RP11_498C916	-2.1877067	-1.1294193	down	A_21_P0014326	AC0091665	-3.3218677	-1.7319946	down	A_24_P50368	BLID	-2.3075082	-1.2063358	down
A_22_P00016529	LOC105369890	-2.2775424	-1.1874778	down	A_21_P0007908	LINC00327	-2.1925437	-1.1326056	down	A_33_P3256760	HOXB-AS3	-3.4553776	-1.7888434	down	A_22_P00002693	RAB4A-AS1	-2.3108134	-1.2084008	down
A_32_P221	C16orf78	-2.2778308	-1.1876606	down	A_33_P3802146	LINC00504	-2.1938007	-1.1334324	down	A_22_P00008126	lnc-IL32-1	-3.4834633	-1.8005223	down	A_24_P314786	SLC4A10	-2.3182623	-1.2130438	down
A_22_P00020754	lnc-EBPL-2	-2.2783725	-1.1880037	down	A_33_P3342830	ATP2A1	-2.19402	-1.1335768	down	A_22_P00019844	lnc-KLRG2-1	-3.5255914	-1.8178653	down	A_22_P00023079	lnc-MYO6-1	-2.318729	-1.2133342	down
A_22_P00002581	LINC00526	-2.2798872	-1.1889625	down	A_19_P00803019	PWAR6	-2.1941736	-1.1336777	down	A_33_P3296497	PTPRK	-3.5420237	-1.8245739	down	A_21_P0012156	LOC105372698	-2.3192055	-1.2136307	down
A_24_P246777	NSA2P3	-2.28341	-1.19119	down	A_21_P0007087	lnc-C10orf137-1	-2.194359	-1.1337996	down	A_23_P146325	ASAP1-IT1	-3.5776415	-1.8390088	down	A_22_P00005257	lnc-DMRTA1-3	-2.3209019	-1.2146856	down
A_22_P00017044	LOC101927434	-2.2863007	-1.1930151	down	A_33_P3300332	MSH2-OT1	-2.1943731	-1.1338089	down	A_22_P00017525	RP11_565F193	-3.6709354	-1.8761477	down	A_21_P0000922	LOC101927787	-2.3209486	-1.2147146	down
A_33_P3541279	MIR4755	-2.2874289	-1.1937269	down	A_23_P82099	NOX3	-2.195751	-1.1347144	down	A_23_P157793	CA9	-3.7321575	-1.9000099	down	A_22_P00001597	RP11_519C121	-2.3244467	-1.2168874	down
A_33_P3321372	CNTNAP3B	-2.2909305	-1.1959337	down	A_22_P00017402	EDIL3-DT	-2.196504	-1.1352092	down	A_22_P00004171	lnc-CLGN-2	-3.7380567	-1.9022884	down	A_23_P412029	PUS10	-2.324992	-1.2172257	down
A_33_P3313250	OR10X1	-2.2918465	-1.1965104	down	A_23_P205575	GPR135	-2.1973612	-1.135772	down	A_22_P00022871	LOC101928894	-3.958486	-1.9849488	down	A_24_P288915	CCDC144BP	-2.3250036	-1.217233	down
A_21_P0014047	C4A	-2.2935934	-1.1976097	down	A_33_P3210880	ATP7A	-2.197829	-1.1360791	down	A_24_P330263	EDNRB	-3.9658115	-1.9876161	down	A_33_P3273802	LOC339902	-2.3259702	-1.2178326	down
A_21_P0005907	lnc-FAM84B-8	-2.294067	-1.1979074	down	A_33_P3361229	RAD9B	-2.2002082	-1.13764	down	A_33_P3724750	LOC107986018	-4.2977476	-2.1035807	down	A_33_P3327208	ZNF114P1/ZNF965P	-2.3261883	-1.2179679	down
A_21_P0003545	RP11_404J231	-2.2954571	-1.1987815	down	A_33_P3269598	ERCC6L2	-2.202895	-1.1394007	down	A_23_P26386	TPPP3	-4.422186	-2.1447597	down	A_21_P0014203	MKLN1-AS	-2.3269577	-1.218445	down
A_22_P00010504	PARAIL	-2.2954967	-1.1988063	down	A_33_P3325700	DIO2	-2.204081	-1.1401772	down	A_22_P00003178	LOC107987091	-4.9589806	-2.3100436	down	A_33_P3329128	LOC729930	-2.3278909	-1.2190235	down
A_23_P218784	DDX17	-2.2972794	-1.1999263	down	A_33_P3256738	ARHGEF39	-2.2043073	-1.1403254	down						A_33_P3296497	PTPRK	-2.3292623	-1.2198731	down
A_23_P105495	TAS2R14	-2.2999516	-1.2016034	down	A_32_P50123	SRGAP2	-2.2044868	-1.1404428	down						A_22_P00013561	LOC105375844	-2.3303733	-1.220561	down
A_22_P00023251	LOC100652999	-2.301151	-1.2023557	down	A_22_P00015150	LOC105378085	-2.20499	-1.140772	down						A_22_P00010809	RP11_84A144	-2.3353844	-1.22366	down
A_22_P00025696	RP11_479O161	-2.3076239	-1.206408	down	A_22_P00008031	LOC102723446	-2.2073934	-1.1423438	down						A_21_P0003983	CTD_2066L211	-2.335838	-1.2239403	down
A_21_P0000346	SNORA36B	-2.3086543	-1.2070522	down	A_21_P0006904	LOC105378464	-2.2131853	-1.1461242	down						A_33_P3238820	CD300H	-2.336376	-1.2242724	down
A_22_P00003616	CD3E	-2.3107216	-1.2083435	down	A_33_P3230409	PWWP4	-2.2139735	-1.1466379	down						A_22_P00012369	ENSG00000293285	-2.3376143	-1.2250369	down
A_22_P00019710	lnc-ADRB1-1	-2.3129642	-1.2097429	down	A_22_P00010168	COPB2-DT	-2.2156973	-1.1477607	down						A_22_P00022206	SETBP1-DT	-2.3445165	-1.2292905	down
A_19_P00317023	PVT1	-2.313791	-1.2102586	down	A_32_P191441	C10orf90	-2.2158377	-1.1478522	down						A_22_P00025357	ENSG00000242880	-2.3481917	-1.2315502	down
A_22_P00012389	RP5_837I246	-2.3155406	-1.211349	down	A_21_P0010871	BMS1P1	-2.2162025	-1.1480896	down						A_33_P3216357	KDM5C	-2.3499858	-1.2326521	down
A_23_P90223	ZNF585B	-2.315785	-1.2115012	down	A_22_P00022911	GATAD1	-2.2163148	-1.1481628	down						A_23_P90320	ZNF221	-2.3538907	-1.2350473	down
A_22_P00013596	LINC02412	-2.3168297	-1.212152	down	A_33_P3394170	LINC00710	-2.2172534	-1.1487737	down						A_21_P0005210	LINC03016	-2.354535	-1.2354422	down
A_22_P00024884	LOC101928627	-2.3238134	-1.2164942	down	A_23_P319874	TCAIM	-2.2196875	-1.1503565	down						A_21_P0013455	ZNF767P	-2.3549423	-1.2356918	down
A_33_P3214785	LEPROT	-2.324319	-1.216808	down	A_33_P3220113	ZNF816-ZNF321P	-2.220212	-1.1506975	down						A_19_P00322339	LINC00707	-2.355157	-1.2358232	down
A_33_P3329023	DIPK1A	-2.324827	-1.2171233	down	A_21_P0000339	SNORA58	-2.2218106	-1.1517358	down						A_33_P3385842	CCDC7	-2.3572319	-1.2370937	down
A_33_P3404824	ZNF300	-2.3249288	-1.2171866	down	A_22_P00007443	ITPRIP-AS1	-2.2219644	-1.1518357	down						A_32_P47988	CAMK2D	-2.359644	-1.2385691	down
A_22_P00021017	LINC01028	-2.3256958	-1.2176623	down	A_21_P0013274	TRBV1	-2.22225	-1.1520212	down						A_33_P3329339	THRB-AS1	-2.3612676	-1.2395616	down
A_33_P3304824	LINC00618	-2.3298357	-1.2202282	down	A_22_P00021895	lnc-CTNNA1-1	-2.2230663	-1.1525509	down						A_21_P0011653	PIEZO2	-2.3676636	-1.2434641	down
A_23_P58228	ODAM	-2.3313737	-1.2211802	down	A_21_P0004970	LOC124901462	-2.224437	-1.1534402	down						A_33_P3281363	TRIP12	-2.3676698	-1.2434679	down
A_21_P0012995	LOC124900997	-2.3378637	-1.2251908	down	A_23_P16694	CPS1-IT1	-2.2261317	-1.154539	down						A_22_P00015412	HSPB8	-2.3685544	-1.2440068	down
A_33_P3217230	ZNF91	-2.3379002	-1.2252133	down	A_22_P00004021	CPVL-AS1	-2.2270231	-1.1551166	down						A_21_P0000361	SNORA79	-2.3692505	-1.2444308	down
A_23_P155939	ZNF595	-2.3382425	-1.2254246	down	A_33_P3816266	NEK2-DT	-2.2278955	-1.1556816	down						A_22_P00003320	CARD18	-2.3717296	-1.2459396	down
A_21_P0000339	SNORA58	-2.3395581	-1.2262361	down	A_33_P3215906	NBPF12	-2.228586	-1.1561286	down						A_22_P00003696	RP11_256I92	-2.3721569	-1.2461994	down
A_21_P0009441	lnc-SMCHD1-1	-2.340602	-1.2268796	down	A_24_P212481	MCTP1	-2.2290542	-1.1564317	down						A_24_P870101	PDXDC2P-NPIPB14P	-2.3749342	-1.2478875	down
A_23_P417014	ZNF311	-2.3421817	-1.2278531	down	A_22_P00005781	TNRC6B-DT	-2.2294428	-1.1566832	down						A_21_P0007650	lnc-FAM101A-2	-2.3804684	-1.2512455	down
A_21_P0007784	LOC100996671	-2.3502088	-1.2327889	down	A_21_P0005807	lnc-GFRA2-1	-2.2294765	-1.1567049	down						A_22_P00017525	RP11_565F193	-2.3807683	-1.2514273	down
A_33_P3267760	BCOR	-2.3507667	-1.2331313	down	A_21_P0013455	ZNF767P	-2.2295315	-1.1567405	down						A_33_P3363537	LOC124905545	-2.3825111	-1.252483	down
A_33_P3367596	CLCN4	-2.35193	-1.233845	down	A_24_P808100	MCTS1	-2.2304394	-1.157328	down						A_22_P00023177	lnc-VTI1A-3	-2.383861	-1.2533002	down
A_21_P0013495	LINC01289	-2.3523037	-1.2340744	down	A_21_P0001014	LOC102723321	-2.2307873	-1.157553	down						A_21_P0010774	LOC105379271	-2.384806	-1.2538719	down
A_22_P00021041	RP11_138E161	-2.3533692	-1.2347276	down	A_33_P3313250	OR10X1	-2.2314138	-1.157958	down						A_22_P00010057	MIRLET7IHG	-2.3900652	-1.2570499	down
A_22_P00005032	RP11_495K99	-2.3547962	-1.2356021	down	A_33_P3354291	KIAA1656	-2.2332392	-1.1591377	down						A_33_P3267760	BCOR	-2.3902643	-1.2571702	down
A_21_P0006768	LINC02671	-2.356906	-1.2368942	down	A_21_P0012328	LINC03124	-2.23404	-1.1596551	down						A_22_P00005013	KCND3-AS1	-2.390497	-1.2573105	down
A_33_P3332724	ALMS1	-2.361589	-1.2397579	down	A_24_P910667	GAFA3	-2.234612	-1.1600244	down						A_22_P00012314	LOC105376271	-2.3914065	-1.2578595	down
A_19_P00318511	AC0681381	-2.3646512	-1.2416273	down	A_24_P583040	C17orf67	-2.2351656	-1.1603818	down						A_33_P3312638	ZNF780B	-2.3951316	-1.2601049	down
A_23_P318860	APLNR	-2.3663769	-1.2426798	down	A_33_P3210223	TUT7	-2.237173	-1.1616769	down						A_23_P81529	ISL1	-2.3951378	-1.2601087	down
A_21_P0008697	LOC105371021	-2.366547	-1.2427837	down	A_23_P160992	FMO4	-2.237958	-1.1621829	down						A_21_P0007476	LINC00592	-2.396462	-1.2609061	down
A_22_P00002147	MIR3667HG	-2.3676884	-1.2434793	down	A_21_P0007321	lnc-SOX6-1	-2.2381117	-1.162282	down						A_21_P0013421	lnc-AURKA-1	-2.3991902	-1.2625475	down
A_33_P3262475	SERP2	-2.3704886	-1.2451844	down	A_33_P3268989	ASCC1	-2.2403011	-1.1636926	down						A_22_P00010728	lnc-NID1-3	-2.4038002	-1.265317	down
A_21_P0001821	LOC105373418	-2.3788493	-1.2502639	down	A_33_P3813818	BPA1	-2.2406788	-1.1639359	down						A_21_P0005724	LOC105375905	-2.4051917	-1.2661519	down
A_21_P0012899	GUSBP14	-2.3800704	-1.2510042	down	A_33_P3286929	LOC124903452	-2.244398	-1.1663287	down						A_23_P325654	TRIM42	-2.4056811	-1.2664454	down
A_22_P00014455	lnc-SH3BGRL3-1	-2.3812983	-1.2517483	down	A_22_P00003080	LOC105369147	-2.244571	-1.1664398	down						A_32_P396186	TRIM66	-2.4059548	-1.2666095	down
A_32_P206104	LINC02608	-2.3813982	-1.2518089	down	A_24_P332218	GPR149	-2.2477558	-1.1684853	down						A_23_P156708	TNXB	-2.4063706	-1.2668588	down
A_22_P00013849	ENSG00000289077	-2.3830614	-1.2528161	down	A_33_P3327208	ZNF114P1/ZNF965P	-2.2481756	-1.1687547	down						A_21_P0001186	RP11_479J71	-2.409311	-1.2686206	down
A_23_P155463	LRRC2	-2.3849566	-1.253963	down	A_22_P00005013	KCND3-AS1	-2.2509463	-1.1705316	down						A_33_P3404824	ZNF300	-2.412421	-1.2704817	down
A_33_P3305521	ZNF507	-2.3866272	-1.2549732	down	A_21_P0001059	LINC01740	-2.2513273	-1.1707758	down						A_33_P3316052	CA5BP1-CA5B	-2.4125981	-1.2705876	down
A_22_P00012149	LINC02161	-2.390162	-1.2571084	down	A_33_P3325558	RABGAP1L	-2.251811	-1.1710858	down						A_33_P3226955	NRP1	-2.4159117	-1.2725677	down
A_21_P0012080	CYTOR	-2.392142	-1.258303	down	A_33_P3313660	BRD7P3	-2.2533574	-1.1720762	down						A_22_P00003469	RP11_839G91	-2.4170651	-1.2732563	down
A_33_P3216357	KDM5C	-2.394932	-1.2599847	down	A_21_P0014686	LOC100507918	-2.2546966	-1.1729333	down						A_23_P381505	VWDE	-2.4176302	-1.2735935	down
A_22_P00013891	RP5_867C244	-2.3985944	-1.2621893	down	A_23_P119448	PPP6R1	-2.2574632	-1.1747025	down						A_23_P380951	ZNF420	-2.419675	-1.2748134	down
A_33_P3252316	LINC02277	-2.4006236	-1.2634091	down	A_33_P3380762	HSD52	-2.2617004	-1.1774079	down						A_22_P00022495	LINC01275	-2.421154	-1.2756948	down
A_21_P0006154	lnc-ANXA1-4	-2.4068942	-1.2671727	down	A_23_P306346	CARNMT1	-2.2678971	-1.1813552	down						A_24_P174775	NNT	-2.4236972	-1.2772095	down
A_21_P0000361	SNORA79	-2.4101124	-1.2691004	down	A_33_P3400334	LOC105372639	-2.268032	-1.1814411	down						A_33_P3357049	RPS15AP10	-2.425842	-1.2784857	down
A_32_P227930	C5orf52	-2.410361	-1.2692493	down	A_21_P0003240	lnc-CHMP2B-2	-2.2685237	-1.1817538	down						A_22_P00015434	LINC00886	-2.4271705	-1.2792754	down
A_33_P3715909	ZA43P	-2.4123197	-1.2704211	down	A_22_P00014440	LOC105379300	-2.2693717	-1.1822929	down						A_33_P3413671	ABL2	-2.4277785	-1.2796367	down
A_23_P216038	PHF20L1	-2.4123743	-1.2704538	down	A_19_P00317023	PVT1	-2.2705803	-1.1830611	down						A_23_P126605	TMOD4	-2.4296348	-1.2807395	down
A_22_P00011189	lnc-OIT3-2	-2.412885	-1.2707591	down	A_33_P3262475	SERP2	-2.2707272	-1.1831543	down						A_21_P0005577	linc-LRGUK-2	-2.4349527	-1.2838937	down
A_21_P0010672	linc-TMEM18-BP	-2.4189155	-1.2743604	down	A_21_P0005539	lnc-ACTR3C-2	-2.2738087	-1.1851109	down						A_22_P00003797	E2F3-IT1	-2.4376638	-1.2854991	down
A_22_P00005898	LINC00303	-2.4192374	-1.2745523	down	A_23_P51002	SULT1C2	-2.2743104	-1.1854291	down						A_33_P3408237	PPIA	-2.440424	-1.2871318	down
A_33_P3283592	SPATA31J1	-2.4198747	-1.2749323	down	A_33_P3315263	KRT79	-2.274568	-1.1855927	down						A_23_P309989	ATG14	-2.441905	-1.288007	down
A_21_P0006777	ENSG00000225836	-2.428656	-1.2801583	down	A_22_P00023393	RP11_30G82	-2.278013	-1.187776	down						A_33_P3365441	LHX9	-2.4448667	-1.2897558	down
A_33_P3313660	BRD7P3	-2.4368806	-1.2850356	down	A_21_P0013302	SEPTIN7	-2.282551	-1.1906471	down						A_24_P358084	NPIPB2	-2.4501657	-1.2928793	down
A_21_P0010123	LOC105372665	-2.4404867	-1.2871689	down	A_23_P406521	SIRPD	-2.2832587	-1.1910943	down						A_33_P3210880	ATP7A	-2.453258	-1.294699	down
A_33_P3281745	RP11_123B32	-2.4443073	-1.2894257	down	A_33_P8579064	ZNF518A	-2.2832983	-1.1911193	down						A_22_P00023712	MIR200CHG	-2.4555	-1.2960167	down
A_24_P419177	ZNF638	-2.444803	-1.2897182	down	A_33_P7618758	LINC01541	-2.2835739	-1.1912935	down						A_19_P00318511	AC0681381	-2.45725	-1.2970448	down
A_22_P00008145	SNHG26	-2.450906	-1.2933152	down	A_24_P50368	BLID	-2.291472	-1.1962746	down						A_22_P00023620	PLCB1-IT1	-2.4586678	-1.2978768	down
A_23_P147839	EPHA5	-2.4515057	-1.293668	down	A_33_P3247372	TPTEP1	-2.2917743	-1.196465	down						A_32_P76853	GOLGA8K	-2.460362	-1.2988706	down
A_19_P00322339	LINC00707	-2.4534726	-1.2948252	down	A_33_P3217490	FAM230E	-2.2929714	-1.1972183	down						A_32_P126609	SMC5	-2.4606555	-1.2990427	down
A_23_P166993	EPHB1	-2.4537725	-1.2950015	down	A_24_P238543	PHKA1	-2.2960634	-1.1991625	down						A_21_P0013826	CTDSPL2P1	-2.4663513	-1.3023783	down
A_33_P3308481	HYMAI	-2.4573169	-1.2970839	down	A_22_P00000439	RP11_3K162	-2.3011901	-1.2023802	down						A_23_P82975	VPS13B	-2.4691768	-1.3040302	down
A_22_P00010239	lnc-MTA2-1	-2.458416	-1.297729	down	A_33_P3344492	SCARNA1	-2.3022563	-1.2030485	down						A_21_P0006768	LINC02671	-2.4778867	-1.3091102	down
A_21_P0013393	LOC130890646	-2.4616184	-1.2996072	down	A_24_P288915	CCDC144BP	-2.30663	-1.2057866	down						A_33_P3396419	FAM81A	-2.483443	-1.3123417	down
A_24_P50368	BLID	-2.463721	-1.300839	down	A_23_P396981	CCDC66	-2.306642	-1.2057942	down						A_22_P00006558	FLRT1	-2.484967	-1.3132267	down
A_22_P00010589	RP11_219E73	-2.4646032	-1.3013554	down	A_22_P00021409	MAGI1-AS1	-2.3067605	-1.2058682	down						A_22_P00006564	MACROD2-AS1	-2.4853077	-1.3134245	down
A_22_P00023393	RP11_30G82	-2.464875	-1.3015145	down	A_22_P00007761	ARHGAP26-IT1	-2.3070984	-1.2060796	down						A_23_P371076	KLF12	-2.4869578	-1.3143821	down
A_22_P00022911	GATAD1	-2.4658039	-1.302058	down	A_21_P0005033	LINC00472	-2.3072977	-1.2062042	down						A_33_P3343101	ARGLU1	-2.4889083	-1.3155131	down
A_22_P00015220	AC1186532	-2.4670413	-1.3027818	down	A_21_P0008703	LOC105370714	-2.3081486	-1.2067361	down						A_21_P0001177	LOC124904391	-2.490797	-1.3166075	down
A_33_P3400334	LOC105372639	-2.4689524	-1.303899	down	A_21_P0014684	NPIPB13	-2.3100097	-1.207899	down						A_22_P00003275	SKOR1-AS1	-2.4933655	-1.3180944	down
A_22_P00016085	CTC_458I22	-2.4705303	-1.3048208	down	A_22_P00007790	HNRNPU	-2.310747	-1.2083592	down						A_33_P3779229	GK5	-2.4937472	-1.3183153	down
A_33_P3396851	linc-SIAH2	-2.470729	-1.3049369	down	A_33_P3404824	ZNF300	-2.3177202	-1.2127063	down						A_33_P3266550	ABO	-2.4967427	-1.3200471	down
A_24_P825874	POTEJ	-2.475777	-1.3078814	down	A_19_P00317042	GARS1-DT	-2.3209405	-1.2147095	down						A_23_P383819	TBX3	-2.498706	-1.3211812	down
A_23_P357860	SEC62	-2.4760563	-1.3080441	down	A_22_P00012149	LINC02161	-2.3221335	-1.215451	down						A_19_P00811048	ZEB1-AS1	-2.5028691	-1.3235829	down
A_24_P50950	CCDC88B	-2.4760735	-1.3080542	down	A_33_P3276913	TTC3	-2.3240793	-1.2166593	down						A_24_P205994	EPGN	-2.504547	-1.3245498	down
A_23_P169017	DEFB103B	-2.4792507	-1.3099041	down	A_23_P102988	TXNRD2	-2.3245306	-1.2169394	down						A_23_P50735	ZNF181	-2.5092695	-1.3272674	down
A_21_P0005904	lnc-FAM84B-6	-2.480731	-1.3107653	down	A_23_P328766	ZNF519	-2.325804	-1.2177296	down						A_21_P0000176	CDH13	-2.5119839	-1.3288273	down
A_22_P00010187	RP11_1060J157	-2.4810143	-1.31093	down	A_33_P3294524	ANKRD12	-2.3281069	-1.2191572	down						A_33_P3237517	ZNF292	-2.5169375	-1.3316693	down
A_21_P0003839	AC019131.3	-2.4830763	-1.3121287	down	A_32_P58280	EXOC6	-2.3287404	-1.2195498	down						A_19_P00318559	PURPL	-2.5198107	-1.3333154	down
A_22_P00000439	RP11_3K162	-2.4880817	-1.3150339	down	A_21_P0014272	RASSF10-DT	-2.3302326	-1.220474	down						A_22_P00007296	RP4_752I61	-2.5209408	-1.3339622	down
A_33_P3413989	SERPING1	-2.4941306	-1.318537	down	A_22_P00000833	LOC124902418	-2.3324535	-1.2218482	down						A_23_P205575	GPR135	-2.5210261	-1.3340111	down
A_23_P51002	SULT1C2	-2.4949996	-1.3190396	down	A_21_P0005240	lnc-RSBN1L-1	-2.3333008	-1.2223723	down						A_33_P3317942	FAM177A1P1	-2.5253637	-1.3364911	down
A_21_P0009386	lnc-ATAD5-3	-2.4956243	-1.3194008	down	A_21_P0000493	SCARNA14	-2.333366	-1.2224126	down						A_23_P125042	ZNF222	-2.5310943	-1.3397613	down
A_21_P0009268	lnc-MAP2K6-2	-2.497731	-1.3206182	down	A_23_P327777	CASTOR3P	-2.3345938	-1.2231715	down						A_33_P3400334	LOC105372639	-2.5327473	-1.3407031	down
A_22_P00003320	CARD18	-2.4981043	-1.3208337	down	A_21_P0000153	NR3C1	-2.340284	-1.2266836	down						A_22_P00017729	KIZ	-2.5366309	-1.3429136	down
A_33_P3412335	HBeAg	-2.500946	-1.3224739	down	A_33_P3266550	ABO	-2.3404346	-1.2267765	down						A_22_P00014556	LINC01833	-2.5453765	-1.347879	down
A_22_P00021652	DENND3-AS1	-2.5024166	-1.323322	down	A_24_P174775	NNT	-2.3418028	-1.2276196	down						A_22_P00023955	AC0094981	-2.54851	-1.3496541	down
A_21_P0007087	lnc-C10orf137-1	-2.5028596	-1.3235774	down	A_22_P00012369	ENSG00000293285	-2.3423982	-1.2279863	down						A_22_P00009628	HDAC2-AS2	-2.5547016	-1.3531548	down
A_22_P00017811	RC3H1-DT	-2.5031068	-1.3237199	down	A_22_P00008761	LOC101929551	-2.3462644	-1.2303656	down						A_24_P219053	GPALPP1	-2.5626907	-1.3576593	down
A_33_P8579064	ZNF518A	-2.5073895	-1.3261862	down	A_22_P00015412	HSPB8	-2.3480415	-1.231458	down						A_23_P373927	ERP44	-2.5688674	-1.3611324	down
A_21_P0010504	HOTAIR	-2.5079052	-1.3264828	down	A_19_P00322339	LINC00707	-2.3495576	-1.2323891	down						A_22_P00021409	MAGI1-AS1	-2.5692508	-1.3613477	down
A_21_P0004862	LOC102724851	-2.5102928	-1.3278556	down	A_32_P226205	ZFHX2	-2.3496423	-1.2324412	down						A_33_P3364443	LOC101927480	-2.5713286	-1.362514	down
A_21_P0014812	LOC100652823	-2.510468	-1.3279563	down	A_21_P0001988	AC1166091	-2.3497162	-1.2324865	down						A_23_P252471	PECAM1	-2.5750904	-1.3646231	down
A_33_P3305536	METTL15	-2.5189376	-1.3328154	down	A_22_P00025357	ENSG00000242880	-2.3508677	-1.2331934	down						A_23_P81760	QKI	-2.5751402	-1.364651	down
A_21_P0001186	RP11_479J71	-2.5191133	-1.332916	down	A_21_P0013421	lnc-AURKA-1	-2.3556218	-1.236108	down						A_23_P42386	CGA	-2.582491	-1.3687633	down
A_22_P00017525	RP11_565F193	-2.5221558	-1.3346573	down	A_33_P3357049	RPS15AP10	-2.3565488	-1.2366756	down						A_21_P0013264	POT1-AS1	-2.5847032	-1.3699986	down
A_33_P3217490	FAM230E	-2.5276687	-1.3378074	down	A_21_P0011653	PIEZO2	-2.3578782	-1.2374892	down						A_33_P3396831	CCT3	-2.5878577	-1.3717583	down
A_19_P00802433	LINC01564	-2.5298054	-1.3390265	down	A_23_P121120	GPR87	-2.3586116	-1.2379378	down						A_22_P00016797	LOC105370495	-2.5977757	-1.3772769	down
A_22_P00007456	AC0965581	-2.5314941	-1.3399892	down	A_21_P0006214	lnc-DEC1-2	-2.3591573	-1.2382716	down						A_22_P00013573	LOC124903716	-2.597862	-1.3773248	down
A_33_P3406530	HMGN2P31	-2.531536	-1.340013	down	A_19_P00803124	LINC02028	-2.3602598	-1.2389456	down						A_19_P00315493	LOC145474	-2.5984645	-1.3776593	down
A_24_P174775	NNT	-2.5351377	-1.3420641	down	A_21_P0012899	GUSBP14	-2.3605692	-1.2391348	down						A_32_P58280	EXOC6	-2.6003637	-1.3787135	down
A_21_P0002455	LINC01829	-2.535286	-1.3421485	down	A_21_P0012080	CYTOR	-2.3623579	-1.2402276	down						A_33_P3303361	LOC124906636	-2.6027899	-1.3800589	down
A_22_P00003696	RP11_256I92	-2.5367887	-1.3430034	down	A_33_P3336696	MT-ND4L	-2.3628442	-1.2405245	down						A_21_P0004119	CTD_2066L212	-2.604618	-1.3810718	down
A_22_P00017072	RP11_22P62	-2.5391755	-1.3443601	down	A_33_P3308481	HYMAI	-2.3672893	-1.2432361	down						A_21_P0014624	HDGFL3	-2.605217	-1.3814036	down
A_21_P0010871	BMS1P1	-2.5438292	-1.3470018	down	A_21_P0000311	SNORA14A	-2.3748927	-1.2478623	down						A_22_P00004171	lnc-CLGN-2	-2.6079078	-1.3828928	down
A_33_P3271530	PGAP1	-2.5446348	-1.3474586	down	A_22_P00025349	SERTAD2-AS1	-2.3757048	-1.2483556	down						A_21_P0009386	lnc-ATAD5-3	-2.6093118	-1.3836694	down
A_22_P00024824	TTC23-AS1	-2.5466661	-1.3486098	down	A_21_P0011366	XLOC_l2_004867	-2.3766592	-1.248935	down						A_21_P0008742	LOC101928499	-2.616746	-1.3877739	down
A_24_P693321	NPIPB5	-2.559076	-1.355623	down	A_21_P0007854	XLOC_009911	-2.3773496	-1.2493541	down						A_33_P3406530	HMGN2P31	-2.618252	-1.388604	down
A_23_P370454	KCNAB3	-2.5657392	-1.3593745	down	A_33_P3296497	PTPRK	-2.3774016	-1.2493856	down						A_33_P3268532	PCK2	-2.6187344	-1.3888698	down
A_21_P0001603	LINC01350	-2.56981	-1.3616617	down	A_19_P00318559	PURPL	-2.3776116	-1.2495131	down						A_33_P3384775	ZBTB21	-2.6298869	-1.3950007	down
A_21_P0003240	lnc-CHMP2B-2	-2.5736532	-1.3638177	down	A_33_P3356031	SMG7	-2.3812118	-1.2516959	down						A_24_P212481	MCTP1	-2.6370149	-1.3989058	down
A_33_P3316052	CA5BP1-CA5B	-2.575826	-1.365035	down	A_33_P3872301	SNAR-C3	-2.3837712	-1.2532457	down						A_22_P00014357	ARMC2-AS1	-2.6402867	-1.4006946	down
A_24_P332218	GPR149	-2.5773253	-1.3658746	down	A_21_P0010261	GATD3	-2.389045	-1.2564341	down						A_33_P3278137	RPL31P11	-2.642242	-1.4017626	down
A_33_P3376454	UNQ1870	-2.577634	-1.3660475	down	A_33_P3897698	TMCO1-AS1	-2.389116	-1.2564769	down						A_32_P221	C16orf78	-2.644402	-1.4029415	down
A_22_P00005013	KCND3-AS1	-2.578742	-1.3666674	down	A_21_P0007020	MIR3663HG	-2.3949637	-1.2600038	down						A_21_P0007784	LOC100996671	-2.649481	-1.4057099	down
A_21_P0011370	GOLGA8A	-2.5810761	-1.3679727	down	A_21_P0000846	SH3PXD2A-AS1	-2.397291	-1.261405	down						A_21_P0000354	SCARNA8	-2.6501648	-1.4060822	down
A_21_P0000581	PARGP1	-2.581933	-1.3684516	down	A_22_P00000233	CDRT4	-2.4006155	-1.2634044	down						A_22_P00007456	AC0965581	-2.66376	-1.4134641	down
A_22_P00006558	FLRT1	-2.584127	-1.369677	down	A_33_P3335022	ANKRD36B	-2.4024975	-1.264535	down						A_22_P00003738	ENSG00000293015	-2.6647325	-1.4139907	down
A_21_P0013264	POT1-AS1	-2.5854936	-1.3704398	down	A_21_P0006532	MIR222HG	-2.403536	-1.2651584	down						A_22_P00025925	CTA_276F82	-2.6804543	-1.4224775	down
A_33_P3237517	ZNF292	-2.589964	-1.372932	down	A_33_P3389771	RBMY1A1 (includes others)	-2.4049575	-1.2660115	down						A_33_P3293869	TIAL1	-2.6931307	-1.4292842	down
A_22_P00023079	lnc-MYO6-1	-2.5915194	-1.3737981	down	A_33_P3306828	ZNF285CP	-2.4079678	-1.2678161	down						A_21_P0006019	LOC101927358	-2.6932876	-1.4293683	down
A_23_P126363	ADAM30	-2.5951335	-1.3758087	down	A_21_P0010504	HOTAIR	-2.413875	-1.2713511	down						A_22_P00007790	HNRNPU	-2.703503	-1.43483	down
A_21_P0014060	PIGC	-2.5999248	-1.37847	down	A_21_P0005075	LOC124901445	-2.4143069	-1.2716091	down						A_22_P00024323	SLC1A3-AS1	-2.711992	-1.439353	down
A_33_P3266550	ABO	-2.6063175	-1.3820128	down	A_21_P0013264	POT1-AS1	-2.4162173	-1.2727503	down						A_21_P0014536	FOXN3-AS3	-2.7239707	-1.4457111	down
A_33_P3270197	DIS3L2	-2.60855	-1.3832481	down	A_21_P0007793	LINC02376	-2.419117	-1.2744805	down						A_22_P00012923	RABGAP1L-DT	-2.7270205	-1.4473256	down
A_19_P00803124	LINC02028	-2.6086626	-1.3833103	down	A_33_P3422439	HMGN1P7	-2.4199317	-1.2749664	down						A_24_P693321	NPIPB5	-2.7373824	-1.4527969	down
A_21_P0005240	lnc-RSBN1L-1	-2.6142142	-1.3863773	down	A_33_P3311791	ZNF749	-2.422026	-1.2762142	down						A_21_P0003708	lnc-FRG1-2	-2.7379022	-1.4530709	down
A_22_P00009628	HDAC2-AS2	-2.61764	-1.3882667	down	A_33_P3293913	BICC1	-2.42448	-1.2776754	down						A_22_P00015999	LINC02522	-2.7390738	-1.4536881	down
A_24_P157156	CCDC150	-2.6184952	-1.3887379	down	A_21_P0006686	NUTM2A-AS1	-2.4300365	-1.280978	down						A_22_P00009808	ENSG00000258885	-2.7396379	-1.4539852	down
A_24_P314786	SLC4A10	-2.6211383	-1.3901935	down	A_22_P00007296	RP4_752I61	-2.4366872	-1.284921	down						A_21_P0014702	KIAA1614-AS1	-2.7468066	-1.4577553	down
A_33_P3336696	MT-ND4L	-2.6246614	-1.3921313	down	A_24_P66105	MAGIX	-2.4381266	-1.285773	down						A_22_P00021971	FOXP1-IT1	-2.7514043	-1.4601681	down
A_33_P3232930	GNG12-AS1	-2.6252255	-1.3924414	down	A_21_P0004862	LOC102724851	-2.4400923	-1.2869357	down						A_33_P3278590	AKAP14	-2.7595434	-1.4644296	down
A_21_P0003983	CTD_2066L211	-2.62845	-1.3942122	down	A_21_P0001708	lnc-HMCN1-2	-2.4448137	-1.2897246	down						A_22_P00003178	LOC107987091	-2.7625308	-1.4659905	down
A_22_P00007411	LOC105376944	-2.6325035	-1.3964355	down	A_21_P0007674	lnc-P2RX2-1	-2.4466434	-1.2908038	down						A_23_P45234	ZNF41	-2.7625544	-1.4660028	down
A_21_P0010719	lnc-RP3-377D14.1.1-3	-2.6347504	-1.3976662	down	A_23_P88626	ANPEP	-2.451189	-1.2934817	down						A_33_P3276062	LOC124900837	-2.7684743	-1.4690912	down
A_21_P0003910	lnc-RP11-487E13.1.1-1	-2.63521	-1.397918	down	A_22_P00006056	CFLAR-AS1	-2.4516835	-1.2937728	down						A_33_P3247753	TSIX	-2.7771747	-1.4736179	down
A_33_P3392882	NCKAP5	-2.6353712	-1.3980062	down	A_21_P0012638	LOC112268472	-2.4555511	-1.2960469	down						A_32_P198990	ZNF790	-2.783635	-1.47697	down
A_22_P00007443	ITPRIP-AS1	-2.6354618	-1.3980558	down	A_24_P100016	ZNF486	-2.4568727	-1.2968231	down						A_21_P0008147	lnc-EPSTI1-3	-2.7909167	-1.4807391	down
A_21_P0009156	CASC17	-2.6366327	-1.3986967	down	A_21_P0012739	LINC02615	-2.458468	-1.2977595	down						A_22_P00019710	lnc-ADRB1-1	-2.805564	-1.4882908	down
A_23_P163087	NID2	-2.638668	-1.3998098	down	A_21_P0011544	LINC01976	-2.4591744	-1.298174	down						A_21_P0010261	GATD3	-2.8170748	-1.4941978	down
A_21_P0002741	TWF2-DT	-2.641573	-1.4013972	down	A_19_P00315603	FTX	-2.461753	-1.299686	down						A_24_P305784	SPANXD	-2.8234727	-1.4974707	down
A_23_P353125	FSIP1	-2.6468902	-1.4042983	down	A_21_P0003708	lnc-FRG1-2	-2.4708004	-1.3049785	down						A_33_P3305373	OR8K1	-2.8356826	-1.5036961	down
A_33_P3249394	CACNA1C	-2.6562583	-1.4093955	down	A_32_P73796	PPM1E	-2.4766307	-1.3083787	down						A_22_P00016141	LINC02582	-2.8376937	-1.5047189	down
A_24_P72394	RBAK	-2.6705272	-1.4171246	down	A_21_P0007966	LINC00676	-2.478473	-1.3094516	down						A_23_P326142	SND1-IT1	-2.8468633	-1.5093732	down
A_19_P00318559	PURPL	-2.6764307	-1.4203103	down	A_21_P0014047	C4A	-2.481207	-1.3110421	down						A_22_P00001050	NBPF8	-2.8618865	-1.5169665	down
A_19_P00315603	FTX	-2.6852887	-1.4250772	down	A_23_P21092	CALB2	-2.482139	-1.311584	down						A_23_P157793	CA9	-2.8751397	-1.523632	down
A_33_P3422439	HMGN1P7	-2.6900327	-1.4276237	down	A_21_P0008742	LOC101928499	-2.4911177	-1.3167932	down						A_33_P3412320	FHL1P1	-2.8921645	-1.5321496	down
A_33_P3416142	MIR181A1HG	-2.6906562	-1.427958	down	A_21_P0011465	SMG1	-2.5044646	-1.3245022	down						A_21_P0000052	DISC1	-2.911471	-1.5417482	down
A_21_P0000874	SMC5-DT	-2.6928656	-1.4291422	down	A_21_P0008202	DNAJC3-DT	-2.5060177	-1.3253965	down						A_23_P155463	LRRC2	-2.9146335	-1.5433145	down
A_22_P00019844	lnc-KLRG2-1	-2.6969738	-1.4313415	down	A_22_P00009424	LYPLA1	-2.5063093	-1.3255644	down						A_21_P0001059	LINC01740	-2.917061	-1.5445156	down
A_22_P00006564	MACROD2-AS1	-2.699323	-1.4325976	down	A_23_P126363	ADAM30	-2.5086176	-1.3268926	down						A_21_P0000493	SCARNA14	-2.9175425	-1.5447537	down
A_21_P0008596	LOC105370733	-2.7091556	-1.4378432	down	A_33_P3382769	UBE2Q2P2	-2.5106063	-1.3280358	down						A_33_P3304888	USP6	-2.925713	-1.5487883	down
A_21_P0013274	TRBV1	-2.7130635	-1.4399228	down	A_23_P403398	DKFZP586I1420	-2.5106611	-1.3280673	down						A_24_P49106	TCEAL7	-2.927204	-1.5495232	down
A_22_P00015819	RP11_119K66	-2.7169325	-1.4419787	down	A_24_P358084	NPIPB2	-2.5114458	-1.3285182	down						A_21_P0005904	lnc-FAM84B-6	-2.956776	-1.5640249	down
A_24_P237757	ZMYM2	-2.7183053	-1.4427075	down	A_22_P00011867	LINC02695	-2.5119383	-1.328801	down						A_22_P00005503	lnc-DZIP1-3	-2.9729035	-1.5718726	down
A_21_P0001464	LINC02606	-2.7250886	-1.4463031	down	A_21_P0003839	AC019131.3	-2.5140727	-1.3300264	down						A_33_P3295358	ANGPTL4	-2.978407	-1.5745409	down
A_33_P3308585	C1RL-AS1	-2.7302303	-1.4490227	down	A_33_P3422659	GDAP1	-2.5168839	-1.3316386	down						A_33_P3260362	OR6J1	-2.9913948	-1.5808183	down
A_22_P00011867	LINC02695	-2.7319474	-1.4499297	down	A_33_P3236416	GPR179	-2.5198255	-1.3333238	down						A_21_P0000311	SNORA14A	-2.9992862	-1.5846192	down
A_21_P0014536	FOXN3-AS3	-2.7321935	-1.4500597	down	A_21_P0010719	lnc-RP3-377D14.1.1-3	-2.521648	-1.3343668	down						A_22_P00019844	lnc-KLRG2-1	-3.0036721	-1.5867274	down
A_21_P0006214	lnc-DEC1-2	-2.7343323	-1.4511886	down	A_33_P3650353	SNORA33	-2.5277414	-1.3378489	down						A_32_P191441	C10orf90	-3.0166397	-1.5929424	down
A_32_P73796	PPM1E	-2.737087	-1.4526412	down	A_22_P00006224	lnc-FAM49B-1	-2.5330384	-1.340869	down						A_22_P00004308	RP11_115E191	-3.0189724	-1.5940576	down
A_33_P3306828	ZNF285CP	-2.7390156	-1.4536575	down	A_21_P0011661	lnc-ZNF680-1	-2.5348315	-1.3418899	down						A_22_P00002500	RP11_18F144	-3.0225384	-1.5957607	down
A_21_P0000805	LOC100507443	-2.7401474	-1.4542534	down	A_21_P0010774	LOC105379271	-2.5367866	-1.3430022	down						A_23_P216038	PHF20L1	-3.0419228	-1.6049836	down
A_23_P416395	STC2	-2.7446856	-1.456641	down	A_22_P00007456	AC0965581	-2.5413485	-1.3455942	down						A_21_P0009156	CASC17	-3.0450342	-1.6064584	down
A_32_P198990	ZNF790	-2.7466912	-1.4576948	down	A_23_P417014	ZNF311	-2.549341	-1.3501244	down						A_24_P583040	C17orf67	-3.0774114	-1.6217173	down
A_33_P3260362	OR6J1	-2.7500534	-1.4594597	down	A_21_P0002455	LINC01829	-2.563692	-1.358223	down						A_21_P0014029	SPIDR	-3.0795631	-1.6227257	down
A_33_P3408237	PPIA	-2.7502868	-1.4595821	down	A_23_P83798	ALX1	-2.5639958	-1.3583939	down						A_22_P00021652	DENND3-AS1	-3.0804749	-1.6231527	down
A_33_P3278137	RPL31P11	-2.7514453	-1.4601897	down	A_22_P00010535	AC0648713	-2.5703344	-1.3619561	down						A_33_P3276913	TTC3	-3.084848	-1.6251993	down
A_23_P326142	SND1-IT1	-2.7532272	-1.4611237	down	A_33_P3387591	OR12D1	-2.5750093	-1.3645777	down						A_21_P0012899	GUSBP14	-3.086806	-1.6261148	down
A_33_P3413325	KCNMA1	-2.759804	-1.4645659	down	A_21_P0001177	LOC124904391	-2.5793703	-1.3670189	down						A_33_P3232930	GNG12-AS1	-3.0962894	-1.6305404	down
A_22_P00023177	lnc-VTI1A-3	-2.7675445	-1.4686065	down	A_21_P0000052	DISC1	-2.580386	-1.3675869	down						A_22_P00019636	RP11_274J72	-3.0996282	-1.6320952	down
A_22_P00010057	MIRLET7IHG	-2.7691114	-1.469423	down	A_22_P00022871	LOC101928894	-2.585111	-1.3702261	down						A_22_P00016134	ZBTB20-AS2	-3.1044946	-1.6343584	down
A_21_P0012638	LOC112268472	-2.7698898	-1.4698286	down	A_33_P3321372	CNTNAP3B	-2.5911772	-1.3736076	down						A_21_P0012393	LINC02018	-3.104652	-1.6344315	down
A_22_P00025357	ENSG00000242880	-2.7756782	-1.4728403	down	A_21_P0001186	RP11_479J71	-2.592521	-1.3743557	down						A_22_P00010517	RP4_791M134	-3.120551	-1.6418009	down
A_21_P0008742	LOC101928499	-2.779219	-1.4746795	down	A_21_P0012156	LOC105372698	-2.595966	-1.3762715	down						A_21_P0013302	SEPTIN7	-3.1241763	-1.6434759	down
A_22_P00020715	RP11_1141N121	-2.779383	-1.4747646	down	A_33_P3265494	PTCHD4	-2.5984573	-1.3776554	down						A_33_P3396851	linc-SIAH2	-3.154916	-1.6576016	down
A_21_P0008147	lnc-EPSTI1-3	-2.7956278	-1.4831723	down	A_33_P3881056	INSR	-2.5984602	-1.3776569	down						A_33_P3356031	SMG7	-3.1675665	-1.6633749	down
A_23_P121120	GPR87	-2.8030694	-1.4870074	down	A_21_P0000116	MID1	-2.6041174	-1.3807945	down						A_24_P360529	PDE7A	-3.1859667	-1.6717312	down
A_33_P3696837	MAP3K20-AS1	-2.805207	-1.4881072	down	A_23_P65068	EID3	-2.6096296	-1.3838451	down						A_23_P108932	RPL23AP32	-3.19965	-1.6779141	down
A_33_P3305373	OR8K1	-2.806707	-1.4888784	down	A_33_P3324415	LOC642414	-2.612422	-1.3853879	down						A_33_P3414127	ZNF260	-3.2037737	-1.6797723	down
A_21_P0008202	DNAJC3-DT	-2.811873	-1.4915314	down	A_33_P3317942	FAM177A1P1	-2.6184623	-1.3887198	down						A_21_P0004220	LINC02236	-3.2062738	-1.6808976	down
A_21_P0007793	LINC02376	-2.8142898	-1.4927709	down	A_23_P207213	ALDH3A1	-2.625777	-1.3927444	down						A_33_P3294524	ANKRD12	-3.2099235	-1.6825389	down
A_33_P3276062	LOC124900837	-2.8162405	-1.4937706	down	A_33_P3361771	TPR	-2.6288419	-1.3944274	down						A_33_P3877992	LACTB2-AS1	-3.2297056	-1.6914027	down
A_22_P00007296	RP4_752I61	-2.8213	-1.4963601	down	A_33_P3413989	SERPING1	-2.6318312	-1.3960669	down						A_21_P0000636	TRAF3IP2-AS1	-3.2406154	-1.6962678	down
A_22_P00016797	LOC105370495	-2.8387902	-1.5052762	down	A_33_P3371650	STK17B	-2.6372197	-1.3990177	down						A_33_P3724750	LOC107986018	-3.256871	-1.7034866	down
A_21_P0010562	LINC02591	-2.8395245	-1.5056493	down	A_33_P3418218	SEC16B	-2.6410494	-1.4011112	down						A_23_P146325	ASAP1-IT1	-3.2820485	-1.7145965	down
A_21_P0007374	lnc-PRKRIR-1	-2.8432782	-1.5075552	down	A_23_P155463	LRRC2	-2.6411226	-1.4011513	down						A_24_P178396	SPDYE2/SPDYE2B	-3.3131175	-1.7281893	down
A_21_P0007020	MIR3663HG	-2.8443635	-1.5081059	down	A_33_P3276062	LOC124900837	-2.646462	-1.4040649	down						A_21_P0007989	LINC00428	-3.415034	-1.7718999	down
A_21_P0000846	SH3PXD2A-AS1	-2.8456173	-1.5087416	down	A_22_P00014357	ARMC2-AS1	-2.6506414	-1.4063416	down						A_21_P0014843	MAGI1	-3.448235	-1.7858582	down
A_33_P3399765	COL14A1	-2.8552692	-1.5136268	down	A_21_P0003983	CTD_2066L211	-2.6612008	-1.4120773	down						A_33_P3265479	ZFAT	-3.4808414	-1.7994361	down
A_33_P3396831	CCT3	-2.8755157	-1.5238208	down	A_22_P00016529	LOC105369890	-2.6622205	-1.4126301	down						A_21_P0014272	RASSF10-DT	-3.4825943	-1.8001624	down
A_22_P00010168	COPB2-DT	-2.8814275	-1.5267837	down	A_33_P3305521	ZNF507	-2.6623569	-1.412704	down						A_33_P3328937	TLK2	-3.5316498	-1.8203423	down
A_21_P0000312	SNORA14B	-2.8878524	-1.529997	down	A_21_P0012461	RPL32P3	-2.6664813	-1.4149371	down						A_21_P0012794	LOC124900272	-3.6248298	-1.8579133	down
A_21_P0014288	ANKRD10	-2.8880816	-1.5301114	down	A_21_P0010576	SEPTIN7P13	-2.6666393	-1.4150227	down						A_21_P0014326	AC0091665	-3.6392534	-1.8636425	down
A_21_P0003708	lnc-FRG1-2	-2.8951392	-1.5336328	down	A_22_P00003275	SKOR1-AS1	-2.6743515	-1.4191891	down						A_33_P3307980	lnc-FAM133B-1	-3.7093642	-1.8911719	down
A_21_P0014576	LF384694	-2.8952022	-1.5336641	down	A_22_P00019710	lnc-ADRB1-1	-2.674538	-1.4192896	down						A_23_P26386	TPPP3	-3.8200743	-1.9336007	down
A_22_P00010517	RP4_791M134	-2.9120336	-1.542027	down	A_33_P3385842	CCDC7	-2.6905205	-1.4278853	down						A_22_P00007411	LOC105376944	-3.8347273	-1.939124	down
A_22_P00003275	SKOR1-AS1	-2.9259627	-1.5489113	down	A_22_P00006564	MACROD2-AS1	-2.6968052	-1.4312513	down						A_22_P00008558	PTPRB-AS1	-3.8755999	-1.9544196	down
A_22_P00002500	RP11_18F144	-2.9383016	-1.5549824	down	A_33_P3373892	NAA35	-2.7035172	-1.4348376	down						A_33_P3413989	SERPING1	-3.910131	-1.967217	down
A_21_P0000311	SNORA14A	-2.941858	-1.5567276	down	A_33_P3304824	LINC00618	-2.7038264	-1.4350026	down						A_24_P330263	EDNRB	-4.442408	-2.151342	down
A_21_P0011653	PIEZO2	-2.9542425	-1.5627882	down	A_21_P0005429	lnc-CPA1-1	-2.7157636	-1.4413579	down						A_23_P108082	CREB3L3	-5.2771425	-2.399757	down
A_23_P379601	KCNJ9	-2.957471	-1.564364	down	A_33_P3216357	KDM5C	-2.7199607	-1.4435858	down
A_21_P0002965	lnc-SYNPR-1	-2.9632063	-1.567159	down	A_21_P0001603	LINC01350	-2.7270122	-1.4473212	down
A_33_P3312638	ZNF780B	-2.9637163	-1.5674074	down	A_21_P0013500	XLOC_l2_014294	-2.728753	-1.4482418	down
A_21_P0002845	lnc-ULK4-6	-2.9707859	-1.5708447	down	A_21_P0006768	LINC02671	-2.7488565	-1.4588317	down
A_33_P3294951	TAS2R30	-2.9921203	-1.5811682	down	A_23_P309989	ATG14	-2.7564125	-1.4627918	down
A_33_P3256760	HOXB-AS3	-2.9957936	-1.5829382	down	A_33_P3212570	PYCARD-AS1	-2.761962	-1.4656935	down
A_33_P3220113	ZNF816-ZNF321P	-3.006392	-1.5880331	down	A_33_P3336484	NPIPA5 (includes others)	-2.7669659	-1.4683049	down
A_23_P108932	RPL23AP32	-3.0149782	-1.5921476	down	A_22_P00023620	PLCB1-IT1	-2.7672353	-1.4684453	down
A_33_P3384775	ZBTB21	-3.0227852	-1.5958785	down	A_22_P00004171	lnc-CLGN-2	-2.7737606	-1.4718432	down
A_33_P3361758	FAM227B	-3.0270305	-1.5979033	down	A_33_P3295358	ANGPTL4	-2.7751048	-1.4725423	down
A_33_P3289960	LINC00222	-3.0508695	-1.6092205	down	A_22_P00007173	lnc-GNLY-1	-2.7764494	-1.4732411	down
A_33_P3307980	lnc-FAM133B-1	-3.0699112	-1.618197	down	A_22_P00008558	PTPRB-AS1	-2.7889526	-1.4797235	down
A_23_P26386	TPPP3	-3.0701005	-1.6182859	down	A_22_P00002500	RP11_18F144	-2.7959223	-1.4833243	down
A_22_P00014357	ARMC2-AS1	-3.0763474	-1.6212184	down	A_24_P693433	lnc-VSIG10-1	-2.7966864	-1.4837185	down
A_23_P205575	GPR135	-3.0768151	-1.6214378	down	A_33_P3293869	TIAL1	-2.8002787	-1.4855704	down
A_21_P0011462	FLJ34503	-3.0799644	-1.6229137	down	A_19_P00318511	AC0681381	-2.8124082	-1.491806	down
A_19_P00315493	LOC145474	-3.0940173	-1.6294812	down	A_22_P00022216	PTEN	-2.8180306	-1.4946873	down
A_21_P0001177	LOC124904391	-3.1006362	-1.6325643	down	A_21_P0014536	FOXN3-AS3	-2.8181598	-1.4947535	down
A_21_P0014843	MAGI1	-3.1162224	-1.6397982	down	A_22_P00003521	RP11_118G231	-2.8196392	-1.4955106	down
A_33_P3247372	TPTEP1	-3.136013	-1.6489315	down	A_33_P3237517	ZNF292	-2.8205426	-1.4959728	down
A_24_P910667	GAFA3	-3.13626	-1.6490452	down	A_22_P00010057	MIRLET7IHG	-2.825001	-1.4982514	down
A_21_P0001059	LINC01740	-3.1682098	-1.6636679	down	A_19_P00802433	LINC01564	-2.8272185	-1.4993834	down
A_22_P00022206	SETBP1-DT	-3.1748815	-1.6667027	down	A_24_P49106	TCEAL7	-2.8345509	-1.5031202	down
A_21_P0005033	LINC00472	-3.17804	-1.6681373	down	A_21_P0009386	lnc-ATAD5-3	-2.8359532	-1.5038338	down
A_23_P170888	DPP6	-3.1801846	-1.6691105	down	A_19_P00315493	LOC145474	-2.8369393	-1.5043353	down
A_22_P00007790	HNRNPU	-3.1802628	-1.669146	down	A_33_P3267760	BCOR	-2.8433974	-1.5076157	down
A_22_P00021971	FOXP1-IT1	-3.1823845	-1.6701082	down	A_21_P0006154	lnc-ANXA1-4	-2.851455	-1.5116982	down
A_22_P00016134	ZBTB20-AS2	-3.182562	-1.6701887	down	A_33_P3238820	CD300H	-2.858347	-1.5151811	down
A_33_P3295358	ANGPTL4	-3.1952	-1.6759062	down	A_22_P00024824	TTC23-AS1	-2.86552	-1.5187969	down
A_22_P00024827	CNTN4-AS2	-3.200257	-1.6781878	down	A_33_P3248004	LINC02687	-2.8819852	-1.5270629	down
A_33_P3293869	TIAL1	-3.2184186	-1.686352	down	A_21_P0008147	lnc-EPSTI1-3	-2.8945765	-1.5333523	down
A_33_P3418218	SEC16B	-3.2324822	-1.6926425	down	A_22_P00014715	RP3_404F185	-2.9011803	-1.5366399	down
A_33_P3724750	LOC107986018	-3.2354922	-1.6939852	down	A_22_P00006558	FLRT1	-2.9032962	-1.5376918	down
A_33_P3380762	HSD52	-3.2364228	-1.6944001	down	A_22_P00003797	E2F3-IT1	-2.9106598	-1.5413462	down
A_21_P0006763	LINC02672	-3.2441826	-1.697855	down	A_22_P00025925	CTA_276F82	-2.9295106	-1.5506597	down
A_22_P00008870	KLHL6-AS1	-3.2464595	-1.6988672	down	A_33_P3396851	linc-SIAH2	-2.9295917	-1.5506996	down
A_21_P0010944	ENSG00000247886	-3.2651238	-1.7071377	down	A_21_P0002845	lnc-ULK4-6	-2.9321969	-1.5519819	down
A_33_P3374878	FAT4	-3.2672162	-1.7080619	down	A_21_P0005904	lnc-FAM84B-6	-2.9331264	-1.5524392	down
A_33_P3356031	SMG7	-3.2691097	-1.7088978	down	A_22_P00010517	RP4_791M134	-2.9377878	-1.5547302	down
A_33_P3542911	SNAR-C4	-3.2842333	-1.7155566	down	A_22_P00024827	CNTN4-AS2	-2.9476326	-1.5595567	down
A_21_P0014727	HMGN3-AS1	-3.296754	-1.7210462	down	A_22_P00003178	LOC107987091	-2.9624898	-1.5668103	down
A_21_P0000052	DISC1	-3.3139846	-1.7285669	down	A_23_P157793	CA9	-2.9679422	-1.569463	down
A_33_P3315679	MLANA	-3.3219013	-1.7320092	down	A_23_P218358	FBXW10	-2.9700756	-1.5704997	down
[truncated: 65 more rows]
