# Supplementary material for: Natural polymorphisms in the bovine leukemia virus microRNA cluster modulate miRNA expression and host regulatory pathways
Source: Vet Res. 2026 May 21;57:81. doi: 10.1186/s13567-026-01776-0 (PMC13192155; doi:10.1186/s13567-026-01776-0)
Supplement: Supplementary file 8 — Additional file 8. Group-specific differentially expressed genes identified by microarray analysis. This file contains four worksheets (A–D) presenting transcripts uniquely expressed in the Control 2, Reference, V29, and V90 groups, respectively. Each table includes gene symbols, accession numbers, fold-change values, and functional annotations. The data summarize group-specific gene expression profiles and highlight key biological processes, including extracellular matrix organization, immune and inflammatory responses, metabolic regulation, cytoskeleton dynamics, and genome maintenance. [file 13567_2026_1776_MOESM8_ESM.xlsx]

## Sheet: (A) Control group
Additional file 8 (A). Group-specific differentially expressed genes identified by microarray analysis.
The worksheet list transcripts uniquely expressed in the Control 2 group. Table provides detailed information including gene symbols, accession numbers, fold-change values, and functional annotations.
Control 2 (pDriveΔmiRNA + pBLVΔ-miRNA) upregulated ECM, wound-healing and inflammatory, antigen presentation genes (COL1A1, LTBP3, LUM, SNAI1; HLA-B, HLA-G, CD70, IL32, USP18)
and metabolic-stress genes (ACACB, KYNU, EPAS1, NMRK1), while uniquely downregulating junction/vesicle and RNA-processing/snoRNA components.
Gene symbol	Gene name	Gene expression	Canonical Pathways	Description / Biological Role
ACACB	acetyl-CoA carboxylase beta	up	AMPK Signaling	Acetyl-CoA carboxylase beta; fatty acid metabolism
ACER2	alkaline ceramidase 2	up	Ceramide Degradation	Alkaline ceramidase; sphingolipid metabolism
ALDH6A1	aldehyde dehydrogenase 6 family member A1	up	Aryl Hydrocarbon Receptor Signaling; Autism Signaling Pathway; LPS/IL-1 Mediated Inhibition of RXR Function; Parkinson's Signaling Pathway; Xenobiotic Metabolism AHR Signaling Pathway; Xenobiotic Metabolism CAR Signaling Pathway; Xenobiotic Metabolism PXR Signaling Pathway; Xenobiotic Metabolism Signaling; ?-alanine Degradation I; Aryl Hydrocarbon Receptor Signaling; Autism Signaling Pathway; Bra…	Aldehyde dehydrogenase; mitochondrial metabolism of amino acids
ALG13	ALG13 UDP-N-acetylglucosaminyltransferase subunit	up	Asparagine N-linked glycosylation	UDP-N-acetylglucosamine transferase; N-glycosylation
ARG2	arginase 2	up	Arginine Degradation I (Arginase Pathway)	Arginase 2; arginine metabolism; mitochondria
ATG4B	autophagy related 4B cysteine peptidase	up	Autophagy	Autophagy-related cysteine protease; autophagosome formation
B4GALT4	beta-1,4-galactosyltransferase 4	up	Glycosaminoglycan metabolism; Asparagine N-linked glycosylation	Beta-1,4-galactosyltransferase; glycosylation
CACNA2D3	calcium voltage-gated channel auxiliary subunit alpha2delta 3	up	Acetylcholine Receptor Signaling Pathway	Voltage-gated calcium channel subunit; neurotransmission
CD70	CD70 molecule	up	Adrenergic Receptor Signaling Pathway (Enhanced)	Immune co-stimulatory ligand; T/B cell activation
COL1A1	collagen type I alpha 1 chain	up	Dendritic Cell Maturation; Hepatic Fibrosis / Hepatic Stellate Cell Activation; Hepatic Fibrosis Signaling Pathway; IL-12 Signaling and Production in Macrophages; IL-17A Signaling in Fibroblasts; IL-4 Signaling; IL-6 Signaling; Immunoregulatory interactions between a Lymphoid and a non-Lymphoid cell; Natural Killer Cell Signaling; Neutrophil Extracellular Trap Signaling Pathway; Pathogen Induced …	Type I collagen; extracellular matrix; bone and connective tissue formation
CPS1	carbamoyl-phosphate synthase 1	up	Sirtuin Signaling Pathway	Carbamoyl-phosphate synthase; urea cycle, mitochondrial
CREM	cAMP responsive element modulator	up	Systemic Lupus Erythematosus Signaling; Systemic Lupus Erythematosus in T Cell Signaling Pathway; Cholecystokinin/Gastrin-mediated Signaling; Circadian Clock; Dopamine-DARPP32 Feedback in cAMP Signaling; Protein Kinase A Signaling; cAMP-mediated signaling	Transcription factor; cAMP response element modulator
CSGALNACT1	chondroitin sulfate N-acetylgalactosaminyltransferase 1	up	Chondroitin Sulfate Biosynthesis	Chondroitin sulfate N-acetylgalactosaminyltransferase; glycosaminoglycan biosynthesis
EPAS1	endothelial PAS domain protein 1	up	Cellular response to hypoxia	Transcription factor HIF2α; hypoxia response, erythropoiesis
FOLR1	folate receptor alpha	up	Autism Signaling Pathway	Folate receptor alpha; folate uptake, cancer marker
HLA-B	major histocompatibility complex, class I, B	up	Allograft Rejection Signaling; Altered T Cell and B Cell Signaling in Rheumatoid Arthritis; Antigen Presentation Pathway; Autoimmune Thyroid Disease Signaling; B Cell Development; CD28 Signaling in T Helper Cells; CTLA4 Signaling in Cytotoxic T Lymphocytes; Calcium-induced T Lymphocyte Apoptosis; Class I MHC mediated antigen processing and presentation; Communication between Innate and Adaptive I…	Class I MHC; antigen presentation; immune response
HLA-G	major histocompatibility complex, class I, G	up	Allograft Rejection Signaling; Antigen Presentation Pathway; Autoimmune Thyroid Disease Signaling; CTLA4 Signaling in Cytotoxic T Lymphocytes; Class I MHC mediated antigen processing and presentation; Communication between Innate and Adaptive Immune Cells; Crosstalk between Dendritic Cells and Natural Killer Cells; Cytotoxic T Lymphocyte-mediated Apoptosis of Target Cells; Dendritic Cell Maturati…	Non-classical MHC class I; immune tolerance; maternal-fetal interface, cancer
IGFBP7	insulin like growth factor binding protein 7	up	IGF-1 Signaling	Insulin-like growth factor binding protein; cell growth, senescence
IL32	interleukin 32	up	Dendritic Cell Maturation; Other interleukin signaling; Role of Cytokines in Mediating Communication between Immune Cells; Role of Macrophages, Fibroblasts and Endothelial Cells in Rheumatoid Arthritis; Hepatitis B Chronic Liver Pathogenesis Signaling Pathway; RHO GTPase cycle	Pro-inflammatory cytokine; immune cell activation; cancer, infection
KCNIP3	potassium voltage-gated channel interacting protein 3	up	CLEAR Signaling Pathway	Potassium channel interacting protein; neuronal excitability
KYNU	kynureninase	up	NAD biosynthesis II (from tryptophan)	Kynureninase; tryptophan metabolism; NAD+ biosynthesis
LTBP3	latent transforming growth factor beta binding protein 3	up	Elastic fibre formation	Latent TGF-beta binding protein; ECM, TGF-beta signaling regulation
LUM	lumican	up	Extracellular matrix organization; Glycosaminoglycan metabolism; Integrin cell surface interactions	Lumican; small leucine-rich proteoglycan; extracellular matrix organization
MYRF	myelin regulatory factor	up	Myelination Signaling Pathway	Myelin regulatory factor; oligodendrocyte differentiation
NMRK1	nicotinamide riboside kinase 1	up	NAD Salvage Pathway II	Nicotinamide riboside kinase; NAD+ biosynthesis
NPNT	nephronectin	up	Formation of the nephric duct; Formation of the ureteric bud	Extracellular matrix protein; nephron development
OPTN	optineurin	up	Autophagy	Optineurin; autophagy receptor; neurodegeneration
OXCT1	3-oxoacid CoA-transferase 1	up	Ketolysis	Succinyl-CoA:3-oxoacid CoA transferase; ketone body metabolism
PCDH8	protocadherin 8	up	Cohesin Chromatin Regulation Pathway	Protocadherin; cell adhesion molecule; brain development
PCOLCE	procollagen C-endopeptidase enhancer	up	Assembly of collagen fibrils and other multimeric structures; Collagen biosynthesis and modifying enzymes	Collagen biosynthesis; extracellular matrix protein; not pathway-mapped in KEGG
PILRB	paired immunoglobin like type 2 receptor beta	up	Immunoregulatory interactions between a Lymphoid and a non-Lymphoid cell	Paired immunoglobulin-like receptor; immune regulation
PLAAT1	phospholipase A and acyltransferase 1	up	Antioxidant Action of Vitamin C	Phospholipase A and acyltransferase; lipid metabolism
RAB6B	RAB6B, member RAS oncogene family	up	Intra-Golgi and retrograde Golgi-to-ER traffic	Rab GTPase; Golgi trafficking
RABEPK	Rab9 effector protein with kelch motifs	up	Intra-Golgi and retrograde Golgi-to-ER traffic	Rab9 effector protein; endosome-to-Golgi trafficking
RARRES2	retinoic acid receptor responder 2	up	Osteoarthritis Pathway	Retinol binding protein; adipokine (chemerin); inflammation
RASA4	RAS p21 protein activator 4	up	RAF/MAP kinase cascade	Ras GTPase activating protein; MAPK pathway regulation
RFK	riboflavin kinase	up	Flavin Biosynthesis IV (Mammalian); Metabolism of water-soluble vitamins and cofactors	Riboflavin kinase; vitamin B2 metabolism
RIMKLB	ribosomal modification protein rimK like family member B	up	Glutamate and glutamine metabolism	Glutamate/Glutamine metabolism; ATP synthase assembly (literature)
RSPO3	R-spondin 3	up	PCP (Planar Cell Polarity) Pathway	R-spondin 3; Wnt signaling modulator; angiogenesis
RUNX3	RUNX family transcription factor 3	up	Th1 Pathway; Th1 and Th2 Activation Pathway; TGF-? Signaling; Transcriptional regulation by RUNX3; TCF dependent signaling in response to WNT; Th2 Pathway	Transcription factor; T cell differentiation; tumor suppressor
SERPINB3	serpin family B member 3	up	Neutrophil degranulation	Serine protease inhibitor; cell death, cancer biomarker
SLPI	secretory leukocyte peptidase inhibitor	up	Glucocorticoid Receptor Signaling	Serine protease inhibitor; innate immunity, inflammation
SNAI1	snail family transcriptional repressor 1	up	CDX Gastrointestinal Cancer Signaling Pathway; Hepatic Fibrosis Signaling Pathway; Hepatitis B Chronic Liver Pathogenesis Signaling Pathway; ILK Signaling; PTEN Regulation; Pulmonary Fibrosis Idiopathic Signaling Pathway; ROBO SLIT Signaling Pathway; Role of Tissue Factor in Cancer; Activin Inhibin Signaling Pathway; CSDE1 Signaling Pathway; Cerebral Malformation Signaling Pathway; Cyclophilin Si…	Transcription factor; EMT regulator; cancer metastasis
SRSF1	serine and arginine rich splicing factor 1	up	DYRK1A Signaling Pathway	Serine/arginine-rich splicing factor 1; mRNA splicing, oncogene
SULT1A2	sulfotransferase family 1A member 2	up	LPS/IL-1 Mediated Inhibition of RXR Function; Xenobiotic Metabolism CAR Signaling Pathway; Xenobiotic Metabolism PXR Signaling Pathway; Xenobiotic Metabolism Signaling; Chondroitin Sulfate Biosynthesis; Chondroitin Sulfate Biosynthesis (Late Stages); Dermatan Sulfate Biosynthesis; Dermatan Sulfate Biosynthesis (Late Stages); Dopamine Degradation; Heparan Sulfate Biosynthesis; Heparan Sulfate Bios…	Sulfotransferase; detoxification of hormones, drugs, xenobiotics
TGM2	transglutaminase 2	up	Aryl Hydrocarbon Receptor Signaling	Transglutaminase 2; protein cross-linking, apoptosis
TMSB4X	thymosin beta 4 X-linked	up	Actin Cytoskeleton Signaling	Thymosin beta-4; actin binding; cell motility, wound healing
USP18	ubiquitin specific peptidase 18	up	ISG15 antiviral mechanism; Interferon alpha/beta signaling; TAK1-dependent IKK and NF-kappa-B activation; Deubiquitination; ISGylation Signaling Pathway; Protein Ubiquitination Pathway	Ubiquitin-specific protease; interferon response regulator
YPEL5	yippee like 5	up	Neutrophil degranulation	Cell cycle-related; mitosis regulation; function not well defined
AGK	acylglycerol kinase	down	Glutaminergic Receptor Signaling Pathway (Enhanced)	Acylglycerol kinase; mitochondrial lipid kinase
AP5B1	adaptor related protein complex 5 subunit beta 1	down	Clathrin-mediated Endocytosis Signaling	Adaptor protein complex 5 subunit; endosomal trafficking
BRWD1	bromodomain and WD repeat domain containing 1	down	Chromatin organization	Bromodomain/WD repeat protein; chromatin remodeling; spermatogenesis
CDK11B	cyclin dependent kinase 11B	down	CSDE1 Signaling Pathway	Cyclin-dependent kinase; cell cycle regulation
CFLAR	CASP8 and FADD like apoptosis regulator	down	Caspase activation via Death Receptors in the presence of ligand	Caspase 8/10 regulator; apoptosis modulator
CITED2	Cbp/p300 interacting transactivator with Glu/Asp rich carboxy-terminal domain 2	down	Xenobiotic Metabolism CAR Signaling Pathway; Xenobiotic Metabolism PXR Signaling Pathway; Xenobiotic Metabolism Signaling; Cellular response to hypoxia; FOXO-mediated transcription of cell death genes; PPAR Signaling; RAR Activation; Transcriptional regulation by the AP-2 (TFAP2) family of transcription factors	Transcriptional coactivator; development, hypoxia response
CLDN3	claudin 3	down	Agranulocyte Adhesion and Diapedesis; Granulocyte Adhesion and Diapedesis; Leukocyte Extravasation Signaling; Regulation of the Epithelial Mesenchymal Transition by Growth Factors Pathway; Regulation of the Epithelial-Mesenchymal Transition Pathway; Cell junction organization; Sertoli Cell-Germ Cell Junction Signaling Pathway (Enhanced); Sertoli Cell-Sertoli Cell Junction Signaling; Tight Junctio…	Claudin-3; tight junction protein; epithelial barrier
CPLX2	complexin 2	down	Huntington's Disease Signaling	Complexin-2; synaptic vesicle exocytosis regulator
DNM1	dynamin 1	down	MHC class II antigen presentation; Virus Entry via Endocytic Pathways; Clathrin-mediated Endocytosis Signaling; Clathrin-mediated endocytosis; DYRK1A Signaling Pathway; EPH-Ephrin signaling; GABA Receptor Signaling; Gap junction trafficking and regulation; Huntington's Disease Signaling; L1CAM interactions; Remodeling of Epithelial Adherens Junctions; Signaling by NTRK1 (TRKA); Toll-like Receptor…	Dynamin 1; vesicle trafficking, endocytosis (neurons)
DST	dystonin	down	Assembly of collagen fibrils and other multimeric structures	Dystonin; cytoskeletal linker protein; skin, muscle, nerve
EIF3D	eukaryotic translation initiation factor 3 subunit D	down	GAIT Translation Signaling Pathway; Stress Granule Signaling Pathway; mTOR Signaling; EIF2 Signaling; Eukaryotic Translation Initiation; Regulation of eIF4 and p70S6K Signaling	Eukaryotic translation initiation factor; protein synthesis
ERBB2	erb-b2 receptor tyrosine kinase 2	down	Agrin Interactions at Neuromuscular Junction	Receptor tyrosine kinase; cell growth, HER2 in cancer
GFUS	GDP-L-fucose synthase	down	Asparagine N-linked glycosylation; Colanic Acid Building Blocks Biosynthesis; GDP-L-fucose Biosynthesis I (from GDP-D-mannose)	Enzyme; GDP-fucose biosynthesis; glycosylation
GPAM	glycerol-3-phosphate acyltransferase, mitochondrial	down	Activation of gene expression by SREBF (SREBP)	Glycerol-3-phosphate acyltransferase; triglyceride biosynthesis
GYPC	glycophorin C (Gerbich blood group)	down	Cell surface interactions at the vascular wall	Erythrocyte membrane protein; blood group antigen
HELZ2	helicase with zinc finger 2	down	Cytoprotection by HMOX1; Heme signaling; Activation of gene expression by SREBF (SREBP); BMAL1:CLOCK,NPAS2 activates circadian gene expression; Circadian Clock; Mitochondrial biogenesis; PPAR?/RXR? Activation; RORA activates gene expression; Regulation of lipid metabolism by PPARalpha; Transcriptional regulation of white adipocyte differentiation	Transcriptional coactivator; lipid and circadian regulation; PPAR signaling
HOXA6	homeobox A6	down	Formation of the nephric duct	Homeobox transcription factor; development, hematopoiesis
MALAT1	metastasis associated lung adenocarcinoma transcript 1	down	Cachexia Signaling Pathway	lncRNA; regulates splicing, cancer progression
MATK	megakaryocyte-associated tyrosine kinase	down	Actin Cytoskeleton Signaling	Megakaryocyte-associated tyrosine kinase; immune signaling
MIR31HG	MIR31 host gene	down	Epithelial Membrane Protein Signaling Pathway	lncRNA; cancer-associated; regulates cell proliferation, migration
MTCL1	microtubule crosslinking factor 1	down	HER-2 Signaling in Breast Cancer	Microtubule crosslinking factor; cytoskeleton organization
NPL	N-acetylneuraminate pyruvate lyase	down	Sialic acid metabolism	N-acetylneuraminate lyase; sialic acid metabolism
NR6A1	nuclear receptor subfamily 6 group A member 1	down	POU5F1 (OCT4), SOX2, NANOG activate genes related to proliferation; Generic Transcription Pathway; Role of OCT4 in Mammalian Embryonic Stem Cell Pluripotency	Orphan nuclear receptor; stem cell regulation, development
OR5L2	olfactory receptor family 5 subfamily L member 2	down	Expression and translocation of olfactory receptors	Olfactory receptor; G protein-coupled receptor; smell perception
PHF8	PHD finger protein 8	down	Chromatin organization	Lysine demethylase; chromatin modification; intellectual disability gene
PLIN2	perilipin 2	down	Tuberculosis Latent Signaling Pathway; Chaperone Mediated Autophagy; Chaperone Mediated Autophagy Signaling Pathway; Late endosomal microautophagy; Lipophagy; Regulation of lipid metabolism by PPARalpha	Lipid droplet-associated protein; lipid metabolism
POR	cytochrome p450 oxidoreductase	down	Estrogen Biosynthesis; Melatonin Degradation I; Nicotine Degradation II; Nicotine Degradation III; Phase I - Functionalization of compounds; Superpathway of Melatonin Degradation; 1,25-dihydroxyvitamin D3 Biosynthesis; Acetone Degradation I (to Methylglyoxal); Bupropion Degradation	P450 oxidoreductase; electron transfer for cytochrome P450 enzymes
PRPF40A	pre-mRNA processing factor 40A	down	Processing of Capped Intron-Containing Pre-mRNA	Pre-mRNA processing factor; mRNA splicing
RIN1	Ras and Rab interactor 1	down	NF1 RAS Signaling Pathway	Ras effector; RAS/MAPK signaling, endocytosis
RPS27	ribosomal protein S27	down	Cell Cycle Checkpoints	Ribosomal protein S27; translation; DNA repair
SCNN1D	sodium channel epithelial 1 subunit delta	down	Ion channel transport	Epithelial sodium channel subunit; ion transport
SPRY4-IT1	SPRY4 intronic transcript 1	down	Preeclampsia Signaling Pathway	lncRNA; cancer-associated; function unclear
SYT8	synaptotagmin 8	down	Cargo recognition for clathrin-mediated endocytosis	Synaptotagmin-8; synaptic vesicle exocytosis
TBC1D16	TBC1 domain family member 16	down	TBC/RABGAPs	TBC domain-containing; Rab GTPase-activating protein; vesicle trafficking
TJP2	tight junction protein 2	down	Apoptotic execution phase	Tight junction protein 2; cell-cell adhesion
TNK2	tyrosine kinase non receptor 2	down	CDC42 Signaling	Non-receptor tyrosine kinase; cell signaling
TRIM11	tripartite motif containing 11	down	Class I MHC mediated antigen processing and presentation	E3 ubiquitin ligase; protein degradation; neurodevelopment
WASHC2C	WASH complex subunit 2C	down	Protein Sorting Signaling Pathway	WASH complex subunit; actin cytoskeleton regulation; endosomal trafficking
ZNF586	zinc finger protein 586	down	Generic Transcription Pathway	KRAB zinc finger protein; possible transcriptional regulator; function unclear
Gene symbol	Gene name	Gene expression	Pathway / Process	Description / Biological Role
ACTR3B	actin related protein 3B	up	Actin filament nucleation, cytoskeleton	Actin-related protein; cytoskeleton; not mapped to pathway
ARMCX2	armadillo repeat containing X-linked 2	up	Mitochondrial dynamics, apoptosis	Armadillo repeat-containing; mitochondrial; not pathway-mapped
C17orf58	chromosome 17 open reading frame 58	up	Uncharacterized	Protein coding; little data; no pathway
C1QTNF6	C1q and TNF related 6	up	Metabolic/insulin regulation, PI3K/AKT, MAPK, inflammation	C1q/TNF-related protein; metabolism regulation (literature); not mapped to pathway
CARD17P	caspase recruitment domain family member 17, pseudogene	up	Pseudogene, ceRNA for NF-κB	Pseudogene; no function
CCDC121	coiled-coil domain containing 121	up	Centrosome, cilia, microtubule organization	Coiled-coil domain protein; function unknown
CFAP43	cilia and flagella associated protein 43	up	Cilia/flagella assembly, sperm motility	Cilia and flagella-associated protein; flagellar structure; not mapped to pathway
CRIM1-DT	CRIM1 divergent transcript	up	BMP/TGF-β, angiogenesis	lncRNA; divergent at CRIM1; feedback in morphogenesis
CTD_2139B155		up	Uncharacterized lncRNA	lncRNA; unknown function
DLX3	distal-less homeobox 3	up	BMP/Wnt signaling, epithelial differentiation	Homeobox gene; tooth, hair, bone development; not pathway-mapped
DMKN	dermokine	up	EGFR signaling, skin proliferation, inflammation	Dermokine; skin biology; not pathway-mapped
DMXL1	Dmx like 1	up	Golgi organization, vesicular transport, autophagy	WD repeat protein; vesicle trafficking; not mapped to pathway
DNAL1	dynein axonemal light chain 1	up	Cilia/flagella motility, cytoskeleton	Dynein axonemal light chain; cilia/flagella function; not mapped to pathway
ENSG00000288902		up	Uncharacterized lncRNA	Uncharacterized locus; no function
ENTPD3-AS1	ENTPD3, EIF1B and MYRIP antisense RNA 1	up	Purinergic signaling, ATP/ADP metabolism	lncRNA; antisense to ENTPD3; unknown function
FAM181A-AS1	FAM181A antisense RNA 1	up	Uncharacterized	lncRNA; unknown function
FAM241B	family with sequence similarity 241 member B	up	Uncharacterized, RNA-protein interaction	Protein coding; little data; no pathway
FOXC2-AS1	FOXC2 antisense RNA 1	up	FOXC2, EMT, TGF-β, PI3K/AKT	lncRNA; antisense to FOXC2; migration/invasion (literature)
FRMD3-AS1	FRMD3 antisense RNA 1	up	Integrin/FERM signaling, cell adhesion	lncRNA; antisense to FRMD3; unknown function
HEATR5A	HEAT repeat containing 5A	up	Autophagy, vesicular transport, nucleocytoplasmic transport	HEAT repeat-containing; function not mapped
HLA-J	major histocompatibility complex, class I, J (pseudogene)	up	Pseudogene, MHC-I region	No function/pathway
HTATIP2	HIV-1 Tat interactive protein 2	up	Tumor suppressor, apoptosis, MAPK, p53	TIP30; tumor suppressor, apoptosis; not pathway-mapped
IFFO2	intermediate filament family orphan 2	up	Intermediate filament, mechanotransduction	Intermediate filament protein; cytoskeletal; not mapped to pathway
LCA5	lebercilin LCA5	up	Ciliogenesis, axoneme structure	Lebercilin; ciliary function; not mapped to pathway
LINC01793	long intergenic non-protein coding RNA 1793	up	Uncharacterized	lncRNA; unknown function
LINC02562	long intergenic non-protein coding RNA 2562	up	Uncharacterized lncRNA	lncRNA; unknown function
LINC02754	long intergenic non-protein coding RNA 2754	up	Uncharacterized	lncRNA; unknown function
LINC03033	long intergenic non-protein coding RNA 3033	up	Uncharacterized lncRNA	lncRNA; unknown function
LINC03040	long intergenic non-protein coding RNA 3040	up	Uncharacterized	lncRNA; unknown, possible regulatory role
LNCRNA-IUR	lncRNA imatinib upregulated	up	NF-κB modulation, cell cycle, apoptosis	lncRNA; regulator of IFN signaling (literature); no pathway
LOC100507002	Uncharacterized LOC100507002	up	Uncharacterized	lncRNA; unknown function
LOC101927506	Uncharacterized LOC101927506	up	Uncharacterized lncRNA	Uncharacterized locus; no function
LOC101928735	Uncharacterized LOC101928735	up	Uncharacterized	lncRNA; unknown function
LOC105369376	Uncharacterized LOC105369376	up	Uncharacterized	lncRNA; unknown function
LOC105371224	Uncharacterized LOC105371224	up	Uncharacterized lncRNA	Uncharacterized locus; no function
LOC105373334	Uncharacterized LOC105373334	up	Uncharacterized lncRNA	Uncharacterized locus; no function
LOC105373593	Uncharacterized LOC105373593	up	Uncharacterized lncRNA	Uncharacterized locus; no function
LOC105377714	Uncharacterized LOC105377714	up	Uncharacterized lncRNA	Uncharacterized locus; no function
LOC107985549	Uncharacterized LOC107985549	up	Uncharacterized	lncRNA; function unknown
MCTP2	multiple C2 and transmembrane domain containing 2	up	Calcium signaling, synaptogenesis	Multiple C2 domain protein; signaling, function not pathway-mapped
METTL25	methyltransferase like 25	up	RNA/protein methylation, epigenetics	Methyltransferase; not pathway-mapped
MOB3B	MOB kinase activator 3B	up	Hippo pathway, cell proliferation/apoptosis	MOB kinase activator; Hippo pathway component (literature); not mapped to pathway
MPZL2	myelin protein zero like 2	up	Epithelial adhesion, myelination	Cell adhesion molecule; not mapped to pathway
NCCRP1	NCCRP1, F-box associated domain containing	up	Innate immunity, NOD/NF-κB, phagocytosis	Immune-related; function not mapped to pathway
NEXN	nexilin F-actin binding protein	up	Cytoskeleton, mechanotransduction, cardiac muscle	Nexilin; cardiac muscle cytoskeleton; not mapped to pathway
NRSN1	neurensin 1	up	Synaptic vesicle cycling, neurotransmission	Neurensin 1; neuronal membrane protein; function not mapped to pathway
PACRGL	parkin coregulated like	up	Microtubule stabilization, autophagy	Parkin coregulated-like protein; unknown function
PCDH10-DT	PCDH10 divergent transcript	up	Cell adhesion, synaptic function	lncRNA; divergent transcript; unknown function
RBM24	RNA binding motif protein 24	up	Myogenesis, mRNA splicing	RNA binding; myogenesis regulation; not mapped to pathway
RBM44	RNA binding motif protein 44	up	Pre-mRNA splicing, nuclear speckle, germ cell development	RNA-binding protein; spermatogenesis; not in pathway
RP11_46F152		up	Uncharacterized lncRNA	lncRNA; unknown function
RPSAP69	ribosomal protein SA pseudogene 69	up	Pseudogene, ribosome biogenesis, ceRNA	Pseudogene; ribosomal protein S2; no function
SLC38A10	solute carrier family 38 member 10	up	Amino acid transport, mTORC1	Transporter; amino acid sensor, not mapped to pathway
SLC38A6	solute carrier family 38 member 6	up	Amino acid transport, mTORC1	Amino acid transporter; not mapped to pathway
SNAR-A3	small NF90 (ILF3) associated RNA A3	up	Small RNA, immune signaling	Small nuclear RNA; unknown function
SOCS3-DT	SOCS3 divergent transcript	up	JAK-STAT modulation	lncRNA; divergent at SOCS3; unknown function
SORBS2	sorbin and SH3 domain containing 2	up	Integrin/focal adhesion, actin, insulin signaling	Cytoskeleton and signaling; cell adhesion; not mapped to pathway
SPINK4	serine peptidase inhibitor Kazal type 4	up	Serine protease inhibitor, GI tract, epithelial homeostasis	Serine protease inhibitor; GI tract expression; not mapped to pathway
TBCEL	tubulin folding cofactor E like	up	Microtubule/tubulin stabilization, spindle assembly	Tubulin folding cofactor E-like; ciliogenesis; not pathway-mapped
TCTA	T cell leukemia translocation altered	up	T-cell receptor (TCR) signaling, immune response	Cell surface protein; possible immune roles; not mapped to pathway
TENT5C	terminal nucleotidyltransferase 5C	up	Poly(A) polymerase, IFN/NF-κB signaling	RNA/DNA processing; immune, not mapped to pathway
TGFB2-AS1	TGFB2 antisense RNA 1 (head to head)	up	TGF-β/SMAD signaling, EMT, ECM modulation	lncRNA; antisense to TGFB2; no function/pathway
TMEFF1	transmembrane protein with EGF like and two follistatin like domains 1	up	MAPK/ERK, PI3K/AKT, neurogenesis, oncogenesis	TMEFF1; brain/neuronal protein; not pathway-mapped
TPPP	tubulin polymerization promoting protein	up	Microtubule organization, cell morphology	Tubulin polymerization promoting protein; cytoskeleton; not mapped to pathway
VWA5A	von Willebrand factor A domain containing 5A	up	ECM/integrin, adhesion	Von Willebrand domain; tumor suppressor, not mapped to pathway
ZNF365	zinc finger protein 365	up	DNA damage response, telomere maintenance, p53	Zinc finger transcription factor; tumor suppressor; not mapped to pathway
ZNF426-DT	ZNF426 divergent transcript	up	KRAB-ZNF epigenetic regulation, transposon repression	lncRNA; divergent transcript; unknown function
ZNF780A	zinc finger protein 780A	up	KRAB-ZNF, epigenetic silencing	Zinc finger protein; transcriptional regulator; not mapped to pathway
AFG2B	AAA ATPase AFG2B	down	Mitochondrial AAA-ATPase, protein quality control	Function unknown; possibly mitochondrial
AKTIP	AKT interacting protein	down	PI3K/AKT, telomere maintenance	Telomere maintenance; not mapped to pathway
ANKRD20A11P	ankyrin repeat domain 20 family member A11, pseudogene	down	Pseudogene, possible ceRNA for miRNA/NF-κB	Pseudogene; ankyrin repeat; no function
ANKRD36	ankyrin repeat domain 36	down	Scaffold protein, ankyrin repeat	Ankyrin repeat domain protein; unknown function
ATXN1-AS1	ATXN1 antisense RNA 1	down	Neuronal regulation, ataxia	lncRNA; antisense to ATXN1; unknown function
BMP2K-DT	BMP2K divergent transcript	down	BMP/TGF-β signaling, bone morphogenesis	lncRNA; divergent transcript; unknown function
C2orf69	chromosome 2 open reading frame 69	down	Metabolic pathway, mitochondrial disease	Protein coding; little data; mitochondrial disease (literature); not mapped to pathway
CCDC17	coiled-coil domain containing 17	down	Centrosome/cilia organization	Coiled-coil domain protein; function unknown
CCNL1	cyclin L1	down	Spliceosome, cell cycle control	Cyclin L1; transcription/splicing; not mapped to pathway
CEP68	centrosomal protein 68	down	Centrosome, cell division, mitosis	Centrosomal protein; cell division, not pathway-mapped
CRTC3-AS1	CRTC3 antisense RNA 1	down	cAMP/CREB signaling, metabolism	lncRNA; antisense to CRTC3; unknown function
CTB_35F213		down	Uncharacterized	lncRNA; unknown function
CTD_2002H82		down	Uncharacterized lncRNA	lncRNA; unknown function
CTD_2019O41		down	Uncharacterized	lncRNA; unknown function
EMX1	empty spiracles homeobox 1	down	Neurogenesis, Wnt/FGF signaling	Homeobox protein; brain development; not pathway-mapped
GTF2I-AS1	GTF2I antisense RNA 1	down	Transcription regulation, ER stress	lncRNA; antisense to GTF2I; unknown function
HM13-IT1	HM13 intronic transcript 1	down	ER stress, protein degradation	lncRNA; intronic; unknown function
LA16C_390E65		down	Uncharacterized lncRNA	lncRNA; unknown function
LINC01475	long intergenic non-protein coding RNA 1475	down	miRNA sponge, Wnt/β-catenin, EMT, PI3K/AKT	lncRNA; unknown function
LINC02256	long intergenic non-protein coding RNA 2256	down	Uncharacterized lncRNA	lncRNA; unknown function
LINC02595	long intergenic non-protein coding RNA 2595	down	Uncharacterized lncRNA	lncRNA; unknown function
LINC02913	long intergenic non-protein coding RNA 2913	down	Uncharacterized	lncRNA; unknown function
lnc-ARHGEF40-1		down	Rho GTPase/cytoskeleton regulation	lncRNA; unknown function
lnc-IL4R-1		down	IL-4R expression, JAK-STAT6, Th2 differentiation	lncRNA; unknown function
LOC100507412	Uncharacterized LOC100507412	down	Uncharacterized lncRNA	Uncharacterized locus; no function
LOC100652758	Uncharacterized LOC100652758	down	Uncharacterized lncRNA	Uncharacterized locus; no function
LOC101930112	Uncharacterized LOC101930112	down	Uncharacterized lncRNA	Uncharacterized locus; no function
LOC102724491	Uncharacterized LOC102724491	down	Uncharacterized lncRNA	Uncharacterized locus; no function
LOC105369250	Uncharacterized LOC105369250	down	Uncharacterized	lncRNA; unknown function
LOC105371592	Uncharacterized LOC105371592	down	Uncharacterized lncRNA	Uncharacterized locus; no function
LOC105374124	Uncharacterized LOC105374124	down	Uncharacterized lncRNA	Uncharacterized locus; no function
LOC105376360	Uncharacterized LOC105376360	down	Uncharacterized lncRNA	Uncharacterized locus; no function
LOC105378429	Uncharacterized LOC105378429	down	Uncharacterized lncRNA	Uncharacterized locus; no function
LOC107986852	Uncharacterized LOC107986852	down	Uncharacterized	lncRNA; unknown function
LOC124900190	Uncharacterized LOC124900190	down	Uncharacterized lncRNA	Uncharacterized locus; no function
LOC124904088	Uncharacterized LOC124904088	down	Uncharacterized lncRNA	Uncharacterized locus; no function
LOC124905046	Uncharacterized LOC124905046	down	Uncharacterized lncRNA	Uncharacterized locus; no function
LOC128966614	Uncharacterized LOC128966614	down	Uncharacterized	Predicted lncRNA; co-expression and function to be studied
LRRC37A2	leucine rich repeat containing 37 member A2	down	Cell adhesion, MAPK/NF-κB signaling	Leucine-rich repeat; unknown function
MIR17HG	miR-17-92a-1 cluster host gene	down	miR-17/92 cluster, cell cycle, PI3K/AKT, p53	miRNA cluster host gene; cell cycle regulation; not in pathway databases
MYBPH	myosin binding protein H	down	Muscle sarcomere organization	Myosin binding protein H; muscle structure; not pathway-mapped
NIFK-AS1	NIFK antisense RNA 1	down	Cell cycle, Wnt/β-catenin	lncRNA; antisense to NIFK; proliferation, not mapped to pathway
OPA1-AS1	OPA1 antisense RNA 1	down	Mitochondrial fusion/dynamics	lncRNA; antisense to OPA1; unknown function
PABPC4-AS1	PABPC4 antisense RNA 1	down	mRNA stability, stress granules	lncRNA; antisense to PABPC4; unknown function
PLEKHO1	pleckstrin homology domain containing O1	down	PI3K/AKT (neg.), NF-κB, TGF-β/Smad	Cell signaling, bone/apoptosis (literature)
PLIN4	perilipin 4	down	Lipid metabolism, lipid droplet, PPAR signaling	Perilipin 4; lipid droplet protein; not pathway-mapped
RAB30-DT	RAB30 divergent transcript	down	Golgi, vesicle transport	lncRNA; divergent; unknown function
RASA4CP	RAS p21 protein activator 4C, pseudogene	down	Ras/MAPK modulation, ceRNA for RASA4	Pseudogene; possible ceRNA activity (literature); modulates proliferation/apoptosis
RNA28SN1	RNA, 28S ribosomal N1	down	Ribosome biogenesis, translation	Ribosomal RNA; component of ribosome
RP11_1084A122		down	Uncharacterized	lncRNA; unknown function
RP11_151N171		down	Uncharacterized lncRNA	lncRNA; unknown function
RP11_297K82		down	Uncharacterized lncRNA	lncRNA; unknown function
RP11_736N1710		down	Uncharacterized lncRNA	lncRNA; unknown function
RP11_968A158		down	Uncharacterized lncRNA	lncRNA; unknown function
SNHG16	small nucleolar RNA host gene 16	down	PI3K/AKT, Wnt/β-catenin, NF-κB (miRNA sponge, oncogenic)	lncRNA; cancer, proliferation/apoptosis, not mapped to pathway
SNORA16A	small nucleolar RNA, H/ACA box 16A	down	rRNA pseudouridylation, ribosome biogenesis	snoRNA; rRNA modification
SNORA16B	small nucleolar RNA, H/ACA box 16B	down	rRNA pseudouridylation, ribosome biogenesis	snoRNA; rRNA modification
SNORA25	small nucleolar RNA, H/ACA box 25	down	rRNA pseudouridylation, ribosome biogenesis	snoRNA; rRNA modification
SNORA26	small nucleolar RNA, H/ACA box 26	down	rRNA pseudouridylation, ribosome biogenesis	snoRNA; rRNA modification
SNORA32	small nucleolar RNA, H/ACA box 32	down	rRNA pseudouridylation, ribosome biogenesis	snoRNA; rRNA modification
SNORA38	small nucleolar RNA, H/ACA box 38	down	rRNA pseudouridylation, ribosome biogenesis	snoRNA; rRNA modification
SNORA41	small nucleolar RNA, H/ACA box 41	down	rRNA pseudouridylation, ribosome biogenesis	snoRNA; rRNA modification
SNORA52	small nucleolar RNA, H/ACA box 52	down	rRNA pseudouridylation, ribosome biogenesis	snoRNA; rRNA modification
SNORA84	small nucleolar RNA, H/ACA box 84	down	rRNA pseudouridylation, ribosome biogenesis	snoRNA; rRNA modification
SNORD38A	small nucleolar RNA, C/D box 38A	down	rRNA methylation, ribosome biogenesis	snoRNA; rRNA modification
SNORD44	small nucleolar RNA, C/D box 44	down	rRNA methylation, ribosome biogenesis	snoRNA; rRNA modification
SNORD75	small nucleolar RNA, C/D box 75	down	rRNA methylation, ribosome biogenesis	snoRNA; rRNA modification
SNORD76	small nucleolar RNA, C/D box 76	down	rRNA methylation, ribosome biogenesis	snoRNA; rRNA modification; no pathway
SNORD87	small nucleolar RNA, C/D box 87	down	rRNA methylation, ribosome biogenesis	snoRNA; rRNA modification
SNORD89	small nucleolar RNA, C/D box 89	down	rRNA methylation, ribosome biogenesis	snoRNA; rRNA modification
SPDYE21	speedy/RINGO cell cycle regulator family member E21	down	CDK2 activator, cell cycle, proliferation	Cyclin D-type binding; cell cycle; not pathway-mapped
SPIRE2	spire type actin nucleation factor 2	down	Cytoskeleton, actin, vesicle transport	Actin nucleation; not mapped to pathway
SRRM1P3	serine/arginine repetitive matrix 1 pseudogene 3	down	Pseudogene, splicing regulation	Pseudogene; splicing factor; no function
TALAM1	TALAM1 transcript, MALAT1 antisense RNA	down	MALAT1 regulation, EMT, cell migration	lncRNA; regulator of MALAT1; not pathway-mapped
TEKT3	tektin 3	down	Flagella/cilia, axoneme, motility	Tektin 3; flagellar function (sperm); not mapped to pathway
TUSC8	tumor suppressor candidate 8	down	Tumor suppressor, cell cycle, apoptosis	lncRNA; tumor suppressor candidate; function unknown
WWC2	WW and C2 domain containing 2	down	Hippo pathway (WWC/KIBRA complex)	Hippo pathway (literature);
XLOC_l2_015938		down	Uncharacterized lncRNA	lncRNA; unknown function
YTHDF1	YTH N6-methyladenosine RNA binding protein F1	down	m6A reader, translation regulation	RNA modification, translation;
ZNF248-AS1	ZNF248 antisense RNA 1	down	KRAB-ZNF regulation, transposon repression	lncRNA; antisense to ZNF248; unknown function
ZNF91	zinc finger protein 91	down	KRAB-ZNF, retrotransposon repression, epigenetics	Zinc finger protein; transcriptional regulator, not mapped to pathway

## Sheet: (B) Reference group
Additional file 8 (B). Group-specific differentially expressed genes identified by microarray analysis
The worksheet list transcripts uniquely expressed in the Reference group. Table provides detailed information including gene symbols, accession numbers, fold-change values, and functional annotations.
Reference (344 miRNA + pBLVΔ-miRNA) uniquely induced an antiviral/cytokine signature (IFIT3, HERC5, CD40, LTA, S1PR5, SCARA5) plus metabolic/circadian regulators (PRKAB1, PER2, BMP6);
unique downregulation included chromatin/cell-cycle and junction/ECM genes (SMC1A, KAT6B, CDK5RAP2, LAMA5, MARVELD2, FGF9) and multiple snoRNAs.
Gene symbol	Gene name	Gene expression	Canonical Pathways	Description / Biological Role
ABAT	4-aminobutyrate aminotransferase	up	GABA Receptor Signaling; GABAergic Receptor Signaling Pathway (Enhanced); GABA synthesis, release, reuptake and degradation; Pyruvate Degradation I; Glutamate Degradation III (via 4-aminobutyrate); Valine Degradation I	GABA transaminase; neurotransmitter metabolism; mapped to pathway
ADRA1B	adrenoceptor alpha 1B	up	Breast Cancer Regulation by Stathmin1; Molecular Mechanisms of Cancer; Cardiac Hypertrophy Signaling; Cardiac Hypertrophy Signaling (Enhanced); S100 Family Signaling Pathway; AMPK Signaling; Adrenergic Receptor Signaling Pathway (Enhanced); BBSome Signaling Pathway; Cellular Effects of Sildenafil (Viagra); Class A/1 (Rhodopsin-like receptors); CREB Signaling in Neurons; FAK Signaling; G alpha (12…	adrenergic receptor; G protein-coupled signaling; mapped to pathway
ATP6V0A4	ATPase H+ transporting V0 subunit a4	up	CGAS-STING Signaling Pathway; Phagosome Maturation; Role of MAPK Signaling in Promoting the Pathogenesis of Influenza; Tuberculosis Active Signaling Pathway; Adrenergic Receptor Signaling Pathway (Enhanced); CLEAR Signaling Pathway; Chaperone Mediated Autophagy Signaling Pathway; Ion channel transport; Iron homeostasis signaling pathway; Iron uptake and transport; Orexin Signaling Pathway; Parkin…	V-ATPase subunit; acid-base homeostasis; mapped to pathway
BMP6	bone morphogenetic protein 6	up	Breast Cancer Regulation by Stathmin1; CDX Gastrointestinal Cancer Signaling Pathway; Hereditary Breast Cancer Signaling; Molecular Mechanisms of Cancer; Myelination Signaling Pathway; Role of Osteoblasts, Osteoclasts and Chondrocytes in Rheumatoid Arthritis; Autophagy; Axonal Guidance Signaling; BMP signaling pathway; Basal Cell Carcinoma Signaling; CLEAR Signaling Pathway; CREB Signaling in Neu…	TGF-beta superfamily; bone development; mapped to pathway
CBLIF	cobalamin binding intrinsic factor	up	Metabolism of water-soluble vitamins and cofactors	cobalamin (B12) binding; vitamin transport; mapped to pathway
CD40	CD40 molecule	up	Activation of IRF by Cytosolic Pattern Recognition Receptors; Allograft Rejection Signaling; Altered T Cell and B Cell Signaling in Rheumatoid Arthritis; Autoimmune Thyroid Disease Signaling; B Cell Development; CD40 Signaling; Communication between Innate and Adaptive Immune Cells; Crosstalk between Dendritic Cells and Natural Killer Cells; Dendritic Cell Maturation; ICOS-ICOSL Signaling in T He…	TNF receptor family; immune signaling; mapped to pathway
CFH	complement factor H	up	Complement System; Complement cascade; Adrenomedullin signaling pathway	complement factor H; complement regulation; mapped to pathway
CLIP1	CAP-Gly domain containing linker protein 1	up	Phagosome Formation; CDC42 Signaling; Cell Cycle Checkpoints; Mitotic Metaphase and Anaphase; Mitotic Prometaphase; RHO GTPases Activate Formins; RHO GTPases activate IQGAPs; Remodeling of Epithelial Adherens Junctions; Signaling by Rho Family GTPases	cytoskeleton, microtubule binding; cell division; mapped to pathway
DACT1	dishevelled binding antagonist of beta catenin 1	up	TCF dependent signaling in response to WNT	WNT signaling pathway regulator; mapped to pathway
DNAJC25	DnaJ heat shock protein family (Hsp40) member C25	up	Protein Ubiquitination Pathway; Aldosterone Signaling in Epithelial Cells	Hsp40/DnaJ family co-chaperone; protein folding; mapped to pathway
EAF1	ELL associated factor 1	up	RNA Polymerase II Transcription	transcription elongation factor; mapped to pathway
EGR3	early growth response 3	up	NGF-stimulated transcription	transcription factor; neuronal activity; mapped to pathway
GLDC	glycine decarboxylase	up	Warburg Effect Signaling Pathway; Glycine Cleavage Complex; Glyoxylate metabolism and glycine degradation	glycine decarboxylase; amino acid metabolism; mapped to pathway
GLRA4	glycine receptor alpha 4 (pseudogene)	up	Neurotransmitter receptors and postsynaptic signal transmission	glycine receptor subunit; neurotransmission; KEGG-mapped
GNGT1	G protein subunit gamma transducin 1	up	Thrombin signalling through proteinase activated receptors (PARs); Activation of kainate receptors upon glutamate binding; Beta-catenin independent WNT signaling; Class B/2 (Secretin family receptors); Extra-nuclear estrogen signaling; G alpha (12/13) signalling events; G alpha (i) signalling events; G alpha (q) signalling events; G alpha (s) signalling events; G alpha (z) signalling events; G-pr…	G protein gamma subunit; signal transduction; KEGG-mapped
HDAC10	histone deacetylase 10	up	Bladder Cancer Signaling; Chronic Myeloid Leukemia Signaling; Coronavirus Pathogenesis Pathway; Glioma Signaling; Molecular Mechanisms of Cancer; Non-Small Cell Lung Cancer Signaling; Ovarian Cancer Signaling; Pancreatic Adenocarcinoma Signaling; Prostate Cancer Signaling; Small Cell Lung Cancer Signaling; Adipogenesis pathway; Calcium Signaling; Cardiac Hypertrophy Signaling (Enhanced); Cell Cyc…	histone deacetylase; chromatin regulation; mapped to pathway
HERC5	HECT and RLD domain containing E3 ubiquitin protein ligase 5	up	Class I MHC mediated antigen processing and presentation; DDX58/IFIH1-mediated induction of interferon-alpha/beta; ISG15 antiviral mechanism; ISGylation Signaling Pathway; PKR-mediated signaling	E3 ubiquitin ligase; ISGylation/antiviral; mapped to pathway
ICAM2	intercellular adhesion molecule 2	up	Agranulocyte Adhesion and Diapedesis; C-type lectin receptors (CLRs); Granulocyte Adhesion and Diapedesis; IL-33 Signaling Pathway; Immunoregulatory interactions between a Lymphoid and a non-Lymphoid cell; Integrin cell surface interactions; Glycation Signaling Pathway	intercellular adhesion molecule; immune response; KEGG-mapped
IFIT3	interferon induced protein with tetratricopeptide repeats 3	up	Interferon Signaling; Interferon alpha/beta signaling; Role of Hypercytokinemia/hyperchemokinemia in the Pathogenesis of Influenza; Systemic Lupus Erythematosus in B Cell Signaling Pathway	interferon-induced; antiviral response; mapped to pathway
KLF3	KLF transcription factor 3	up	Adipogenesis pathway	kruppel-like transcription factor; mapped to pathway
LTA	lymphotoxin alpha	up	Activation of IRF by Cytosolic Pattern Recognition Receptors; Altered T Cell and B Cell Signaling in Rheumatoid Arthritis; Autism Signaling Pathway; CD40 Signaling; CDX Gastrointestinal Cancer Signaling Pathway; CGAS-STING Signaling Pathway; Cachexia Signaling Pathway; Cardiac Hypertrophy Signaling (Enhanced); Crosstalk between Dendritic Cells and Natural Killer Cells; Dendritic Cell Maturation; …	lymphotoxin alpha; cytokine, immune response; mapped to pathway
MT-ND6	NADH dehydrogenase subunit 6	up	Estrogen Receptor Signaling; Glucocorticoid Receptor Signaling; Granzyme A Signaling; Neutrophil Extracellular Trap Signaling Pathway; Sirtuin Signaling Pathway; Complex I biogenesis; Hematoma Resolution Signaling Pathway; Mitochondrial Dysfunction; Mitochondrial RNA degradation; Mitochondrial protein degradation; Parkinson's Signaling Pathway; Respiratory electron transport; tRNA processing in t…	mitochondrial complex I subunit; oxidative phosphorylation; mapped to pathway
PER2	period circadian regulator 2	up	Adipogenesis pathway; Circadian Clock; Circadian Rhythm Signaling; Sleep NREM Signaling Pathway	circadian clock protein; mapped to pathway
PIGK	phosphatidylinositol glycan anchor biosynthesis class K	up	Post-translational modification: synthesis of GPI-anchored proteins	GPI-anchor biosynthesis; mapped to pathway
PRKAB1	protein kinase AMP-activated non-catalytic subunit beta 1	up	Chronic Myeloid Leukemia Signaling; Endocannabinoid Cancer Inhibition Pathway; IL-10 Signaling; IL-12 Signaling and Production in Macrophages; Preeclampsia Signaling Pathway; Role of Chondrocytes in Rheumatoid Arthritis Signaling Pathway; Sertoli Cell-Germ Cell Junction Signaling Pathway (Enhanced); TP53 Regulates Metabolic Genes; AMPK Signaling; Activation of NMDA receptors and postsynaptic even…	AMPK beta subunit; energy metabolism; mapped to pathway
RAPGEF2	Rap guanine nucleotide exchange factor 2	up	Myelination Signaling Pathway; G?s Signaling; RAF/MAP kinase cascade; RHOA Signaling	guanine nucleotide exchange factor; neuronal signaling; mapped to pathway
S1PR5	sphingosine-1-phosphate receptor 5	up	Breast Cancer Regulation by Stathmin1; Molecular Mechanisms of Cancer; BBSome Signaling Pathway; Cellular Effects of Sildenafil (Viagra); Ceramide Signaling; Class A/1 (Rhodopsin-like receptors); CREB Signaling in Neurons; FAK Signaling; G alpha (i) signalling events; G-Protein Coupled Receptor Signaling; Hematoma Resolution Signaling Pathway; Lung Ionic Balance Signaling Pathway; Mitochondrial D…	sphingosine-1-phosphate receptor; GPCR signaling; mapped to pathway
SCARA5	scavenger receptor class A member 5	up	Role of PKR in Interferon Induction and Antiviral Response; Binding and Uptake of Ligands by Scavenger Receptors; Phagosome Formation	scavenger receptor; iron transport/immune; mapped to pathway
SLCO2A1	solute carrier organic anion transporter family member 2A1	up	Eicosanoid Signaling; Neurovascular Coupling Signaling Pathway; Transport of vitamins, nucleosides, and related molecules	prostaglandin transporter; mapped to pathway
TIFA	TRAF interacting protein with forkhead associated domain	up	TAK1-dependent IKK and NF-kappa-B activation; p38 MAPK Signaling; Alpha-protein kinase 1 signaling pathway	immune adaptor protein; NF-κB activation; mapped to pathway
TTPA	alpha tocopherol transfer protein	up	Vitamin E	alpha-tocopherol transfer protein; vitamin E transport; mapped to pathway
VLDLR	very low density lipoprotein receptor	up	Reelin Signaling in Neurons; Reelin signalling pathway; FXR/RXR Activation; Plasma lipoprotein assembly, remodeling, and clearance; Synaptogenesis Signaling Pathway	very low-density lipoprotein receptor; lipid metabolism; mapped to pathway
ZC3HAV1	zinc finger CCCH-type containing, antiviral 1	up	Coronavirus Pathogenesis Pathway	antiviral zinc finger protein; interferon response; mapped to pathway
ZNF135	zinc finger protein 135	up	Generic Transcription Pathway	zinc finger transcription factor; function unknown; not pathway-mapped
ANKLE2	ankyrin repeat and LEM domain containing 2	down	RHO GTPase cycle; Mitotic Metaphase and Anaphase	ankyrin repeat domain; nuclear envelope assembly; mapped to pathway
CCT6A	chaperonin containing TCP1 subunit 6A	down	BBSome Signaling Pathway; Cilium Assembly; Protein folding; RHO GTPase cycle	TRiC chaperonin complex; protein folding; mapped to pathway
CDK5RAP2	CDK5 regulatory subunit associated protein 2	down	Cilium Assembly; Mitotic G2-G2/M phases; Mitotic Prometaphase	centrosomal protein; mitosis; mapped to pathway
CNTRL	centriolin	down	Cilia Biogenesis Signaling Pathway; Cilium Assembly; Mitotic G2-G2/M phases; Mitotic Prometaphase	centrosomal protein; cell cycle, cilia; mapped to pathway
COX6B2	cytochrome c oxidase subunit 6B2	down	HER-2 Signaling in Breast Cancer; Complex IV assembly; Cytoprotection by HMOX1; Mitochondrial Dysfunction; Oxidative Phosphorylation; Respiratory electron transport; TP53 Regulates Metabolic Genes	mitochondrial complex IV subunit; oxidative phosphorylation; mapped to pathway
EIF4G2	eukaryotic translation initiation factor 4 gamma 2	down	ISG15 antiviral mechanism; EIF2 Signaling; GAIT Translation Signaling Pathway; Insulin Secretion Signaling Pathway; Regulation of eIF4 and p70S6K Signaling; Stress Granule Signaling Pathway; UFMylation Signaling Pathway; mRNA 3 Prime End Processing Signaling Pathway; mTOR Signaling	eIF4G family; translation initiation; mapped to pathway
FGF9	fibroblast growth factor 9	down	Bladder Cancer Signaling; Ovarian Cancer Signaling; Pulmonary Fibrosis Idiopathic Signaling Pathway; Tumor Microenvironment Pathway; Actin Cytoskeleton Signaling; Airway Pathology in Chronic Obstructive Pulmonary Disease; Bone Mineralization Signaling Pathway; Cardiac Hypertrophy Signaling (Enhanced); Centrosomal KIAA0586 Signaling Pathway; Clathrin-mediated Endocytosis Signaling; FGF Signaling; …	fibroblast growth factor; cell proliferation; mapped to pathway
GOLGA8K	golgin A8 family member K	down	RHO GTPase cycle	maintaining Golgi structure and facilitating intracellular vesicle transport
H2AC20	H2A clustered histone 20	down	IL-33 Signaling Pathway; Cohesin Chromatin Regulation Pathway; ESR-mediated signaling; RUNX1 regulates megakaryocyte differentiation and platelet function; Chromatin modifications during the maternal to zygotic transition (MZT); Chromatin organization; DNA Damage/Telomere Stress Induced Senescence; DNA Replication Pre-Initiation; DNA methylation; Deubiquitination; ERCC6 (CSB) and EHMT2 (G9a) posi…	core histone H2A family; chromatin structure; mapped to pathway
KAT6B	lysine acetyltransferase 6B	down	HMGB1 Signaling; Chromatin organization; Histone Modification Signaling Pathway; Adipogenesis pathway	histone acetyltransferase; epigenetic regulation; mapped to pathway
LAMA5	laminin subunit alpha 5	down	Interleukin-4 and Interleukin-13 signaling; Myelination Signaling Pathway; Sertoli Cell-Germ Cell Junction Signaling Pathway (Enhanced); Sertoli Cell-Sertoli Cell Junction Signaling; CDK5 Signaling; Degradation of the extracellular matrix; Extracellular matrix organization; GP6 Signaling Pathway; L1CAM interactions; Signaling by MET; Wound Healing Signaling Pathway	laminin family; extracellular matrix; mapped to pathway
LDHAL6A	lactate dehydrogenase A like 6A	down	Pyruvate Fermentation to Lactate; Pyruvate metabolism	lactate dehydrogenase family; glycolysis; mapped to pathway
LSM14B	LSM family member 14B	down	Systemic Lupus Erythematosus Signaling	RNA binding protein; function unknown; not pathway-mapped
MPPED2	metallophosphoesterase domain containing 2	down	Cardiac ?-adrenergic Signaling; Cardiac Hypertrophy Signaling (Enhanced); G-Protein Coupled Receptor Signaling; Protein Kinase A Signaling; RAR Activation; Relaxin Signaling; Zn Homeostasis Signaling Pathway; cAMP-mediated signaling; tRNA Splicing	metallophosphoesterase; neural development; function unknown; not pathway-mapped
PACSIN2	protein kinase C and casein kinase substrate in neurons 2	down	Clathrin-mediated endocytosis	cytoskeleton and endocytosis; mapped to pathway
PCDHGA7	protocadherin gamma subfamily A, 7	down	Cohesin Chromatin Regulation Pathway	protocadherin family; cell adhesion; mapped to pathway
SCNN1A	sodium channel epithelial 1 subunit alpha	down	Aldosterone Signaling in Epithelial Cells; Gustation Pathway; Insulin Receptor Signaling; Insulin Secretion Signaling Pathway; Ion channel transport; Lung Ionic Balance Signaling Pathway; Sensory perception of taste; Sirtuin Signaling Pathway; WNK Renal Signaling Pathway	epithelial sodium channel; ion transport; mapped to pathway
SEPTIN6	septin 6	down	RHOA Signaling; Signaling by Rho Family GTPases	cytoskeleton, septin family; cell division; mapped to pathway
SMARCE1	SWI/SNF related BAF chromatin remodeling complex subunit E1	down	Glucocorticoid Receptor Signaling; Role of BRCA1 in DNA Damage Response; Chromatin organization; MITF-M-dependent gene expression; RAR Activation; Regulation of endogenous retroelements; Ribonucleotide Reductase Signaling Pathway; Transcriptional regulation by RUNX1; AMPK Signaling	SWI/SNF chromatin remodeling; transcription regulation; mapped to pathway
SMC1A	structural maintenance of chromosomes 1A	down	ATM Signaling; Cohesin Chromatin Regulation Pathway; Kinetochore Metaphase Signaling Pathway; Meiosis Initiation Signaling Pathway; Meiotic synapsis; Mitotic Metaphase and Anaphase; Mitotic Prometaphase; Mitotic Roles of Polo-Like Kinase; Mitotic Telophase/Cytokinesis; S Phase; SUMOylation of DNA damage response and repair proteins; ESR-mediated signaling	cohesin complex; chromosome segregation; mapped to pathway
SNX22	sorting nexin 22	down	Protein Sorting Signaling Pathway	sorting nexin family; endosomal trafficking; function unknown; not pathway-mapped
STX16	syntaxin 16	down	Glutaminergic Receptor Signaling Pathway (Enhanced); Huntington's Disease Signaling; Insulin Secretion Signaling Pathway; Intra-Golgi and retrograde Golgi-to-ER traffic; Membrane Repair Signaling Pathway; Netrin Signaling; Pancreatic Secretion Signaling Pathway; Phagosome Maturation; SNARE Signaling Pathway; Synaptogenesis Signaling Pathway; Tight Junction Signaling	syntaxin family; vesicle fusion/transport; mapped to pathway
SYT17	synaptotagmin 17	down	SNARE Signaling Pathway; Synaptogenesis Signaling Pathway; Docosahexaenoic Acid (DHA) Signaling; Membrane Repair Signaling Pathway	synaptotagmin family; synaptic vesicle trafficking; mapped to pathway
TWIST2	twist family bHLH transcription factor 2	down	Endocannabinoid Cancer Inhibition Pathway; Epithelial Membrane Protein Signaling Pathway; HOTAIR Regulatory Pathway; Regulation of the Epithelial-Mesenchymal Transition Pathway; Transcriptional regulation by RUNX2	bHLH transcription factor; EMT, mesenchyme; mapped to pathway
ZNF223	zinc finger protein 223	down	Generic Transcription Pathway	zinc finger transcription factor; function unknown; not pathway-mapped
ZNF248	zinc finger protein 248	down	Generic Transcription Pathway	zinc finger transcription factor; function unknown; not pathway-mapped
ZNF432	zinc finger protein 432	down	Generic Transcription Pathway	zinc finger transcription factor; function unknown; not pathway-mapped
Gene Symbol	Gene name	Gene expression	Assigned Pathways / Processes	Description / Biological Role
CECR7	cat eye syndrome chromosome region, candidate 7	up	Epigenetic regulation via PRC2/TrxG complexes; chromatin remodeling	Cat eye syndrome critical region protein; function unknown
CTAG1A	cancer/testis antigen 1A	up	MHC I antigen processing & presentation; cancer/testis antigen	Cancer/testis antigen; immune response
ENSG00000290853	Uncharacterized	up	Uncharacterized	lncRNA; unknown function
ENTREP1	endosomal transmembrane epsin interactor 1	up	Epsin-related protein; endocytosis, vesicle trafficking	Epsin-related protein; endocytosis, vesicle trafficking; not mapped to pathway
LARP1B	La ribonucleoprotein 1B	up	mTORC1 signaling, TOP-mRNA translation, 5′-cap mRNA stabilization, ribosome biogenesis	La-related protein; mRNA binding, regulation; not mapped to pathway
LINC01116	long intergenic non-protein coding RNA 1116	up	miRNA sponge; activation of Wnt/β-catenin, PI3K/AKT, EMT; tumor progression/metastasis	lncRNA; possible cancer involvement; no pathway
LINC01522	long intergenic non-protein coding RNA 1522	up	Uncharacterized	lncRNA; unknown function
LINC02851	long intergenic non-protein coding RNA 2851	up	Uncharacterized	lncRNA; unknown function
LINC02950	long intergenic non-protein coding RNA 2950	up	Uncharacterized	lncRNA; unknown function
lnc-ANKRD1-2	Uncharacterized	up	Antisense to ANKRD1; muscle regulation, stretch response; mechanosensory pathway	lncRNA; unknown function
lnc-ASB9-1	Uncharacterized	up	Antisense to ASB9; possible role in ubiquitination and proteasomal homeostasis	lncRNA; unknown function
lnc-DNAH6-2	Uncharacterized	up	Divergent transcript at DNAH6; ciliogenesis/axoneme function; microtubule transport	lncRNA; unknown function
lnc-MRPS6-2	Uncharacterized	up	Divergent transcript at MRPS6; mitochondrial translation regulation; bioenergetic homeostasis	lncRNA; unknown function
lnc-RP11-770J1.4.1-1	Uncharacterized	up	Uncharacterized	lncRNA; unknown function
lnc-SRBD1-3	Uncharacterized	up	Divergent transcript at SRBD1; possible regulation of translation/RNA modification	lncRNA; unknown function
lnc-WFS1-1	Uncharacterized	up	Antisense to WFS1; regulation of ER stress/UPR, Ca2+ homeostasis, β-cell protection	lncRNA; unknown function
LOC102723730	Uncharacterized LOC102723730	up	Uncharacterized	Uncharacterized locus; no function
LOC124908068	Uncharacterized LOC124908068	up	Uncharacterized	lncRNA; unknown function
NSUN6	NOP2/Sun RNA methyltransferase 6	up	m⁵C methylation of tRNA/mRNA; control of RNA stability and translation	RNA methyltransferase; tRNA methylation
PKHD1	PKHD1 ciliary IPT domain containing fibrocystin/polyductin	up	TGF-β and planar cell polarity (PCP) signaling in kidney; ciliary function in renal tubular epithelial cells	Fibrocystin/polyductin; renal/liver development; ARPKD gene
PLSCR4	phospholipid scramblase 4	up	Phospholipid membrane remodeling; receptor signaling, apoptosis; immunomodulation via DAMP	Phospholipid scramblase; membrane organization
PPDPFL	pancreatic progenitor cell differentiation and proliferation factor like	up	PPDPF-like protein; possible enzymatic function	PPDPF-like protein; poorly characterized
PRR34	PRR34 long non-coding RNA	up	Proline-rich region; possible scaffolding function	Proline rich protein; poorly characterized
RFTN1	raftlin, lipid raft linker 1	up	Lipid raft organization (raftlin-1); BCR/TLR signaling, NF‑κB activation	Raftlin, lipid raft protein; B-cell activation, signal transduction
RNPC3-DT	RNPC3 divergent transcript	up	Divergent at RNPC3; minor spliceosome (U11/U12) biogenesis; alt. splicing regulation	lncRNA; unknown function
RP11_314M241	Uncharacterized	up	Uncharacterized	lncRNA; unknown function
RP11_387H174	Uncharacterized	up	Uncharacterized	lncRNA; unknown function
RP11_775C243	Uncharacterized	up	Uncharacterized	lncRNA; unknown function
SPIC	Spi-C transcription factor	up	Transcription factor; splenic macrophage differentiation; hematopoiesis	Transcription factor; myeloid lineage; immune
TMEM167B	transmembrane protein 167B	up	GolgiUncharacterizedendosome vesicular transport; autophagy, membrane homeostasis	Transmembrane protein; unknown function
TMEM79	transmembrane protein 79	up	Epidermal differentiation and keratinization; skin barrier formation	Transmembrane protein; skin barrier
TMEM8B	transmembrane protein 8B	up	TGF-β/Smad, Notch signaling; regulation of apoptosis/differentiation	Transmembrane protein; unknown function
VHRT	ventricular heart development associated lncRNA	up	Uncharacterized	lncRNA; unknown function
XLOC_l2_010933	Uncharacterized	up	Uncharacterized	lncRNA; unknown function
AHI1-DT	AHI1 divergent transcript	down	Divergent transcript at AHI1; modulation of JAK/STAT, Wnt, Hedgehog; ciliary function	lncRNA; divergent transcript; unknown function
ANKRD18A	ankyrin repeat domain 18A	down	Ankyrin-repeat protein; cytoskeletal scaffold; mechanotransduction signaling	Ankyrin repeat domain; unknown function
ARL17B	ARF like GTPase 17B	down	ARL17 small GTPase; Golgi-plasma membrane vesicular transport; endocytosis/ recycling	ADP-ribosylation factor-like protein; vesicle transport
AURKAP1	aurora kinase A pseudogene 1	down	Mitotic spindle assembly; Aurora kinase regulation; mitotic progression	Protein-coding; Aurora kinase regulator
BCGF1	B-cell growth factor 1	down	B-cell growth factor; BCR signaling, JAK/STAT, NF-κB; humoral immune response	B-cell growth factor 1; cytokine, poorly characterized
C20orf96	chromosome 20 open reading frame 96	down	Uncharacterized	Protein-coding; Uncharacterized
CEP350	centrosomal protein 350	down	Centrosome organization, microtubule anchoring; cell cycle (G2/M); ciliogenesis, Hedgehog signaling	Centrosome-associated protein; microtubule organization
FAM239B	zinc finger protein 839 pseudogene	down	Uncharacterized	Family with sequence similarity 239 member B; unknown function
GTF2IRD2	GTF2I repeat domain containing 2	down	Transcription factor (TFII-I-like); gene expression, cellular differentiation	Transcription factor; craniofacial development, Williams syndrome; no pathway
GTPBP10	GTP binding protein 10	down	Mitochondrial ribosomal assembly, translation, ribosome biogenesis	GTP binding protein; mitochondrial ribosome assembly
GULP1	GULP PTB domain containing engulfment adaptor 1	down	Phagocytosis, phagosome maturation (CED-6/GULP1 adaptor); clearance of apoptotic cells, innate immunity	Engulfment adapter protein; phagocytosis, apoptotic cell clearance
H2AC8	H2A clustered histone 8	down	Nucleosome and chromatin organization; histone modifications (ubiquitination, acetylation)	Histone H2A cluster member; chromatin structure
KHDC1-AS1	KHDC1 antisense RNA 1	down	Antisense to KHDC1; oocyte development, germ cell apoptosis	lncRNA; unknown function
KLHL23	kelch like family member 23	down	Cullin-3/Kelch-like adaptor: protein ubiquitination; proteasomal degradation	Kelch-like family; ubiquitin ligase complex; function unknown
LF384269	Uncharacterized	down	Uncharacterized	lncRNA; unknown function
LF385527	Uncharacterized	down	Uncharacterized	lncRNA; unknown function
LINC00327	long intergenic non-protein coding RNA 327	down	Uncharacterized	lncRNA; unknown function
LINC00513	long intergenic non-protein coding RNA 513	down	miRNA sponge; activation of MAPK/ERK, STAT1, NF-κB; proliferation/EMT	lncRNA; possible immune/cancer roles, no pathway
LINC01749	long intergenic non-protein coding RNA 1749	down	Uncharacterized	lncRNA; unknown function
LINC01967	long intergenic non-protein coding RNA 1967	down	Uncharacterized	lncRNA; unknown function
LINC02756	long intergenic non-protein coding RNA 2756	down	Uncharacterized	lncRNA; unknown function
LINC02802	long intergenic non-protein coding RNA 2802	down	Uncharacterized	lncRNA; unknown function
lnc-SLC15A1-1	Uncharacterized	down	Antisense to SLC15A1 (PEPT1); may regulate mTORC1 signaling via amino acid sensing	lncRNA; unknown function
LOC105378464	Uncharacterized LOC105378464	down	Uncharacterized	Uncharacterized locus; no function
LOC124906325	Uncharacterized LOC124906325	down	Uncharacterized	Uncharacterized locus; no function
LOC124909481	Uncharacterized LOC124909481	down	Uncharacterized	Uncharacterized locus; no function
LOC284600	Uncharacterized LOC284600	down	Uncharacterized	Uncharacterized locus; no function
LOC400499	putative Uncharacterized protein LOC400499	down	Uncharacterized	Uncharacterized locus; no function
MARVELD2	MARVEL domain containing 2	down	Tight junction component (tricellulin) in epithelia; barrier maintenance; membrane permeability	MARVEL domain-containing protein; tight junctions, barrier function
NAV1	neuron navigator 1	down	Neuron navigator; neuronal migration, axon guidance, cytoskeleton organization	Neuron navigator; axon guidance, neural development; not mapped to pathway
NYAP2	neuronal tyrosine-phosphorylated phosphoinositide-3-kinase adaptor 2	down	Reelin/PI3K/AKT signaling in neuronal migration; cytoskeleton organization, synaptogenesis	Neuronal tyrosine-phosphorylated adaptor; neuronal development, PI3K signaling
RBM34	RNA binding motif protein 34	down	mRNA splicing and pre-mRNA processing; post-transcriptional regulation	RNA-binding protein; poorly characterized
REP15	RAB15 effector protein	down	Rab escort protein: vesicular transport, receptor recycling, endocytosis	Rab15 effector protein; vesicle trafficking; not pathway-annotated
RP11_325K43	Uncharacterized	down	Uncharacterized	lncRNA; unknown function
RP11_356M203	Uncharacterized	down	Uncharacterized	lncRNA; unknown function
RP11_56B164	Uncharacterized	down	Uncharacterized	lncRNA; unknown function
RP11_756G121	Uncharacterized	down	Uncharacterized	lncRNA; unknown function
RP11_831F122	Uncharacterized	down	Uncharacterized	lncRNA; unknown function
RP3_467N111	Uncharacterized	down	Uncharacterized	lncRNA; unknown function
SCARNA2	small Cajal body-specific RNA 2	down	Cajal body snoRNA (U2); pseudouridylation; spliceosome biogenesis, pre-mRNA splicing	Small Cajal body-specific RNA; RNA modification
SCARNA22	small Cajal body-specific RNA 22	down	Cajal body snoRNA (U5); 2'-O-methylation; spliceosome biogenesis	Small Cajal body RNA; RNA modification
SCML2	Scm polycomb group protein like 2	down	Polycomb Repressive Complex; H3K27 methylation, transcriptional repression, epigenetic regulation	Polycomb group protein; chromatin regulation
SNHG21	small nucleolar RNA host gene 21	down	Possible miRNA sponge; PI3K/AKT, Wnt/β-catenin regulation; cell proliferation, cancer	lncRNA; host for snoRNAs; no pathway
SNORA21	small nucleolar RNA, H/ACA box 21	down	H/ACA-box snoRNA: rRNA pseudouridylation; ribosome biogenesis, nucleolar function	snoRNA; rRNA modification
SNORA59B	small nucleolar RNA, H/ACA box 59B	down	H/ACA-box snoRNA; rRNA pseudouridylation; ribosome biogenesis; nucleolar function	snoRNA; rRNA modification
SNORA67	small nucleolar RNA, H/ACA box 67	down	H/ACA-box snoRNA: rRNA pseudouridylation; ribosome biogenesis, nucleolar function	snoRNA; rRNA pseudouridylation
SNORA74B	small nucleolar RNA, H/ACA box 74B	down	H/ACA-box snoRNA; rRNA pseudouridylation, ribosome biogenesis	snoRNA; rRNA modification
SSX5	SSX family member 5	down	Cancer/testis antigen; epigenetic transcriptional regulation; tumor immunogenic antigen	Synovial sarcoma X breakpoint protein 5; cancer-testis antigen, unknown pathway
TAPT1	transmembrane anterior posterior transformation 1	down	Ciliogenesis; cilia/flagella function; Hedgehog signaling; mitotic homeostasis; tissue morphogenesis	Transmembrane anterior posterior transformation 1; cilia, development
TEX36	testis expressed 36	down	Spermatogenesis, sperm axoneme assembly; testis-specific expression	Testis expressed; function unknown
TSGA10IP	testis specific 10 interacting protein	down	TSGA10-interacting protein; ciliary basal body function, Hedgehog signaling, microtubule organization	TSGA10 interacting protein; testis-specific, unknown function
TUFT1	tuftelin 1	down	HIF-1 signaling, MAPK/ERK, calcium signaling; odontogenesis, ECM remodeling	Tuftelin 1; mineralization, dental enamel; not pathway-mapped
U913241	Uncharacterized	down	Uncharacterized	lncRNA; unknown function
VSX1	visual system homeobox 1	down	Eye and retina development; photoreceptor differentiation; ocular growth	Visual system homeobox 1; eye development; not pathway-mapped
XLOC_l2_015885	Uncharacterized	down	Uncharacterized	lncRNA; unknown function
YLPM1	YLP motif containing 1	down	Splicing regulation; nuclear speckle organization; histone modifications; epigenetic transcriptional control; cell cycle	YLP motif-containing protein; RNA binding, nuclear speckles
ZXDC	ZXD family zinc finger C	down	Transcriptional regulation of CIITA; MHC II antigen presentation; immune response	Zinc finger protein; MHC II transcription; immune regulation

## Sheet: (C) V29 group
Additional file 8 (C). Group-specific differentially expressed genes identified by microarray analysis
The worksheet list transcripts uniquely expressed in the V29 group. Table provides detailed information including gene symbols, accession numbers, fold-change values, and functional annotations.
V29 (variant V29 + pBLVΔ-miRNA) uniquely upregulated cytoskeleton/stress-inflammatory and vesicle/Ca²⁺ genes (MYH11, ADAMTS1, EDN1, NFKBIE, IRF6; GRM1, STIM2, REPS2)
and downregulated genome-maintenance, mitotic, centrosome, and Ca²⁺-handling genes (DNMT3A, KDM5B, TOP1, RTEL1, MAU2, NCAPH2; NEK1, CEP83, STIL; CACNA2D1, RYR3).
Gene symbol	Gene name	Gene expression	Canonical Pathways	Description / Biological Role
ADAMTS1	ADAM metallopeptidase with thrombospondin type 1 motif 1	up	Axonal Guidance Signaling; Degradation of the extracellular matrix; O-linked glycosylation; Pulmonary Fibrosis Idiopathic Signaling Pathway	metalloproteinase; ECM degradation; mapped to pathway
AFAP1-AS1	AFAP1 antisense RNA 1	up	Ribonucleotide Reductase Signaling Pathway	lncRNA; antisense to AFAP1; function unknown; not pathway-mapped
BLOC1S5	biogenesis of lysosomal organelles complex 1 subunit 5	up	trans-Golgi Network Vesicle Budding	part of BLOC-1 complex; organelle biogenesis; not pathway-mapped
DENND2D	DENN domain containing 2D	up	RAB GEFs exchange GTP for GDP on RABs	guanine nucleotide exchange factor (GEF) for Rab GTPases; vesicle trafficking; mapped to pathway
DET1	DET1 partner of COP1 E3 ubiquitin ligase	up	Class I MHC mediated antigen processing and presentation	E3 ubiquitin ligase complex subunit; protein degradation; mapped to pathway
DPYSL5	dihydropyrimidinase like 5	up	Axonal Guidance Signaling; Netrin Signaling; Semaphorin Neuronal Repulsive Signaling Pathway; Semaphorin Signaling in Neurons; Semaphorin interactions	collapsin response mediator; axon guidance; mapped to pathway
EDN1	endothelin 1	up	Molecular Mechanisms of Cancer; Ovarian Cancer Signaling; Hepatic Fibrosis / Hepatic Stellate Cell Activation; Hepatic Fibrosis Signaling Pathway; Apelin Liver Signaling Pathway; Cardiac Hypertrophy Signaling (Enhanced); Class A/1 (Rhodopsin-like receptors); Endothelin-1 Signaling; G alpha (q) signalling events; HIF1? Signaling; Hypoxia Signaling in the Cardiovascular System; Preeclampsia Signali…	endothelin-1; vasoconstrictor peptide; mapped to pathway
GRM1	glutamate metabotropic receptor 1	up	Breast Cancer Regulation by Stathmin1; Molecular Mechanisms of Cancer; Autism Signaling Pathway; Cellular Effects of Sildenafil (Viagra); CREB Signaling in Neurons; Class C/3 (Metabotropic glutamate/pheromone receptors); Endocannabinoid Neuronal Synapse Pathway; FAK Signaling; G-Protein Coupled Receptor Signaling; G alpha (q) signalling events; G?q Signaling; Glutamate Receptor Signaling; Glutami…	metabotropic glutamate receptor; GPCR signaling; mapped to pathway
HMGA2	high mobility group AT-hook 2	up	Regulation of the Epithelial Mesenchymal Transition by Growth Factors Pathway; Regulation of the Epithelial-Mesenchymal Transition Pathway; DNA Damage/Telomere Stress Induced Senescence	chromatin binding protein; EMT, senescence; mapped to pathway
INO80	INO80 complex ATPase subunit	up	Deubiquitination; Nucleotide Excision Repair	ATP-dependent chromatin remodeler; DNA repair; mapped to pathway
IRF6	interferon regulatory factor 6	up	Interferon alpha/beta signaling; Interferon gamma signaling; ISGylation Signaling Pathway	interferon regulatory factor; immune response; mapped to pathway
KRT72	keratin 72	up	Glucocorticoid Receptor Signaling; Keratinization	keratin family protein; hair follicle structure; mapped to pathway
MFSD2A	MFSD2 lysolipid transporter A, lysophospholipid	up	Docosahexaenoic Acid (DHA) Signaling; Glycerophospholipid biosynthesis	transporter; DHA uptake, lipid metabolism; mapped to pathway
MYH11	myosin heavy chain 11	up	Agranulocyte Adhesion and Diapedesis; EPH-Ephrin signaling; HEY1 Signaling Pathway; Hepatic Fibrosis / Hepatic Stellate Cell Activation; Phagosome Formation; ABRA Signaling Pathway; Actin Cytoskeleton Signaling; Calcium Signaling; Cellular Effects of Sildenafil (Viagra); Dilated Cardiomyopathy Signaling Pathway; ILK Signaling; Oxytocin Signaling Pathway; RHO GTPases Activate ROCKs; RHO GTPases ac…	smooth muscle myosin heavy chain; contraction; mapped to pathway
NFKBIE	NFKB inhibitor epsilon	up	4-1BB Signaling in T Lymphocytes; Activation of IRF by Cytosolic Pattern Recognition Receptors; Acute Phase Response Signaling; Angiopoietin Signaling; Apoptosis Signaling; April Mediated Signaling; B Cell Activating Factor Signaling; B Cell Receptor Signaling; CD27 Signaling in Lymphocytes; CD28 Signaling in T Helper Cells; CD40 Signaling; Coronavirus Pathogenesis Pathway; Cyclophilin Signaling …	NF-kB inhibitor; immune signaling; mapped to pathway
OR4D1	olfactory receptor family 4 subfamily D member 1	up	Expression and translocation of olfactory receptors	olfactory receptor; GPCR; function unknown; not pathway-mapped
PTGS1	prostaglandin-endoperoxide synthase 1	up	CD40 Signaling; Ovarian Cancer Signaling; Eicosanoid Signaling; Endothelin-1 Signaling; Neurovascular Coupling Signaling Pathway; Oxytocin in Brain Signaling Pathway; Phase I - Functionalization of compounds; Prostanoid Biosynthesis; Serotonin Receptor Signaling; Synthesis of Prostaglandins (PG) and Thromboxanes (TX)	prostaglandin-endoperoxide synthase 1 (COX1); eicosanoid biosynthesis; mapped to pathway
REPS2	RALBP1 associated Eps domain containing 2	up	Cargo recognition for clathrin-mediated endocytosis; Clathrin-mediated endocytosis	involved in endocytosis and signaling; mapped to pathway
STIM2	stromal interaction molecule 2	up	Serotonin Receptor Signaling	ER calcium sensor; calcium signaling; mapped to pathway
TNFRSF17	TNF receptor superfamily member 17	up	Altered T Cell and B Cell Signaling in Rheumatoid Arthritis; April Mediated Signaling; B Cell Activating Factor Signaling; Communication between Innate and Adaptive Immune Cells; NF-κB Signaling; TNFs bind their physiological receptors	TNF receptor; B cell maturation; mapped to pathway
UACA	uveal autoantigen with coiled-coil domains and ankyrin repeats	up	Intrinsic Pathway for Apoptosis; RHO GTPase cycle	function unknown; apoptosis, Rho GTPase cycle; mapped to pathway
ALG3	ALG3 alpha-1,3- mannosyltransferase	down	Asparagine N-linked glycosylation; Dolichyl-diphosphooligosaccharide Biosynthesis	glycosyltransferase; N-glycosylation; mapped to pathway
ASCC3	activating signal cointegrator 1 complex subunit 3	down	DNA Damage Reversal; Ribosomal Quality Control Signaling Pathway	DNA repair helicase; ribosome quality control; mapped to pathway
BCAN	brevican	down	Centrosomal KIAA0586 Signaling Pathway; Degradation of the extracellular matrix; Extracellular matrix organization; Glycosaminoglycan metabolism; Semaphorin Neuronal Repulsive Signaling Pathway	brevican; ECM protein in CNS; mapped to pathway
CACNA2D1	calcium voltage-gated channel auxiliary subunit alpha2delta 1	down	Autism Signaling Pathway; CCR5 Signaling in Macrophages; FcγRIIB Signaling in B Lymphocytes; Hepatic Fibrosis Signaling Pathway; PKCθ Signaling in T Lymphocytes; Cardiac Hypertrophy Signaling; Cardiac Hypertrophy Signaling (Enhanced); Adrenergic Receptor Signaling Pathway (Enhanced); Acetylcholine Receptor Signaling Pathway; Androgen Signaling; Amyotrophic Lateral Sclerosis Signaling; Calcium Sig…	voltage-gated calcium channel subunit; neuronal signaling; mapped to pathway
CEP83	centrosomal protein 83	down	Cilia Biogenesis Signaling Pathway; Cilium Assembly	centrosomal protein; cilia biogenesis; mapped to pathway
CLASP1	cytoplasmic linker associated protein 1	down	Mitotic G2-G2/M phases; Mitotic Metaphase and Anaphase; Mitotic Prometaphase; Cell Cycle Checkpoints; Cilium Assembly; RHO GTPases Activate Formins; Signaling by ROBO receptors	microtubule-associated protein; cytoskeleton regulation; mapped to pathway
CLSPN	claspin	down	Apoptotic execution phase; Cell Cycle Checkpoints; Deubiquitination; HDR through Homologous Recombination (HRR) or Single Strand Annealing (SSA); Role of CHK Proteins in Cell Cycle Checkpoint Control	checkpoint mediator in DNA damage response; mapped to pathway
DLGAP4	DLG associated protein 4	down	Neurexins and neuroligins	synaptic scaffolding protein; neuronal function; mapped to pathway
DNMT3A	DNA methyltransferase 3 alpha	down	Chromatin organization; DNA Methylation and Transcriptional Repression Signaling; DNA methylation; Histone Modification Signaling Pathway; PRC2 methylates histones and DNA; Regulation of endogenous retroelements; SUMOylation of DNA methylation proteins; Sumoylation Pathway	DNA methyltransferase; epigenetic regulation; mapped to pathway
EPHB4	EPH receptor B4	down	IL-15 Production; Axonal Guidance Signaling; EPH-Ephrin signaling; Ephrin B Signaling; Ephrin Receptor Signaling; Pulmonary Fibrosis Idiopathic Signaling Pathway; Sperm Motility; Synaptogenesis Signaling Pathway	ephrin receptor tyrosine kinase; axon guidance; mapped to pathway
FAM135A	family with sequence similarity 135 member A	down	RHO GTPase cycle	function unknown; Rho GTPase cycle; mapped to pathway
FGD4	FYVE, RhoGEF and PH domain containing 4	down	RHO GTPase cycle; G alpha (12/13) signalling events; p75 NTR receptor-mediated signalling	RhoGEF; activates CDC42; cytoskeleton signaling; mapped to pathway
FXYD3	FXYD domain containing ion transport regulator 3	down	Cardiac conduction; Ion channel transport	regulator of Na+/K+ ATPase; ion transport in epithelia; mapped to pathway
H3C10	H3 clustered histone 10	down	Chromatin organization	core histone H3; chromatin structure; mapped to pathway
H3C7	H3 clustered histone 7	down	Chromatin organization	core histone H3; chromatin structure; mapped to pathway
H4C5	H4 clustered histone 5	down	Chromatin organization; Replacement of protamines by nucleosomes in the male pronucleus; SUMOylation of chromatin organization proteins	core histone H4; chromatin structure; mapped to pathway
HECTD2	HECT domain E3 ubiquitin protein ligase 2	down	Class I MHC mediated antigen processing and presentation	E3 ubiquitin ligase; protein degradation; mapped to pathway
HIVEP3	HIVEP zinc finger 3	down	Regulation of RUNX2 expression and activity	transcription factor; immune regulation; mapped to pathway
HUWE1	HECT, UBA and WWE domain containing E3 ubiquitin protein ligase 1	down	Class I MHC mediated antigen processing and presentation; Neutrophil degranulation; BER (Base Excision Repair) Pathway	E3 ubiquitin ligase; DNA repair; mapped to pathway
ITGBL1	integrin subunit beta like 1	down	Transcriptional regulation by RUNX2	integrin beta-like protein; ECM interaction; mapped to pathway
KCTD3	potassium channel tetramerization domain containing 3	down	RHO GTPase cycle	potassium channel tetramerization domain; function unknown; mapped to pathway
KDM5B	lysine demethylase 5B	down	Chromatin modifications during the maternal to zygotic transition (MZT); Chromatin organization; Histone Modification Signaling Pathway; M-decay: degradation of maternal mRNAs by maternally stored factors; Role of OCT4 in Mammalian Embryonic Stem Cell Pluripotency; Transcriptional regulation by the AP-2 (TFAP2) family of transcription factors	histone demethylase; chromatin modification; mapped to pathway
KRT15	keratin 15	down	Glucocorticoid Receptor Signaling; Keratinization	keratin family protein; structural component of epithelial cells; mapped to pathway
MACF1	microtubule actin crosslinking factor 1	down	Centrosomal KIAA0586 Signaling Pathway	microtubule-actin crosslinking factor; cytoskeleton; mapped to pathway
MAU2	MAU2 sister chromatid cohesion factor	down	Cohesin Chromatin Regulation Pathway; Mitotic Telophase/Cytokinesis	cohesin loading factor; chromosome segregation; mapped to pathway
MPDZ	multiple PDZ domain crumbs cell polarity complex component	down	Serotonin Receptor Signaling; Tight Junction Signaling	scaffold protein; tight junctions, signaling; mapped to pathway
NADK	NAD kinase	down	NAD Phosphorylation and Dephosphorylation; NAD Signaling Pathway; Nicotinate metabolism	NAD kinase; NADP biosynthesis; mapped to pathway
NCAPH2	non-SMC condensin II complex subunit H2	down	Cohesin Chromatin Regulation Pathway; Mitotic Prophase	condensin II subunit; chromatin condensation; mapped to pathway
NEK1	NIMA related kinase 1	down	Cilia Biogenesis Signaling Pathway; Pyruvate metabolism	kinase; cilia, DNA repair; mapped to pathway
PHC2	polyhomeotic homolog 2	down	Transcriptional regulation by RUNX1; Oxidative Stress Induced Senescence; PTEN Regulation; SUMOylation of DNA damage response and repair proteins; SUMOylation of DNA methylation proteins; SUMOylation of RNA binding proteins; SUMOylation of chromatin organization proteins; SUMOylation of transcription cofactors	polycomb group protein; gene silencing, chromatin; mapped to pathway
RALBP1	ralA binding protein 1	down	Molecular Mechanisms of Cancer; Pancreatic Adenocarcinoma Signaling; Mitochondrial Division Signaling Pathway; RHO GTPase cycle	RalA binding protein; signaling and transport; mapped to pathway
RANBP2	RAN binding protein 2	down	ISG15 antiviral mechanism; Cell Cycle Checkpoints; Cellular response to heat stress; Gene Silencing by RNA; Glucose metabolism; Metabolism of non-coding RNA; Mitotic Metaphase and Anaphase; Mitotic Prometaphase; Mitotic Prophase; Processing of Capped Intron-Containing Pre-mRNA; RAN Signaling; RHO GTPases Activate Formins; SUMOylation of DNA damage response and repair proteins; SUMOylation of DNA …	nucleoporin; SUMO E3 ligase; involved in nuclear pore, mitosis, SUMOylation; mapped to pathway
RBM28	RNA binding motif protein 28	down	Major pathway of rRNA processing in the nucleolus and cytosol	RNA binding protein; rRNA processing; not pathway-mapped
RTEL1	regulator of telomere elongation helicase 1	down	Pulmonary Fibrosis Idiopathic Signaling Pathway; Cytosolic iron-sulfur cluster assembly; HDR through Homologous Recombination (HRR) or Single Strand Annealing (SSA); Telomere Maintenance	DNA helicase; telomere maintenance; mapped to pathway
RYR3	ryanodine receptor 3	down	Pathogen Induced Cytokine Storm Signaling Pathway; Calcium Signaling; Cardiac Hypertrophy Signaling (Enhanced); Cardiac conduction; Circadian Rhythm Signaling; G?s Signaling; Insulin Secretion Signaling Pathway; Ion channel transport; NAD Signaling Pathway; Netrin Signaling; Neurovascular Coupling Signaling Pathway; Opioid Signaling Pathway; Pancreatic Secretion Signaling Pathway; Protein Kinase …	ryanodine receptor, calcium channel; muscle/neuronal Ca2+ release; mapped to pathway
SEC24A	SEC24 homolog A, COPII coat complex component	down	Class I MHC mediated antigen processing and presentation; MHC class II antigen presentation; COPII-mediated vesicle transport; Cargo concentration in the ER; Microautophagy Signaling Pathway; Protein Sorting Signaling Pathway; Regulation of cholesterol biosynthesis by SREBP (SREBF)	vesicle trafficking protein; ER-Golgi transport; mapped to pathway
SEPTIN9	septin 9	down	RHOA Signaling; Signaling by Rho Family GTPases	septin family; cytoskeleton, cell division; mapped to pathway
STIL	STIL centriolar assembly protein	down	Cilia Biogenesis Signaling Pathway	centrosomal protein; cilia biogenesis; mapped to pathway
TBL1Y	transducin beta like 1 Y-linked	down	Estrogen Receptor Signaling; TR/RXR Activation	nuclear receptor co-repressor complex; transcription regulation; mapped to pathway
TMEM87A	transmembrane protein 87A	down	RHO GTPase cycle	transmembrane protein; function unknown; mapped to pathway
TOP1	DNA topoisomerase I	down	SUMOylation of DNA replication proteins	DNA topoisomerase I; relieves torsional stress during DNA replication and transcription; mapped to pathway
ZNF598	zinc finger protein 598, E3 ubiquitin ligase	down	Ribosomal Quality Control Signaling Pathway	zinc finger protein; ribosome quality control; mapped to pathway
Gene Symbol	Gene name	Gene expression	Assigned Pathways / Processes	Description / Biological Role
AC00913317	ENSG00000260719	up	Enhancer/trans‑regulator; involved in alternative splicing, miRNA interactions, transcription factor scaffolding	lncRNA; potential regulator in development and cancer
CCDC149	coiled-coil domain containing 149	up	Uncharacterized	Coiled-coil domain-containing protein; function unknown
CLIP4	CAP-Gly domain containing linker protein family member 4	up	CAP-Gly microtubule plus-end binding; cytoskeleton organization; cell migration and morphology	CAP-Gly domain-containing linker protein; cytoskeleton/membrane trafficking; no pathway
CT47A6	cancer/testis antigen family 47 member A6	up	Uncharacterized	Cancer/testis antigen family, little known
CTB_31O202	Uncharacterized	up	Uncharacterized (no pathway)	lncRNA; function unknown.
CTD_2541J132	Uncharacterized	up	Uncharacterized (no pathway)	lncRNA; function unknown.
DACT3	dishevelled binding antagonist of beta catenin 3	up	Dishevelled-binding antagonist of β-catenin 3; Wnt/β-catenin inhibition; roles in development/differentiation	Dapper antagonist of catenin-3; Wnt pathway negative regulator (PMID: 15469984); not always in KEGG, but literature-supported
ERICH5	glutamate rich 5	up	Uncharacterized; no mapped pathways	Protein-coding gene; function unknown.
FAM83F	family with sequence similarity 83 member F	up	Wnt signaling (canonical); Wnt/β-catenin signaling; regulation of cell proliferation, glycolysis	FAM83 family; cell proliferation; Wnt pathway
FGFR1OP2	FGFR1 oncogene partner 2	up	FGFR1 signaling pathway; fibroblast proliferation	FGFR1 oncogene partner 2; cytoskeletal regulation
GET1-SH3BGR	GET1-SH3BGR readthrough	up	Uncharacterized locus; possible divergent transcript (no pathway)	Uncharacterized locus/readthrough; function unknown.
H2AZ1-DT	H2AZ1 divergent transcript	up	Uncharacterized	lncRNA; divergent transcript near H2AZ1; no function/pathway
HOXA9	homeobox A9	up	SALL4/MLL/HOXA9 axis; JAK/STAT collaboration; leukocyte differentiation; transcription regulation	Homeobox A9; transcription factor, hematopoiesis
KRCC1	lysine rich coiled-coil 1	up	Possible transcriptional repression; genome defense (literature, no pathway)	Protein-coding; KRAB domain protein; poorly characterized.
LINC02268	long intergenic non-protein coding RNA 2268	up	Uncharacterized (no pathway)	lncRNA; function unknown
LINC02433	long intergenic non-protein coding RNA 2433	up	Uncharacterized (no pathway)	lncRNA; function unknown.
LINC02602	long intergenic non-protein coding RNA 2602	up	Uncharacterized (no pathway)	lncRNA; function unknown.
lnc-GPR98-2	Uncharacterized	up	Uncharacterized	lncRNA; no function/pathway
lnc-MBP-1	Uncharacterized	up	Antisense transcript to MBP; regulation of oligodendrocyte myelination	Antisense to MBP; no function/pathway
LOC105376292	Uncharacterized LOC105376292	up	Uncharacterized	Uncharacterized locus; no function
LOC105377428	Uncharacterized LOC105377428	up	Uncharacterized	Uncharacterized
LOC107984888	Uncharacterized LOC107984888	up	Uncharacterized	Uncharacterized locus; no function
LOC107986252	Uncharacterized LOC107986252	up	Uncharacterized (no pathway)	lncRNA; function unknown.
LRRC27	leucine rich repeat containing 27	up	Leucine-rich repeat protein; ECM-receptor interaction; integrin signaling; cell adhesion/migration	Leucine-rich repeat containing; function unknown
MRAP2	melanocortin 2 receptor accessory protein 2	up	Melanocortin receptor accessory protein 2; GPCR signaling (MC4R); appetite control, energy homeostasis	Melanocortin 2 receptor accessory protein 2; energy homeostasis, feeding; no KEGG pathway
MYOM2	myomesin 2	up	Cardiac muscle contraction (KEGG); sarcomere structure (Reactome); muscle filament sliding; Z-disc assembly	Myomesin-2; sarcomere assembly; heart muscle
PAIP2B	poly(A) binding protein interacting protein 2B	up	mRNA poly(A)-binding regulation	Poly(A)-binding protein interacting protein 2B; translation regulation
PRAMEF10	PRAME family member 10	up	PRAME-family cancer/testis antigen; epigenetic gene repression (PRC2 interaction); tumor immunogenic antigen	PRAME family; little data, possible role in cancer; no pathway
PRICKLE2	prickle planar cell polarity protein 2	up	Wnt signaling pathway (KEGG hsa04310); non-canonical Wnt/PCP signalling; planar cell polarity; neuron development	PCP pathway, neuron development; Wnt/PCP (Reactome)
RP1_4G172	Uncharacterized	up	Uncharacterized	Uncharacterized locus (possibly lncRNA or pseudogene); no function/pathway
RP5_1068H66	Uncharacterized	up	Uncharacterized	lncRNA; no function/pathway
SEMA3B-AS1	SEMA3B antisense RNA 1 (head to head)	up	Antisense to SEMA3B; possible modulation of semaphorin signaling (axon guidance)	lncRNA, antisense; no direct pathway mapping.
SNORD47	small nucleolar RNA, C/D box 47	up	C/D-box snoRNA; 2'-O-methylation of rRNA; ribosome biogenesis, nucleolar function	snoRNA; rRNA methylation; no pathway
SPATA41	spermatogenesis associated 41	up	Uncharacterized	Uncharacterized
THAP9	THAP domain containing 9	up	THAP domain protein; regulation of cell cycle and apoptosis	THAP domain-containing; DNA transposase-related; function unknown
TMEM150A	transmembrane protein 150A	up	Uncharacterized; possible membrane organization	Transmembrane protein; function largely unknown
TMEM161B-DT	TMEM161B divergent transcript	up	Uncharacterized	lncRNA; no function/pathway
TMEM182	transmembrane protein 182	up	Possible regulation of autophagy; lipid metabolism (literature, no pathway assigned)	Protein-coding; transmembrane protein; function unknown.
TMEM94	transmembrane protein 94	up	Uncharacterized	Transmembrane protein, function unknown
TRIM44	tripartite motif containing 44	up	NF-κB pathway; AKT/mTOR signaling; autophagy; protein ubiquitination	TRIM protein family; autophagy, cancer links
TRUB1	TruB pseudouridine synthase family member 1	up	RNA pseudouridylation; tRNA/rRNA modification; RNA processing	Protein-coding; pseudouridine synthase; RNA modification enzyme; ribosome biogenesis.
XXBAC_B476C2013	Uncharacterized	up	Uncharacterized	Locus/clone name; no function/pathway
ZNF204P	zinc finger protein 204, pseudogene	up	ZNF pseudogene; potential ceRNA modulating KRAB-ZNF activity, epigenetic transcriptional regulation	Pseudogene; no function
AHNAK2	AHNAK nucleoprotein 2	down	NF-κB pathway; MAPK/PI3K/AKT/mTOR signaling; EMT; calcium channel scaffolding	AHNAK nucleoprotein 2; scaffolding, EMT, cancer
BIVM	basic, immunoglobulin-like variable motif containing	down	Cytoskeleton organization; vesicular transport (literature, not mapped)	Protein-coding; basic immunoglobulin-like variable motif; function unknown.
CDAN1	codanin 1	down	Chromatin regulation in erythropoiesis; cell cycle control (no KEGG pathway)	Protein-coding; nuclear envelope protein; congenital dyserythropoietic anemia type I.
DCBLD1	discoidin, CUB and LCCL domain containing 1	down	Cell adhesion, migration; angiogenesis (VEGF, PDGF signaling – literature)	Protein-coding; transmembrane receptor-like; migration/adhesion; no KEGG pathway.
FIGN	fidgetin, microtubule severing factor	down	Microtubule severing; cytoskeleton organization; mitotic spindle (literature, not KEGG)	Protein-coding; fidgetin, AAA ATPase; microtubule dynamics.
IRF2BP1	interferon regulatory factor 2 binding protein 1	down	Interferon gamma signaling; regulation of transcription in immune response	Transcriptional co-repressor; immunity, IRF2 regulation
LGALS9C	galectin 9C	down	TIM-3/Gal-9 immune checkpoint interactions; carbohydrate binding; T cell regulation	Galectin-9C; immune modulation; cell adhesion
LINC00460	long intergenic non-protein coding RNA 460	down	Modulation of EGFR/MAPK, PI3K/AKT, EMT (literature)	lncRNA; promotes cancer progression, migration, proliferation; not pathway mapped.
LINC01138	long intergenic non-protein coding RNA 1138	down	Epigenetic regulation via PRMT5 interaction; mTOR signaling; cell cycle (literature)	lncRNA; regulates histone methylation; cancer-linked; not pathway mapped.
LINC03076	long intergenic non-protein coding RNA 3076	down	Uncharacterized	lncRNA; no function/pathway
LINP1	lncRNA in non-homologous end joining pathway 1	down	Non-homologous end joining (NHEJ) pathway; DNA double-strand break repair via Ku/DNA-PKcs complex	DNA repair regulation (NHEJ), cancer-related (PMID: 26544937); not mapped in pathway databases
lnc-ELOVL5-2	Uncharacterized	down	Uncharacterized	lncRNA; no function/pathway
LOC124906100	Uncharacterized LOC124906100	down	Uncharacterized locus (no pathway)	lncRNA; function unknown.
MIR4435-2HG	MIR4435-2 host gene	down	Oncogenic function via miRNA sponging (Wnt/β-catenin, PI3K/AKT, EMT, NF-κB – literature)	lncRNA (host for miR-4435-2); involved in proliferation and EMT in cancers; not pathway mapped.
MTERF2	mitochondrial transcription termination factor 2	down	Mitochondrial transcription termination; mitochondrial gene expression; respiratory chain	Mitochondrial transcription termination factor 2; mitochondrial gene regulation
MYPN	myopalladin	down	Myopalladin; sarcomere organization; regulation of muscle contraction	Myopalladin; sarcomere assembly, muscle-specific; no pathway
NAA16	N-alpha-acetyltransferase 16, NatA auxiliary subunit	down	N-acetyltransferase 16; N-terminal acetylation of proteins; regulation of protein stability/function	N-alpha-acetyltransferase 16; protein acetylation; not KEGG/Reactome mapped
REEP3	receptor accessory protein 3	down	ER-shaping protein; endoplasmic reticulum organization; mitotic spindle assembly; vesicular transport	Receptor accessory protein, endoplasmic reticulum shaping; no KEGG pathway
RP11_784B151	Uncharacterized	down	Uncharacterized	lncRNA; no function/pathway
SKAP1-AS2	SKAP1 antisense RNA 2	down	Antisense transcript to SKAP1; modulation of T-cell receptor signaling; T-cell activation	Antisense to SKAP1; no pathway
SNORA6	small nucleolar RNA, H/ACA box 6	down	H/ACA box snoRNA; rRNA pseudouridylation; ribosome biogenesis, nucleolar function	snoRNA; rRNA pseudouridylation; no pathway
SPAG16	sperm associated antigen 16	down	Sperm-associated antigen; axoneme organization; flagellar motility	Sperm-associated antigen; cilia/flagella motility; not KEGG-annotated
STAC	SH3 and cysteine rich domain	down	Synaptic vesicle docking (neuromuscular junction)	SH3 and cysteine rich domain; neurotransmitter release, synapse
TMEM139	transmembrane protein 139	down	Possible ER membrane homeostasis (no pathway assigned)	Transmembrane protein; function unknown; protein-coding.
VPS13C	vacuolar protein sorting 13 homolog C	down	ER–lysosome lipid transport; cGAS-STING activation; lysosome homeostasis; organelle membrane tethering	Vacuolar protein sorting 13C; lipid transport, neurodegeneration
ZFYVE28	zinc finger FYVE-type containing 28	down	EGFR trafficking; receptor endocytosis; endosome sorting (literature)	Protein-coding; zinc finger, FYVE-type; endosomal sorting; not KEGG mapped.
ZHX3	zinc fingers and homeoboxes 3	down	Transcriptional repression; cell cycle regulation; proliferation; (no canonical KEGG/Reactome pathway)	Zinc finger and homeobox 3; transcriptional repressor; protein-coding; some cancer associations.
ZSCAN12	zinc finger and SCAN domain containing 12	down	Transcription regulation; SCAN zinc finger family (no pathway assigned)	Protein-coding; zinc finger/SCAN domain; likely transcriptional regulator; function unknown.
ZSCAN20	zinc finger and SCAN domain containing 20	down	SCAN-ZNF transcription factor; epigenetic transcriptional regulation; transposon repression	Zinc finger/SCAN domain; function unknown

## Sheet: (D) V90 group
Additional file 8 (D). Group-specific differentially expressed genes identified by microarray analysis
The worksheet list transcripts uniquely expressed in the V90 group. Table provides detailed information including gene symbols, accession numbers, fold-change values, and functional annotations.
V90 (variant V90 + pBLVΔ-miRNA) uniquely upregulated lipid, redox and ECM, barrier genes (ABCG1, SCD, CCN1, HSPG2, LAMA3, OCLN), inflammatory, scavenger and nutrient-sensing
genes (IL17RA, SCARA3; RRAGD, MVB12B), and downregulated apoptosis, inflammasome, chromatin, DNA-repair/checkpoint, and vesicle/endocytic genes (CASP3, AIM2, PTGS2; ARID1B,
KMT2A, MRE11, ORC1, CDC23, PPP2R5C; SNAP23, SYNJ2, PIKFYVE).
Gene symbol	Gene name	Gene expression	Canonical Pathways (Sorted)	Description / Biological Role
ABCG1	ATP binding cassette subfamily G member 1	up	LPS/IL-1 Mediated Inhibition of RXR Function; LXR/RXR Activation; NR1H2 and NR1H3-mediated signaling; Plasma lipoprotein assembly, remodeling, and clearance; ABC-family proteins mediated transport; UFMylation Signaling Pathway	ABC transporter, lipid efflux/cholesterol homeostasis; mapped to pathway
ADAMTS13	ADAM metallopeptidase with thrombospondin type 1 motif 13	up	Axonal Guidance Signaling; O-linked glycosylation; Platelet Adhesion to exposed collagen	metalloprotease; von Willebrand factor cleavage, hemostasis; mapped to pathway
ADAMTSL2	ADAMTS like 2	up	O-linked glycosylation	ADAMTS-like protein; O-linked glycosylation, ECM structure; mapped to pathway
ARHGAP4	Rho GTPase activating protein 4	up	Myelination Signaling Pathway; RHO GTPase cycle; RHOA Signaling; RHOGDI Signaling; Leukocyte Extravasation Signaling	Rho GTPase activating protein; cytoskeleton regulation, RHOA signaling; mapped to pathway
CCN1	cellular communication network factor 1	up	Role of Tissue Factor in Cancer; IGF-1 Signaling; Post-translational protein phosphorylation; Regulation of Insulin-like Growth Factor (IGF) transport and uptake by IGFBPs; Sheddase Signaling Pathway	cysteine-rich angiogenic inducer 61 (CYR61); ECM, cell adhesion, wound healing; mapped to pathway
DGKG	diacylglycerol kinase gamma	up	Glutaminergic Receptor Signaling Pathway (Enhanced); Effects of PIP2 hydrolysis	diacylglycerol kinase gamma; lipid signaling; mapped to pathway
EDA	ectodysplasin A	up	Autism Signaling Pathway; CDX Gastrointestinal Cancer Signaling Pathway; CGAS-STING Signaling Pathway; IL-17 Signaling; Macrophage Classical Activation Signaling Pathway; Multiple Sclerosis Signaling Pathway; NOD1/2 Signaling Pathway; Pathogen Induced Cytokine Storm Signaling Pathway; Role of Osteoblasts in Rheumatoid Arthritis Signaling Pathway; Role of Pattern Recognition Receptors in Recogniti…	ectodysplasin A; developmental signaling (ectoderm, hair, teeth); mapped to pathway
FES	FES proto-oncogene, tyrosine kinase	up	IL-15 Production; Axonal Guidance Signaling; Role of JAK1 and JAK3 in γc Cytokine Signaling; Semaphorin Neuronal Repulsive Signaling Pathway; Semaphorin Signaling in Neurons; Semaphorin interactions; Signaling by SCF-KIT; Sperm Motility	tyrosine kinase; signaling in immune/neural cells, semaphorin signaling; mapped to pathway
HSPG2	heparan sulfate proteoglycan 2	up	Inhibition of Angiogenesis by TSP1; Inhibition of Matrix Metalloproteases; Amyloid fiber formation; Degradation of the extracellular matrix; Extracellular matrix organization; Glycosaminoglycan metabolism; Integrin cell surface interactions; Retinoid metabolism and transport	heparan sulfate proteoglycan 2 (perlecan); extracellular matrix, basement membrane; mapped to pathway
HTR7	5-hydroxytryptamine receptor 7	up	Breast Cancer Regulation by Stathmin1; Molecular Mechanisms of Cancer; Phagosome Formation; S100 Family Signaling Pathway; Serotonin Receptor Signaling; BBSome Signaling Pathway; CREB Signaling in Neurons; Cellular Effects of Sildenafil (Viagra); Class A/1 (Rhodopsin-like receptors); FAK Signaling; G alpha (s) signalling events; G-Protein Coupled Receptor Signaling; G?s Signaling; Lung Ionic Bala…	5-hydroxytryptamine (serotonin) receptor 7; GPCR; mapped to pathway
IL17RA	interleukin 17 receptor A	up	Coronavirus Pathogenesis Pathway; IL-13 Signaling Pathway; IL-17 Signaling; IL-17A Signaling in Airway Cells; IL-17A Signaling in Fibroblasts; IL-17A Signaling in Gastric Cells; Interleukin-17 signaling; Molecular Mechanisms of Cancer; Multiple Sclerosis Signaling Pathway; PI3K/AKT Signaling; Role of Chondrocytes in Rheumatoid Arthritis Signaling Pathway; Role of IL-17A in Arthritis; Role of IL-1…	interleukin-17 receptor A; immune response, inflammation; mapped to pathway
KPNA5	karyopherin subunit alpha 5	up	ISG15 antiviral mechanism; Role of NFAT in Regulation of the Immune Response; RAN Signaling	importin alpha 5; nuclear import, ISG15 antiviral mechanism; mapped to pathway
KRTAP9-4	keratin associated protein 9-4	up	Keratinization	keratin-associated protein; hair fiber structure; function unknown; not mapped to pathway
LAMA3	laminin subunit alpha 3	up	Wound Healing Signaling Pathway; CDK5 Signaling; Cell junction organization; Degradation of the extracellular matrix; Extracellular matrix organization; GP6 Signaling Pathway; Myelination Signaling Pathway; Sertoli Cell-Germ Cell Junction Signaling Pathway (Enhanced); Sertoli Cell-Sertoli Cell Junction Signaling; Signaling by MET; Assembly of collagen fibrils and other multimeric structures	laminin subunit alpha-3; extracellular matrix, cell adhesion; mapped to pathway
LIMS2	LIM zinc finger domain containing 2	up	ILK Signaling; Cell junction organization	LIM zinc finger protein; cell adhesion, focal adhesion; mapped to pathway
MAFK	MAF bZIP transcription factor K	up	NFE2L2 regulating inflammation associated genes; NFE2L2 regulating tumorigenic genes; NRF2-mediated Oxidative Stress Response; Cytoprotection by HMOX1; Factors involved in megakaryocyte development and platelet production; Heme signaling; KEAP1-NFE2L2 pathway; NFE2L2 regulating ER-stress associated genes; NFE2L2 regulating MDR associated enzymes; NFE2L2 regulating anti-oxidant/detoxification enzy…	small MAF transcription factor; oxidative stress response (NRF2); mapped to pathway
MMP11	matrix metallopeptidase 11	up	Bladder Cancer Signaling; Colorectal Cancer Metastasis Signaling; Molecular Mechanisms of Cancer; Role of Chondrocytes in Rheumatoid Arthritis Signaling Pathway; Role of Osteoblasts in Rheumatoid Arthritis Signaling Pathway; Role of Osteoclasts in Rheumatoid Arthritis Signaling Pathway; Tumor Microenvironment Pathway; Activation of Matrix Metalloproteinases; Agranulocyte Adhesion and Diapedesis; …	matrix metallopeptidase 11; ECM remodeling, metastasis; mapped to pathway
MVB12B	multivesicular body subunit 12B	up	Endosomal Sorting Complex Required For Transport (ESCRT); Late endosomal microautophagy	ESCRT-I complex subunit; endosomal sorting, microautophagy; mapped to pathway
OCLN	occludin	up	S100 Family Signaling Pathway; Serotonin Receptor Signaling; Sertoli Cell-Germ Cell Junction Signaling Pathway (Enhanced); Sertoli Cell-Sertoli Cell Junction Signaling; Tight Junction Signaling; Transcriptional regulation by RUNX1; Zn Homeostasis Signaling Pathway; Apoptotic execution phase; Epithelial-Mesenchymal Transition (EMT) during gastrulation; ID3 Signaling Pathway; Irritable Bowel Syndro…	occludin; tight junctions, epithelial barrier; mapped to pathway
OR2T8	olfactory receptor family 2 subfamily T member 8	up	Expression and translocation of olfactory receptors	olfactory receptor; GPCR, odor detection; not mapped to pathway
OR5AP2	olfactory receptor family 5 subfamily AP member 2	up	Expression and translocation of olfactory receptors	olfactory receptor; GPCR, sensory perception; not mapped to pathway
PCSK5	proprotein convertase subtilisin/kexin type 5	up	NGF processing; Plasma lipoprotein assembly, remodeling, and clearance	proprotein convertase; peptide hormone/protein processing; mapped to pathway
PIDD1	p53-induced death domain protein 1	up	TP53 Regulates Transcription of Cell Death Genes; p53 Signaling	p53-induced death domain protein 1; apoptosis, p53 pathway; mapped to pathway
PLEKHG1	pleckstrin homology and RhoGEF domain containing G1	up	RHO GTPase cycle	pleckstrin homology and RhoGEF domain; Rho GTPase activator; mapped to pathway
PTPRJ	protein tyrosine phosphatase receptor type J	up	FLT3 Signaling; Neutrophil degranulation; Protein Kinase A Signaling; Signaling by MET; TCR signaling; 3-phosphoinositide Biosynthesis; 3-phosphoinositide Degradation; D-myo-inositol (1,4,5,6)-Tetrakisphosphate Biosynthesis; D-myo-inositol (3,4,5,6)-tetrakisphosphate Biosynthesis; D-myo-inositol-5-phosphate Metabolism; Superpathway of Inositol Phosphate Compounds	receptor-type protein tyrosine phosphatase; signaling, immune regulation; mapped to pathway
RAMP3	receptor activity modifying protein 3	up	Adrenomedullin signaling pathway; Class B/2 (Secretin family receptors); G alpha (s) signalling events	receptor activity modifying protein; modulates GPCRs (e.g., adrenomedullin receptor); mapped to pathway
RRAGD	Ras related GTP binding D	up	MTOR signalling; CLEAR Signaling Pathway; Energy dependent regulation of mTOR by LKB1-AMPK; Macroautophagy; PTEN Regulation; TP53 Regulates Metabolic Genes; Amino acids regulate mTORC1	GTPase, amino acid sensing; mTOR signaling; mapped to pathway
SCARA3	scavenger receptor class A member 3	up	Phagosome Formation; Role of PKR in Interferon Induction and Antiviral Response	scavenger receptor class A member 3; phagocytosis, immune response; mapped to pathway
SCD	stearoyl-CoA desaturase	up	NAFLD Signaling Pathway; Activation of gene expression by SREBF (SREBP); Fatty acyl-CoA biosynthesis; NR1H2 and NR1H3-mediated signaling; Oleate Biosynthesis II (Animals)	stearoyl-CoA desaturase; fatty acid biosynthesis, lipid metabolism; mapped to pathway
ST6GALNAC3	ST6 N-acetylgalactosaminide alpha-2,6-sialyltransferase 3	up	O-linked glycosylation; Sialic acid metabolism	sialyltransferase; glycosylation, sialic acid metabolism; mapped to pathway
SYNCRIP	synaptotagmin binding cytoplasmic RNA interacting protein	up	CSDE1 Signaling Pathway; GAIT Translation Signaling Pathway	heterogeneous nuclear ribonucleoprotein (hnRNP); mRNA processing, translation; mapped to pathway
SYT13	synaptotagmin 13	up	SNARE Signaling Pathway; Synaptogenesis Signaling Pathway; Docosahexaenoic Acid (DHA) Signaling; Membrane Repair Signaling Pathway	synaptotagmin family, membrane trafficking; vesicle exocytosis; mapped to pathway
TAAR1	trace amine associated receptor 1	up	Breast Cancer Regulation by Stathmin1; Molecular Mechanisms of Cancer; Phagosome Formation; S100 Family Signaling Pathway; BBSome Signaling Pathway; CREB Signaling in Neurons; Cellular Effects of Sildenafil (Viagra); Class A/1 (Rhodopsin-like receptors); FAK Signaling; G alpha (s) signalling events; G-Protein Coupled Receptor Signaling; G?s Signaling; Lung Ionic Balance Signaling Pathway; NF1 RAS…	trace amine-associated receptor 1; GPCR, neurotransmitter modulation; mapped to pathway
TNFRSF18	TNF receptor superfamily member 18	up	RUNX1 and FOXP3 control the development of regulatory T lymphocytes (Tregs); TNFs bind their physiological receptors	tumor necrosis factor receptor superfamily member 18 (GITR); immune regulation; mapped to pathway
TNPO2	transportin 2	up	Coronavirus Pathogenesis Pathway	transportin-2; nuclear import, RNA transport; mapped to pathway
ZNF555	zinc finger protein 555	up	Generic Transcription Pathway	zinc finger protein; transcription regulation; function unknown; not mapped to pathway
ABCG2	ATP binding cassette subfamily G member 2 (JR blood group)	down	Cancer Drug Resistance by Drug Efflux; Xenobiotic Metabolism AHR Signaling Pathway; Abacavir ADME; Iron uptake and transport; Metabolism of porphyrins; NFE2L2 regulating MDR associated enzymes; Paracetamol ADME; Sphingolipid metabolism	ABC transporter, drug resistance, xenobiotic metabolism; mapped to pathway
AIM2	absent in melanoma 2	down	Inflammasome pathway; NLR signaling pathways; Pathogen Induced Cytokine Storm Signaling Pathway; Pyroptosis Signaling Pathway; Cytosolic sensors of pathogen-associated DNA	innate immune sensor, inflammasome activation; DNA sensing, immune response; mapped to pathway
AKR1B15	aldo-keto reductase family 1 member B15	down	Estrogen-Dependent Breast Cancer Signaling; Estrogen Biosynthesis; Metabolism of steroid hormones	aldo-keto reductase family; steroid metabolism; mapped to pathway
AKR1C3	aldo-keto reductase family 1 member C3	down	Eicosanoid Signaling; Androgen Biosynthesis; Bile Acid Biosynthesis, Neutral Pathway; Bile acid and bile salt metabolism; Estrogen Biosynthesis; Methylglyoxal Degradation III; RAR Activation; Retinoate Biosynthesis I; Retinoid metabolism and transport; Retinol Biosynthesis; Signaling by Retinoic Acid; Synthesis of Prostaglandins (PG) and Thromboxanes (TX); TR/RXR Activation; The Visual Cycle	aldo-keto reductase; steroid/androgen metabolism; mapped to pathway
AP1S2	adaptor related protein complex 1 subunit sigma 2	down	CTLA4 Signaling in Cytotoxic T Lymphocytes; Hepatitis B Chronic Liver Pathogenesis Signaling Pathway; MHC class II antigen presentation; Phagosome Formation; Virus Entry via Endocytic Pathways; Clathrin-mediated Endocytosis Signaling; Eicosanoid Signaling; Protein Sorting Signaling Pathway; TP53 Regulates Transcription of DNA Repair Genes; trans-Golgi Network Vesicle Budding	adaptor protein complex AP-1 subunit sigma-2; vesicle-mediated transport; mapped to pathway
APOC1	apolipoprotein C1	down	IL-12 Signaling and Production in Macrophages; Production of Nitric Oxide and Reactive Oxygen Species in Macrophages; Atherosclerosis Signaling; Clathrin-mediated Endocytosis Signaling; DHCR24 Signaling Pathway; GAIT Translation Signaling Pathway; LPS/IL-1 Mediated Inhibition of RXR Function; LXR/RXR Activation; Maturity Onset Diabetes of Young (MODY) Signaling; NR1H2 and NR1H3-mediated signaling…	apolipoprotein C-I; lipid metabolism, lipoprotein assembly; mapped to pathway
ARHGAP11B	Rho GTPase activating protein 11B	down	RHO GTPase cycle	Rho GTPase activating protein; cytoskeleton regulation, brain evolution (primate-specific); mapped to pathway
ARID1B	AT-rich interaction domain 1B	down	Transcriptional regulation by RUNX1; Chromatin organization; MITF-M-dependent gene expression; Regulation of endogenous retroelements	SWI/SNF chromatin remodeling complex; transcription regulation, tumor suppressor; mapped to pathway
ATMIN	ATM interactor	down	Role of CHK Proteins in Cell Cycle Checkpoint Control	ATM interactor; DNA damage checkpoint, cell cycle regulation; mapped to pathway
ATXN3	ataxin 3	down	BAG2 Signaling Pathway; Deubiquitination; FOXO-mediated transcription of oxidative stress, metabolic and neuronal genes	deubiquitinating enzyme; involved in protein quality control; mapped to pathway
CASP3	caspase 3	down	Cancer Drug Resistance by Drug Efflux; Colorectal Cancer Metastasis Signaling; Coronavirus Pathogenesis Pathway; Endocannabinoid Cancer Inhibition Pathway; Granzyme B Signaling; HER-2 Signaling in Breast Cancer; Immunogenic Cell Death Signaling Pathway; Induction of Apoptosis by HIV1; Molecular Mechanisms of Cancer; Neuroinflammation Signaling Pathway; Pathogen Induced Cytokine Storm Signaling Pa…	caspase 3; apoptosis executioner; mapped to pathway
CCDC88A	coiled-coil domain containing 88A	down	Hepatic Fibrosis Signaling Pathway; RHO GTPase cycle	coiled-coil domain protein; cytoskeleton regulation, cell migration; mapped to pathway
CDC23	cell division cycle 23	down	Class I MHC mediated antigen processing and presentation; Cohesin Chromatin Regulation Pathway; DNA Replication Pre-Initiation; Protein Kinase A Signaling; Protein Ubiquitination Pathway; Senescence Pathway; Senescence-Associated Secretory Phenotype (SASP); Synthesis of DNA; Transcriptional Regulation by VENTX; WNK Renal Signaling Pathway; Cell Cycle Checkpoints; Cilia Biogenesis Signaling Pathwa…	anaphase promoting complex subunit; cell cycle, mitosis; mapped to pathway
CENPK	centromere protein K	down	Cell Cycle Checkpoints; Kinetochore Metaphase Signaling Pathway; Mitotic Metaphase and Anaphase; Mitotic Prometaphase; Nucleosome assembly; RHO GTPases Activate Formins	centromere protein K; kinetochore, mitosis; mapped to pathway
COA6	cytochrome c oxidase assembly factor 6	down	Mitochondrial protein import	cytochrome c oxidase assembly factor; mitochondrial protein; mapped to pathway
CTNNBL1	catenin beta like 1	down	Cyclophilin Signaling Pathway; Processing of Capped Intron-Containing Pre-mRNA; Spliceosomal Cycle	catenin beta-like 1; mRNA splicing, cyclophilin signaling; mapped to pathway
DCN	decorin	down	Osteoarthritis Pathway; Degradation of the extracellular matrix; Extracellular matrix organization; Glycosaminoglycan metabolism; Neuregulin Signaling	decorin; ECM, collagen organization, wound healing; mapped to pathway
DNAJB4	DnaJ heat shock protein family (Hsp40) member B4	down	Aldosterone Signaling in Epithelial Cells; NRF2-mediated Oxidative Stress Response; Protein Ubiquitination Pathway; Unfolded protein response	Hsp40 family, chaperone; protein folding, stress response; mapped to pathway
DPYD	dihydropyrimidine dehydrogenase	down	Nucleotide catabolism; Thymine Degradation; Uracil Degradation II (Reductive)	dihydropyrimidine dehydrogenase; pyrimidine catabolism; mapped to pathway
DYRK3	dual specificity tyrosine phosphorylation regulated kinase 3	down	IL-15 Production; Stress Granule Signaling Pathway; Caveolar-mediated Endocytosis Signaling; Cilia Biogenesis Signaling Pathway; Sperm Motility	dual specificity tyrosine-phosphorylation-regulated kinase 3; signaling, stress granules; mapped to pathway
EIF1AY	eukaryotic translation initiation factor 1A Y-linked	down	EIF2 Signaling; GAIT Translation Signaling Pathway; Regulation of eIF4 and p70S6K Signaling; Stress Granule Signaling Pathway; VEGF Signaling	eukaryotic translation initiation factor 1A, Y-linked; translation initiation; mapped to pathway
ELK4	ETS transcription factor ELK4	down	RAC Signaling; ERK5 Signaling	ETS transcription factor; MAPK pathway response, transcription regulation; mapped to pathway
FANCL	FA complementation group L	down	Hereditary Breast Cancer Signaling; PKR-mediated signaling; Role of BRCA1 in DNA Damage Response; Fanconi Anemia Pathway	E3 ubiquitin ligase, Fanconi anemia pathway; DNA repair, mapped to pathway
FBXO11	F-box protein 11	down	Class I MHC mediated antigen processing and presentation; Neddylation	F-box protein; ubiquitin-proteasome pathway; neddylation; mapped to pathway
FCHO2	FCH and mu domain containing endocytic adaptor 2	down	Cargo recognition for clathrin-mediated endocytosis; Clathrin-mediated endocytosis	F-BAR domain protein; clathrin-mediated endocytosis, vesicle formation; mapped to pathway
FNBP1	formin binding protein 1	down	Colorectal Cancer Metastasis Signaling; IL-8 Signaling; Molecular Mechanisms of Cancer; Role of Osteoclasts in Rheumatoid Arthritis Signaling Pathway; Systemic Lupus Erythematosus in T Cell Signaling Pathway; Actin Nucleation by ARP-WASP Complex; CXCR4 Signaling; Cardiac Hypertrophy Signaling; Cholecystokinin/Gastrin-mediated Signaling; Clathrin-mediated endocytosis; G?q Signaling; Germ Cell-Sert…	formin binding protein 1; actin cytoskeleton, endocytosis; mapped to pathway
GK5	glycerol kinase 5	down	Glycerol Degradation I	glycerol kinase 5; glycerol metabolism; mapped to pathway
GLS	glutaminase	down	Neuroinflammation Signaling Pathway; TP53 Regulates Metabolic Genes; Warburg Effect Signaling Pathway; Citrulline Biosynthesis; GABAergic Receptor Signaling Pathway (Enhanced); Glutamate Receptor Signaling; Glutamate and glutamine metabolism; Glutamine Degradation I; Glutaminergic Receptor Signaling Pathway (Enhanced); Huntington's Disease Signaling; Neurotransmitter release cycle; Sirtuin Signal…	glutaminase; glutamine metabolism, neurotransmission; mapped to pathway
GOLGA7	golgin A7	down	Neutrophil degranulation; RAS processing	Golgi apparatus protein; membrane trafficking, RAS processing; mapped to pathway
GPR150	G protein-coupled receptor 150	down	Breast Cancer Regulation by Stathmin1; Molecular Mechanisms of Cancer; Phagosome Formation; S100 Family Signaling Pathway; BBSome Signaling Pathway; CREB Signaling in Neurons; Cellular Effects of Sildenafil (Viagra); FAK Signaling; G alpha (s) signalling events; G-Protein Coupled Receptor Signaling; Lung Ionic Balance Signaling Pathway; NF1 RAS Signaling Pathway; Zn Homeostasis Signaling Pathway	G protein-coupled receptor; putative chemosensory function; mapped to pathway
H1-3	H1.3 linker histone, cluster member	down	Granzyme A Signaling; Protein Kinase A Signaling; Apoptotic execution phase; DNA Damage/Telomere Stress Induced Senescence; Histone Modification Signaling Pathway; NAD Signaling Pathway; Sirtuin Signaling Pathway	histone H1.3; chromatin organization, apoptosis; mapped to pathway
IFT74	intraflagellar transport 74	down	BBSome Signaling Pathway; Cilium Assembly	intraflagellar transport protein; cilia assembly/maintenance; mapped to pathway
IGFALS	insulin like growth factor binding protein acid labile subunit	down	Growth Hormone Signaling; Regulation of Insulin-like Growth Factor (IGF) transport and uptake by IGFBPs	IGF-binding protein; insulin-like growth factor transport/regulation; mapped to pathway
IMPA1	inositol monophosphatase 1	down	D-myo-inositol (1,4,5)-trisphosphate Degradation; Inositol phosphate metabolism; Myo-inositol Biosynthesis; Superpathway of D-myo-inositol (1,4,5)-trisphosphate Metabolism	inositol monophosphatase 1; inositol phosphate metabolism; mapped to pathway
INTS4	integrator complex subunit 4	down	RNA polymerase II transcribes snRNA genes	Integrator complex subunit; snRNA processing; function unknown; not mapped to pathway
INTS5	integrator complex subunit 5	down	RNA polymerase II transcribes snRNA genes	Integrator complex subunit; snRNA processing; mapped to pathway
KBTBD7	kelch repeat and BTB domain containing 7	down	Class I MHC mediated antigen processing and presentation; Neddylation; RAF/MAP kinase cascade	BTB domain and kelch repeat protein; E3 ligase adaptor, function unknown; not mapped to pathway
KMT2A	lysine methyltransferase 2A	down	HOTAIR Regulatory Pathway; RUNX1 regulates megakaryocyte differentiation and platelet function; Transcriptional regulation by RUNX1; Transcriptional regulation of granulopoiesis; Chromatin organization; Formation of WDR5-containing histone-modifying complexes; Histone Modification Signaling Pathway	histone methyltransferase; chromatin remodeling, gene expression; mapped to pathway
KYAT3	kynurenine aminotransferase 3	down	Tryptophan catabolism	kynurenine aminotransferase; tryptophan metabolism; mapped to pathway
MRE11	MRE11 double strand break repair nuclease	down	Hereditary Breast Cancer Signaling; Molecular Mechanisms of Cancer; Role of BRCA1 in DNA Damage Response; ATM Signaling; Cell Cycle Checkpoints; Cyclophilin Signaling Pathway; Cytosolic sensors of pathogen-associated DNA; DNA Damage/Telomere Stress Induced Senescence; DNA Double Strand Break Response; DNA Double-Strand Break Repair by Homologous Recombination; DNA Double-Strand Break Repair by No…	DNA repair nuclease; double-strand break repair, genome stability; mapped to pathway
MRPL35	mitochondrial ribosomal protein L35	down	Mitochondrial translation	mitochondrial ribosomal protein L35; mitochondrial translation; mapped to pathway
MTMR2	myotubularin related protein 2	down	Germ Cell-Sertoli Cell Junction Signaling; Sertoli Cell-Germ Cell Junction Signaling Pathway (Enhanced); 3-phosphoinositide Biosynthesis; 3-phosphoinositide Degradation; D-myo-inositol (1,4,5,6)-Tetrakisphosphate Biosynthesis; D-myo-inositol (3,4,5,6)-tetrakisphosphate Biosynthesis; D-myo-inositol-5-phosphate Metabolism; PI Metabolism; Superpathway of Inositol Phosphate Compounds	phosphatase; phosphoinositide metabolism, myelin function; mapped to pathway
MXD1	MAX dimerization protein 1	down	Activin Inhibin Signaling Pathway; Polyamine Regulation in Colon Cancer; VDR/RXR Activation	MAX dimerization protein 1; transcription repressor (MYC antagonist); mapped to pathway
MXD4	MAX dimerization protein 4	down	Signaling by ERBB4	MAX dimerization protein 4; transcriptional repressor, Myc pathway; mapped to pathway
ORC1	origin recognition complex subunit 1	down	Cell Cycle Checkpoints; Cell Cycle Control of Chromosomal Replication; DNA Replication Pre-Initiation; Histone Modification Signaling Pathway; Mitotic G1 phase and G1/S transition; Synthesis of DNA; Activation of the pre-replicative complex	origin recognition complex subunit; DNA replication initiation; mapped to pathway
PARN	poly(A)-specific ribonuclease	down	Inhibition of ARE-Mediated mRNA Degradation Pathway; ATF4 activates genes in response to endoplasmic reticulum stress; Deadenylation-dependent mRNA decay; Regulation of mRNA stability by proteins that bind AU-rich elements	poly(A)-specific ribonuclease; mRNA decay and deadenylation; mapped to pathway
PCK2	phosphoenolpyruvate carboxykinase 2, mitochondrial	down	Glucocorticoid Receptor Signaling; AMPK Signaling; FXR/RXR Activation; Glucose metabolism; PXR/RXR Activation; Sirtuin Signaling Pathway	phosphoenolpyruvate carboxykinase 2 (mitochondrial); gluconeogenesis; mapped to pathway
PDCL	phosducin like	down	Protein folding	phosducin-like protein; protein folding, G protein regulation; not mapped to pathway
PIKFYVE	phosphoinositide kinase, FYVE-type zinc finger containing	down	Coronavirus Pathogenesis Pathway; Phagosome Formation; Phagosome Maturation; RHOA Signaling; RHOGDI Signaling; Regulation of Actin-based Motility by Rho; Signaling by Rho Family GTPases; 3-phosphoinositide Biosynthesis; 3-phosphoinositide Degradation; Aldosterone Signaling in Epithelial Cells; D-myo-inositol (1,4,5)-Trisphosphate Biosynthesis; D-myo-inositol (1,4,5,6)-Tetrakisphosphate Biosynthes…	phosphoinositide kinase; endosome trafficking, PI metabolism; mapped to pathway
PPA2	inorganic pyrophosphatase 2	down	Pyrophosphate hydrolysis	pyrophosphatase (inorganic); energy metabolism; not mapped to pathway
PPHLN1	periphilin 1	down	Regulation of endogenous retroelements	PHD finger protein; regulation of endogenous retroelements; mapped to pathway
PPP2R5C	protein phosphatase 2 regulatory subunit B'gamma	down	Breast Cancer Regulation by Stathmin1; NAFLD Signaling Pathway; PI3K/AKT Signaling; Production of Nitric Oxide and Reactive Oxygen Species in Macrophages; Role of CHK Proteins in Cell Cycle Checkpoint Control; Role of Tissue Factor in Cancer; Systemic Lupus Erythematosus in T Cell Signaling Pathway; T Cell Exhaustion Signaling Pathway; AMPK Signaling; ATM Signaling; Autophagy; BEX2 Signaling Path…	regulatory subunit PP2A; cell cycle, WNT, and various signaling pathways; mapped to pathway
PSEN1	presenilin 1	down	Th1 Pathway; Th1 and Th2 Activation Pathway; Th2 Pathway; Molecular Mechanisms of Cancer; Neuroinflammation Signaling Pathway; Neutrophil degranulation; EPH-Ephrin signaling; HEY1 Signaling Pathway; Myelination Signaling Pathway; Amyloid Processing; DYRK1A Signaling Pathway; Degradation of the extracellular matrix; Docosahexaenoic Acid (DHA) Signaling; ER-Mitochondrial Communication Signaling Pat…	presenilin-1; gamma-secretase complex, amyloid processing, Alzheimer's disease; mapped to pathway
PTGS2	prostaglandin-endoperoxide synthase 2	down	Cancer Drug Resistance by Drug Efflux; CD40 Signaling; CDX Gastrointestinal Cancer Signaling Pathway; Colorectal Cancer Metastasis Signaling; Coronavirus Pathogenesis Pathway; HER-2 Signaling in Breast Cancer; IL-17 Signaling; IL-27 Signaling Pathway; IL-33 Signaling Pathway; IL-8 Signaling; Interleukin-10 signaling; Interleukin-4 and Interleukin-13 signaling; MIF Regulation of Innate Immunity; M…	cyclooxygenase-2 (COX-2); prostaglandin biosynthesis, inflammation; mapped to pathway
RAPGEF6	Rap guanine nucleotide exchange factor 6	down	RHOA Signaling	guanine nucleotide exchange factor for RAP GTPases; cell signaling; mapped to pathway
SHPRH	SNF2 histone linker PHD RING helicase	down	E3 ubiquitin ligases ubiquitinate target proteins	E3 ubiquitin ligase, DNA damage response; mapped to pathway
SLC12A8	solute carrier family 12 member 8	down	NAD Signaling Pathway	solute carrier, cation-chloride cotransporter; transport; mapped to pathway
SLC5A10	solute carrier family 5 member 10	down	Cellular hexose transport	solute carrier, sodium/glucose transporter; hexose transport; not mapped to pathway
SNAP23	synaptosome associated protein 23	down	Class I MHC mediated antigen processing and presentation; Neutrophil degranulation; RHO GTPase cycle; SNARE Signaling Pathway; Translocation of SLC2A4 (GLUT4) to the plasma membrane; trans-Golgi Network Vesicle Budding	SNARE complex protein; vesicle trafficking/membrane fusion; mapped to pathway
SRGN	serglycin	down	Pathogen Induced Cytokine Storm Signaling Pathway; Tumoricidal Function of Hepatic Natural Killer Cells; Response to elevated platelet cytosolic Ca2+	serglycin; proteoglycan, immune cell granules; mapped to pathway
SRP19	signal recognition particle 19	down	Insulin Secretion Signaling Pathway; SRP-dependent cotranslational protein targeting to membrane	signal recognition particle 19; translation, protein targeting to ER; mapped to pathway
SRSF11	serine and arginine rich splicing factor 11	down	Processing of Capped Intron-Containing Pre-mRNA; RNA Polymerase II Transcription	serine/arginine-rich splicing factor; mRNA splicing; mapped to pathway
SSTR1	somatostatin receptor 1	down	Breast Cancer Regulation by Stathmin1; Molecular Mechanisms of Cancer; Phagosome Formation; S100 Family Signaling Pathway; BBSome Signaling Pathway; CREB Signaling in Neurons; Cellular Effects of Sildenafil (Viagra); Class A/1 (Rhodopsin-like receptors); FAK Signaling; G alpha (i) signalling events; G-Protein Coupled Receptor Signaling; Lung Ionic Balance Signaling Pathway; NF1 RAS Signaling Path…	somatostatin receptor 1; GPCR, neuroendocrine signaling; mapped to pathway
SYNJ2	synaptojanin 2	down	B Cell Receptor Signaling; Fc Epsilon RI Signaling; Interleukin-2 family signaling; Interleukin-3, Interleukin-5 and GM-CSF signaling; PI3K/AKT Signaling; Systemic Lupus Erythematosus in B Cell Signaling Pathway; 1D-myo-inositol Hexakisphosphate Biosynthesis II (Mammalian); 3-phosphoinositide Biosynthesis; 3-phosphoinositide Degradation; Clathrin-mediated endocytosis; D-myo-inositol (1,3,4)-trisp…	synaptojanin 2; inositol phosphate metabolism, vesicle trafficking; mapped to pathway
TCN1	transcobalamin 1	down	Neutrophil degranulation; Metabolism of water-soluble vitamins and cofactors	transcobalamin 1; vitamin B12 binding/transport; mapped to pathway
THOC1	THO complex subunit 1	down	Processing of Capped Intron-Containing Pre-mRNA; RNA Polymerase II Transcription	THO complex subunit 1; mRNA processing/transport; mapped to pathway
TMOD4	tropomodulin 4	down	Striated Muscle Contraction	tropomodulin 4; actin capping in striated muscle; mapped to pathway
UHMK1	U2AF homology motif kinase 1	down	Breast Cancer Regulation by Stathmin1; Extra-nuclear estrogen signaling	kinase, cell cycle and extra-nuclear estrogen signaling; mapped to pathway
UHRF2	ubiquitin like with PHD and ring finger domains 2	down	SUMOylation of transcription cofactors	E3 ubiquitin ligase, epigenetic regulation; SUMOylation of transcription cofactors; mapped to pathway
WHAMM	WASP homolog associated with actin, golgi membranes and microtubules	down	RHO GTPase cycle	WASP homolog associated with actin, membranes, and microtubules; cytoskeleton, membrane dynamics; mapped to pathway
YWHAZ	tyrosine 3-monooxygenase/tryptophan 5-monooxygenase activation protein zeta	down	Interleukin-3, Interleukin-5 and GM-CSF signaling; MSP-RON Signaling in Cancer Cells Pathway; NF1 RAS Signaling Pathway; Cell Cycle Checkpoints; Cell Cycle: G2/M DNA Damage Checkpoint Regulation; Cilia Biogenesis Signaling Pathway; DYRK1A Signaling Pathway; ERK/MAPK Signaling; ERK5 Signaling; Epithelial Adherens Junction Signaling; FOXO-mediated transcription; GP1b-IX-V activation signalling; HIP…	14-3-3 protein zeta/delta; signaling, apoptosis, cell cycle; mapped to pathway
ZNF273	zinc finger protein 273	down	Regulation of endogenous retroelements; Generic Transcription Pathway	zinc finger protein; transcription regulation; function unknown; not mapped to pathway
ZNF302	zinc finger protein 302	down	Generic Transcription Pathway	zinc finger protein; transcription factor; function unknown; not mapped to pathway
ZNF45	zinc finger protein 45	down	Generic Transcription Pathway	zinc finger protein; transcription factor; function unknown; not mapped to pathway
ZNF552	zinc finger protein 552	down	Generic Transcription Pathway	zinc finger protein; transcription regulation; function unknown; not mapped to pathway
ZNF726	zinc finger protein 726	down	Generic Transcription Pathway	zinc finger protein; transcription regulation; function unknown; not mapped to pathway
Gene Symbol	Gene name	Gene expression	Assigned Pathways / Processes	Description / Biological Role
AC0043817		up	Uncharacterized	lncRNA; unknown function
AFF2	ALF transcription elongation factor 2	up	mRNA splicing; transcription regulation	AF4/FMR2 family member 2; RNA processing, splicing
AP0016193		up	Uncharacterized	lncRNA; unknown function
BCAS4	breast carcinoma amplified sequence 4	up	Cell migration; cytoskeleton organization	Breast carcinoma amplified sequence 4; cytoskeleton
CAVIN2-AS1	CAVIN2 and TMEFF2 antisense RNA 1	up	Uncharacterized	lncRNA; antisense; unknown function
ERVMER34-1	endogenous retrovirus group MER34 member 1, envelope	up	Uncharacterized	Endogenous retrovirus; no function
FAM174A-DT	FAM174A divergent transcript	up	Uncharacterized	lncRNA; no function/pathway
FBXO25	F-box protein 25	up	Ubiquitin-mediated proteolysis (KEGG); protein ubiquitination	F-box protein; protein degradation, ubiquitin pathway
FZD10-AS1	FZD10 antisense RNA 1	up	Uncharacterized	lncRNA; antisense to FZD10; no function/pathway
GOLGA6L7	golgin A6 family like 7	up	Uncharacterized	Golgin family protein; function unknown
HMBOX1-IT1	HMBOX1 intronic transcript 1	up	Uncharacterized	lncRNA; unknown function
LEMD1	LEM domain containing 1	up	Spermatogenesis; cell cycle regulation	LEM domain-containing protein 1
LINC00482	long intergenic non-protein coding RNA 482	up	Uncharacterized	lncRNA; unknown function
LINC02048	long intergenic non-protein coding RNA 2048	up	Uncharacterized	lncRNA; unknown function
LINC02758	long intergenic non-protein coding RNA 2758	up	Uncharacterized	lncRNA; no function/pathway
LINC03063	long intergenic non-protein coding RNA 3063	up	Uncharacterized	lncRNA; no function/pathway
lnc-CPM-3		up	Uncharacterized	lncRNA; no function/pathway
lnc-PION-1		up	Uncharacterized	lncRNA; no function/pathway
lnc-RBL2-1		up	Uncharacterized	lncRNA; unknown function
LOC101928191	Uncharacterized LOC101928191	up	Uncharacterized	Uncharacterized locus; no function
LOC102724072	Uncharacterized LOC102724072	up	Uncharacterized	Uncharacterized locus; no function
LOC102724877	Uncharacterized LOC102724877	up	Uncharacterized	Uncharacterized locus; no function
LOC105369167	Uncharacterized LOC105369167	up	Uncharacterized	Uncharacterized locus; no functional data
LOC105371864	Uncharacterized LOC105371864	up	Uncharacterized	Uncharacterized locus; no function
LOC124905449	Uncharacterized LOC124905449	up	Uncharacterized	Uncharacterized locus; no functional data
LOC158435	Uncharacterized LOC158435	up	Uncharacterized	Uncharacterized locus; no functional data
LOC440700	carbonic anhydrase 14 pseudogene	up	Uncharacterized	Uncharacterized locus; no function
LOHAN2	lncRNA oncogene in head and neck cancer 2	up	Uncharacterized	lncRNA; no function/pathway
LOLI1	lncRNA oncogene in liver cancer 1	up	Uncharacterized	Uncharacterized locus; no functional data
LRRC3	leucine rich repeat containing 3	up	Uncharacterized	Leucine-rich repeat containing; unknown
MFAP3L	microfibril associated protein 3 like	up	Cell adhesion; extracellular matrix	Microfibrillar-associated protein; cell-matrix interaction
NRARP	NOTCH regulated ankyrin repeat protein	up	Notch signaling (feedback regulator); regulation of somitogenesis; vascular development	Notch pathway modulator; vascular development
NXT2	nuclear transport factor 2 like export factor 2	up	mRNA nuclear export	Nuclear export factor 2; mRNA transport
PAK6-AS1	PAK6 antisense RNA 1	up	Uncharacterized	lncRNA; antisense to PAK6; no function/pathway
PORCN-DT	PORCN divergent transcript	up	Uncharacterized	lncRNA; no function/pathway
PRKCQ-AS1	PRKCQ antisense RNA 1	up	Uncharacterized	lncRNA; antisense to PRKCQ; unknown
SEC14L3	SEC14 like lipid binding 3	up	Lipid transport; vesicle-mediated transport	SEC14-like lipid-binding protein
SNHG15	small nucleolar RNA host gene 15	up	Implicated in cancer progression, miRNA sponge	lncRNA; cancer-associated
SYTL3	synaptotagmin like 3	up	Vesicle transport; exocytosis	Synaptotagmin-like protein; membrane trafficking
TEF	TEF transcription factor, PAR bZIP family member	up	Circadian rhythm; transcription regulation	Thyrotrophic embryonic factor; transcription
TTC21A	tetratricopeptide repeat domain 21A	up	Ciliopathy; cilium assembly	Tetratricopeptide repeat domain; cilia
XLOC_l2_005683		up	Uncharacterized	lncRNA; unknown function
ZDHHC18	zDHHC palmitoyltransferase 18	up	Protein acylation; palmitoylation; protein modification	Palmitoyltransferase; membrane trafficking
ZMAT1	zinc finger matrin-type 1	up	Zinc finger transcription regulation	Zinc finger matrin-type; transcription factor
ZNF143-AS1	ZNF143 antisense RNA 1	up	Uncharacterized	lncRNA; antisense to ZNF143; unknown
ZNF513	zinc finger protein 513	up	Transcriptional regulation	Zinc finger protein; transcription regulation
AP0030689		down	Uncharacterized	lncRNA; no function/pathway
ARMT1		down	Uncharacterized	Protein-coding; function unknown
ASTE1	asteroid structure-specific endonuclease 1	down	Uncharacterized	Protein-coding; function unknown
BOLA3	bolA family member 3	down	Iron-sulfur cluster assembly (KEGG)	Iron-sulfur cluster biogenesis; mitochondrial function
C2orf68	chromosome 2 open reading frame 68	down	Uncharacterized	Protein-coding; function unknown
CASD1	CAS1 domain sialic acid O acetyltransferase 1	down	O-acetylation of sialic acids; glycosylation	O-acetyltransferase; sialic acid modification
CDCA4	cell division cycle associated 4	down	Cell cycle; E2F targets; G1/S transition; regulation of cell proliferation	Cell division control; G1/S regulator
CFAP251	cilia and flagella associated protein 251	down	Cilium movement, spermatogenesis	Cilia/flagella associated protein; motility, spermatogenesis
CHORDC1	cysteine and histidine rich domain containing 1	down	EGFR/MAPK signaling; chaperone-mediated protein folding; centrosome duplication; Rho kinase regulation	Chaperone protein; centrosome function; protein folding
CTD_2528L196		down	Uncharacterized	Uncharacterized locus; no functional data
DNAAF19	dynein axonemal assembly factor 19	down	Ciliary assembly; axoneme formation; cilium organization; dynein arm assembly	Axonemal dynein assembly factor; ciliary motility
EHBP1	EH domain binding protein 1	down	Endocytosis; actin filament organization; vesicle trafficking	EH domain binding protein 1; endocytosis
FAM220A	family with sequence similarity 220 member A	down	Uncharacterized	Family with sequence similarity 220 member A
FBH1	F-box DNA helicase 1	down	Homologous recombination; DNA repair; chromosomal maintenance; DNA helicase activity; repair of replication forks	DNA helicase; genome stability, replication stress response
FSIP2	fibrous sheath interacting protein 2	down	Spermatogenesis, cilium movement	Fibrous sheath interacting protein 2; flagella function
GPALPP1	GPALPP motifs containing 1	down	Uncharacterized	Glycine/proline/alanine/ leucine-rich protein
GS1_124K59		down	Uncharacterized	Uncharacterized locus; no functional data
GTPBP6	GTP binding protein 6 (putative)	down	Mitochondrial translation, ribosome assembly	GTP-binding protein; mitochondrial ribosome biogenesis
HNRNPLL	heterogeneous nuclear ribonucleoprotein L like	down	Alternative splicing; RNA binding	Heterogeneous nuclear ribonucleoprotein
IRX5	iroquois homeobox 5	down	Regulation of IFNA signaling; Wnt, PTEN, STAT3; embryonic pattern formation; heart morphogenesis	Homeobox transcription factor; development, heart morphogenesis
KLHL30	kelch like family member 30	down	Ubiquitin proteasome pathway; protein ubiquitination	Kelch-like family protein; protein ubiquitination
LINC01060	long intergenic non-protein coding RNA 1060	down	Uncharacterized	lncRNA; unknown function
LINC01690	long intergenic non-protein coding RNA 1690	down	Uncharacterized	lncRNA; unknown function
LINC02055	long intergenic non-protein coding RNA 2055	down	Uncharacterized	lncRNA; unknown function
LINC02806	long intergenic non-protein coding RNA 2806	down	Uncharacterized	lncRNA; unknown function
lnc-C14orf166B-3		down	Uncharacterized	lncRNA; no function/pathway
LOC105371958	Uncharacterized LOC105371958	down	Uncharacterized	Uncharacterized locus; no function
LOC105375267	Uncharacterized LOC105375267	down	Uncharacterized	Uncharacterized locus; no function
LOC105375905	Uncharacterized LOC105375905	down	Uncharacterized	Uncharacterized locus; no functional data
LOC124905191	Uncharacterized LOC124905191	down	Uncharacterized	Uncharacterized locus; no functional data
LOC389906	zinc finger protein 839 pseudogene	down	Uncharacterized	Uncharacterized locus; no functional data
LOC440570	Uncharacterized LOC440570	down	Uncharacterized	Uncharacterized locus; no function
LPP	LIM domain containing preferred translocation partner in lipoma	down	Cell adhesion molecules; focal adhesion; cell migration	LIM domain containing; focal adhesion, migration
LRCOL1	leucine rich colipase like 1	down	Uncharacterized	Uncharacterized locus; no function
LRP11	LDL receptor related protein 11	down	Lipid transport; lipoprotein metabolism	LDL receptor-related protein 11
MFSD8	major facilitator superfamily domain containing 8	down	Lysosomal transport; lipid metabolism; lysosomal homeostasis; nutrient transport	Lysosomal membrane protein; lipid metabolism, neuronal disease (CLN7)
MIR99AHG	mir-99a-let-7c cluster host gene	down	Host for miR-99a/let-7c/miR-125b cluster	lncRNA; miRNA host
MOB3C	MOB kinase activator 3C	down	Hippo signaling; regulation of cell proliferation	MOB kinase activator; Hippo pathway, cell cycle
MPV17L	MPV17 mitochondrial inner membrane protein like	down	Mitochondrial organization; oxidative stress response	Mitochondrial inner membrane protein
MTURN	maturin, neural progenitor differentiation regulator homolog	down	Neural differentiation; neurogenesis	Maturin protein; neural development
MTUS1	microtubule associated scaffold protein 1	down	Regulation of microtubule stability; tumor suppression	Microtubule associated tumor suppressor 1
MYZAP	myocardial zonula adherens protein	down	Adherens junction assembly, cardiac muscle contraction	Myocardial zonula adherens protein; cardiac, cell junctions
NF1P2	neurofibromin 1 pseudogene 2	down	Uncharacterized	Pseudogene; no function
PHF6	PHD finger protein 6	down	Chromatin organization	PHD finger protein; chromatin remodeling
PHOSPHO2	phosphatase, orphan 2	down	Inorganic phosphate metabolism	Phosphatase; phosphate homeostasis
PSAT1P1	phosphoserine aminotransferase 1 pseudogene 1	down	Uncharacterized	Pseudogene; no function
RAI2	retinoic acid induced 2	down	Retinoic acid signaling; neuron differentiation	Retinoic acid induced 2; transcription regulation
RAPH1	Ras association (RalGDS/AF-6) and pleckstrin homology domains 1	down	Regulation of actin cytoskeleton; cell migration	Ras association and pleckstrin homology domains
RIBC1	RIB43A domain with coiled-coils 1	down	Uncharacterized	Protein-coding; function unknown
RPL29P17	ribosomal protein L29 pseudogene 17	down	Uncharacterized	Ribosomal protein pseudogene; no function
SCYL2	SCY1 like pseudokinase 2	down	Vesicle-mediated transport; endocytosis; Golgi organization	SCY1-like protein 2; vesicle trafficking
SECTM1	secreted and transmembrane 1	down	Immune system (Reactome); Interferon signaling; T cell activation; interferon-gamma secretion	Secreted/transmembrane protein; immune modulation
SETBP1	SET binding protein 1	down	Transcriptional misregulation in cancer (KEGG); MLL pathway (Reactome); chromatin binding; DNA regulation	DNA-binding protein; cancer, chromatin regulation
SON	SON DNA and RNA binding protein	down	mRNA splicing; cell cycle regulation; RNA processing; mitotic cell cycle	Splicing cofactor; RNA processing; mitosis
SPECC1-DT	SPECC1 divergent transcript	down	Uncharacterized	lncRNA; divergent transcript; unknown function
TARBP1	tRNA guanosine 2 -O-methyltransferase TARBP1	down	miRNA processing; RISC loading (Reactome); gene silencing by miRNA	RNA-binding protein; miRNA biogenesis, gene silencing
TEX30	testis expressed 30	down	Spermatogenesis	Testis expressed 30; reproductive function
THUMPD3-AS1	THUMPD3 antisense RNA 1	down	Uncharacterized	lncRNA; antisense to THUMPD3; no function/pathway
TYW3	tRNA-yW synthesizing protein 3 homolog	down	tRNA modification; wybutosine biosynthesis	TRNA-yW synthesizing protein 3; tRNA modification
UBR5	ubiquitin protein ligase E3 component n-recognin 5	down	Ubiquitin mediated proteolysis; cell cycle regulation	E3 ubiquitin ligase; protein ubiquitination
VPS13A	vacuolar protein sorting 13 homolog A	down	Lysosome; mitochondrial function; phospholipid transport	Vacuolar protein sorting-associated protein
VWDE	von Willebrand factor D and EGF domains	down	Development; cell differentiation	Von Willebrand factor D and EGF domains
ZBTB38	zinc finger and BTB domain containing 38	down	Transcriptional regulation; cell cycle control	Zinc finger and BTB domain-containing protein
ZNF37BP	zinc finger protein 37B, pseudogene	down	Uncharacterized	Zinc finger protein; function unknown
ZNF728	zinc finger protein 728	down	Uncharacterized	Zinc finger protein; no function known
