# Supplementary material for: Natural polymorphisms in the bovine leukemia virus microRNA cluster modulate miRNA expression and host regulatory pathways
Source: Vet Res. 2026 May 21;57:81. doi: 10.1186/s13567-026-01776-0 (PMC13192155; doi:10.1186/s13567-026-01776-0)
Supplement: Supplementary file 9 — Additional file 9. Expression analysis of selected genes in different groups—microarray and RT-qPCR results. [file 13567_2026_1776_MOESM9_ESM.xlsx]

## Sheet: Arkusz1
Additional file 9. Expression analysis of selected genes in different groups – microarray and RT-qPCR results.
Gene	Group	Fold change
		Microarray	RT-qPCR
ATP7A	Control 2	-3.44	-1.38
	Reference
	V29	NT
	V90
CHD6	Control 2	NT
	Reference	-1.69	-1.71
	V29	NT
	V90
CXCL1	Control 2
	Reference	NT
	V29
	V90	1.95	5.83
EGR1	Control 2	2.27	4.34
	Reference	2.64	5.24
	V29	3.14	6.13
	V90	2.27	5.49
KLF12	Control 2	NT
	Reference	-2.11	-1.69
	V29	-2.56	-1.78
	V90	NT
RPL23AP32	Control 2	-3.02	-1.26
	Reference	-4.48	-1.09
	V29	-2.54	-1.17
	V90	-3.20	-1.15
RPL37A	Control 2	2.49	1.31
	Reference	NT
	V29
	V90
TNFAIP6	Control 2	4.04	5.76
	Reference	2.99	4.52
	V29	NT
	V90	1.91	2.98
NT = non tested
