# Supplementary material for: Natural polymorphisms in the bovine leukemia virus microRNA cluster modulate miRNA expression and host regulatory pathways
Source: Vet Res. 2026 May 21;57:81. doi: 10.1186/s13567-026-01776-0 (PMC13192155; doi:10.1186/s13567-026-01776-0)
Supplement: Supplementary file 10 — Additional file 10. Predicted miRNA target genes and enrichment analysis. This file contains two worksheets (A–B). (A) presents host genes predicted to be directly targeted by BLV-encoded miRNAs and the proportion of repressed genes attributable to direct miRNA targeting in each isolate (Reference, V29, V90). (B) shows enrichment analysis of miRNA target genes within differentially expressed genes using hypergeometric and Fisher’s exact tests. [file 13567_2026_1776_MOESM10_ESM.xlsx]

## Sheet: Add file 10A
Additional file 10A. Host genes predicted to be directly targeted by BLV-encoded miRNAs and the proportion of repressed genes attributable
to direct miRNA targeting in each isolate (Reference: 45.1%; V29: 55.0%; V90: 47.2%).
Reference group		V29 group		V90 group
ABCA9	gene	ABCB1	gene	ABCA9	gene
ABI2	gene	ABLIM3	gene	ABI2	gene
ABL2	gene	ABO	gene	ABL2	gene
ABLIM3	gene	ACTR3C	gene	ABLIM3	gene
ACTR3C	gene	ADAM32	gene	ABO	gene
ADCK2	gene	ADCK2	gene	ACTR3C	gene
ADD3-AS1	lncRNA	ADD3-AS1	lncRNA	ADD3-AS1	lncRNA
AFDN	gene	AGAP9	gene	AFDN	gene
AFF1	gene	AHCTF1	gene	AFF1	gene
AFF3	gene	AHNAK	gene	AGAP4	gene
AGAP4	gene	AHNAK2	gene	AHCTF1	gene
AHNAK	gene	AHR	gene	AHNAK	gene
AHR	gene	AHRR	gene	AHR	gene
AHRR	gene	AKAP5	gene	AHRR	gene
AKAP12	gene	AKAP9	gene	AKAP12	gene
AKAP5	gene	ALG3	gene	AKR1B15	gene
AKR1C1	gene	ALPK3	gene	AKR1C1	gene
AKR1C8	gene	AMACR	gene	AKR1C8	gene
ALCAM	gene	AMBRA1	gene	ALCAM	gene
ALDH3A2	gene	ANAPC1	gene	ALDH3A2	gene
ALMS1	gene	ANGPTL2	gene	ALMS1	gene
ALPK3	gene	ANGPTL4	gene	ALPK3	gene
AMBRA1	gene	ANKFY1	gene	AMBRA1	gene
ANAPC1	gene	ANKRD10	gene	ANAPC1	gene
ANGEL2	gene	ANKRD10-IT1	lncRNA	ANGEL2	gene
ANGPTL4	gene	ANKRD12	gene	ANGPTL4	gene
ANKLE2	gene	ANKRD27	gene	ANKRD34A	gene
ANKRD10-IT1	lncRNA	ANKRD33B	gene	ANKRD34C-AS1	gene
ANKRD18A	gene	ANKRD34A	gene	ANKRD36B	gene
ANKRD33B	gene	ANKRD34C-AS1	gene	ANKS1B	gene
ANKRD34C-AS1	lncRNA	ANKS1B	gene	ANPEP	gene
ANKRD36C	gene	AOPEP	gene	AOPEP	gene
ANKS1B	gene	AOX1	gene	AOX1	gene
ANPEP	gene	APCDD1L-DT	lncRNA	APCDD1L-DT	lncRNA
AOPEP	gene	ARGLU1	gene	ARGLU1	gene
AOX1	gene	ARHGAP29	gene	ARHGAP11B	gene
APLNR	gene	ARHGEF28	gene	ARHGAP29	gene
ARF3	gene	ARMCX5-GPRASP2	gene	ARHGEF28	gene
ARHGAP29	gene	ASAP1-IT1	lncRNA	ARHGEF39	gene
ARHGEF28	gene	ASCC1	gene	ARID1B	gene
ARHGEF39	gene	ASCC3	gene	ARMC12	gene
ARL17B	gene	ASH1L	gene	ARNT	gene
ARMC12	gene	ATP7A	gene	ASAP1-IT1	lncRNA
ARNT	gene	ATR	gene	ASCC1	gene
ASAP1-IT1	lncRNA	ATRX	gene	ASTE1	gene
ASCC1	gene	ATXN2	gene	ATG14	gene
ATG14	gene	BANP	gene	ATMIN	gene
ATOSB	gene	BCCIP	gene	ATOSB	gene
ATP2A1	gene	BCLAF3	gene	ATP7A	gene
ATP7A	gene	BCOR	gene	ATR	gene
ATR	gene	BICC1	gene	ATXN3	gene
ATRX	gene	BIVM	gene	BCCIP	gene
ATXN2	gene	BLID	gene	BCLAF3	gene
BANP	gene	BMS1	gene	BCOR	gene
BCCIP	gene	BSPH1	gene	BICC1	gene
BCLAF3	gene	BTN2A2	gene	BLZF1	gene
BCOR	gene	C10orf90	gene	BSPH1	gene
BICC1	gene	C16orf78	gene / uncharacterized	BTBD7	gene
BLZF1	gene	C1RL-AS1	lncRNA	BTN2A1	gene
BTBD7	gene	C4A	gene	C10orf90	gene
BTN2A1	gene	C8orf74	gene	C16orf78	gene / uncharacterized
C10orf90	gene	C9orf72	gene	C1RL-AS1	lncRNA
C1orf87	gene	CACNA1C	gene	C2orf68	gene
C1RL-AS1	lncRNA	CACNA2D1	gene	C4A	gene
C4A	gene	CALN1	gene	C8orf74	gene
C7	gene	CAMK2D	gene	CACNA1C	gene
C8orf74	gene	CARD18	lncRNA	CACNG6	gene
CACNA1C	gene	CARNMT1	gene	CALB1	gene
CALB1	gene	CASC15	lncRNA	CAMK2D	gene
CAMK2D	gene	CBFA2T2	gene	CARNMT1	gene
CASC15	lncRNA	CC2D1A	gene	CASD1	gene
CBLN3	gene	CCAR2	gene	CBLN3	gene
CC2D1A	gene	CCDC144A	gene	CCAR2	gene
CCDC142	gene	CCDC150	gene	CCDC142	gene
CCDC144A	gene	CCDC169	gene	CCDC144A	gene
CCDC187	gene	CCDC18-AS1	lncRNA	CCDC150	gene
CCDC18-AS1	lncRNA	CCDC7	gene	CCDC187	gene
CCDC66	gene	CCNA1	gene	CCDC66	gene
CCDC7	gene	CCNT2-AS1	lncRNA	CCDC7	gene
CCDC88B	gene	CD300H	gene	CCDC88A	gene
CCNA1	gene	CD3E	gene	CCNA1	gene
CCT3	gene	CD86	gene	CCT3	gene
CD3E	gene	CDAN1	gene	CD3E	gene
CDC14A	gene	CDC14A	gene	CDC14A	gene
CDC14B	gene	CDH13	gene	CDC23	gene
CDC42-IT1	lncRNA	CDK13	gene	CDC42-IT1	lncRNA
CDH13	gene	CDKN2B-AS1	lncRNA	CDCA4	gene
CDK13	gene	CENPF	gene	CDH13	gene
CDK5RAP2	gene	CENPN	gene	CDK13	gene
CDKN2B-AS1	lncRNA	CEP128	gene	CDKN2B-AS1	lncRNA
CENPN	gene	CEP85L	gene	CDR2L	gene
CEP350	gene	CFAP144	gene	CDRT4	gene
CEP85L	gene	CFAP65	gene	CENPF	gene
CFAP65	gene	CFLAR-AS1	lncRNA	CENPK	gene
CFLAR-AS1	lncRNA	CGA	gene	CENPN	gene
CHAD	gene	CHD6	gene	CEP128	gene
CHD6	gene	CHN2	gene	CFAP251	gene
CLCN4	gene	CLASP1	gene	CFAP65	gene
CNST	gene	CLCN4	gene	CFLAR-AS1	lncRNA
CNTLN	gene	CLDN19	gene	CGA	gene
CNTNAP3	gene	CLSPN	gene	CHD6	gene
CNTNAP3B	gene	CNST	gene	CLCN4	gene
CNTRL	gene	CNTLN	gene	CNST	gene
COL12A1	gene	CNTNAP2	gene	CNTLN	gene
COL14A1	gene	CNTNAP3	gene	CNTNAP3	gene
COL1A2	gene	CNTNAP3B	gene	CNTNAP3B	gene
COL25A1	gene	COL14A1	gene	COL12A1	gene
COX6B2	gene	COL1A2	gene	COL14A1	gene
CPS1-IT1	lncRNA	COL25A1	gene	COL25A1	gene
CPT1A	gene	CPS1-IT1	lncRNA	CPS1-IT1	lncRNA
CREB3L3	gene	CPT1A	gene	CPT1A	gene
CRHBP	gene	CPXM1	gene	CREB3L3	gene
CTTNBP2NL	gene	CREB3L3	gene	CRHBP	gene
DDHD2	gene	CTTNBP2NL	gene	CTTNBP2NL	gene
DDX17	gene	CWF19L1	gene	CYTOR	lncRNA
DENND1A	gene	CYP1B1	gene	DCDC2B	gene
DENND3	gene	CYP39A1	gene	DCN	gene
DIAPH2	gene	CYSLTR1	gene	DDHD2	gene
DIAPH2-AS1	lncRNA	CYTOR	lncRNA	DDX17	gene
DIO2	gene	DCBLD1	gene	DENND1A	gene
DIS3L2	gene	DCDC2B	gene	DIAPH2	gene
DISC1	gene	DDHD2	gene	DIAPH2-AS1	lncRNA
DMTF1	gene	DDX17	gene	DIO2	gene
DNAJB8	gene	DENND1A	gene	DISC1	gene
DNAJC21	gene	DENND1B	gene	DMTF1	gene
DNAJC30	gene	DENND3	gene	DNAH14	gene
DNAJC3-DT	lncRNA	DIAPH2	gene	DNAJB8	gene
DOCK5	gene	DIAPH2-AS1	lncRNA	DNAJC21	gene
DPP6	gene	DIO2	gene	DNAJC3-DT	lncRNA
DUBR	lncRNA	DIS3L2	gene	DYRK3	gene
E2F3-IT1	lncRNA	DISC1	gene	E2F3-IT1	lncRNA
E2F7	gene	DLGAP4	gene	E2F7	gene
EBPL	gene	DMTF1	gene	EDNRB	gene
EDNRB	gene	DNAH14	gene	EFCAB11	gene
EFCAB11	gene	DNAJC3-DT	lncRNA	EHBP1	gene
EIF2S3	gene	DNMT3A	gene	EIF2S3	gene
EN1	gene	DOCK5	gene	EIF4G3	gene
EPHA4	gene	DPP6	gene	ELAPOR1	gene
EPHB1	gene	DUBR	gene	ELK4	gene
ERCC6L2	gene	E2F3-IT1	lncRNA	EN1	gene
EVI5	gene	E2F7	gene	EOLA1	gene
EXOC6	gene	EBPL	gene	EPHA4	gene
EXOC7	gene	EDNRB	gene	EPHB1	gene
EYA1	gene	EFCAB11	gene	ERCC6L2	gene
F7	gene	EIF2S3	gene	ERP44	gene
FAM227B	gene	EIF4G3	gene	EVI5	gene
FAM228A	gene	EN1	gene	EXOC6	gene
FAM239B	lncRNA	EOLA1	gene	F7	gene
FAM25A	gene	EPGN	gene	FAM220A	gene
FAM47C	gene	EPHA5	gene	FAM227B	gene
FAM81A	gene	EPHB4	gene	FAM25A	gene
FANCB	gene	EPS15	gene	FAM81A	gene
FAR2	gene	ERCC6L2	gene	FAM83A	gene
FAT4	gene	ERP44	gene	FANCB	gene
FBXL17	gene	ERV3-1	gene	FANCL	gene
FBXL19-AS1	lncRNA	EVI5	gene	FAT4	gene
FCMR	gene	EXOC6	gene	FBH1	gene
FGF10-AS1	lncRNA	EYA1	gene	FBXL17	gene
FGF9	gene	FAM135A	gene	FBXO11	gene
FGFR2	gene	FAM47C	gene	FCMR	gene
FHIP2A	gene	FAM83A	gene	FGFR2	gene
FIRRE	lncRNA	FANCB	gene	FHIP2A	gene
FLRT1	gene	FAT4	gene	FIRRE	lncRNA
FRAT1	gene	FBXL17	gene	FLRT1	gene
FRMD3	gene	FBXW10	gene	FNBP1	gene
FRMPD4	gene	FCMR	gene	FOXP1-IT1	lncRNA
FSD1L	gene	FGD4	gene	FOXQ1	gene
FTX	lncRNA	FGFR2	gene	FRAT1	gene
GABPB1-AS1	lncRNA	FHIP2A	gene	FRMD3	gene
GALNT5	gene	FIGN	gene	FRMPD4	gene
GAPVD1	gene	FLRT1	gene	FSD1L	gene
GASK1A	gene	FOXP1-IT1	lncRNA	FSIP2	gene
GATA2	gene	FOXQ1	gene	FTX	lncRNA
GATA2-AS1	lncRNA	FRAT1	gene	G6PD	gene
GATAD1	gene	FRMD3	gene	GABPB1-AS1	lncRNA
GATD3	gene	FRMPD4	gene	GALNT5	gene
GBP5	gene	FTX	lncRNA	GAPVD1	gene
GCOM1	gene	FXYD3	gene	GASK1A	gene
GDAP1	gene	G6PD	gene	GATA2	gene
GGA1	gene	GALNT5	gene	GATA2-AS1	lncRNA
GNG12-AS1	lncRNA	GAPVD1	gene	GATA3	gene
GNPTAB	gene	GASK1A	gene	GATAD1	gene
GOLGA8A	gene	GATA2	gene	GATD3	gene
GPATCH2	gene	GATA2-AS1	lncRNA	GBP5	gene
GPR132	gene	GATD3	gene	GDA	gene
GPR149	gene	GCOM1	gene	GDAP1	gene
GPR157	gene	GDA	gene	GEMIN2	gene
GPR179	gene	GDAP1	gene	GGA1	gene
GPR182	gene	GGA1	gene	GK5	gene
GREB1L	gene	GHRLOS	lncRNA	GLS	gene
GRIP1	gene	GNG12-AS1	lncRNA	GOLGA6L9	gene
GRM6	gene	GNPTAB	gene	GOLGA8A	gene
GSG1	gene	GOLGA6L24/GOLGA6L25	gene	GPALPP1	gene
GTF2I	gene	GPR135	gene	GPATCH2	gene
GTF2IRD2	gene	GPR146	gene	GPR132	gene
GTPBP10	gene	GPR149	gene	GPR157	gene
GULP1	gene	GPR179	gene	GPR179	gene
H2AC20	gene	GPR182	gene	GREB1L	gene
H2BC21	gene	GPX7	gene	GRIP1	gene
HAS3	gene	GREB1L	gene	GTF2I	gene
HCG27	lncRNA	GRIP1	gene	H2BC21	gene
HDAC2-AS2	lncRNA	GRM6	gene	HAS3	gene
HDGFL3	gene	GSC2	gene	HDAC2-AS2	lncRNA
HERC2	gene	GTF2I	gene	HDGFL3	gene
HES7	gene	H1-5	gene	HERC2	gene
HIPK2	gene	H3C4	gene	HERC4	gene
HLA-DRA	gene	HAS3	gene	HES7	gene
HM13	gene	HAUS6	gene	HIPK2	gene
HMBOX1	gene	HDAC2-AS2	lncRNA	HLA-DRA	gene
HMGCS1	gene	HDGF	gene	HMGCS1	gene
HNRNPU	gene	HDGFL3	gene	HNRNPLL	gene
HOTAIR	lncRNA	HECTD2	gene	HNRNPU	gene
HR	gene	HERC2	gene	HR	gene
HSPA1A	gene	HERC4	gene	HSPA1A	gene
HYCC2	gene	HES7	gene	HYMAI	lncRNA
HYMAI	lncRNA	HIVEP3	gene	IFT56	gene
IFT56	gene	HLA-DRA	gene	IFT70B	gene
IFT70B	gene	HM13	gene	IGFALS	gene
IL1R1-AS1	lncRNA	HMBOX1	gene	IL1R1-AS1	lncRNA
INSR	gene	HMGCS1	gene	IMPA1	gene
INVS	gene	HNRNPM	gene	INSR	gene
JRK	gene	HNRNPU	gene	INTS4	gene
KANSL2	gene	HOTAIR	lncRNA	INTS5	gene
KAT6B	gene	HR	gene	INVS	gene
KAZN-AS1	lncRNA	HSPA1A	gene	JPX	lncRNA
KBTBD3	gene	HUWE1	gene	JRK	gene
KCNJ14	gene	HYCC2	gene	KANSL2	gene
KCNMA1-AS1	lncRNA	HYMAI	lncRNA	KBTBD3	gene
KDM5C	gene	IL1R1-AS1	lncRNA	KCNJ14	gene
KHK	gene	INSR	gene	KCNMA1-AS1	lncRNA
KIAA1549L	gene	INTS13	gene	KCTD1	gene
KIAA1614-AS1	lncRNA	INVS	gene	KCTD8	gene
KIAA1671	gene	IRF2BP1	gene	KDM5C	gene
KLF7-IT1	lncRNA	ITGB4	gene	KHK	gene
KLHDC10	gene	ITGBL1	gene	KIAA1614-AS1	lncRNA
KMT2E	gene	JPX	lncRNA	KIZ	gene
KPNA1	gene	JRK	gene	KLHDC10	gene
KRT79	gene	KALRN	gene	KLHL30	gene
KRT80	gene	KAZN-AS1	lncRNA	KMT2A	gene
KSR2	gene	KCNAB3	gene	KPNA1	gene
L2HGDH	gene	KCNJ9	gene	KRT79	gene
LACTB2-AS1	lncRNA	KCNMA1	gene	KRT80	gene
LAMA5	gene	KCNMA1-AS1	lncRNA	KSR2	gene
LDHAL6A	gene	KCNQ1	gene	L2HGDH	gene
LEPROT	gene	KCTD1	gene	LACTB2-AS1	lncRNA
LHX9	gene	KCTD3	gene	LEPROT	gene
LILRA1	gene	KDM5B	gene	LHX1-DT	lncRNA
LINC00222	lncRNA	KHK	gene	LHX9	gene
LINC00303	lncRNA	KIAA0319	gene	LINC00222	lncRNA
LINC00327	lncRNA	KIAA1549L	gene	LINC00303	lncRNA
LINC00428	lncRNA	KIAA1614-AS1	lncRNA	LINC00428	lncRNA
LINC00470	lncRNA	KIAA1671	gene	LINC00472	lncRNA
LINC00472	lncRNA	KIZ	gene	LINC00525	lncRNA
LINC00484	lncRNA	KLF12	gene	LINC00539	lncRNA
LINC00513	lncRNA	KLHL5	gene	LINC00544	lncRNA
LINC00525	lncRNA	KRT15	gene	LINC00592	lncRNA
LINC00526	lncRNA	KSR2	gene	LINC00603	lncRNA
LINC00539	lncRNA	LACTB2-AS1	lncRNA	LINC00618	lncRNA
LINC00544	lncRNA	LCORL	gene	LINC00662	lncRNA
LINC00592	lncRNA	LEPROTL1	gene	LINC00701	lncRNA
LINC00603	lncRNA	LGALS9C	gene	LINC00707	lncRNA
LINC00607	lncRNA	LHFPL1	gene	LINC00886	lncRNA
LINC00618	lncRNA	LILRA1	gene	LINC00908	lncRNA
LINC00662	lncRNA	LINC00428	lncRNA	LINC00927	lncRNA
LINC00676	lncRNA	LINC00460	lncRNA	LINC00941	lncRNA
LINC00707	lncRNA	LINC00470	lncRNA	LINC00944	lncRNA
LINC00710	lncRNA	LINC00472	lncRNA	LINC00958	lncRNA
LINC00886	lncRNA	LINC00525	lncRNA	LINC01007	lncRNA
LINC00908	lncRNA	LINC00539	lncRNA	LINC01031	lncRNA
LINC00941	lncRNA	LINC00544	lncRNA	LINC01060	lncRNA
LINC00944	lncRNA	LINC00592	lncRNA	LINC01063	lncRNA
LINC00958	lncRNA	LINC00603	lncRNA	LINC01176	lncRNA
LINC01007	lncRNA	LINC00607	lncRNA	LINC01266	lncRNA
LINC01028	lncRNA	LINC00618	lncRNA	LINC01280	lncRNA
LINC01031	lncRNA	LINC00662	lncRNA	LINC01282	lncRNA
LINC01176	lncRNA	LINC00701	lncRNA	LINC01289	lncRNA
LINC01266	lncRNA	LINC00707	lncRNA	LINC01341	lncRNA
LINC01280	lncRNA	LINC00710	lncRNA	LINC01350	lncRNA
LINC01282	lncRNA	LINC00908	lncRNA	LINC01433	lncRNA
LINC01289	lncRNA	LINC00941	lncRNA	LINC01508	lncRNA
LINC01341	lncRNA	LINC00944	lncRNA	LINC01517	lncRNA
LINC01346	lncRNA	LINC00958	lncRNA	LINC01541	lncRNA
LINC01350	lncRNA	LINC01028	lncRNA	LINC01560	lncRNA
LINC01433	lncRNA	LINC01031	lncRNA	LINC01564	lncRNA
LINC01517	lncRNA	LINC01138	lncRNA	LINC01605	lncRNA
LINC01541	lncRNA	LINC01266	lncRNA	LINC01653	lncRNA
LINC01564	lncRNA	LINC01289	lncRNA	LINC01690	lncRNA
LINC01605	lncRNA	LINC01346	lncRNA	LINC01697	lncRNA
LINC01630	lncRNA	LINC01433	lncRNA	LINC01812	lncRNA
LINC01653	lncRNA	LINC01508	lncRNA	LINC01833	lncRNA
LINC01749	lncRNA	LINC01517	lncRNA	LINC01923	lncRNA
LINC01812	lncRNA	LINC01605	lncRNA	LINC02018	lncRNA
LINC01829	lncRNA	LINC01653	lncRNA	LINC02046	lncRNA
LINC01833	lncRNA	LINC01829	lncRNA	LINC02055	lncRNA
LINC01911	lncRNA	LINC01911	lncRNA	LINC02068	lncRNA
LINC01923	lncRNA	LINC01936	lncRNA	LINC02109	lncRNA
LINC01936	lncRNA	LINC02018	lncRNA	LINC02113	lncRNA
LINC01967	lncRNA	LINC02021	lncRNA	LINC02125	lncRNA
LINC01989	lncRNA	LINC02068	lncRNA	LINC02199	lncRNA
LINC01996	lncRNA	LINC02113	lncRNA	LINC02376	lncRNA
LINC02018	lncRNA	LINC02199	lncRNA	LINC02412	lncRNA
LINC02021	lncRNA	LINC02318	lncRNA	LINC02431	lncRNA
LINC02046	lncRNA	LINC02412	lncRNA	LINC02447	lncRNA
LINC02125	lncRNA	LINC02436	lncRNA	LINC02582	lncRNA
LINC02199	lncRNA	LINC02447	lncRNA	LINC02591	lncRNA
LINC02318	lncRNA	LINC02582	lncRNA	LMNB1	gene
LINC02376	lncRNA	LINC02591	lncRNA	lnc-ARL4D-1	lncRNA
LINC02431	lncRNA	LINP1	lncRNA	lnc-ATAD5-3	lncRNA
LINC02436	lncRNA	lnc-ATAD5-3	lncRNA	lnc-CDKN2C-1	lncRNA
LINC02447	lncRNA	lnc-CCT7-1	lncRNA	lnc-DHX40-1	lncRNA
LINC02582	lncRNA	lnc-CDKN2C-1	lncRNA	lnc-EBPL-2	lncRNA
LINC02591	lncRNA	lnc-CLGN-2	lncRNA	lnc-EPSTI1-3	lncRNA
lnc-ATAD5-3	lncRNA	lnc-EBPL-2	lncRNA	lnc-FUT8-1	lncRNA
lnc-CCT7-1	lncRNA	lnc-ELOVL5-2	lncRNA	lnc-GNLY-1	lncRNA
lnc-DHX40-1	lncRNA	lnc-FUT8-1	lncRNA	lnc-ITGB8-4	lncRNA
lnc-EBPL-2	lncRNA	lnc-GNLY-1	lncRNA	lnc-KBTBD6-1	lncRNA
lnc-EPSTI1-3	lncRNA	lnc-GOLGA8J-1	lncRNA	lnc-KLRG2-1	lncRNA
lnc-FAM84B-8	lncRNA	lnc-KBTBD6-1	lncRNA	lnc-NID1-3	lncRNA
lnc-FUT8-1	lncRNA	lnc-KCNE4-1	lncRNA	lnc-PRDM15-1	lncRNA
lnc-GNLY-1	lncRNA	lnc-KLRG2-1	lncRNA	lnc-VSIG10-1	lncRNA
lnc-ITGB8-4	lncRNA	lnc-OIT3-2	lncRNA	LOC389831	pseudogene
lnc-KLRG2-1	lncRNA	lnc-PRDM15-1	lncRNA	LOC728743	gene
lnc-MED4-5	lncRNA	lnc-RSBN1L-1	lncRNA	LPP	gene
lnc-NID1-3	lncRNA	lnc-VSIG10-1	lncRNA	LRCOL1	gene
lnc-OIT3-2	lncRNA	LRRC2	gene	LRP11	gene
lnc-SH3BGRL3-1	lncRNA	LUCAT1	gene	LRRC37A3	gene
lnc-ULK4-6	lncRNA	MACF1	gene	MACROD2-AS1	lncRNA
lnc-VSIG10-1	lncRNA	MACROD2-AS1	lncRNA	MAGI1	gene
LOC400499	lncRNA	MAGI1	gene	MAGIX	gene
LOC728743	lncRNA	MAP3K20-AS1	lncRNA	MAP3K20-AS1	lncRNA
LRRC37A3	gene	MAP4	gene	MAP4	gene
LSM14B	gene	MARVELD3	gene	MARVELD3	gene
LUCAT1	lncRNA	MAU2	gene	MAZ	gene
MACROD2-AS1	lncRNA	MAZ	gene	MCF2L	gene
MAGI1	gene	MCF2L	gene	MCTP1	gene
MAGIX	gene	MCTP1	gene	MCTS1	gene
MAP3K20-AS1	lncRNA	MDN1	gene	MDH1B	gene
MAP4	gene	MEGF6	gene	MDN1	gene
MARVELD2	gene	MEST	gene	MEGF6	gene
MAZ	gene	METTL15	gene	METTL21A	gene
MCF2L	gene	METTL21A	gene	MGA	gene
MCTP1	gene	MGA	gene	MIA2	gene
MCTS1	gene	MIA2	gene	MID1	lncRNA
MDH1B	gene	MID1	gene	MIR200CHG	lncRNA
MDN1	gene	MINPP1	gene	MIR3663HG	lncRNA
MED15	gene	MIR194-2HG	lncRNA	MIR4500HG	lncRNA
MEGF6	gene	MIR222HG	other	MIR646HG	other
METTL21A	gene	MIR3663HG	lncRNA	MIR99AHG	other
MGA	gene	MIR4435-2HG	lncRNA	MKLN1	gene
MIA2	gene	MIR4500HG	lncRNA	MKLN1-AS	lncRNA
MID1	gene	MIR548A1HG	other	MMP21	gene
MIR194-2HG	lncRNA	MIR762HG	gene	MPV17L	gene
MIR200CHG	lncRNA	MISFA	other	MRE11	gene
MIR3663HG	lncRNA	MKLN1	gene	MREG	gene
MIR4500HG	lncRNA	MPDZ	gene	MRGPRF	gene
MIR548A1HG	lncRNA	MREG	gene	MRPL35	gene
MIR646HG	lncRNA	MRGPRF	gene	MSMO1	gene
MIR762HG	lncRNA	MSMO1	gene	MTAP	gene
MKLN1-AS	lncRNA	MTAP	gene	MTMR2	gene
MMP21	gene	MT-ATP6	gene	MT-ND2	gene
MMP25-AS1	lncRNA	MTERF2	gene	MTURN	gene
MPPED2	gene	MT-ND1	gene	MXD1	gene
MREG	gene	MT-ND2	gene	MXD4	gene
MRGPRF	gene	MT-ND5	gene	MYH3	gene
MSMO1	gene	MYBPC1	gene	MYH7B	gene
MTAP	gene	MYH3	gene	MYO16-AS1	lncRNA
MT-CO1	gene	MYH7B	gene	MYO1G	gene
MT-ND2	gene	MYO16-AS1	lncRNA	N4BP2	gene
MYH3	gene	MYO1B	gene	NAA35	gene
MYH7B	gene	MYO1G	gene	NAA40	gene
MYO1G	gene	MYPN	gene	NADK2	gene
MYSM1	gene	MYSM1	gene	NAMPT	gene
N4BP2	gene	N4BP2	gene	NBPF12	gene
NAA35	gene	NAA16	gene	NBPF15	gene
NAA40	gene	NAA35	gene	NBPF4	gene
NADK2	gene	NAA40	gene	NBPF8	gene
NAV1	gene	NADK	gene	NBPF9	gene
NBPF12	gene	NADK2	gene	NCKAP5	gene
NBPF15	gene	NAMPT	gene	NDUFA6-DT	lncRNA
NBPF4	gene	NBPF12	gene	NEFH	gene
NBPF8	gene	NBPF15	gene	NF1	gene
NBPF9	gene	NBPF4	gene	NFIB	gene
NCOA1	gene	NBPF8	gene	NHSL1	gene
NCOA2	gene	NBPF9	gene	NID2	gene
NDUFA6-DT	lncRNA	NCAPH2	gene	NNT	gene
NEFH	gene	NCKAP5	gene	NPIPA5	gene
NF1	gene	NCOA1	gene	NPIPB13	gene
NFIB	gene	NEK1	gene	NPIPB2	gene
NID2	gene	NF1	gene	NPIPB5	gene
NNT	gene	NFIA	gene	NR2C1	gene
NPIPA5	gene	NID2	gene	NR3C1	gene
NPIPB13	gene	NNT	gene	NRP1	gene
NPIPB2	gene	NOG	gene	NRP2	gene
NPIPB5	gene	NOTCH2NLA/NOTCH2NLB	gene	NSD3	gene
NR3C1	gene	NPIPA5	gene	NTSR2	gene
NRN1	gene	NPIPB13	gene	NUTM2A-AS1	lncRNA
NRP1	gene	NPIPB5	gene	OR51I2	gene
NRP2	gene	NR2C1	gene	OR6J1	gene
NSD3	gene	NR3C1	gene	ORC2	gene
NTSR2	gene	NRP1	gene	OTUD5	gene
NUTM2A-AS1	lncRNA	NRP2	gene	PANK3	gene
NUTM2B-AS1	lncRNA	NTSR2	gene	PAQR5	gene
NYAP2	gene	NUTM2A-AS1	lncRNA	PARN	gene
OFD1	gene	NUTM2B-AS1	lncRNA	PAXBP1	gene
OGA	gene	OFD1	gene	PBX1	gene
OR12D1	gene	OGA	gene	PCK2	gene
OR6J1	gene	OR10G9	gene	PDE7A	gene
ORC2	gene	OR2L2	gene	PDIA5	gene
PACSIN2	gene	OR6J1	gene	PDK4	gene
PANK3	gene	PANK3	gene	PEAK1	gene
PAXBP1	gene	PAQR5	gene	PECAM1	gene
PBX1	gene	PDE7A	gene	PFKFB3	gene
PCDHGA7	gene	PDK4	gene	PGAP1	gene
PDE4D	gene	PDS5A	gene	PHACTR2	gene
PDE7A	gene	PGAP1	gene	PHF20L1	gene
PDIA5	gene	PHACTR2	gene	PHF6	gene
PDK4	gene	PHC2	gene	PHKA1	gene
PDS5A	gene	PHF20L1	gene	PHLPP2	gene
PDZD7	gene	PHKA1	gene	PIEZO2	gene
PEAK1	gene	PHLPP2	gene	PIKFYVE	gene
PECAM1	gene	PIAS1	gene	PLAG1	gene
PFKFB3	gene	PIEZO2	gene	PLEKHA5	gene
PGAP1	gene	PLCB1-IT1	lncRNA	PLEKHG7	gene
PHF20L1	gene	POFUT1	gene	PMP22	gene
PHKA1	gene	POT1-AS1	lncRNA	POFUT1	gene
PHLPP2	gene	POTEJ	gene	POGZ	gene
PIEZO2	gene	POU5F1	gene	POT1-AS1	lncRNA
PLEKHA5	gene	PPARG	gene	POU5F1	gene
PLEKHG7	gene	PPIA	gene	PPIA	gene
PMP22	gene	PPM1E	gene	PPM1E	gene
POFUT1	gene	PPP6R1	gene	PPP1R2B	lncRNA
POGZ	gene	PRDM5	gene	PPP2R5C	gene
POT1-AS1	lncRNA	PRDX4	gene	PRDM5	gene
POTEJ	gene	PRPS2	gene	PRPS2	gene
POU5F1	gene	PRR32	gene	PRR13	gene
PPIA	gene	PSMA3-AS1	lncRNA	PRR32	gene
PPM1E	gene	PSMC2	gene	PSEN1	gene
PPP1R2B	gene	PTCHD4	gene	PTCHD4	gene
PPP6R1	gene	PTEN	gene	PTGES	gene
PRDM5	gene	PTPRK	gene	PTPRK	gene
PRPS2	gene	PURPL	lncRNA	PUDP	gene
PRR13	gene	PVT1	lncRNA	PURPL	lncRNA
PRR32	gene	PWWP4	gene	PVT1	lncRNA
PRR7-AS1	lncRNA	QKI	gene	PWWP4	gene
PSMA3-AS1	lncRNA	RAB27B	gene	QKI	gene
PSMC2	gene	RAB30	gene	QRSL1	gene
PTCHD4	gene	RABGAP1L	gene	RABGAP1L	gene
PTGES	gene	RAD9B	gene	RAD9B	gene
PTPRK	gene	RALBP1	gene	RAI2	gene
PUDP	gene	RALGPS1	gene	RALGPS1	gene
PURPL	lncRNA	RANBP2	gene	RALGPS2	gene
PVT1	lncRNA	RASAL2	gene	RAPGEF6	gene
PWRN1	lncRNA	RBAK	gene	RAPH1	gene
PWWP4	gene	RBM28	gene	RASAL2	gene
QKI	gene	RBM3	gene	RASL10B	gene
QRSL1	gene	RBM33	gene	RBAK	gene
RAB30	gene	REEP3	gene	RBBP9	gene
RABGAP1L	gene	RGMB-AS1	lncRNA	RBM15	gene
RAD9B	gene	RGP1	gene	RBM3	gene
RALGPS2	gene	RNASEH1	gene	RBM33	gene
RASAL2	gene	RPS6KB1	gene	RGMB-AS1	lncRNA
RASL10B	gene	RPS7	gene	RGP1	gene
RB1CC1	gene	RREB1	gene	RNASEH1	gene
RBAK	gene	RTEL1	gene	RNF213	gene
RBBP9	gene	RUNX2	gene	RPRD2	gene
RBM15	gene	RYR3	gene	RPS6KB1	gene
RBM33	gene	SCAPER	gene	RUNX2	gene
RNASEH1	gene	SCN8A	gene	S1PR3	gene
RNF207	gene	SDCCAG8	gene	SAMHD1	gene
RNF213	gene	SEC16B	gene	SCG2	gene
RPS6KB1	gene	SEC24A	gene	SCN8A	gene
RSRP1	gene	SELENOP	gene	SCP2	gene
RUNX2-AS1	lncRNA	SEPTIN7	gene	SCYL2	gene
S1PR3	gene	SEPTIN9	gene	SDCCAG8	gene
SAMHD1	gene	SF1	gene	SEC13	gene
SBNO2	gene	SFXN1	gene	SEC16B	gene
SCG2	gene	SGCD	gene	SECTM1	gene
SCML2	gene	SH3PXD2A-AS1	lncRNA	SEMA5B	gene
SCNN1A	gene	SHBG	gene	SERPING1	gene
SEC16B	gene	SHOX	gene	SETBP1	gene
SEMA5B	gene	SIRPD	gene	SETDB2	gene
SERPING1	gene	SKP2	gene	SF1	gene
SETDB2	gene	SLC16A1-AS1	lncRNA	SFXN1	gene
SF1	gene	SLC17A5	gene	SGCD	gene
SGCD	gene	SLC4A10	gene	SH3RF2	gene
SH3RF2	gene	SLC8A1-AS1	lncRNA	SHPRH	gene
SHBG	gene	SLMAP	gene	SLC12A8	gene
SHOX	gene	SMAD2	gene	SLC5A10	gene
SLC25A16	gene	SMC5	gene	SLC8A1-AS1	lncRNA
SLC8A1-AS1	lncRNA	SMG1	gene	SLMAP	gene
SMAD2	gene	SMG7	gene	SMAD2	gene
SMAP1	gene	SND1-IT1	lncRNA	SMC5	gene
SMARCE1	gene	SNHG26	lncRNA	SMG1	gene
SMC1A	gene	SNX9	gene	SMG7	gene
SMC5	gene	SOX13	gene	SNAP23	gene
SMG1	gene	SPAG16	gene	SND1-IT1	lncRNA
SMG7	gene	SPDEF	gene	SNHG26	lncRNA
SND1-IT1	lncRNA	SPEN	gene	SNX9	gene
SNHG21	lncRNA	SPIDR	gene	SON	gene
SNHG26	lncRNA	SPOPL	gene	SPDEF	gene
SNHG3	lncRNA	SPRY1	gene	SPEF2	gene
SNX22	gene	SPTLC3	gene	SPIDR	gene
SNX9	gene	SRGAP2	gene	SPOCK2	gene
SOX13	gene	SSU72L4	gene	SPOPL	gene
SPDEF	gene	STAC	gene	SPTLC3	gene
SPEF2	gene	STAG1	gene	SRD5A3-AS1	lncRNA
SPEN	gene	STC2	gene	SRGAP2	gene
SPIDR	gene	STIL	gene	SRP19	gene
SPOCK2	gene	STK17B	gene	SRRM5	gene
SPOPL	gene	STK36	gene	STAG1	gene
SPTLC3	gene	STK38	gene	STAMBPL1	gene
SRGAP2	gene	SULT1C2	gene	STARD13	gene
SRRM5	gene	SUPT3H	gene	STC2	gene
STAMBPL1	gene	TAS2R14	gene	STK17B	gene
STARD13	gene	TAS2R30	gene	STK36	gene
STK17B	gene	TBL1X	gene	STK38	gene
STK36	gene	TBL1Y	gene	STRIP2	gene
STS	gene	TBX3	gene	STS	gene
STX16	gene	TCP1	gene	SUPT3H	gene
SYT17	gene	TEAD2	gene	SYNJ2	gene
SZT2	gene	TET2	gene	TAF5L	gene
TAF5L	gene	TEX13A	gene	TARBP1	gene
TAPT1	gene	TGFBR2	gene	TAS2R14	gene
TAS2R14	gene	THRB-AS1	lncRNA	TBC1D31	gene
TBC1D31	gene	TIAL1	gene	TCAIM	gene
TBL1X	gene	TIMP4	gene	TCHHL1	gene
TCAIM	gene	TLK2	gene	TET2	gene
TET2	gene	TMEM139	gene	TEX13A	gene
TEX13A	gene	TMEM158	gene	TFAP2C	gene
TFAP2C	gene	TMEM87A	gene	TGFBR2	gene
TGIF2	gene	TMPRSS4	gene	TGFBR3	gene
THAP8	gene	TNP2	gene	THAP8	gene
THBS4	gene	TNXB	gene	THBS4	gene
TIAL1	gene	TOP1	gene	THRB-AS1	lncRNA
TIMP4	gene	TPPP3	gene	THUMPD3-AS1	lncRNA
TINAGL1	gene	TPR	gene	TIAL1	gene
TLK2	gene	TPRG1-AS1	lncRNA	TIMP4	gene
TLR4	gene	TRAF3IP2-AS1	lncRNA	TLK2	gene
TMEM158	gene	TRAPPC8	gene	TLR4	gene
TMEM239	gene	TRHDE-AS1	lncRNA	TMEM158	gene
TMPO-AS1	lncRNA	TRIM38	gene	TMEM239	gene
TMPRSS4	gene	TRIM42	gene	TMPRSS4	gene
TNFRSF19	gene	TRIM61	gene	TNP2	gene
TNP2	gene	TRIM66	gene	TNRC18	gene
TNRC18	gene	TRIOBP	gene	TNXB	gene
TNXB	gene	TRIP12	gene	TPR	gene
TPM3	gene	TSBP1	gene	TPRG1-AS1	lncRNA
TPR	gene	TSPEAR	gene	TPT1-AS1	lncRNA
TPRG1-AS1	lncRNA	TTC28-AS1	lncRNA	TRAF3IP2-AS1	lncRNA
TPT1-AS1	lncRNA	TTC3	gene	TRAPPC8	gene
TRAF3IP2-AS1	lncRNA	TTI2	gene	TRHDE-AS1	lncRNA
TRAPPC8	gene	TXNRD1	gene	TRIM15	gene
TRHDE-AS1	lncRNA	TXNRD2	gene	TRIM38	gene
TRIM38	gene	UBAC2	gene	TRIM42	gene
TRIM42	gene	UBAP2L	gene	TRIM66	gene
TRIM66	gene	UEVLD	gene	TRIP12	gene
TRIOBP	gene	UFL1	gene	TSC2	gene
TSIX	lncRNA	UNKL	gene	TSIX	lncRNA
TSPEAR	gene	USP45	gene	TSPEAR	gene
TTC28-AS1	lncRNA	USP6	gene	TUT7	gene
TUFT1	gene	UTRN	gene	TXNRD1	gene
TUT7	gene	VCL	gene	TXNRD2	gene
TWIST2	gene	VEPH1	gene	UBAC2	gene
TXNRD1	gene	VGLL4	gene	UBAP2L	gene
TXNRD2	gene	VIRMA	gene	UEVLD	gene
UBAC2	gene	VPS13B	gene	UHRF2	gene
UBAP2L	gene	VPS13C	gene	ULK2	gene
UEVLD	gene	VSIG10L	gene	UNKL	gene
UNKL	gene	WDR20	gene	USP32	gene
USP32	gene	WDR33	gene	USP45	gene
USP6	gene	WEE1	gene	USP6	gene
VAC14	gene	WWC3	gene	VCL	gene
VCL	gene	YPEL1	gene	VGLL4	gene
VPS13B	gene	ZBED3-AS1	lncRNA	VIRMA	gene
VSIG10L	gene	ZBED6	gene	VPS13B	gene
WDR20	gene	ZBTB20-AS2	lncRNA	VSIG10L	gene
WDR97	gene	ZBTB21	gene	VWDE	gene
WEE1	gene	ZC3H11A	gene	WDR20	gene
XRCC3	gene	ZDHHC14	gene	WDR33	gene
XYLB	gene	ZEB1-AS1	lncRNA	WEE1	gene
YLPM1	gene	ZEB2	gene	WHAMM	gene
ZBED3-AS1	lncRNA	ZFAT	gene	WTAP	gene
ZBED6	gene	ZFC3H1	gene	XRCC3	gene
ZBTB20-AS2	lncRNA	ZFHX2	gene	XYLB	gene
ZBTB21	gene	ZFYVE28	gene	ZBED3-AS1	lncRNA
ZBTB43	gene	ZGRF1	gene	ZBED6	gene
ZBTB7C	gene	ZHX3	gene	ZBTB21	gene
ZC3H11A	gene	ZMYM2	gene	ZBTB38	gene
ZDHHC14	gene	ZNF124	gene	ZBTB43	gene
ZEB1-AS1	lncRNA	ZNF136	gene	ZDHHC14	gene
ZEB2	gene	ZNF181	gene	ZEB1-AS1	lncRNA
ZFAT	gene	ZNF235	gene	ZEB2	gene
ZFHX2	gene	ZNF266	gene	ZFAT	gene
ZGRF1	gene	ZNF28	gene	ZFHX2	gene
ZMYM2	gene	ZNF284	gene	ZGRF1	gene
ZNF157	gene	ZNF292	gene	ZMYM2	gene
ZNF207	gene	ZNF300	gene	ZNF207	gene
ZNF221	gene	ZNF311	gene	ZNF221	gene
ZNF248	gene	ZNF326	gene	ZNF260	gene
ZNF254	gene	ZNF420	gene	ZNF28	gene
ZNF260	gene	ZNF426	gene	ZNF280D	gene
ZNF266	gene	ZNF451	gene	ZNF284	gene
ZNF28	gene	ZNF503-AS1	lncRNA	ZNF292	gene
ZNF292	gene	ZNF507	gene	ZNF300	gene
ZNF300	gene	ZNF518A	gene	ZNF397	gene
ZNF326	gene	ZNF519	gene	ZNF41	gene
ZNF397	gene	ZNF532	gene	ZNF426	gene
ZNF41	gene	ZNF548	gene	ZNF430	gene
ZNF416	gene	ZNF585B	gene	ZNF451	gene
ZNF430	gene	ZNF594	gene	ZNF503-AS1	lncRNA
ZNF503-AS1	lncRNA	ZNF595	gene	ZNF518A	gene
ZNF507	gene	ZNF598	gene	ZNF532	gene
ZNF532	gene	ZNF614	gene	ZNF548	gene
ZNF548	gene	ZNF615	gene	ZNF556	gene
ZNF559	gene	ZNF638	gene	ZNF559	lncRNA
ZNF585B	gene	ZNF746	gene	ZNF573	gene
ZNF614	gene	ZNF749	gene	ZNF595	gene
ZNF714	gene	ZNF780B	pseudogene	ZNF614	gene
ZNF746	gene	ZNF791	gene	ZNF714	gene
ZNF780B	gene	ZNF805	gene	ZNF726	gene
ZNF790	gene	ZNF814	gene	ZNF738	gene
ZNF791	gene	ZNF841	gene	ZNF746	gene
ZNF805	gene	ZRANB3	gene	ZNF780B	pseudogene
ZNF814	gene	ZSCAN12	gene	ZNF790	gene
ZRANB3	gene	ZSCAN20	gene	ZNF791	gene
ZSCAN16	gene	ZSCAN5B	gene	ZNF805	gene
ZSCAN5B	gene			ZNF814	gene
ZXDC	gene			ZNF85	gene
				ZSCAN16	gene
				ZSCAN5B	gene

## Sheet: Add file10B
Additional file 10B. Enrichment analysis of miRNA target genes within differentially expressed genes using hypergeometric
and Fisher’s exact tests (Reference, V29, V90).
Parameter	Reference	V29	V90
N	56.689	56.689	56.689
K	23.181	29.473	25.377
n	1.391	1.137	1.334
k	628	625	629
Expected overlap (E)	568.80	591.69	597.17
Fold Enrichment (FE)	1.104	1.056	1.053
Fisher – a (DEG ∩ Target)	628	625	629
Fisher – b (DEG non-target)	763	512	705
Fisher – c (non-DEG target)	22.553	28.848	24.748
Fisher – d (non-DEG non-target)	32.745	26.704	30.607
p (greater, X ≥ k)	0.000623	0.018	0.0406
p (less, X ≤ k)	0.9995	0.983	0.964
p (two-sided)	0.00123	0.036	0.079
Odds Ratio (OR)	1.195	1.14	1.103
Reference - a modest but clearly statistically significant enrichment (FE = 1.10; p < 0.001). V29 - a small yet statistically significant enrichment (FE = 1.06; one-sided p = 0.018). V90 - a very weak enrichment, significant only in the one-sided test (p = 0.04) and not significant in the two-sided test. N = total number of genes in the microarray; K = total number of genes that are for 10 miRNAs…
