# Supplementary material for: Natural polymorphisms in the bovine leukemia virus microRNA cluster modulate miRNA expression and host regulatory pathways
Source: Vet Res. 2026 May 21;57:81. doi: 10.1186/s13567-026-01776-0 (PMC13192155; doi:10.1186/s13567-026-01776-0)
Supplement: Supplementary file 11 — Additional file 11. Functional enrichment analysis (g:Profiler) of host genes predicted to be directly targeted by BLV miRNAs. This file contains three worksheets (A–C) corresponding to the Reference, V29, and V90 isolates. The analysis identifies significantly enriched biological categories across Gene Ontology Biological Process (GO:BP), Cellular Component (GO:CC), and Molecular Function (GO:MF), as well as Human Phenotype Ontology (HP), Human Protein Atlas (HPA), miRNA regulatory networks (MIRNA), and WikiPathways (WP). For each enriched term, the table reports its source (annotation database), term_id (stable identifier), term_name (descriptive label), adjusted_p_value (significance after multiple testing correction), intersection_size (number of BLV miRNA target genes overlapping with that term), and intersections (specific overlapping genes). (A) shows results for the Reference isolate, in which 45.1% of repressed host genes are predicted direct BLV miRNA targets. (B) shows results for the V29 isolate, in which 55.0% of repressed host genes are predicted direct BLV miRNA targets. (C) shows results for the V90 isolate, in which 47.2% of repressed host genes are predicted direct BLV miRNA targets. [file 13567_2026_1776_MOESM11_ESM.xlsx]

## Sheet: (A) Reference _gprofiler
Additional file 11A. Functional enrichment analysis (g:Profiler) of host genes predicted to be directly targeted by BLV miRNAs. The analysis identifies significantly enriched biological categories across Gene Ontology Biological Process (GO:BP), Cellular Component (GO:CC), and Molecular Function (GO:MF), Human Phenotype
Ontology (HP), Human Protein Atlas (HPA), miRNA regulatory networks (MIRNA), and WikiPathways (WP). For each enriched term, the table reports its source (annotation database), term_id (stable identifier), term_name (descriptive label), adjusted_p_value (significance after multiple testing correction), intersection_size (number of BLV
miRNA target genes overlapping with that term), and intersections (the specific overlapping genes), indicating which host pathways and functions are potentially regulated by BLV miRNAs in each viral isolate.
(A) (Reference). Results for the Reference isolate, in which 45.1% of repressed host genes are predicted direct BLV miRNA targets.
source	term_id	term_name	adjusted_p_value	intersection_size	intersections
GO:BP	GO:0050794	regulation of cellular process	2.6934679146938697e-10	316	ABI2,ABL2,ABLIM3,ADCK2,AFDN,AFF1,AFF3,AHNAK,AHR,AHRR,AKAP12,AKAP5,AKR1C1,ALCAM,ALMS1,AMBRA1,ANAPC1,ANGEL2,ANGPTL4,ANKLE2,ANKS1B,APLNR,ARHGAP29,ARHGEF28,ARHGEF39,ARMC12,ARNT,ASCC1,ATG14,ATP2A1,ATP7A,ATR,ATRX,ATXN2,BANP,BCCIP,BCLAF3,BCOR,BICC1,BTN2A1,C10ORF90,C4A,CACNA1C,CALB1,CAMK2D,CC2D1A,CCDC66,CCDC88B,CCT3,CD3E,CDC14A,CDC14B,CDH13,CDK13,CDK5RAP2,CDKN2B-AS1,CEP350,CHD6,CNST,COL14A1,COL1A2,CPT1A,…
GO:BP	GO:0019219	regulation of nucleobase-containing compound metabolic process	5.753367730647354e-10	144	ABLIM3,AFF3,AHR,AHRR,AMBRA1,ANGEL2,ARNT,ASCC1,ATR,ATRX,BANP,BCLAF3,BCOR,CAMK2D,CC2D1A,CCT3,CDH13,CDK13,CDK5RAP2,CEP350,CHD6,CREB3L3,DDX17,DIS3L2,DMTF1,DNAJC30,E2F7,EDNRB,EN1,EYA1,FANCB,FGF9,FGFR2,GATA2,GATAD1,GTF2I,GTF2IRD2,HAS3,HES7,HIPK2,HMBOX1,HNRNPU,HR,HSPA1A,INSR,KANSL2,KAT6B,KDM5C,KMT2E,KPNA1,LHX9,LOC728743,MAZ,MED15,MGA,MYSM1,NCOA1,NCOA2,NFIB,NR3C1,NSD3,ORC2,PAXBP1,PBX1,PDK4,PDS5A,PHF20L1,…
GO:BP	GO:0080090	regulation of primary metabolic process	5.817029157682306e-10	178	ABLIM3,AFF3,AHNAK,AHR,AHRR,AMBRA1,ANGEL2,ANGPTL4,ARNT,ASCC1,ATG14,ATR,ATRX,ATXN2,BANP,BCCIP,BCLAF3,BCOR,CAMK2D,CC2D1A,CCT3,CD3E,CDC14B,CDH13,CDK13,CDK5RAP2,CEP350,CHD6,CPT1A,CREB3L3,DDX17,DIO2,DIS3L2,DISC1,DMTF1,DNAJC30,E2F7,EDNRB,EN1,EPHA4,EYA1,FANCB,FGF9,FGFR2,GATA2,GATAD1,GGA1,GTF2I,GTF2IRD2,HAS3,HES7,HIPK2,HMBOX1,HNRNPU,HR,HSPA1A,INSR,KANSL2,KAT6B,KDM5C,KHK,KMT2E,KPNA1,LHX9,LOC728743,LSM14B,M…
GO:BP	GO:0050789	regulation of biological process	3.196792834247234e-09	320	ABI2,ABL2,ABLIM3,ADCK2,AFDN,AFF1,AFF3,AHNAK,AHR,AHRR,AKAP12,AKAP5,AKR1C1,ALCAM,ALMS1,AMBRA1,ANAPC1,ANGEL2,ANGPTL4,ANKLE2,ANKS1B,APLNR,ARHGAP29,ARHGEF28,ARHGEF39,ARMC12,ARNT,ASCC1,ATG14,ATP2A1,ATP7A,ATR,ATRX,ATXN2,BANP,BCCIP,BCLAF3,BCOR,BICC1,BTBD7,BTN2A1,C10ORF90,C4A,C7,CACNA1C,CALB1,CAMK2D,CC2D1A,CCDC66,CCDC88B,CCT3,CD3E,CDC14A,CDC14B,CDH13,CDK13,CDK5RAP2,CDKN2B-AS1,CEP350,CHAD,CHD6,CNST,COL14A1…
GO:BP	GO:0006355	regulation of DNA-templated transcription	7.410895551569462e-09	126	ABLIM3,AFF3,AHR,AHRR,AMBRA1,ARNT,ASCC1,ATRX,BANP,BCLAF3,BCOR,CAMK2D,CC2D1A,CDH13,CDK13,CDK5RAP2,CEP350,CHD6,CREB3L3,DDX17,DMTF1,E2F7,EDNRB,EN1,EYA1,FGF9,FGFR2,GATA2,GATAD1,GTF2I,GTF2IRD2,HAS3,HES7,HIPK2,HMBOX1,HNRNPU,HR,HSPA1A,INSR,KANSL2,KAT6B,KDM5C,KMT2E,LHX9,LOC728743,MAZ,MED15,MGA,MYSM1,NCOA1,NCOA2,NFIB,NR3C1,NSD3,ORC2,PAXBP1,PBX1,PHF20L1,POFUT1,POGZ,POU5F1,PPIA,PRDM5,PTPRK,QKI,RBAK,RBM15,SBN…
GO:BP	GO:2001141	regulation of RNA biosynthetic process	1.0948243436800544e-08	126	ABLIM3,AFF3,AHR,AHRR,AMBRA1,ARNT,ASCC1,ATRX,BANP,BCLAF3,BCOR,CAMK2D,CC2D1A,CDH13,CDK13,CDK5RAP2,CEP350,CHD6,CREB3L3,DDX17,DMTF1,E2F7,EDNRB,EN1,EYA1,FGF9,FGFR2,GATA2,GATAD1,GTF2I,GTF2IRD2,HAS3,HES7,HIPK2,HMBOX1,HNRNPU,HR,HSPA1A,INSR,KANSL2,KAT6B,KDM5C,KMT2E,LHX9,LOC728743,MAZ,MED15,MGA,MYSM1,NCOA1,NCOA2,NFIB,NR3C1,NSD3,ORC2,PAXBP1,PBX1,PHF20L1,POFUT1,POGZ,POU5F1,PPIA,PRDM5,PTPRK,QKI,RBAK,RBM15,SBN…
GO:MF	GO:0003677	DNA binding	2.932237403439865e-08	106	AFF3,AHR,ARNT,ATR,ATRX,BANP,BCLAF3,BCOR,CC2D1A,CDK5RAP2,CEP350,CHD6,CREB3L3,DMTF1,E2F7,EN1,ERCC6L2,FIRRE,GATA2,GATAD1,GTF2I,GTF2IRD2,H2AC20,H2BC21,HES7,HMBOX1,HNRNPU,HR,JRK,KAT6B,KDM5C,LHX9,LOC728743,MAZ,MGA,MYSM1,NCOA1,NCOA2,NFIB,NR3C1,ORC2,PAXBP1,PBX1,POGZ,POU5F1,PRDM5,QKI,RBAK,SAMHD1,SBNO2,SETDB2,SMAD2,SMARCE1,SMC1A,SMC5,SMG1,SMG7,SOX13,SPDEF,SPEN,TBL1X,TET2,TFAP2C,TGIF2,THAP8,TIAL1,TNP2,TWIST…
GO:BP	GO:0051252	regulation of RNA metabolic process	3.7967798589371396e-08	131	ABLIM3,AFF3,AHR,AHRR,AMBRA1,ANGEL2,ARNT,ASCC1,ATRX,BANP,BCLAF3,BCOR,CAMK2D,CC2D1A,CDH13,CDK13,CDK5RAP2,CEP350,CHD6,CREB3L3,DDX17,DIS3L2,DMTF1,E2F7,EDNRB,EN1,EYA1,FGF9,FGFR2,GATA2,GATAD1,GTF2I,GTF2IRD2,HAS3,HES7,HIPK2,HMBOX1,HNRNPU,HR,HSPA1A,INSR,KANSL2,KAT6B,KDM5C,KMT2E,LHX9,LOC728743,MAZ,MED15,MGA,MYSM1,NCOA1,NCOA2,NFIB,NR3C1,NSD3,ORC2,PAXBP1,PBX1,PHF20L1,POFUT1,POGZ,POU5F1,PPIA,PRDM5,PTPRK,PVT1…
GO:BP	GO:0065007	biological regulation	4.199460603144255e-08	324	ABI2,ABL2,ABLIM3,ADCK2,AFDN,AFF1,AFF3,AHNAK,AHR,AHRR,AKAP12,AKAP5,AKR1C1,ALCAM,ALMS1,AMBRA1,ANAPC1,ANGEL2,ANGPTL4,ANKLE2,ANKS1B,APLNR,ARHGAP29,ARHGEF28,ARHGEF39,ARMC12,ARNT,ASCC1,ATG14,ATP2A1,ATP7A,ATR,ATRX,ATXN2,BANP,BCCIP,BCLAF3,BCOR,BICC1,BTBD7,BTN2A1,C10ORF90,C4A,C7,CACNA1C,CALB1,CAMK2D,CC2D1A,CCDC66,CCDC88B,CCT3,CD3E,CDC14A,CDC14B,CDH13,CDK13,CDK5RAP2,CDKN2B-AS1,CEP350,CHAD,CHD6,CNST,COL14A1…
GO:BP	GO:0006351	DNA-templated transcription	5.5803174352304775e-08	127	ABLIM3,AFF3,AHR,AHRR,AMBRA1,ARNT,ASCC1,ATRX,BANP,BCLAF3,BCOR,CAMK2D,CC2D1A,CDH13,CDK13,CDK5RAP2,CEP350,CHD6,CREB3L3,DDX17,DMTF1,E2F7,EDNRB,EN1,EYA1,FGF9,FGFR2,GATA2,GATAD1,GCOM1,GTF2I,GTF2IRD2,HAS3,HES7,HIPK2,HMBOX1,HNRNPU,HR,HSPA1A,INSR,KANSL2,KAT6B,KDM5C,KMT2E,LHX9,LOC728743,MAZ,MED15,MGA,MYSM1,NCOA1,NCOA2,NFIB,NR3C1,NSD3,ORC2,PAXBP1,PBX1,PHF20L1,POFUT1,POGZ,POU5F1,PPIA,PRDM5,PTPRK,QKI,RBAK,RBM…
GO:BP	GO:0019222	regulation of metabolic process	3.5683607021396057e-07	206	ABL2,ABLIM3,ADCK2,AFDN,AFF1,AFF3,AHNAK,AHR,AHRR,AKAP12,AKR1C1,ALMS1,AMBRA1,ANGEL2,ANGPTL4,ANKLE2,APLNR,ARNT,ASCC1,ATG14,ATP7A,ATR,ATRX,ATXN2,BANP,BCCIP,BCLAF3,BCOR,BTN2A1,CAMK2D,CC2D1A,CCDC88B,CCT3,CD3E,CDC14B,CDH13,CDK13,CDK5RAP2,CDKN2B-AS1,CEP350,CHD6,CPT1A,CREB3L3,DDX17,DIO2,DIS3L2,DISC1,DMTF1,DNAJC30,E2F7,EDNRB,EN1,EPHA4,EXOC7,EYA1,FANCB,FGF9,FGFR2,FTX,GATA2,GATAD1,GBP5,GGA1,GTF2I,GTF2IRD2,H2…
GO:BP	GO:0006357	regulation of transcription by RNA polymerase II	4.517479932956302e-07	99	ABLIM3,AHR,AMBRA1,ARNT,ATRX,BCLAF3,BCOR,CAMK2D,CC2D1A,CDH13,CDK13,CHD6,CREB3L3,DDX17,DMTF1,E2F7,EDNRB,EN1,EYA1,FGF9,FGFR2,GATA2,GTF2I,GTF2IRD2,HES7,HIPK2,HMBOX1,HNRNPU,HR,HSPA1A,KAT6B,LHX9,LOC728743,MAZ,MED15,MGA,MYSM1,NCOA1,NCOA2,NFIB,NR3C1,ORC2,PAXBP1,PBX1,PHF20L1,POGZ,POU5F1,PRDM5,RBAK,RBM15,SBNO2,SMAD2,SMARCE1,SOX13,SPDEF,SPEN,TAF5L,TBL1X,TET2,TFAP2C,TGIF2,TIAL1,TLR4,TPR,TWIST2,ZBED6,ZBTB21,Z…
GO:MF	GO:0140110	transcription regulator activity	1.1625981721e-06	84	AFF3,AHR,ARNT,BCLAF3,BCOR,CC2D1A,CREB3L3,DDX17,DMTF1,E2F7,EN1,GATA2,GCOM1,GTF2I,GTF2IRD2,HES7,HIPK2,HNRNPU,HR,HSPA1A,KAT6B,KMT2E,LHX9,LOC728743,MAZ,MED15,MGA,MYSM1,NCOA1,NCOA2,NFIB,NR3C1,NSD3,PBX1,POU5F1,PRDM5,QKI,RBAK,SF1,SMAD2,SMARCE1,SOX13,SPDEF,SPEN,TAF5L,TBL1X,TFAP2C,TGIF2,TRIM38,TWIST2,ZBED6,ZBTB21,ZBTB43,ZBTB7C,ZEB2,ZFAT,ZFHX2,ZNF157,ZNF221,ZNF248,ZNF254,ZNF260,ZNF266,ZNF28,ZNF292,ZNF300,Z…
GO:BP	GO:0060255	regulation of macromolecule metabolic process	1.2623532382e-06	192	ABLIM3,AFDN,AFF1,AFF3,AHNAK,AHR,AHRR,AKAP12,AMBRA1,ANGEL2,APLNR,ARNT,ASCC1,ATG14,ATR,ATRX,ATXN2,BANP,BCCIP,BCLAF3,BCOR,BTN2A1,CAMK2D,CC2D1A,CCDC88B,CCT3,CD3E,CDC14B,CDH13,CDK13,CDK5RAP2,CDKN2B-AS1,CEP350,CHD6,CREB3L3,DDX17,DIO2,DIS3L2,DISC1,DMTF1,E2F7,EDNRB,EN1,EPHA4,EYA1,FANCB,FGF9,FGFR2,FTX,GATA2,GATAD1,GBP5,GGA1,GTF2I,GTF2IRD2,H2AC20,HAS3,HES7,HIPK2,HMBOX1,HNRNPU,HOTAIR,HR,HSPA1A,INSR,KANSL2,K…
GO:BP	GO:0006366	transcription by RNA polymerase II	3.2462161351e-06	100	ABLIM3,AHR,AMBRA1,ARNT,ATRX,BCLAF3,BCOR,CAMK2D,CC2D1A,CDH13,CDK13,CHD6,CREB3L3,DDX17,DMTF1,E2F7,EDNRB,EN1,EYA1,FGF9,FGFR2,GATA2,GCOM1,GTF2I,GTF2IRD2,HES7,HIPK2,HMBOX1,HNRNPU,HR,HSPA1A,KAT6B,LHX9,LOC728743,MAZ,MED15,MGA,MYSM1,NCOA1,NCOA2,NFIB,NR3C1,ORC2,PAXBP1,PBX1,PHF20L1,POGZ,POU5F1,PRDM5,RBAK,RBM15,SBNO2,SMAD2,SMARCE1,SOX13,SPDEF,SPEN,TAF5L,TBL1X,TET2,TFAP2C,TGIF2,TIAL1,TLR4,TPR,TWIST2,ZBED6,ZB…
MIRNA	MIRNA:hsa-mir-371-5p	hsa-mir-371-5p	6.6610262245e-06	89	ABI2,ABL2,AKAP12,AKAP5,ALDH3A2,ANGEL2,ARNT,ATG14,ATRX,BANP,BCCIP,BCOR,BTBD7,CENPN,COL14A1,COL1A2,COX6B2,CPT1A,DDX17,DISC1,DNAJC30,EIF2S3,EVI5,F7,FRMPD4,GAPVD1,GCOM1,GDAP1,GNPTAB,GTF2IRD2,HIPK2,HNRNPU,INSR,JRK,LEPROT,MARVELD2,MAZ,MCTS1,MYSM1,N4BP2,NBPF4,NFIB,PANK3,PBX1,PDK4,PDS5A,PEAK1,PGAP1,PHF20L1,PHLPP2,POGZ,PRR13,PTGES,RALGPS2,RASAL2,RBAK,RBBP9,RNASEH1,RNF207,RNF213,RPS6KB1,SCML2,SETDB2,SF1,SM…
GO:CC	GO:0005654	nucleoplasm	1.14781296703e-05	133	ABI2,AFDN,AFF1,AFF3,AHR,AHRR,ANAPC1,ANGEL2,ANKS1B,ARMC12,ARNT,ASCC1,ATR,ATRX,BANP,BCCIP,BCOR,BLZF1,CAMK2D,CCDC88B,CCNA1,CDC14A,CDC14B,CDK13,CENPN,CHD6,CNTLN,CREB3L3,DDX17,DMTF1,E2F7,ERCC6L2,EYA1,FANCB,FBXL17,GATA2,GATAD1,GGA1,GPATCH2,GTF2I,H2BC21,HDGFL3,HERC2,HIPK2,HMBOX1,HNRNPU,HR,HSPA1A,KANSL2,KAT6B,KDM5C,KLHDC10,KMT2E,KPNA1,MAGI1,MDN1,MED15,METTL21A,MGA,MTAP,MYO1G,MYSM1,NAA35,NAA40,NCOA1,NCOA2…
GO:MF	GO:0043167	ion binding	1.81494296285e-05	196	ABCA9,ABL2,ABLIM3,ACTR3C,ADCK2,AGAP4,AKR1C1,ALPK3,ANPEP,AOPEP,AOX1,ARF3,ARHGAP29,ARHGEF28,ARHGEF39,ARL17B,ATP2A1,ATP7A,ATR,ATRX,CACNA1C,CALB1,CAMK2D,CCDC144A,CCT3,CDH13,CDK13,CHD6,CLCN4,CNTRL,COL1A2,DDHD2,DDX17,DENND1A,DENND3,DIS3L2,DNAJC21,DOCK5,EFCAB11,EIF2S3,EPHA4,EPHB1,ERCC6L2,EXOC7,EYA1,F7,FAT4,FGFR2,FRMPD4,GALNT5,GAPVD1,GATA2,GATAD1,GBP5,GNPTAB,GTPBP10,HERC2,HIPK2,HNRNPU,HR,HSPA1A,INSR,KAT6…
MIRNA	MIRNA:hsa-mir-4284	hsa-mir-4284	2.34369615701e-05	103	ABI2,ABL2,AFF1,AFF3,AHR,AKAP5,ALPK3,ANGEL2,ANKRD33B,ANPEP,ARHGAP29,ARHGEF39,ATG14,ATP7A,BTBD7,CAMK2D,CBLN3,CCDC142,CCT3,CDC14B,CENPN,COX6B2,CPT1A,DNAJC21,DNAJC30,EIF2S3,EVI5,GAPVD1,GATAD1,GTPBP10,HAS3,HM13,HYCC2,JRK,KAT6B,KIAA1671,KRT80,LDHAL6A,LEPROT,MAGI1,MAZ,MCTS1,METTL21A,MREG,MTAP,NAV1,NFIB,NRP1,NRP2,PDE4D,PDE7A,PEAK1,PECAM1,PFKFB3,PGAP1,PLEKHA5,POFUT1,POGZ,PPIA,PTGES,PTPRK,QRSL1,RASL10B,RB1…
MIRNA	MIRNA:hsa-mir-4719	hsa-mir-4719	2.9099610145e-05	87	ABL2,AKAP12,AKAP5,ARF3,ARNT,ASCC1,BTBD7,CAMK2D,CDK13,COL12A1,CTTNBP2NL,DOCK5,EVI5,EXOC6,EYA1,FBXL17,FGFR2,GAPVD1,GBP5,GNPTAB,GOLGA8A,GREB1L,GULP1,HIPK2,HNRNPU,HYCC2,JRK,KAT6B,KIAA1549L,KPNA1,KSR2,L2HGDH,LEPROT,MCTS1,MSMO1,MYSM1,N4BP2,NCOA1,NFIB,NR3C1,PANK3,PBX1,PDS5A,PGAP1,PHF20L1,PHKA1,POGZ,PPM1E,QKI,RASAL2,RB1CC1,RBBP9,RBM15,RNF213,RPS6KB1,S1PR3,SCNN1A,SETDB2,SMAD2,SMARCE1,SMC1A,SMG1,SPOPL,SPTL…
MIRNA	MIRNA:hsa-mir-3929	hsa-mir-3929	3.0193759654e-05	97	ABL2,AFF3,AHNAK,AHR,AKAP12,AKAP5,ANGEL2,ATP7A,CCDC142,CENPN,CEP350,COL14A1,COX6B2,CPT1A,DISC1,DNAJC30,E2F7,EFCAB11,EIF2S3,EVI5,EXOC7,GAPVD1,GNPTAB,GPR132,GTF2IRD2,GTPBP10,HIPK2,HMBOX1,HYCC2,JRK,KIAA1671,KLHDC10,KPNA1,KSR2,L2HGDH,LEPROT,MCTP1,MCTS1,MREG,MRGPRF,N4BP2,NAA40,NAV1,NBPF15,NF1,NFIB,NRP1,NRP2,PBX1,PEAK1,PECAM1,PGAP1,PMP22,POFUT1,PTGES,PTPRK,RBBP9,RBM33,RNF207,RPS6KB1,S1PR3,SCNN1A,SMAD2,S…
MIRNA	MIRNA:hsa-mir-4419b	hsa-mir-4419b	3.0193759654e-05	97	ABL2,AFF3,AHNAK,AHR,AKAP12,AKAP5,ANGEL2,ATP7A,CCDC142,CENPN,CEP350,COL14A1,COX6B2,CPT1A,DISC1,DNAJC30,E2F7,EFCAB11,EIF2S3,EVI5,EXOC7,GAPVD1,GNPTAB,GPR132,GTF2IRD2,GTPBP10,HIPK2,HMBOX1,HYCC2,JRK,KIAA1671,KLHDC10,KPNA1,KSR2,L2HGDH,LEPROT,MCTP1,MCTS1,MREG,MRGPRF,N4BP2,NAA40,NAV1,NBPF15,NF1,NFIB,NRP1,NRP2,PBX1,PEAK1,PECAM1,PGAP1,PMP22,POFUT1,PTGES,PTPRK,RBBP9,RBM33,RNF207,RPS6KB1,S1PR3,SCNN1A,SMAD2,S…
MIRNA	MIRNA:hsa-mir-4478	hsa-mir-4478	3.16537453494e-05	97	ABL2,AFF3,AHNAK,AHR,AKAP12,AKAP5,ANGEL2,ATP7A,CCDC142,CENPN,CEP350,COL14A1,COX6B2,CPT1A,DISC1,DNAJC30,E2F7,EFCAB11,EIF2S3,EVI5,EXOC7,GAPVD1,GNPTAB,GPR132,GTF2IRD2,GTPBP10,HIPK2,HMBOX1,HYCC2,JRK,KIAA1671,KLHDC10,KPNA1,KSR2,L2HGDH,LEPROT,MCTP1,MCTS1,MREG,MRGPRF,N4BP2,NAA40,NAV1,NBPF15,NF1,NFIB,NRP1,NRP2,PBX1,PEAK1,PECAM1,PGAP1,PMP22,POFUT1,PTGES,PTPRK,RBBP9,RBM33,RNF207,RPS6KB1,S1PR3,SCNN1A,SMAD2,S…
MIRNA	MIRNA:hsa-mir-548c-3p	hsa-mir-548c-3p	3.3772675696e-05	133	ABI2,ABL2,AFF3,AGAP4,AHNAK,AHR,AKAP5,ALCAM,ALPK3,ANAPC1,ANGEL2,ANKLE2,ASCC1,ATP7A,BTBD7,C7,CAMK2D,CDK13,CENPN,CEP85L,CNST,CNTNAP3B,COL12A1,COL25A1,COX6B2,CPT1A,CTTNBP2NL,DDHD2,DISC1,DNAJC21,DNAJC30,DOCK5,E2F7,EIF2S3,EN1,EVI5,GALNT5,GAPVD1,GATA2,GCOM1,GNPTAB,GOLGA8A,GRIP1,GTPBP10,GULP1,HIPK2,HLA-DRA,HM13,HMGCS1,HNRNPU,HYCC2,INSR,KAT6B,KIAA1671,KLHDC10,KPNA1,L2HGDH,LEPROT,LILRA1,MAGI1,MARVELD2,MCTS…
GO:BP	GO:0009889	regulation of biosynthetic process	3.86062199838e-05	171	ABLIM3,ADCK2,AFDN,AFF1,AFF3,AHNAK,AHR,AHRR,AKAP12,AMBRA1,ANGEL2,APLNR,ARNT,ASCC1,ATG14,ATP7A,ATR,ATRX,ATXN2,BANP,BCLAF3,BCOR,BTN2A1,CAMK2D,CC2D1A,CCDC88B,CCT3,CD3E,CDH13,CDK13,CDK5RAP2,CDKN2B-AS1,CEP350,CHD6,CREB3L3,DDX17,DIO2,DIS3L2,DMTF1,DNAJC30,E2F7,EDNRB,EN1,EPHA4,EYA1,FGF9,FGFR2,FTX,GATA2,GATAD1,GBP5,GTF2I,GTF2IRD2,H2AC20,HAS3,HES7,HIPK2,HMBOX1,HNRNPU,HOTAIR,HR,HSPA1A,INSR,KANSL2,KAT6B,KDM5C…
MIRNA	MIRNA:hsa-mir-543	hsa-mir-543	4.40586596202e-05	78	ABI2,ADCK2,AFF1,AHNAK,AHR,AKAP12,ARF3,ARHGAP29,ASCC1,BCCIP,CEP350,CNTNAP3B,COL14A1,COL1A2,DIO2,DISC1,DMTF1,EIF2S3,FRMPD4,GATA2,GBP5,GOLGA8A,GULP1,HIPK2,HMGCS1,HNRNPU,IFT70B,INVS,JRK,KLHDC10,MCTS1,MGA,MPPED2,N4BP2,NAA40,NAV1,NF1,NFIB,NR3C1,PANK3,PBX1,PEAK1,PGAP1,PHF20L1,PHKA1,PHLPP2,PLEKHA5,POFUT1,POGZ,QKI,RALGPS2,RASAL2,RB1CC1,S1PR3,SCG2,SF1,SLC25A16,SMAD2,SMAP1,SPOPL,SPTLC3,STARD13,TAPT1,TBL1X,T…
MIRNA	MIRNA:hsa-mir-579	hsa-mir-579	4.40900713839e-05	91	ABI2,AFF1,ALPK3,ANKLE2,ANKRD33B,ARHGAP29,BTBD7,CDK13,CENPN,CEP350,CHD6,COL14A1,COL1A2,CPT1A,CTTNBP2NL,DDX17,DIO2,E2F7,EDNRB,EIF2S3,EPHA4,EVI5,EXOC6,F7,FRMPD4,FSD1L,GPATCH2,GTPBP10,GULP1,HERC2,HIPK2,HMGCS1,HYCC2,JRK,KBTBD3,KLHDC10,KPNA1,KSR2,L2HGDH,LEPROT,METTL21A,MPPED2,MYSM1,NAA40,NAV1,NFIB,NNT,NRP1,NRP2,PANK3,PBX1,PDE4D,PDK4,PDS5A,PEAK1,PFKFB3,PGAP1,PTPRK,QKI,QRSL1,RAB30,RALGPS2,RBAK,RBM33,RNF2…
GO:BP	GO:0010556	regulation of macromolecule biosynthetic process	4.49572433412e-05	167	ABLIM3,AFDN,AFF1,AFF3,AHNAK,AHR,AHRR,AKAP12,AMBRA1,ANGEL2,APLNR,ARNT,ASCC1,ATG14,ATR,ATRX,ATXN2,BANP,BCLAF3,BCOR,BTN2A1,CAMK2D,CC2D1A,CCDC88B,CCT3,CD3E,CDH13,CDK13,CDK5RAP2,CDKN2B-AS1,CEP350,CHD6,CREB3L3,DDX17,DIO2,DIS3L2,DMTF1,E2F7,EDNRB,EN1,EPHA4,EYA1,FGF9,FGFR2,FTX,GATA2,GATAD1,GBP5,GTF2I,GTF2IRD2,H2AC20,HAS3,HES7,HIPK2,HMBOX1,HNRNPU,HOTAIR,HR,HSPA1A,INSR,KANSL2,KAT6B,KDM5C,KMT2E,LHX9,LINC0047…
GO:CC	GO:0005813	centrosome	5.75266034135e-05	38	ALMS1,ANKS1B,BCCIP,C10ORF90,CC2D1A,CCDC187,CCDC66,CCDC88B,CCNA1,CDC14A,CDC14B,CDK5RAP2,CEP350,CEP85L,CNTLN,CNTRL,DDHD2,DISC1,ERCC6L2,EVI5,EXOC7,HMBOX1,HNRNPU,HSPA1A,IFT56,KMT2E,MID1,NAA40,NR3C1,OFD1,ORC2,PACSIN2,PDE4D,TAPT1,TBC1D31,TGIF2,TRIOBP,ZBED6
GO:BP	GO:0010468	regulation of gene expression	6.16557540902e-05	164	ABLIM3,AFDN,AFF1,AFF3,AHNAK,AHR,AHRR,AKAP12,AMBRA1,ANGEL2,APLNR,ARNT,ASCC1,ATG14,ATRX,ATXN2,BANP,BCLAF3,BCOR,BTN2A1,CAMK2D,CC2D1A,CCDC88B,CD3E,CDH13,CDK13,CDK5RAP2,CDKN2B-AS1,CEP350,CHD6,CREB3L3,DDX17,DIO2,DIS3L2,DMTF1,E2F7,EDNRB,EN1,EPHA4,EYA1,FGF9,FGFR2,FTX,GATA2,GATAD1,GBP5,GTF2I,GTF2IRD2,H2AC20,HAS3,HES7,HIPK2,HMBOX1,HNRNPU,HOTAIR,HR,HSPA1A,INSR,KANSL2,KAT6B,KDM5C,KMT2E,LHX9,LINC00472,LOC7287…
GO:MF	GO:0036094	small molecule binding	7.92089917458e-05	198	ABCA9,ABL2,ABLIM3,ACTR3C,ADCK2,AGAP4,AKR1C1,ALPK3,ANPEP,AOPEP,AOX1,ARF3,ARHGAP29,ARHGEF28,ARHGEF39,ARL17B,ATP2A1,ATP7A,ATR,ATRX,CACNA1C,CALB1,CAMK2D,CCDC144A,CCT3,CDH13,CDK13,CHD6,CLCN4,CNTRL,COL1A2,DDHD2,DDX17,DENND1A,DENND3,DIO2,DIS3L2,DNAJC21,DOCK5,EFCAB11,EIF2S3,EPHA4,EPHB1,ERCC6L2,EXOC7,EYA1,F7,FAT4,FGFR2,FRMPD4,GALNT5,GAPVD1,GATA2,GATAD1,GBP5,GNPTAB,GTPBP10,HERC2,HIPK2,HNRNPU,HR,HSPA1A,INSR…
MIRNA	MIRNA:hsa-mir-4282	hsa-mir-4282	0.0001182593173543	100	ABI2,ABL2,AFF1,AHRR,AKAP12,ALCAM,ANGEL2,ANKLE2,ARF3,ARHGAP29,ATP7A,ATRX,BCOR,BTBD7,CDH13,CDK13,CENPN,CLCN4,CNST,CNTNAP3B,CPT1A,CTTNBP2NL,DIO2,E2F7,EDNRB,EIF2S3,EVI5,FSD1L,GCOM1,GDAP1,GOLGA8A,GTPBP10,HERC2,HMGCS1,HNRNPU,HSPA1A,HYCC2,KLHDC10,LEPROT,MCF2L,MCTS1,MDN1,MEGF6,MREG,MTAP,MYSM1,N4BP2,NBPF15,NFIB,NNT,NR3C1,PANK3,PBX1,PDE4D,PDS5A,PHF20L1,POGZ,PPM1E,PTPRK,QKI,RALGPS2,RASAL2,RB1CC1,RBAK,RBBP9,…
MIRNA	MIRNA:hsa-mir-3143	hsa-mir-3143	0.0001190481893185	71	ABI2,ADCK2,AFF1,AHNAK,ARF3,ATP7A,ATR,BCCIP,BTBD7,CAMK2D,CEP350,CHD6,CNTNAP3B,COL14A1,DMTF1,EIF2S3,FAT4,FBXL17,FRMPD4,GAPVD1,GBP5,GOLGA8A,GTPBP10,GULP1,HIPK2,HMGCS1,HNRNPU,KLHDC10,KSR2,MCTS1,MID1,N4BP2,NF1,NFIB,NR3C1,PANK3,PBX1,PHF20L1,PHKA1,PLEKHA5,POFUT1,POGZ,PPM1E,QKI,RALGPS2,RASAL2,RB1CC1,S1PR3,SCG2,SLC25A16,SMAD2,SMAP1,SPOPL,STS,STX16,TBL1X,TET2,TLK2,TPM3,TRIM66,USP32,USP6,ZBTB43,ZMYM2,ZNF254…
MIRNA	MIRNA:hsa-mir-515-5p	hsa-mir-515-5p	0.0001363041971398	73	ABL2,AMBRA1,ANKRD33B,ATG14,ATRX,CCDC142,CNST,COL14A1,CPT1A,DNAJC21,DNAJC30,DOCK5,EPHA4,EVI5,FBXL17,FRMPD4,GATA2,GCOM1,GPR132,GTF2I,HYCC2,KPNA1,KRT80,L2HGDH,MCTS1,MYSM1,N4BP2,NAV1,NCOA1,NFIB,NNT,NR3C1,PBX1,PDE4D,PGAP1,PHLPP2,POFUT1,PRDM5,PRR13,PTPRK,RNASEH1,RNF213,SAMHD1,SERPING1,SGCD,SMAD2,SMAP1,SMARCE1,SMC1A,SNX22,SNX9,SPOCK2,SPOPL,STARD13,SZT2,TAF5L,TPM3,TUFT1,UBAC2,USP32,USP6,VPS13B,XRCC3,ZNF2…
MIRNA	MIRNA:hsa-mir-4712-3p	hsa-mir-4712-3p	0.0001669214580783	46	ABI2,ALCAM,ALDH3A2,ARF3,ARHGAP29,ASCC1,ATRX,BTBD7,CACNA1C,CAMK2D,CENPN,COL12A1,CTTNBP2NL,FGF9,GNPTAB,GOLGA8A,GRM6,GTF2I,GULP1,HAS3,HIPK2,HYCC2,INSR,KBTBD3,KIAA1671,KLHDC10,KPNA1,LEPROT,MCTS1,NAA40,NFIB,NR3C1,PBX1,PDS5A,QKI,SETDB2,STK17B,TBL1X,THAP8,USP32,VPS13B,ZBTB7C,ZC3H11A,ZNF780B,ZNF805,ZXDC
GO:BP	GO:0009888	tissue development	0.0002808873333532	76	ABI2,AFDN,AKR1C1,ALDH3A2,ALPK3,AMBRA1,APLNR,ATP7A,ATRX,BCCIP,BCOR,BTBD7,CALB1,COL12A1,COL14A1,COL1A2,CPT1A,DDX17,E2F7,EDNRB,EN1,EPHA4,EPHB1,EYA1,FAT4,FBXL17,FGF9,FGFR2,GATA2,GREB1L,HES7,HNRNPU,INSR,KRT79,KRT80,LAMA5,MAGI1,MARVELD2,MYSM1,NCOA1,NCOA2,NF1,NFIB,NR3C1,NRP1,NRP2,PBX1,PDE4D,PDZD7,PECAM1,POFUT1,POU5F1,QKI,RASAL2,RBBP9,RBM15,RNF207,RPS6KB1,S1PR3,SBNO2,SEMA5B,SETDB2,SGCD,SMAD2,SPDEF,STARD1…
MIRNA	MIRNA:hsa-mir-1208	hsa-mir-1208	0.0002816098297983	66	ABCA9,ABL2,AFF1,AFF3,AHR,AKAP5,ALDH3A2,ASCC1,BTBD7,CAMK2D,CLCN4,CNST,DNAJC21,E2F7,EFCAB11,F7,GBP5,GPR132,GPR182,GRIP1,GTPBP10,HERC2,HMBOX1,HMGCS1,HYCC2,INSR,KLHDC10,KPNA1,L2HGDH,LEPROT,LSM14B,MCTS1,MGA,MREG,MTAP,MYSM1,NFIB,NID2,NR3C1,ORC2,PANK3,PDK4,PEAK1,PTGES,PTPRK,RBAK,RBM33,RNF213,SGCD,SMC5,SMG1,SPOPL,SRGAP2,STK36,STX16,TBL1X,TET2,TFAP2C,TLK2,UNKL,VCL,XRCC3,ZNF248,ZNF397,ZNF507,ZXDC
MIRNA	MIRNA:hsa-mir-4699-3p	hsa-mir-4699-3p	0.0002819407129953	74	ABL2,AFF1,AGAP4,ANGEL2,ATG14,ATXN2,BCOR,BTBD7,CAMK2D,CCDC144A,CDC14A,CDH13,CENPN,CEP350,CNTRL,COL12A1,DDX17,DIAPH2,DNAJC21,FGF9,FRMPD4,GAPVD1,GATAD1,GCOM1,GNPTAB,GRIP1,GTPBP10,HIPK2,HMBOX1,HSPA1A,HYCC2,INSR,KIAA1671,LEPROT,MGA,MTAP,MYSM1,N4BP2,NCOA1,NCOA2,NF1,NFIB,NR3C1,PANK3,PDS5A,PHF20L1,PMP22,PPM1E,PRPS2,PTPRK,RALGPS2,RASAL2,RBAK,RBM33,RPS6KB1,SMG1,SNX9,SPTLC3,STARD13,STK36,TAPT1,TET2,TFAP2C,T…
MIRNA	MIRNA:hsa-mir-433	hsa-mir-433	0.0002858794579725	50	AHNAK,AHR,ATXN2,BTBD7,C4A,CCDC142,CNST,DISC1,DOCK5,EYA1,FGFR2,GATAD1,GOLGA8A,HIPK2,HNRNPU,HYCC2,INSR,KBTBD3,KIAA1671,KPNA1,LEPROT,MAGI1,MCTS1,MREG,NAA40,NCOA2,NR3C1,PBX1,PEAK1,PFKFB3,PHF20L1,PHLPP2,QRSL1,SCML2,SMAD2,SMARCE1,SMC1A,SMG1,SPOPL,SPTLC3,SRGAP2,TET2,TLR4,TNFRSF19,UBAP2L,UNKL,ZMYM2,ZNF397,ZNF780B,ZNF805
GO:CC	GO:0005856	cytoskeleton	0.0003328877287783	84	ABI2,ABL2,ABLIM3,AHNAK,AKAP12,ALMS1,AMBRA1,ANKS1B,ATG14,BCCIP,C10ORF90,CALB1,CC2D1A,CCDC187,CCDC66,CCDC88B,CCNA1,CCT3,CDC14A,CDC14B,CDK5RAP2,CEP350,CEP85L,CNTLN,CNTRL,CRHBP,CTTNBP2NL,DDHD2,DIAPH2,DISC1,DOCK5,ERCC6L2,EVI5,EXOC7,FRMD3,FRMPD4,HERC2,HMBOX1,HNRNPU,HSPA1A,IFT56,IFT70B,INVS,KANSL2,KMT2E,KRT79,KRT80,MAP4,MDN1,MID1,MYH3,MYH7B,MYO1G,NAA40,NAV1,NEFH,NR3C1,NRP1,OFD1,ORC2,PACSIN2,PDE4D,PEAK1,…
MIRNA	MIRNA:hsa-mir-582-5p	hsa-mir-582-5p	0.0003419429607039	70	ABI2,ABL2,ALCAM,ALDH3A2,AMBRA1,ANKRD33B,ARNT,BLZF1,BTBD7,CDC14A,CDK13,CENPN,DDX17,DNAJC21,DNAJC30,E2F7,EDNRB,FAT4,GOLGA8A,GRM6,GTPBP10,HIPK2,KAT6B,KIAA1671,KPNA1,KRT80,L2HGDH,LSM14B,MAGI1,MAP4,MCTS1,MGA,MSMO1,MYSM1,NF1,NFIB,NNT,NR3C1,PBX1,PDE4D,PDE7A,PGAP1,PMP22,PTPRK,RALGPS2,RASAL2,RB1CC1,RBAK,RBBP9,RNF213,RPS6KB1,SCG2,SNX9,SOX13,STX16,TAPT1,TBL1X,TET2,TGIF2,TINAGL1,UBAC2,USP6,VCL,ZC3H11A,ZEB2,Z…
MIRNA	MIRNA:hsa-mir-561	hsa-mir-561	0.0003638977432706	72	ABI2,ABL2,ABLIM3,AHR,AKAP12,ALCAM,ANKRD33B,ARHGAP29,ATG14,BTBD7,CNST,COL1A2,CPT1A,CTTNBP2NL,DDX17,EIF2S3,FAT4,FGF9,FSD1L,GNPTAB,HIPK2,HMGCS1,HSPA1A,HYCC2,INSR,KAT6B,KPNA1,LEPROT,LHX9,LSM14B,MAGI1,MYSM1,N4BP2,NNT,NR3C1,NRP1,PBX1,PDE4D,PDE7A,PDS5A,PEAK1,PGAP1,PHF20L1,PMP22,POGZ,PSMC2,QKI,RBAK,RBBP9,RNF213,RPS6KB1,S1PR3,SGCD,STARD13,STX16,TAPT1,TET2,TGIF2,TNRC18,TPM3,UBAP2L,USP32,USP6,YLPM1,ZBTB43,Z…
MIRNA	MIRNA:hsa-mir-3942-3p	hsa-mir-3942-3p	0.0003689285205745	73	ABL2,AFF3,AHR,AKAP12,AKAP5,ALPK3,ANKLE2,ATRX,BTBD7,CACNA1C,CCDC144A,CDK13,CDK5RAP2,CENPN,CEP350,CNTRL,COL12A1,CTTNBP2NL,DNAJC21,EPHA4,GDAP1,GNPTAB,GTPBP10,HERC2,HIPK2,HNRNPU,HYCC2,KPNA1,LEPROT,METTL21A,MGA,MID1,MYSM1,NAA40,NAV1,NBPF12,NBPF15,PANK3,PDE4D,PDE7A,PHF20L1,PHKA1,PHLPP2,PPIA,QKI,RALGPS2,RNASEH1,RNF213,RPS6KB1,S1PR3,SGCD,SMAD2,SMG1,SMG7,SPTLC3,STS,TBL1X,TFAP2C,TLK2,TNFRSF19,TSPEAR,TXNRD1…
GO:CC	GO:0005737	cytoplasm	0.0003812759120735	301	ABI2,ABL2,ABLIM3,ADCK2,AFDN,AFF3,AHNAK,AHR,AHRR,AKAP12,AKAP5,AKR1C1,AKR1C8,ALDH3A2,ALMS1,AMBRA1,ANAPC1,ANGEL2,ANKLE2,ANKS1B,ANPEP,AOPEP,AOX1,ARF3,ARHGAP29,ARHGEF28,ARL17B,ARMC12,ARNT,ATG14,ATP2A1,ATP7A,ATR,ATXN2,BCCIP,BCLAF3,BICC1,BLZF1,C10ORF90,C4A,CACNA1C,CALB1,CAMK2D,CBLN3,CC2D1A,CCDC66,CCDC88B,CCNA1,CCT3,CD3E,CDC14A,CDC14B,CDH13,CDK13,CDK5RAP2,CENPN,CEP350,CEP85L,CFAP65,CLCN4,CNST,CNTLN,CNTRL…
MIRNA	MIRNA:hsa-mir-3124-3p	hsa-mir-3124-3p	0.0004635719658533	73	ABL2,AKAP12,ANGEL2,ARNT,BTBD7,BTN2A1,CDK13,CEP350,CEP85L,CPT1A,DDHD2,DIO2,DMTF1,DOCK5,EPHA4,EPHB1,EVI5,EXOC7,FRMPD4,GAPVD1,GCOM1,GOLGA8A,HAS3,HIPK2,HMBOX1,HYCC2,KIAA1671,KLHDC10,KPNA1,KRT80,KSR2,MAZ,NAV1,NCOA1,NCOA2,NR3C1,NRP1,PBX1,PDS5A,PEAK1,PGAP1,PHF20L1,PHKA1,POGZ,RBBP9,RNF207,RNF213,S1PR3,SAMHD1,SH3RF2,SMAD2,SMC5,SMG1,SMG7,STS,STX16,TBL1X,TGIF2,THAP8,TMPRSS4,TRAPPC8,TXNRD1,ZC3H11A,ZNF254,ZNF…
MIRNA	MIRNA:hsa-mir-3065-5p	hsa-mir-3065-5p	0.0004635719658533	73	AFF3,AHR,ARF3,ARHGAP29,ATP7A,C7,CHD6,DDHD2,DNAJC30,EPHA4,EXOC6,GCOM1,GRM6,HIPK2,HMGCS1,HYCC2,IFT56,IFT70B,INSR,KIAA1671,KLHDC10,KPNA1,KSR2,L2HGDH,LEPROT,LSM14B,MCTS1,MID1,NAV1,NFIB,NR3C1,NRP1,PBX1,PDE4D,PDIA5,PECAM1,PGAP1,PLEKHA5,POGZ,PPIA,PRR13,RASAL2,RBAK,RBBP9,RBM33,RNF207,SMAD2,SMC1A,SMC5,SMG1,STARD13,STS,STX16,TAF5L,TBL1X,TET2,TFAP2C,TNFRSF19,TPM3,USP32,USP6,VSIG10L,ZBTB43,ZC3H11A,ZDHHC14,ZN…
MIRNA	MIRNA:hsa-mir-607	hsa-mir-607	0.000492723657303	97	ABCA9,ABI2,ABL2,AKAP12,AKAP5,ANGEL2,ANKRD33B,ARHGAP29,BCOR,BTBD7,C7,CAMK2D,CDC14B,CEP350,CNST,COL1A2,CTTNBP2NL,DIO2,EIF2S3,EN1,EPHA4,EVI5,EXOC6,FAT4,FBXL17,GDAP1,GGA1,GNPTAB,GOLGA8A,GRIP1,GTF2I,GTPBP10,HIPK2,HMGCS1,HYCC2,INSR,JRK,KAT6B,KBTBD3,KIAA1671,KLHDC10,KPNA1,KSR2,L2HGDH,MAGI1,MCTS1,MEGF6,MGA,MID1,MPPED2,MYSM1,NBPF15,NF1,NFIB,NNT,NRP2,PANK3,PBX1,PDE4D,PEAK1,PGAP1,PLEKHG7,PMP22,POFUT1,PPM1E,…
GO:MF	GO:0003700	DNA-binding transcription factor activity	0.0004986287284424	61	AFF3,AHR,ARNT,CC2D1A,CREB3L3,DMTF1,E2F7,EN1,GATA2,GTF2I,GTF2IRD2,HES7,LHX9,LOC728743,MAZ,MGA,NFIB,NR3C1,PBX1,POU5F1,PRDM5,RBAK,SMAD2,SOX13,SPDEF,TFAP2C,TGIF2,TWIST2,ZBED6,ZBTB21,ZBTB43,ZBTB7C,ZEB2,ZFAT,ZFHX2,ZNF157,ZNF221,ZNF248,ZNF254,ZNF260,ZNF266,ZNF28,ZNF292,ZNF300,ZNF397,ZNF41,ZNF416,ZNF430,ZNF532,ZNF548,ZNF559,ZNF585B,ZNF614,ZNF746,ZNF780B,ZNF790,ZNF791,ZNF805,ZNF814,ZSCAN16,ZSCAN5B
MIRNA	MIRNA:hsa-mir-1284	hsa-mir-1284	0.0005301263744647	42	AHR,AKAP5,ARHGAP29,ARNT,ATRX,CENPN,DIO2,DMTF1,GCOM1,GDAP1,GTPBP10,HIPK2,HMGCS1,HYCC2,KCNJ14,KIAA1549L,L2HGDH,MGA,MPPED2,MYSM1,NFIB,NNT,NR3C1,NRN1,PDE7A,PEAK1,PGAP1,PPIA,PRPS2,RB1CC1,RNASEH1,SMC1A,SMG1,TET2,USP32,USP6,VCL,WEE1,ZC3H11A,ZNF791,ZNF805,ZXDC
MIRNA	MIRNA:hsa-mir-548s	hsa-mir-548s	0.0005576993406839	84	ABI2,ABL2,ABLIM3,AHNAK,AHR,AKAP12,AKAP5,ALPK3,ANGEL2,ARNT,ATG14,CDK5RAP2,CTTNBP2NL,DIO2,DNAJC30,EVI5,FAM81A,FGFR2,GAPVD1,GATAD1,GCOM1,GPR157,GPR179,GRM6,GTF2IRD2,GTPBP10,HIPK2,HM13,HMGCS1,HYCC2,KLHDC10,KPNA1,KRT80,L2HGDH,MAP4,MCTS1,METTL21A,MGA,MID1,MPPED2,MSMO1,NAA40,NID2,NR3C1,PEAK1,PECAM1,PHLPP2,POGZ,PPM1E,PRR13,PTGES,RABGAP1L,RASL10B,RBBP9,RNF207,S1PR3,SF1,SMAD2,SMC5,SNX22,STK17B,TAPT1,TET2,T…
GO:MF	GO:0043565	sequence-specific DNA binding	0.0005850179919389	67	AHR,ARNT,BCOR,CC2D1A,CDK5RAP2,CREB3L3,DMTF1,E2F7,EN1,GATA2,GATAD1,HES7,HMBOX1,HNRNPU,LHX9,LOC728743,MAZ,MGA,NCOA1,NCOA2,NFIB,NR3C1,ORC2,PBX1,POU5F1,PRDM5,RBAK,SMAD2,SMG1,SMG7,SOX13,SPDEF,TBL1X,TFAP2C,TGIF2,TWIST2,ZBED6,ZBTB21,ZBTB43,ZBTB7C,ZEB2,ZFAT,ZFHX2,ZNF157,ZNF221,ZNF248,ZNF254,ZNF260,ZNF266,ZNF28,ZNF300,ZNF397,ZNF41,ZNF416,ZNF430,ZNF548,ZNF559,ZNF585B,ZNF614,ZNF746,ZNF780B,ZNF790,ZNF791,ZNF…
GO:CC	GO:0005815	microtubule organizing center	0.0005868134124863	40	ALMS1,ANKS1B,BCCIP,C10ORF90,CC2D1A,CCDC187,CCDC66,CCDC88B,CCNA1,CDC14A,CDC14B,CDK5RAP2,CEP350,CEP85L,CNTLN,CNTRL,DDHD2,DISC1,ERCC6L2,EVI5,EXOC7,HERC2,HMBOX1,HNRNPU,HSPA1A,IFT56,KMT2E,MAP4,MID1,NAA40,NR3C1,OFD1,ORC2,PACSIN2,PDE4D,TAPT1,TBC1D31,TGIF2,TRIOBP,ZBED6
MIRNA	MIRNA:hsa-mir-3148	hsa-mir-3148	0.0005874216556957	96	ABI2,ABL2,AFF1,ALCAM,ARF3,ARHGAP29,BTBD7,CAMK2D,CCT3,CDK13,CDK5RAP2,CENPN,CFAP65,CLCN4,CNTNAP3B,COL1A2,DDX17,DNAJC30,EPHA4,FAT4,FBXL17,FGF9,FSD1L,GALNT5,GCOM1,GTF2I,GULP1,HIPK2,HLA-DRA,HNRNPU,HSPA1A,HYCC2,JRK,KAT6B,KLHDC10,KSR2,LEPROT,MAZ,MCF2L,MDH1B,METTL21A,MYSM1,N4BP2,NCOA1,NF1,NFIB,NRP1,NRP2,ORC2,PBX1,PDE4D,PDIA5,PDS5A,PEAK1,PHKA1,PHLPP2,POFUT1,PPIA,PPM1E,PTGES,PTPRK,RAB30,RBAK,RBM33,RNF213,R…
MIRNA	MIRNA:hsa-mir-4469	hsa-mir-4469	0.0005987566673994	71	ABI2,ANKLE2,ANKRD33B,ATG14,BCOR,CACNA1C,CENPN,CPT1A,CTTNBP2NL,DDHD2,DDX17,DIO2,DNAJC21,EN1,F7,FRMPD4,GATA2,GGA1,GTPBP10,HIPK2,HMGCS1,HR,INSR,JRK,KLHDC10,KSR2,LSM14B,MAP4,MAZ,MCTS1,MED15,METTL21A,MGA,NAV1,NBPF4,PBX1,PFKFB3,POFUT1,PPP6R1,PTGES,QKI,RALGPS2,RBAK,RBM33,RPS6KB1,SMAD2,SMC1A,SMG7,SNX22,SNX9,SOX13,SPDEF,SRGAP2,STK17B,TBL1X,TGIF2,TLK2,TNRC18,TPM3,TRIM38,TRIM66,UBAC2,USP32,VCL,WDR20,YLPM1,Z…
GO:MF	GO:0000981	DNA-binding transcription factor activity, RNA polymerase II-specific	0.0006450446658662	58	AHR,ARNT,CC2D1A,CREB3L3,DMTF1,E2F7,EN1,GATA2,GTF2I,GTF2IRD2,HES7,LHX9,MAZ,MGA,NFIB,NR3C1,PBX1,POU5F1,PRDM5,RBAK,SMAD2,SOX13,SPDEF,TFAP2C,TGIF2,TWIST2,ZBED6,ZBTB21,ZBTB43,ZBTB7C,ZEB2,ZFAT,ZFHX2,ZNF157,ZNF221,ZNF248,ZNF254,ZNF260,ZNF266,ZNF28,ZNF292,ZNF300,ZNF397,ZNF41,ZNF416,ZNF430,ZNF548,ZNF559,ZNF585B,ZNF614,ZNF746,ZNF780B,ZNF790,ZNF791,ZNF805,ZNF814,ZSCAN16,ZSCAN5B
GO:BP	GO:0048518	positive regulation of biological process	0.0006742231334953	176	ABI2,ABL2,ABLIM3,AFDN,AHNAK,AHR,AKAP12,AKAP5,AKR1C1,ALMS1,AMBRA1,ANGEL2,ANGPTL4,APLNR,ARHGEF39,ARMC12,ARNT,ATG14,ATP2A1,ATP7A,ATR,ATRX,BANP,BCLAF3,BTN2A1,C4A,C7,CACNA1C,CALB1,CAMK2D,CC2D1A,CCDC88B,CCT3,CD3E,CDC14A,CDC14B,CDH13,CDK13,CDK5RAP2,CHD6,CNST,CPT1A,CREB3L3,DDHD2,DDX17,DIO2,DIS3L2,DISC1,DOCK5,E2F7,EDNRB,EN1,EPHA4,EPHB1,EXOC7,EYA1,F7,FANCB,FCMR,FGF9,FGFR2,FRAT1,FRMPD4,FTX,GATA2,GBP5,GGA1,G…
MIRNA	MIRNA:hsa-mir-3156-5p	hsa-mir-3156-5p	0.0007205750680787	38	ABL2,AFF1,ALDH3A2,ARF3,ARHGAP29,CDK13,CTTNBP2NL,DNAJC30,EIF2S3,GAPVD1,GDAP1,GNPTAB,HIPK2,HMGCS1,HYCC2,KIAA1671,KPNA1,KSR2,NAA40,NRP1,PHF20L1,POFUT1,PPIA,PPM1E,PRPS2,RABGAP1L,RBAK,SMAD2,SZT2,TBL1X,TLK2,TPR,ZMYM2,ZNF260,ZNF28,ZNF292,ZNF559,ZNF780B
GO:BP	GO:0048522	positive regulation of cellular process	0.0008096235721666	168	ABI2,ABL2,ABLIM3,AFDN,AHNAK,AHR,AKAP12,AKAP5,AKR1C1,ALMS1,AMBRA1,ANGEL2,APLNR,ARHGEF39,ARMC12,ARNT,ATG14,ATP2A1,ATP7A,ATR,ATRX,BANP,BCLAF3,C4A,CALB1,CAMK2D,CC2D1A,CCDC88B,CCT3,CD3E,CDC14A,CDC14B,CDH13,CDK13,CDK5RAP2,CHD6,CNST,CPT1A,CREB3L3,DDHD2,DDX17,DIO2,DIS3L2,DISC1,DOCK5,E2F7,EDNRB,EN1,EPHA4,EPHB1,EXOC7,EYA1,F7,FANCB,FGF9,FGFR2,FRAT1,FRMPD4,FTX,GATA2,GBP5,GGA1,GRIP1,GRM6,GTF2I,HAS3,HIPK2,HLA-…
GO:CC	GO:0005622	intracellular anatomical structure	0.0008335226851355	397	ABCA9,ABI2,ABL2,ABLIM3,ADCK2,AFDN,AFF1,AFF3,AHNAK,AHR,AHRR,AKAP12,AKAP5,AKR1C1,AKR1C8,ALDH3A2,ALMS1,ALPK3,AMBRA1,ANAPC1,ANGEL2,ANKLE2,ANKS1B,ANPEP,AOPEP,AOX1,ARF3,ARHGAP29,ARHGEF28,ARL17B,ARMC12,ARNT,ASCC1,ATG14,ATOSB,ATP2A1,ATP7A,ATR,ATRX,ATXN2,BANP,BCCIP,BCLAF3,BCOR,BICC1,BLZF1,BTBD7,C10ORF90,C4A,CACNA1C,CALB1,CAMK2D,CBLN3,CC2D1A,CCDC187,CCDC66,CCDC88B,CCNA1,CCT3,CD3E,CDC14A,CDC14B,CDH13,CDK13,…
GO:MF	GO:0005515	protein binding	0.0008996450485585	377	ABI2,ABL2,ABLIM3,ACTR3C,ADCK2,AFDN,AFF1,AGAP4,AHNAK,AHR,AHRR,AKAP12,AKAP5,AKR1C1,AKR1C8,ALCAM,ALDH3A2,ALMS1,AMBRA1,ANGPTL4,ANKLE2,ANKRD18A,ANKRD33B,ANKRD36C,ANKS1B,ANPEP,AOX1,APLNR,ARF3,ARHGAP29,ARHGEF28,ARHGEF39,ARMC12,ARNT,ASCC1,ATG14,ATOSB,ATP2A1,ATP7A,ATR,ATRX,ATXN2,BANP,BCCIP,BCOR,BICC1,BLZF1,BTBD7,BTN2A1,C10ORF90,C4A,C7,C8ORF74,CACNA1C,CALB1,CAMK2D,CBLN3,CC2D1A,CCDC187,CCDC66,CCDC7,CCDC88B,…
GO:MF	GO:1990837	sequence-specific double-stranded DNA binding	0.0010083982191536	63	AHR,ARNT,BCOR,CC2D1A,CDK5RAP2,CREB3L3,DMTF1,E2F7,EN1,GATA2,HES7,HMBOX1,HNRNPU,LHX9,LOC728743,MAZ,MGA,NCOA1,NCOA2,NFIB,NR3C1,ORC2,PBX1,POU5F1,PRDM5,RBAK,SMAD2,SOX13,SPDEF,TBL1X,TFAP2C,TGIF2,TWIST2,ZBED6,ZBTB43,ZBTB7C,ZEB2,ZFAT,ZFHX2,ZNF157,ZNF221,ZNF248,ZNF254,ZNF260,ZNF266,ZNF28,ZNF300,ZNF397,ZNF41,ZNF416,ZNF430,ZNF548,ZNF559,ZNF585B,ZNF614,ZNF746,ZNF780B,ZNF790,ZNF791,ZNF805,ZNF814,ZSCAN16,ZSCAN…
MIRNA	MIRNA:hsa-mir-548an	hsa-mir-548an	0.001136514088325	70	ABI2,ABL2,AFF1,AHRR,ANKLE2,ARF3,ARHGAP29,ATP7A,ATRX,BCOR,BTBD7,CEP350,COL12A1,COL14A1,CPT1A,EVI5,FSD1L,GATAD1,GTF2I,HIPK2,HYCC2,KAT6B,KIAA1671,KPNA1,KRT80,KSR2,L2HGDH,MARVELD2,MCF2L,MGA,MREG,MYSM1,NBPF12,NBPF15,NFIB,NRP1,ORC2,PBX1,PDE7A,PFKFB3,PHF20L1,QKI,RNF213,SAMHD1,SMAD2,SMC1A,SOX13,SPOPL,STK36,SZT2,TAPT1,TET2,TNFRSF19,TNRC18,TRIM66,TUFT1,VCL,XRCC3,XYLB,ZC3H11A,ZNF207,ZNF254,ZNF28,ZNF532,ZNF5…
MIRNA	MIRNA:hsa-mir-33a	hsa-mir-33a	0.0011492428894384	50	AFF1,AFF3,ARHGAP29,CCT3,CPT1A,DDX17,EPHA4,FGFR2,GOLGA8A,GULP1,HIPK2,HYCC2,INVS,KAT6B,KPNA1,L2HGDH,METTL21A,MID1,N4BP2,NAV1,NCOA1,NF1,NID2,PANK3,PBX1,PEAK1,QKI,QRSL1,RBAK,RBM33,RPS6KB1,S1PR3,SMAD2,SMC1A,SNX22,SNX9,STS,TET2,TNFRSF19,TPM3,UBAP2L,UNKL,USP32,USP6,VCL,ZBTB43,ZEB2,ZNF532,ZNF814,ZXDC
MIRNA	MIRNA:hsa-mir-33b	hsa-mir-33b	0.0011492428894384	50	AFF1,AFF3,ARHGAP29,CCT3,CPT1A,DDX17,EPHA4,FGFR2,GOLGA8A,GULP1,HIPK2,HYCC2,INVS,KAT6B,KPNA1,L2HGDH,METTL21A,MID1,N4BP2,NAV1,NCOA1,NF1,NID2,PANK3,PBX1,PEAK1,QKI,QRSL1,RBAK,RBM33,RPS6KB1,S1PR3,SMAD2,SMC1A,SNX22,SNX9,STS,TET2,TNFRSF19,TPM3,UBAP2L,UNKL,USP32,USP6,VCL,ZBTB43,ZEB2,ZNF532,ZNF814,ZXDC
GO:BP	GO:0048856	anatomical structure development	0.0011777138182562	169	ABI2,ABL2,AFDN,AFF3,AHR,AKR1C1,ALCAM,ALDH3A2,ALPK3,AMBRA1,ANGPTL4,ANKLE2,ANPEP,APLNR,ARHGEF28,ARMC12,ARNT,ATP7A,ATRX,BCCIP,BCOR,BICC1,BTBD7,CACNA1C,CALB1,CC2D1A,CD3E,CDH13,CDK13,CDK5RAP2,CEP85L,CFAP65,CHAD,CNTRL,COL12A1,COL14A1,COL1A2,CPT1A,DDHD2,DDX17,DIAPH2,DISC1,DNAJC30,DOCK5,E2F7,EDNRB,EN1,EPHA4,EPHB1,EYA1,F7,FAT4,FBXL17,FGF9,FGFR2,FLRT1,GATA2,GPR149,GPR157,GREB1L,GRIP1,GRM6,GTF2I,HDGFL3,HERC…
MIRNA	MIRNA:hsa-mir-1827	hsa-mir-1827	0.0012753653480163	109	AFF3,AHNAK,AHR,AHRR,AKAP12,AKAP5,ALDH3A2,ALPK3,ANGEL2,ARF3,ARHGAP29,ATP7A,BANP,BTN2A1,CACNA1C,CBLN3,CDC14B,CENPN,CEP350,CNST,CNTLN,COX6B2,CPT1A,DDX17,DENND1A,DISC1,DNAJC30,EIF2S3,EPHA4,EVI5,GAPVD1,GATA2,GNPTAB,GRM6,GTF2IRD2,GTPBP10,HIPK2,HYCC2,KCNJ14,KHK,KIAA1671,KLHDC10,KPNA1,KRT80,KSR2,LAMA5,LEPROT,MAGI1,MCTS1,MID1,MPPED2,MREG,MRGPRF,NAA40,NFIB,NR3C1,PBX1,PDE7A,PFKFB3,PGAP1,PHF20L1,PHLPP2,POFUT…
MIRNA	MIRNA:hsa-mir-3941	hsa-mir-3941	0.0013833516616119	80	ABCA9,ABL2,ABLIM3,AFF1,AFF3,AHNAK,AKAP5,ARF3,ARNT,ASCC1,BTBD7,CDC14A,CEP350,CNST,CNTRL,CTTNBP2NL,DIAPH2,DNAJC21,DNAJC30,EPHA4,EVI5,FAT4,FBXL17,FGF9,GCOM1,GREB1L,GTF2I,HERC2,HYCC2,INSR,KIAA1671,KLHDC10,KSR2,MCF2L,MCTS1,NCOA1,NF1,NFIB,NR3C1,PACSIN2,PANK3,PDK4,PDS5A,PEAK1,PHKA1,PHLPP2,PMP22,PRPS2,PTGES,RBM33,SCG2,SCML2,SMAD2,SMARCE1,SMC1A,SMC5,SMG1,SMG7,SPEN,SPOCK2,SPOPL,SRGAP2,STK17B,STK36,STS,STX1…
MIRNA	MIRNA:hsa-mir-421	hsa-mir-421	0.0014789979163607	69	ABI2,ABL2,AHNAK,AHR,ALDH3A2,ARNT,BTBD7,CACNA1C,CPT1A,DDHD2,DDX17,EIF2S3,EPHA4,EXOC6,EYA1,FAM81A,FBXL17,GCOM1,GTPBP10,HIPK2,HSPA1A,HYCC2,KRT80,KSR2,L2HGDH,MAGI1,MAZ,MCTS1,MGA,MPPED2,MTAP,NBPF8,NF1,NFIB,NR3C1,PANK3,PAXBP1,PDE4D,PDK4,PEAK1,PHKA1,PHLPP2,PLEKHA5,POGZ,PPIA,PPM1E,PRR13,RALGPS2,RASAL2,RASL10B,RBBP9,RBM33,RPS6KB1,SF1,SMAD2,SMG1,STX16,TAPT1,TRIM38,TXNRD1,WEE1,ZBTB43,ZNF28,ZNF507,ZNF614,ZNF…
MIRNA	MIRNA:hsa-mir-4641	hsa-mir-4641	0.0014820841121143	38	AMBRA1,ARF3,BTBD7,BTN2A1,CACNA1C,DIO2,DOCK5,GAPVD1,GRM6,HAS3,HIPK2,HMGCS1,HR,JRK,KLHDC10,KSR2,MRGPRF,NAA40,NF1,NFIB,ORC2,PANK3,PBX1,PDS5A,PTGES,RBM15,RPS6KB1,S1PR3,SMC1A,SNX22,SOX13,SPOPL,SRGAP2,TRAPPC8,UBAC2,YLPM1,ZDHHC14,ZFHX2
MIRNA	MIRNA:hsa-mir-377	hsa-mir-377	0.0015317198266577	73	ABI2,AFF1,ALCAM,ALDH3A2,ALPK3,ANGEL2,ANKLE2,ANKRD33B,ARF3,ARNT,BTBD7,CACNA1C,CAMK2D,CCDC142,CPT1A,CTTNBP2NL,DDX17,DIAPH2,DNAJC30,E2F7,EDNRB,EPHA4,GOLGA8A,GPATCH2,GRM6,GTF2I,HAS3,HIPK2,HYCC2,INSR,JRK,KAT6B,MAP4,MCTS1,MTAP,MYSM1,NCOA1,NFIB,NNT,NRP2,PDE4D,PDE7A,PFKFB3,PGAP1,PMP22,PTGES,QKI,RASAL2,RBBP9,RBM33,RPS6KB1,S1PR3,SMAD2,SMC1A,SMC5,SPOCK2,SRGAP2,STARD13,STK17B,STX16,TAPT1,TBL1X,TGIF2,TNRC18,T…
MIRNA	MIRNA:hsa-mir-144	hsa-mir-144	0.0015623980479238	70	ABI2,ALDH3A2,ASCC1,ATRX,CAMK2D,CDC14A,CEP350,CNST,CNTRL,COL12A1,CPT1A,DNAJC21,EIF2S3,EVI5,FAT4,FRAT1,GALNT5,GNPTAB,GOLGA8A,GRM6,GULP1,HIPK2,HNRNPU,HYCC2,KRT80,LSM14B,MAGI1,MCF2L,MCTS1,MGA,NAV1,NF1,NFIB,NR3C1,NRP1,PANK3,PDE4D,PDE7A,POGZ,PSMC2,QKI,RALGPS2,RBAK,RBM33,RNF213,SMAP1,STARD13,STX16,TET2,TNRC18,TRAPPC8,TRIM66,UBAC2,USP32,USP6,WEE1,YLPM1,ZMYM2,ZNF207,ZNF260,ZNF397,ZNF430,ZNF507,ZNF532,ZNF5…
MIRNA	MIRNA:hsa-mir-539	hsa-mir-539	0.0016058457346607	71	ABI2,ABL2,AFF1,ALCAM,ALPK3,ARF3,ATR,BTBD7,CAMK2D,CHD6,CPT1A,DOCK5,EPHA4,GPR132,GULP1,HIPK2,HMGCS1,HNRNPU,HYCC2,KDM5C,KIAA1671,KLHDC10,KSR2,MCTS1,METTL21A,MIA2,MTAP,MYSM1,NAV1,NFIB,NNT,NRP1,PANK3,PBX1,PDS5A,PGAP1,PHKA1,PPIA,PPM1E,PRR13,PTPRK,QKI,RAB30,RALGPS2,RB1CC1,RNF213,RPS6KB1,SCG2,SF1,SMC5,SMG1,SOX13,SPTLC3,SRGAP2,STK17B,TBL1X,TPM3,TXNRD1,WDR20,XYLB,ZBTB43,ZC3H11A,ZMYM2,ZNF207,ZNF260,ZNF585B,…
GO:MF	GO:0003690	double-stranded DNA binding	0.0018287162168204	65	AFF3,AHR,ARNT,BCOR,CC2D1A,CDK5RAP2,CREB3L3,DMTF1,E2F7,EN1,FIRRE,GATA2,HES7,HMBOX1,HNRNPU,LHX9,LOC728743,MAZ,MGA,NCOA1,NCOA2,NFIB,NR3C1,ORC2,PBX1,POU5F1,PRDM5,RBAK,SMAD2,SOX13,SPDEF,TBL1X,TFAP2C,TGIF2,TWIST2,ZBED6,ZBTB43,ZBTB7C,ZEB2,ZFAT,ZFHX2,ZNF157,ZNF221,ZNF248,ZNF254,ZNF260,ZNF266,ZNF28,ZNF300,ZNF397,ZNF41,ZNF416,ZNF430,ZNF548,ZNF559,ZNF585B,ZNF614,ZNF746,ZNF780B,ZNF790,ZNF791,ZNF805,ZNF814,ZS…
GO:BP	GO:0006325	chromatin organization	0.0018946469880151	41	ATR,ATRX,BANP,BCOR,CDKN2B-AS1,CENPN,CHD6,ERCC6L2,EYA1,FIRRE,GATAD1,H2AC20,H2BC21,HDGFL3,HIPK2,HNRNPU,HOTAIR,HR,KANSL2,KAT6B,KDM5C,KMT2E,METTL21A,MYSM1,NAA40,NCOA1,NR3C1,NSD3,PRDM5,RBM15,SETDB2,SMARCE1,SMC5,SPEN,TET2,TFAP2C,TLK2,TNP2,TPR,TUT7,ZRANB3
MIRNA	MIRNA:hsa-mir-3160-5p	hsa-mir-3160-5p	0.0019874170451782	56	AKAP12,ANGEL2,ASCC1,CDC14A,CEP350,CPT1A,CTTNBP2NL,DIO2,DMTF1,EIF2S3,EPHA4,GCOM1,HIPK2,HNRNPU,HYCC2,JRK,KAT6B,KPNA1,KRT80,LEPROT,MAGI1,METTL21A,NAA40,NNT,NRP1,PBX1,PEAK1,PFKFB3,PGAP1,PHLPP2,PTPRK,RASAL2,RBM15,RNASEH1,RPS6KB1,SH3RF2,SMAD2,SMC1A,SMG1,SPOPL,SPTLC3,STARD13,STX16,TBL1X,TET2,TFAP2C,TGIF2,TLR4,USP32,USP6,XRCC3,ZC3H11A,ZNF254,ZNF714,ZNF791,ZSCAN16
GO:BP	GO:0032502	developmental process	0.0022566719799082	180	ABI2,ABL2,AFDN,AFF3,AHR,AKR1C1,ALCAM,ALDH3A2,ALPK3,AMBRA1,ANGPTL4,ANKLE2,ANPEP,APLNR,ARHGEF28,ARMC12,ARNT,ATP7A,ATRX,BCCIP,BCOR,BICC1,BTBD7,CACNA1C,CALB1,CC2D1A,CCNA1,CD3E,CDH13,CDK13,CDK5RAP2,CEP85L,CFAP65,CHAD,CNTRL,COL12A1,COL14A1,COL1A2,CPT1A,DDHD2,DDX17,DIAPH2,DIS3L2,DISC1,DNAJC30,DOCK5,E2F7,EDNRB,EN1,EPHA4,EPHB1,EYA1,F7,FAT4,FBXL17,FGF9,FGFR2,FLRT1,GATA2,GPR149,GPR157,GREB1L,GRIP1,GRM6,GTF2…
MIRNA	MIRNA:hsa-mir-4711-3p	hsa-mir-4711-3p	0.0022649782457554	44	ABCA9,AFF3,ALCAM,ANKRD33B,BCCIP,BTN2A1,CCT3,CDC14A,CENPN,CNST,DDX17,EPHA4,GSG1,HIPK2,HYCC2,INSR,JRK,KIAA1671,KPNA1,L2HGDH,NAV1,NNT,PBX1,PDE4D,PEAK1,PHKA1,PPM1E,RBAK,RBBP9,RBM33,RPS6KB1,SAMHD1,SMC1A,SRGAP2,TBL1X,TRIOBP,USP32,VCL,ZC3H11A,ZFHX2,ZMYM2,ZNF430,ZNF805,ZXDC
MIRNA	MIRNA:hsa-mir-128	hsa-mir-128	0.0022928013860751	85	ABI2,ABL2,AFF3,AHRR,ALDH3A2,ANGEL2,ANKRD18A,ANKRD33B,AOX1,ARF3,BTBD7,CCT3,CENPN,CNST,DIAPH2,DNAJC30,E2F7,EYA1,FAR2,FBXL17,FGF9,GALNT5,GAPVD1,GATA2,GOLGA8A,GRM6,GTF2IRD2,GTPBP10,HERC2,HIPK2,HYCC2,INSR,JRK,LDHAL6A,MCF2L,MDH1B,MED15,MEGF6,MPPED2,MREG,MTAP,N4BP2,NCOA1,NF1,NFIB,PACSIN2,PDIA5,PEAK1,PFKFB3,PGAP1,PHLPP2,POFUT1,PPM1E,PTGES,QKI,RASAL2,RBBP9,RNF207,RNF213,RPS6KB1,SMAD2,SMC1A,SPOPL,SRGAP2,ST…
GO:MF	GO:0000976	transcription cis-regulatory region binding	0.0023272187650177	60	AHR,ARNT,BCOR,CC2D1A,CDK5RAP2,CREB3L3,DMTF1,E2F7,EN1,GATA2,HES7,HNRNPU,LHX9,LOC728743,MAZ,MGA,NCOA1,NCOA2,NFIB,NR3C1,PBX1,POU5F1,PRDM5,RBAK,SMAD2,SOX13,TBL1X,TFAP2C,TGIF2,TWIST2,ZBED6,ZBTB43,ZBTB7C,ZEB2,ZFAT,ZFHX2,ZNF157,ZNF221,ZNF248,ZNF254,ZNF260,ZNF266,ZNF28,ZNF300,ZNF397,ZNF41,ZNF416,ZNF430,ZNF548,ZNF559,ZNF585B,ZNF614,ZNF746,ZNF780B,ZNF790,ZNF791,ZNF805,ZNF814,ZSCAN16,ZSCAN5B
MIRNA	MIRNA:hsa-mir-4310	hsa-mir-4310	0.0023444334570462	69	ABI2,ABL2,AFF3,ARHGEF28,ARNT,ASCC1,BTBD7,CAMK2D,CCDC66,CENPN,CEP350,CHD6,CNST,CPT1A,DDX17,FAT4,FGFR2,GATAD1,GTF2I,GTPBP10,HERC2,HIPK2,HMGCS1,HNRNPU,HR,HYCC2,JRK,KPNA1,KRT80,L2HGDH,LEPROT,MPPED2,MYSM1,NBPF15,NF1,NFIB,NR3C1,NRN1,PBX1,PDE4D,PDK4,PDS5A,PEAK1,POFUT1,PPM1E,PRPS2,RB1CC1,RNASEH1,RNF207,S1PR3,SCML2,SMAD2,SMC5,SPOPL,STS,TBL1X,TLK2,TMPRSS4,TPM3,USP32,WDR20,WEE1,ZBTB43,ZDHHC14,ZNF28,ZNF532,Z…
GO:MF	GO:0001067	transcription regulatory region nucleic acid binding	0.0023763803864789	60	AHR,ARNT,BCOR,CC2D1A,CDK5RAP2,CREB3L3,DMTF1,E2F7,EN1,GATA2,HES7,HNRNPU,LHX9,LOC728743,MAZ,MGA,NCOA1,NCOA2,NFIB,NR3C1,PBX1,POU5F1,PRDM5,RBAK,SMAD2,SOX13,TBL1X,TFAP2C,TGIF2,TWIST2,ZBED6,ZBTB43,ZBTB7C,ZEB2,ZFAT,ZFHX2,ZNF157,ZNF221,ZNF248,ZNF254,ZNF260,ZNF266,ZNF28,ZNF300,ZNF397,ZNF41,ZNF416,ZNF430,ZNF548,ZNF559,ZNF585B,ZNF614,ZNF746,ZNF780B,ZNF790,ZNF791,ZNF805,ZNF814,ZSCAN16,ZSCAN5B
MIRNA	MIRNA:hsa-mir-603	hsa-mir-603	0.0024541748251491	77	ABI2,ABL2,AFF1,AFF3,AHNAK,ALPK3,ARF3,ARNT,ASCC1,BCOR,BTBD7,CAMK2D,CBLN3,CDC14A,CEP350,CNST,CTTNBP2NL,DNAJC21,EN1,EPHA4,EVI5,FGF9,GDAP1,GOLGA8A,GREB1L,GTPBP10,HERC2,HIPK2,HYCC2,INSR,KBTBD3,KIAA1671,KLHDC10,MCF2L,MCTS1,MDN1,METTL21A,NCOA1,NFIB,NR3C1,NRP1,ORC2,PACSIN2,PDE7A,PDK4,PDS5A,PEAK1,PGAP1,PHKA1,PHLPP2,PTGES,RALGPS2,RNF213,SCG2,SMAD2,SMARCE1,SMC1A,SMC5,SMG7,SPEN,SPOCK2,SPOPL,SRGAP2,STK17B,STK…
MIRNA	MIRNA:hsa-mir-580	hsa-mir-580	0.0024844617502793	56	AKAP5,ANKLE2,ASCC1,CAMK2D,CDK5RAP2,CENPN,E2F7,EVI5,FAR2,GCOM1,GSG1,HMGCS1,HSPA1A,HYCC2,INSR,KPNA1,KSR2,L2HGDH,LEPROT,METTL21A,MGA,MYSM1,NAV1,NBPF15,NFIB,NRP1,PBX1,PDK4,PEAK1,PHF20L1,PLEKHG7,POFUT1,POGZ,PSMC2,QKI,RALGPS2,RB1CC1,RBBP9,RBM33,RPS6KB1,S1PR3,SCML2,SMAD2,SNX9,SPTLC3,SZT2,TLK2,TXNRD1,USP32,VCL,XRCC3,ZBTB43,ZMYM2,ZNF207,ZNF260,ZNF507
GO:MF	GO:0000977	RNA polymerase II transcription regulatory region sequence-specific DNA binding	0.0024921440338239	57	AHR,ARNT,BCOR,CC2D1A,CREB3L3,DMTF1,E2F7,EN1,GATA2,HES7,HNRNPU,LHX9,LOC728743,MAZ,MGA,NCOA1,NCOA2,NFIB,NR3C1,PBX1,POU5F1,PRDM5,RBAK,SMAD2,SOX13,TFAP2C,TGIF2,TWIST2,ZBTB43,ZBTB7C,ZEB2,ZFAT,ZFHX2,ZNF157,ZNF221,ZNF248,ZNF254,ZNF260,ZNF266,ZNF28,ZNF300,ZNF397,ZNF41,ZNF416,ZNF430,ZNF548,ZNF559,ZNF585B,ZNF614,ZNF746,ZNF780B,ZNF790,ZNF791,ZNF805,ZNF814,ZSCAN16,ZSCAN5B
GO:CC	GO:0005829	cytosol	0.0028709719098164	152	ABI2,ABL2,AFDN,AFF3,AHNAK,AHR,AHRR,AKAP12,AKAP5,AKR1C1,ALDH3A2,ALMS1,AMBRA1,ANAPC1,ANKS1B,AOX1,ARHGAP29,ARHGEF28,ATG14,ATP7A,ATXN2,BCCIP,C10ORF90,CALB1,CAMK2D,CC2D1A,CCDC66,CCDC88B,CCNA1,CCT3,CDC14A,CDK13,CDK5RAP2,CENPN,CNTLN,CNTRL,CREB3L3,DDHD2,DDX17,DENND1A,DENND3,DIAPH2,DISC1,DMTF1,DNAJB8,DNAJC21,DOCK5,EIF2S3,EPHB1,ERCC6L2,EVI5,EXOC6,EXOC7,FANCB,FBXL17,FRAT1,GAPVD1,GDAP1,GGA1,GOLGA8A,GRIP1,H2B…
MIRNA	MIRNA:hsa-mir-4699-5p	hsa-mir-4699-5p	0.0031201507291694	46	ABI2,AHR,ARF3,BTBD7,CAMK2D,CDC14B,CEP350,CHD6,CNTLN,COL14A1,COL1A2,CPT1A,CTTNBP2NL,DNAJC21,EXOC6,FGFR2,GDAP1,GNPTAB,HIPK2,HLA-DRA,HNRNPU,HYCC2,KSR2,MPPED2,NCOA1,NCOA2,PBX1,PDE4D,PHLPP2,PSMC2,PTGES,QKI,RALGPS2,RB1CC1,SMG1,SNX9,SPEN,STK36,SZT2,TBL1X,TXNRD1,USP32,USP6,ZC3H11A,ZMYM2,ZNF326
MIRNA	MIRNA:hsa-mir-548t	hsa-mir-548t	0.0032050130741135	73	AHNAK,ARF3,ATRX,CAMK2D,CDK13,CEP350,CHD6,CNST,CNTLN,CNTNAP3B,DMTF1,DNAJC21,E2F7,EPHA4,EVI5,FAT4,GATAD1,GCOM1,GNPTAB,GTF2I,GULP1,HMGCS1,IFT56,IFT70B,INSR,KAT6B,KDM5C,KPNA1,L2HGDH,LEPROT,LSM14B,MCF2L,MCTS1,MYSM1,N4BP2,NAV1,NF1,NFIB,NNT,NR3C1,NRP2,PDS5A,PEAK1,PFKFB3,PGAP1,PHF20L1,PHLPP2,POFUT1,PPM1E,PRPS2,RABGAP1L,SMARCE1,SMC1A,SMC5,SMG1,SNX9,SPOPL,STARD13,STK17B,TFAP2C,TLK2,TNFRSF19,TPM3,UEVLD,WEE1…
MIRNA	MIRNA:hsa-mir-494	hsa-mir-494	0.0035857728925876	75	ABI2,ABL2,ABLIM3,ARF3,ARHGAP29,ATRX,ATXN2,CACNA1C,CAMK2D,CPT1A,DIO2,DISC1,DOCK5,EBPL,EIF2S3,EVI5,FAT4,FBXL17,GBP5,GOLGA8A,GPATCH2,GTPBP10,GULP1,HIPK2,HMGCS1,INVS,KCNJ14,KDM5C,KPNA1,MCF2L,METTL21A,MGA,MID1,MREG,NAV1,NCOA2,NF1,NFIB,NNT,NRP1,PBX1,PDS5A,PEAK1,PLEKHA5,PTGES,QKI,RALGPS2,RASAL2,RB1CC1,RBBP9,RNF213,RPS6KB1,S1PR3,SMG1,SOX13,SPOPL,TBL1X,TET2,TFAP2C,TGIF2,TNFRSF19,UBAP2L,UEVLD,USP32,USP6,XY…
MIRNA	MIRNA:hsa-mir-495	hsa-mir-495	0.0045083562459186	77	AGAP4,AHNAK,AHR,AKAP12,ANKLE2,ARF3,ATP7A,BCCIP,CCDC144A,CDC14A,CEP350,CPT1A,DDHD2,DMTF1,EIF2S3,EVI5,GCOM1,GDAP1,GNPTAB,HIPK2,HMGCS1,HNRNPU,HYCC2,IFT70B,JRK,KAT6B,KLHDC10,KPNA1,KSR2,L2HGDH,MTAP,MYSM1,NAV1,NCOA2,NFIB,NR3C1,ORC2,PANK3,PBX1,PDE4D,PDS5A,PEAK1,PGAP1,PHLPP2,POFUT1,POGZ,PPIA,RALGPS2,RASAL2,S1PR3,SCG2,SMC1A,SMC5,SMG1,SNX22,SOX13,SPEN,SPOPL,STK17B,STS,TAPT1,TBL1X,TGIF2,TLK2,TNRC18,TPM3,TXN…
GO:CC	GO:0043226	organelle	0.0047949475478622	377	ABCA9,ABI2,ABL2,ABLIM3,ACTR3C,ADCK2,AFDN,AFF1,AFF3,AHNAK,AHR,AHRR,AKAP12,AKAP5,AKR1C1,ALCAM,ALDH3A2,ALMS1,ALPK3,AMBRA1,ANAPC1,ANGEL2,ANKLE2,ANKS1B,ANPEP,AOPEP,AOX1,ARF3,ARL17B,ARMC12,ARNT,ASCC1,ATG14,ATOSB,ATP2A1,ATP7A,ATR,ATRX,ATXN2,BANP,BCCIP,BCLAF3,BCOR,BLZF1,BTBD7,C10ORF90,C4A,C7,CACNA1C,CALB1,CAMK2D,CBLN3,CC2D1A,CCDC187,CCDC66,CCDC88B,CCNA1,CCT3,CD3E,CDC14A,CDC14B,CDH13,CDK13,CDK5RAP2,CENPN,…
GO:CC	GO:0043229	intracellular organelle	0.0049784870750898	363	ABCA9,ABI2,ABL2,ABLIM3,ADCK2,AFDN,AFF1,AFF3,AHNAK,AHR,AHRR,AKAP12,AKAP5,ALDH3A2,ALMS1,ALPK3,AMBRA1,ANAPC1,ANGEL2,ANKLE2,ANKS1B,ANPEP,AOPEP,ARF3,ARL17B,ARMC12,ARNT,ASCC1,ATG14,ATOSB,ATP2A1,ATP7A,ATR,ATRX,ATXN2,BANP,BCCIP,BCLAF3,BCOR,BLZF1,BTBD7,C10ORF90,C4A,CACNA1C,CALB1,CAMK2D,CBLN3,CC2D1A,CCDC187,CCDC66,CCDC88B,CCNA1,CCT3,CD3E,CDC14A,CDC14B,CDK13,CDK5RAP2,CENPN,CEP350,CEP85L,CFAP65,CHD6,CLCN4,CN…
MIRNA	MIRNA:hsa-mir-371b-5p	hsa-mir-371b-5p	0.0050635852946047	93	ABL2,AKAP12,AKAP5,ALDH3A2,ANGEL2,ANKRD33B,ARHGEF39,ATG14,ATRX,BCCIP,BCLAF3,BTBD7,CENPN,CLCN4,COL14A1,COL1A2,COX6B2,CPT1A,DISC1,DNAJC30,DOCK5,EIF2S3,EVI5,FAR2,FRMPD4,GAPVD1,GCOM1,GTF2IRD2,GTPBP10,HAS3,HIPK2,HMBOX1,HNRNPU,HYCC2,INSR,KIAA1671,LEPROT,MARVELD2,MCTS1,MGA,N4BP2,NBPF4,NFIB,ORC2,PBX1,PDK4,PDS5A,PEAK1,PGAP1,PHF20L1,PHLPP2,PPM1E,PRR13,RABGAP1L,RALGPS2,RB1CC1,RBAK,RNASEH1,RNF207,RNF213,RPS6K…
GO:BP	GO:0045935	positive regulation of nucleobase-containing compound metabolic process	0.0051299587187636	72	ABLIM3,AHR,ARNT,ATR,ATRX,BANP,BCLAF3,CCT3,CDH13,CDK13,CDK5RAP2,CHD6,CREB3L3,DDX17,DIS3L2,E2F7,EN1,EYA1,FANCB,FGFR2,GATA2,GTF2I,HAS3,HIPK2,HMBOX1,HNRNPU,HSPA1A,INSR,KANSL2,KAT6B,KMT2E,MAZ,MED15,MGA,MYSM1,NCOA1,NCOA2,NFIB,NR3C1,NSD3,PAXBP1,PBX1,POGZ,POU5F1,PRDM5,PVT1,QKI,RBM15,SBNO2,SMAD2,SMARCE1,SPDEF,SPIDR,TAF5L,TBL1X,TET2,TFAP2C,TLR4,TRIM38,TUT7,WEE1,ZBTB7C,ZEB2,ZFAT,ZNF292,ZNF300,ZNF507,ZNF585B…
GO:BP	GO:0045893	positive regulation of DNA-templated transcription	0.0051346942161523	63	ABLIM3,AHR,ARNT,ATRX,BANP,BCLAF3,CDH13,CDK13,CDK5RAP2,CHD6,CREB3L3,DDX17,E2F7,EN1,EYA1,FGFR2,GATA2,GTF2I,HAS3,HIPK2,HMBOX1,HNRNPU,INSR,KANSL2,KAT6B,KMT2E,MAZ,MED15,MGA,MYSM1,NCOA1,NCOA2,NFIB,NR3C1,NSD3,PAXBP1,PBX1,POGZ,POU5F1,PRDM5,QKI,RBM15,SBNO2,SMAD2,SMARCE1,SPDEF,TAF5L,TBL1X,TET2,TFAP2C,TLR4,TRIM38,ZBTB7C,ZEB2,ZFAT,ZNF292,ZNF300,ZNF507,ZNF585B,ZNF746,ZNF780B,ZNF814,ZXDC
MIRNA	MIRNA:hsa-mir-3926	hsa-mir-3926	0.0052064476523994	65	ABL2,ABLIM3,AFF3,AHR,AKAP12,ALPK3,ANGEL2,ARNT,ATG14,COL12A1,DIO2,DNAJC30,EVI5,GAPVD1,GCOM1,GNPTAB,GPR179,GRM6,GTF2IRD2,GTPBP10,HMGCS1,HYCC2,KIAA1671,KLHDC10,KPNA1,KRT80,L2HGDH,MAP4,MCF2L,MCTS1,MID1,MSMO1,NAV1,PECAM1,PHLPP2,POGZ,PTGES,RALGPS2,RASL10B,RBBP9,RNF207,RNF213,SF1,SGCD,SMAD2,SMC5,SNX22,STK17B,TGIF2,TIMP4,TNRC18,TXNRD1,UBAP2L,WEE1,ZNF248,ZNF260,ZNF416,ZNF507,ZNF548,ZNF714,ZNF746,ZNF780B,Z…
MIRNA	MIRNA:hsa-mir-3668	hsa-mir-3668	0.0053092519901025	37	ABI2,ARF3,ARHGAP29,BICC1,BTBD7,CALB1,CEP350,CNTLN,E2F7,EIF2S3,GRIP1,HNRNPU,HSPA1A,KPNA1,KSR2,LSM14B,MAP4,MCTP1,MCTS1,METTL21A,MREG,MTAP,NBPF15,NF1,NR3C1,PDE4D,PHF20L1,PHLPP2,PPM1E,PSMC2,QKI,QRSL1,RPS6KB1,STX16,WDR20,ZNF507,ZNF805
GO:BP	GO:1902680	positive regulation of RNA biosynthetic process	0.0053371543633855	63	ABLIM3,AHR,ARNT,ATRX,BANP,BCLAF3,CDH13,CDK13,CDK5RAP2,CHD6,CREB3L3,DDX17,E2F7,EN1,EYA1,FGFR2,GATA2,GTF2I,HAS3,HIPK2,HMBOX1,HNRNPU,INSR,KANSL2,KAT6B,KMT2E,MAZ,MED15,MGA,MYSM1,NCOA1,NCOA2,NFIB,NR3C1,NSD3,PAXBP1,PBX1,POGZ,POU5F1,PRDM5,QKI,RBM15,SBNO2,SMAD2,SMARCE1,SPDEF,TAF5L,TBL1X,TET2,TFAP2C,TLR4,TRIM38,ZBTB7C,ZEB2,ZFAT,ZNF292,ZNF300,ZNF507,ZNF585B,ZNF746,ZNF780B,ZNF814,ZXDC
MIRNA	MIRNA:hsa-mir-664	hsa-mir-664	0.005354807635249	62	ABI2,AHR,AKAP5,ANKRD33B,ARHGAP29,BTBD7,CAMK2D,CDC14A,CDH13,CDK13,CENPN,CEP350,DNAJC21,EIF2S3,EVI5,FRMPD4,FSD1L,GOLGA8A,GTF2I,HERC2,HIPK2,HMGCS1,KBTBD3,KRT80,LEPROT,MAGI1,MCTS1,MEGF6,MREG,MTAP,NAV1,NFIB,NNT,PANK3,PEAK1,PHKA1,POGZ,PRR13,QKI,QRSL1,RALGPS2,RBAK,RNF213,RPS6KB1,SLC25A16,SMAD2,SMC1A,SPOPL,STX16,TBL1X,TET2,TMPRSS4,UBAP2L,WDR20,ZBTB7C,ZNF248,ZNF28,ZNF397,ZNF532,ZNF585B,ZNF614,ZNF814
GO:CC	GO:0043227	membrane-bounded organelle	0.0060998192010715	356	ABCA9,ABI2,ACTR3C,ADCK2,AFDN,AFF1,AFF3,AHNAK,AHR,AHRR,AKAP5,AKR1C1,ALCAM,ALDH3A2,ALMS1,ALPK3,AMBRA1,ANAPC1,ANGEL2,ANKLE2,ANKS1B,ANPEP,AOPEP,AOX1,ARF3,ARL17B,ARMC12,ARNT,ASCC1,ATG14,ATOSB,ATP2A1,ATP7A,ATR,ATRX,ATXN2,BANP,BCCIP,BCLAF3,BCOR,BLZF1,BTBD7,C4A,C7,CALB1,CAMK2D,CBLN3,CC2D1A,CCDC66,CCDC88B,CCNA1,CCT3,CD3E,CDC14A,CDC14B,CDH13,CDK13,CDK5RAP2,CENPN,CEP350,CFAP65,CHD6,CLCN4,CNST,CNTLN,CNTRL,CO…
MIRNA	MIRNA:hsa-mir-4698	hsa-mir-4698	0.0062188561687827	86	ABL2,AFF1,AKAP12,ALPK3,AMBRA1,ANKRD33B,ARHGAP29,ATRX,BTBD7,CAMK2D,CDC14A,CEP350,CHD6,CLCN4,CNTLN,CPT1A,CTTNBP2NL,DDX17,DIO2,DOCK5,EIF2S3,EVI5,FAR2,GCOM1,GTPBP10,HAS3,HIPK2,HMGCS1,HNRNPU,HYCC2,KAT6B,KIAA1671,LEPROT,LSM14B,MCTS1,MGA,MPPED2,MTAP,NBPF15,ORC2,PANK3,PBX1,PDE4D,PDS5A,PEAK1,PGAP1,PHF20L1,PHLPP2,PLEKHA5,PPIA,PPM1E,PRPS2,PTPRK,QKI,QRSL1,RAB30,RASAL2,RB1CC1,RBAK,RNASEH1,RNF213,SAMHD1,SETDB2…
MIRNA	MIRNA:hsa-mir-101	hsa-mir-101	0.00624249638674	63	ABI2,ABLIM3,ALDH3A2,ATRX,CAMK2D,CDC14A,CDC14B,CEP350,COL12A1,DISC1,DNAJC21,EYA1,FAT4,GOLGA8A,GRM6,GULP1,HIPK2,HNRNPU,HYCC2,KPNA1,KRT80,LSM14B,MAGI1,MCF2L,NF1,NFIB,NRP1,PANK3,PDE4D,PDE7A,POFUT1,POGZ,QKI,RALGPS2,RBAK,RBM33,RNF213,SCML2,SMAP1,STARD13,STX16,TET2,TLK2,TNRC18,UBAC2,UBAP2L,UNKL,USP32,USP6,WDR20,WEE1,YLPM1,ZC3H11A,ZMYM2,ZNF207,ZNF260,ZNF430,ZNF507,ZNF532,ZNF714,ZNF746,ZNF780B,ZXDC
MIRNA	MIRNA:hsa-mir-125b	hsa-mir-125b	0.0062792892926316	53	ABL2,ADCK2,AHR,ALDH3A2,ALPK3,AMBRA1,ANGEL2,ANPEP,ARF3,CDC14B,DIO2,EIF2S3,EPHA4,FAT4,GOLGA8A,HIPK2,HM13,HYCC2,INSR,JRK,KRT80,L2HGDH,LEPROT,MAP4,MCTS1,NAV1,NBPF15,NFIB,ORC2,PBX1,RBAK,SBNO2,SCNN1A,SMAD2,SMC1A,SPTLC3,STARD13,TAF5L,TGIF2,TLK2,TRIOBP,TXNRD1,UBAC2,UNKL,XRCC3,ZBTB7C,ZC3H11A,ZMYM2,ZNF254,ZNF266,ZNF430,ZNF585B,ZNF714
GO:BP	GO:0007275	multicellular organism development	0.0063512613750607	137	ABI2,ABL2,AFF3,AHR,ALCAM,ALDH3A2,ALPK3,AMBRA1,ANGPTL4,ANKLE2,ANPEP,APLNR,ARHGEF28,ARNT,ATP7A,ATRX,BCCIP,BCOR,BICC1,BTBD7,CACNA1C,CALB1,CC2D1A,CD3E,CDH13,CDK5RAP2,CEP85L,CHAD,CNTRL,COL12A1,COL14A1,COL1A2,CPT1A,DISC1,DNAJC30,E2F7,EDNRB,EN1,EPHA4,EPHB1,EYA1,FAT4,FBXL17,FGF9,FGFR2,FLRT1,GATA2,GPR149,GPR157,GREB1L,GRIP1,GRM6,GTF2I,HDGFL3,HERC2,HES7,HIPK2,HLA-DRA,HM13,HNRNPU,HSPA1A,INSR,KAT6B,LAMA5,LHX…
MIRNA	MIRNA:hsa-mir-1279	hsa-mir-1279	0.0063906079487389	49	ABI2,AHR,ANGEL2,AOX1,CENPN,CTTNBP2NL,EPHA4,FGF9,FRMD3,GAPVD1,GCOM1,GDAP1,GOLGA8A,HM13,HMGCS1,HYCC2,INSR,MCTS1,METTL21A,MREG,MTAP,NR3C1,NRP1,PANK3,PRR13,QKI,RALGPS2,RBM33,RPS6KB1,S1PR3,SGCD,SLC25A16,SMAD2,SMG1,SMG7,STK17B,STX16,TGIF2,TLR4,UBAP2L,UNKL,USP6,ZBTB43,ZMYM2,ZNF254,ZNF260,ZNF507,ZNF614,ZNF714
MIRNA	MIRNA:hsa-mir-4319	hsa-mir-4319	0.0066740403889558	54	ABL2,ADCK2,AHR,ALDH3A2,ALPK3,AMBRA1,ANGEL2,ANKRD33B,ANPEP,ARF3,CDC14B,DIO2,EIF2S3,EPHA4,FAT4,GOLGA8A,HIPK2,HM13,HYCC2,INSR,JRK,KRT80,L2HGDH,LEPROT,MAP4,MCTS1,NAV1,NBPF15,NFIB,ORC2,PBX1,RBAK,SBNO2,SCNN1A,SMAD2,SMC1A,SPTLC3,STARD13,TAF5L,TGIF2,TLK2,TRIOBP,TXNRD1,UBAC2,UNKL,XRCC3,ZBTB7C,ZC3H11A,ZMYM2,ZNF254,ZNF266,ZNF430,ZNF585B,ZNF714
MIRNA	MIRNA:hsa-mir-4513	hsa-mir-4513	0.0066974688953674	40	ANGPTL4,ARF3,CDK13,CPT1A,CTTNBP2NL,DOCK5,FAM81A,GOLGA8A,HIPK2,HYCC2,KAT6B,KSR2,LSM14B,MDH1B,MEGF6,MYSM1,N4BP2,NBPF15,NF1,PDE4D,PHF20L1,PHLPP2,PPM1E,QKI,RBM33,RNF213,RPS6KB1,S1PR3,SMARCE1,SOX13,STX16,TPM3,TPR,USP32,USP6,WDR20,ZNF28,ZNF805,ZSCAN16,ZXDC
GO:BP	GO:0021954	central nervous system neuron development	0.0072060263765405	11	ARHGEF28,ATP7A,DISC1,EPHA4,EPHB1,FGFR2,GATA2,NFIB,NRP1,NRP2,SZT2
MIRNA	MIRNA:hsa-mir-4452	hsa-mir-4452	0.0073825756733748	53	ABL2,AKAP12,ANAPC1,BTBD7,CACNA1C,CDK13,CEP350,CNST,CNTLN,COL14A1,CTTNBP2NL,DDX17,E2F7,EIF2S3,EVI5,GATAD1,GOLGA8A,HIPK2,HMGCS1,HNRNPU,HSPA1A,HYCC2,KSR2,MCTS1,N4BP2,NAV1,NF1,NFIB,NNT,NR3C1,PBX1,PDE4D,PRR13,RNF213,RPS6KB1,SMAD2,SMC1A,SMG1,STARD13,TAF5L,TAPT1,TET2,USP32,XYLB,ZNF254,ZNF260,ZNF266,ZNF28,ZNF430,ZNF507,ZNF532,ZNF780B,ZNF805
GO:BP	GO:0048731	system development	0.0076171801391364	121	ABI2,ABL2,AHR,ALCAM,ALDH3A2,ALPK3,AMBRA1,ANGPTL4,ANKLE2,ANPEP,APLNR,ARHGEF28,ATP7A,ATRX,BCCIP,BCOR,BICC1,BTBD7,CACNA1C,CALB1,CC2D1A,CD3E,CDH13,CDK5RAP2,CEP85L,CHAD,CNTRL,COL14A1,COL1A2,CPT1A,DISC1,DNAJC30,E2F7,EDNRB,EN1,EPHA4,EPHB1,EYA1,FAT4,FBXL17,FGF9,FGFR2,FLRT1,GATA2,GPR149,GPR157,GREB1L,GRIP1,GRM6,GTF2I,HDGFL3,HERC2,HES7,HIPK2,HNRNPU,INSR,LAMA5,LHX9,LSM14B,MAP4,MMP21,MT-CO1,NAV1,NCOA1,NEFH,N…
MIRNA	MIRNA:hsa-mir-875-3p	hsa-mir-875-3p	0.0078796981927077	67	ABL2,AFF1,AHNAK,AHR,ANGEL2,ARF3,CCDC142,CNST,DDHD2,DDX17,DISC1,DNAJC30,DOCK5,EPHA4,FGFR2,GPATCH2,GULP1,HAS3,HIPK2,HLA-DRA,HYCC2,JRK,KPNA1,KRT79,KSR2,L2HGDH,LEPROT,MAZ,MCF2L,METTL21A,MYSM1,N4BP2,NAA40,NAV1,NCOA1,NFIB,NR3C1,NRP2,ORC2,PACSIN2,PBX1,PDS5A,PGAP1,PHLPP2,POGZ,PPIA,PPM1E,PTGES,RAB30,RBM33,RNF207,RPS6KB1,SMAD2,SPDEF,STX16,TAPT1,TMPRSS4,TNFRSF19,VCL,WEE1,XYLB,ZEB2,ZNF260,ZNF714,ZNF780B,ZNF8…
MIRNA	MIRNA:hsa-mir-876-3p	hsa-mir-876-3p	0.0080923138490577	47	ANGEL2,ARF3,BTN2A1,C10ORF90,C7,CENPN,CNTNAP3B,COX6B2,EVI5,FRMPD4,GPR132,GTPBP10,HIPK2,HYCC2,INSR,KSR2,L2HGDH,MCF2L,MCTS1,MYSM1,NBPF15,POGZ,PPIA,PPM1E,PRPS2,RALGPS2,RBAK,RBBP9,RBM33,RPS6KB1,SCML2,SMAD2,SMARCE1,SMG1,SNX22,STX16,TINAGL1,TRIM38,TSPEAR,TUFT1,VPS13B,ZBTB43,ZC3H11A,ZNF532,ZNF548,ZNF714,ZXDC
MIRNA	MIRNA:hsa-mir-4724-5p	hsa-mir-4724-5p	0.0082155087316712	53	ABCA9,ANGEL2,ANKRD33B,ARHGAP29,ASCC1,ATXN2,BTBD7,CHD6,CNST,CPT1A,CTTNBP2NL,EPHA4,GCOM1,GPATCH2,GPR157,GTF2I,HIPK2,HM13,HYCC2,INSR,KLHDC10,KPNA1,KSR2,MYSM1,NAA40,NFIB,PDE4D,PECAM1,PPM1E,PRPS2,PTGES,PTPRK,RALGPS2,RBM33,RPS6KB1,S1PR3,SAMHD1,SMAD2,SMG1,SPOPL,STX16,TAPT1,TPM3,USP32,USP6,ZC3H11A,ZNF248,ZNF28,ZNF300,ZNF507,ZNF805,ZNF814,ZXDC
GO:BP	GO:0051254	positive regulation of RNA metabolic process	0.0083139896648479	66	ABLIM3,AHR,ARNT,ATRX,BANP,BCLAF3,CDH13,CDK13,CDK5RAP2,CHD6,CREB3L3,DDX17,DIS3L2,E2F7,EN1,EYA1,FGFR2,GATA2,GTF2I,HAS3,HIPK2,HMBOX1,HNRNPU,INSR,KANSL2,KAT6B,KMT2E,MAZ,MED15,MGA,MYSM1,NCOA1,NCOA2,NFIB,NR3C1,NSD3,PAXBP1,PBX1,POGZ,POU5F1,PRDM5,PVT1,QKI,RBM15,SBNO2,SMAD2,SMARCE1,SPDEF,TAF5L,TBL1X,TET2,TFAP2C,TLR4,TRIM38,TUT7,ZBTB7C,ZEB2,ZFAT,ZNF292,ZNF300,ZNF507,ZNF585B,ZNF746,ZNF780B,ZNF814,ZXDC
MIRNA	MIRNA:hsa-mir-1323	hsa-mir-1323	0.0084312712804037	67	ABI2,ABL2,AFF3,AHNAK,ARHGAP29,ASCC1,ATG14,ATRX,CAMK2D,CLCN4,CNST,CTTNBP2NL,DDX17,DIO2,EIF2S3,EPHA4,EVI5,FRMPD4,GNPTAB,GPATCH2,GRIP1,GTPBP10,GULP1,HIPK2,HMBOX1,HMGCS1,KLHDC10,KRT80,L2HGDH,LDHAL6A,MYSM1,NCOA2,NF1,NFIB,NNT,PANK3,PDS5A,PHLPP2,PLEKHG7,PPP6R1,QKI,RALGPS2,RNF213,S1PR3,SGCD,SMAD2,SPEN,STARD13,STK17B,STX16,TBL1X,TIAL1,TPM3,TRAPPC8,TXNRD1,USP32,USP6,VCL,WEE1,ZC3H11A,ZMYM2,ZNF292,ZNF416,ZNF…
MIRNA	MIRNA:hsa-mir-3140-3p	hsa-mir-3140-3p	0.0086968566455543	65	AFF3,ANKRD33B,ANKS1B,CAMK2D,COL12A1,CPT1A,CTTNBP2NL,DDX17,DNAJC21,DOCK5,EDNRB,FBXL17,GPR132,GTF2I,GTPBP10,GULP1,HIPK2,HM13,HMBOX1,KAT6B,KBTBD3,KIAA1671,KLHDC10,KSR2,LRRC37A3,MCF2L,MCTS1,MID1,NAA40,NAV1,NFIB,NNT,NRP2,PANK3,PBX1,PGAP1,PHLPP2,PPIA,PPM1E,PRPS2,QKI,RALGPS2,RB1CC1,RBAK,RNF213,RPS6KB1,S1PR3,SAMHD1,SCNN1A,SGCD,SMAP1,SMC5,SMG1,SPOPL,STARD13,STK17B,TBL1X,TIAL1,TPM3,TXNRD1,USP32,ZBTB43,ZDHH…
MIRNA	MIRNA:hsa-mir-646	hsa-mir-646	0.0088464706815107	71	ABI2,AKAP12,ALDH3A2,AMBRA1,ARF3,ARHGAP29,ASCC1,ATP2A1,ATP7A,ATXN2,BTBD7,CDC14B,CENPN,CEP350,CLCN4,COL12A1,DDX17,DMTF1,DNAJC30,DOCK5,E2F7,EYA1,FGF9,GAPVD1,GBP5,GOLGA8A,GSG1,HIPK2,HR,HYCC2,INSR,KIAA1671,KLHDC10,KRT80,KSR2,L2HGDH,MAP4,MGA,MTAP,NF1,NFIB,NNT,NRN1,PANK3,PBX1,PFKFB3,PHKA1,PLEKHA5,PMP22,RBBP9,RNASEH1,RNF213,S1PR3,SMAP1,SNX9,SPDEF,SPTLC3,STARD13,TNFRSF19,TPM3,TRIM66,UNKL,VCL,WEE1,ZBTB43,Z…
GO:CC	GO:0015630	microtubule cytoskeleton	0.009584528611509	52	ALMS1,ANKS1B,BCCIP,C10ORF90,CC2D1A,CCDC187,CCDC66,CCDC88B,CCNA1,CCT3,CDC14A,CDC14B,CDK5RAP2,CEP350,CEP85L,CNTLN,CNTRL,CRHBP,DDHD2,DISC1,ERCC6L2,EVI5,EXOC7,HERC2,HMBOX1,HNRNPU,HSPA1A,IFT56,IFT70B,INVS,KMT2E,MAP4,MID1,NAA40,NAV1,NR3C1,OFD1,ORC2,PACSIN2,PDE4D,PHLPP2,SMC1A,SPEF2,TAPT1,TBC1D31,TBL1X,TGIF2,TPR,TRIOBP,ZBED6,ZNF207,ZNF397
MIRNA	MIRNA:hsa-mir-30e	hsa-mir-30e	0.00975453667154	62	ABCA9,AFF3,AHNAK,ARHGAP29,BTBD7,CAMK2D,CCDC142,CEP350,CNST,COL12A1,DMTF1,DOCK5,E2F7,EVI5,EXOC6,FBXL17,GCOM1,GOLGA8A,HERC2,HIPK2,HYCC2,JRK,KLHDC10,LSM14B,MCF2L,NF1,NFIB,NR3C1,NRP1,ORC2,PDE7A,PDS5A,PEAK1,POFUT1,PPM1E,RALGPS2,RBM15,RNF213,RPS6KB1,SCML2,SMAD2,SMAP1,SMARCE1,SPEN,SPOPL,SPTLC3,STK17B,STS,STX16,TBL1X,TET2,VCL,ZBTB43,ZEB2,ZMYM2,ZNF248,ZNF507,ZNF585B,ZNF614,ZNF746,ZNF805,ZRANB3
MIRNA	MIRNA:hsa-mir-30a	hsa-mir-30a	0.00975453667154	62	ABCA9,AFF3,AHNAK,ARHGAP29,BTBD7,CAMK2D,CCDC142,CEP350,CNST,COL12A1,DMTF1,DOCK5,E2F7,EVI5,EXOC6,FBXL17,GCOM1,GOLGA8A,HERC2,HIPK2,HYCC2,JRK,KLHDC10,LSM14B,MCF2L,NF1,NFIB,NR3C1,NRP1,ORC2,PDE7A,PDS5A,PEAK1,POFUT1,PPM1E,RALGPS2,RBM15,RNF213,RPS6KB1,SCML2,SMAD2,SMAP1,SMARCE1,SPEN,SPOPL,SPTLC3,STK17B,STS,STX16,TBL1X,TET2,VCL,ZBTB43,ZEB2,ZMYM2,ZNF248,ZNF507,ZNF585B,ZNF614,ZNF746,ZNF805,ZRANB3
MIRNA	MIRNA:hsa-mir-30d	hsa-mir-30d	0.00975453667154	62	ABCA9,AFF3,AHNAK,ARHGAP29,BTBD7,CAMK2D,CCDC142,CEP350,CNST,COL12A1,DMTF1,DOCK5,E2F7,EVI5,EXOC6,FBXL17,GCOM1,GOLGA8A,HERC2,HIPK2,HYCC2,JRK,KLHDC10,LSM14B,MCF2L,NF1,NFIB,NR3C1,NRP1,ORC2,PDE7A,PDS5A,PEAK1,POFUT1,PPM1E,RALGPS2,RBM15,RNF213,RPS6KB1,SCML2,SMAD2,SMAP1,SMARCE1,SPEN,SPOPL,SPTLC3,STK17B,STS,STX16,TBL1X,TET2,VCL,ZBTB43,ZEB2,ZMYM2,ZNF248,ZNF507,ZNF585B,ZNF614,ZNF746,ZNF805,ZRANB3
MIRNA	MIRNA:hsa-mir-30b	hsa-mir-30b	0.00975453667154	62	ABCA9,AFF3,AHNAK,ARHGAP29,BTBD7,CAMK2D,CCDC142,CEP350,CNST,COL12A1,DMTF1,DOCK5,E2F7,EVI5,EXOC6,FBXL17,GCOM1,GOLGA8A,HERC2,HIPK2,HYCC2,JRK,KLHDC10,LSM14B,MCF2L,NF1,NFIB,NR3C1,NRP1,ORC2,PDE7A,PDS5A,PEAK1,POFUT1,PPM1E,RALGPS2,RBM15,RNF213,RPS6KB1,SCML2,SMAD2,SMAP1,SMARCE1,SPEN,SPOPL,SPTLC3,STK17B,STS,STX16,TBL1X,TET2,VCL,ZBTB43,ZEB2,ZMYM2,ZNF248,ZNF507,ZNF585B,ZNF614,ZNF746,ZNF805,ZRANB3
MIRNA	MIRNA:hsa-mir-30c	hsa-mir-30c	0.00975453667154	62	ABCA9,AFF3,AHNAK,ARHGAP29,BTBD7,CAMK2D,CCDC142,CEP350,CNST,COL12A1,DMTF1,DOCK5,E2F7,EVI5,EXOC6,FBXL17,GCOM1,GOLGA8A,HERC2,HIPK2,HYCC2,JRK,KLHDC10,LSM14B,MCF2L,NF1,NFIB,NR3C1,NRP1,ORC2,PDE7A,PDS5A,PEAK1,POFUT1,PPM1E,RALGPS2,RBM15,RNF213,RPS6KB1,SCML2,SMAD2,SMAP1,SMARCE1,SPEN,SPOPL,SPTLC3,STK17B,STS,STX16,TBL1X,TET2,VCL,ZBTB43,ZEB2,ZMYM2,ZNF248,ZNF507,ZNF585B,ZNF614,ZNF746,ZNF805,ZRANB3
MIRNA	MIRNA:hsa-mir-298	hsa-mir-298	0.0097740450031862	70	ABI2,ABL2,AFF3,AKAP5,ANAPC1,ANKRD33B,ARNT,ATRX,CAMK2D,CDK13,COL12A1,COL1A2,DDX17,GTF2I,GTPBP10,HIPK2,HLA-DRA,HNRNPU,HR,JRK,KPNA1,KRT80,LSM14B,MAGI1,MAP4,MCF2L,MED15,MEGF6,MRGPRF,MTAP,MYSM1,PDE7A,PDS5A,PFKFB3,POFUT1,POGZ,PPIA,PPM1E,RALGPS2,RBM33,RPS6KB1,S1PR3,SAMHD1,SCNN1A,SF1,SMAD2,SMAP1,SMARCE1,SMG1,SPDEF,SPOPL,SRGAP2,STARD13,STK17B,TFAP2C,TGIF2,THAP8,TUFT1,TWIST2,UBAC2,UNKL,USP32,YLPM1,ZC3H11A,…
MIRNA	MIRNA:hsa-mir-4789-3p	hsa-mir-4789-3p	0.0099468179748738	73	ABL2,AFF1,AFF3,AHNAK,ANKRD33B,ARHGAP29,ARNT,ATP7A,BCOR,BTBD7,CDC14A,CENPN,CTTNBP2NL,DIAPH2,DIO2,DNAJC30,DOCK5,EPHA4,EVI5,FAT4,FGF9,GCOM1,GTF2I,HDGFL3,HIPK2,HYCC2,JRK,KIAA1671,KLHDC10,KSR2,L2HGDH,MCF2L,MCTS1,MYSM1,NAV1,NF1,NNT,NR3C1,PANK3,PBX1,PEAK1,PFKFB3,PHKA1,PHLPP2,PLEKHA5,POFUT1,PPM1E,PTGES,QKI,RASAL2,RBAK,SCG2,SMAD2,SMC1A,SOX13,SPOCK2,STARD13,STK17B,STK36,STX16,TAPT1,TBL1X,TXNRD1,UNKL,VCL,ZB…
MIRNA	MIRNA:hsa-mir-545	hsa-mir-545	0.009968916094434	74	ABI2,ABL2,ARNT,ATG14,ATRX,BANP,BTBD7,CAMK2D,CCDC142,CCDC144A,CLCN4,CNST,CNTLN,COL12A1,COL14A1,DDX17,DISC1,DNAJC30,E2F7,EIF2S3,EN1,EPHA4,FAT4,FGF9,GAPVD1,GRM6,HIPK2,HMGCS1,HNRNPU,HYCC2,INSR,KLHDC10,KSR2,MCTS1,MID1,MREG,MYSM1,NAA40,NAV1,NFIB,NR3C1,NRP2,PANK3,PBX1,PDE4D,PEAK1,PPM1E,PTGES,PTPRK,QKI,QRSL1,RBAK,RBBP9,RNF213,RPS6KB1,SAMHD1,SMAD2,SMAP1,SMG1,SMG7,SOX13,SPEN,STK17B,TGIF2,TRIM66,VCL,WEE1,XY…
MIRNA	MIRNA:hsa-mir-323-5p	hsa-mir-323-5p	0.0102174235614734	46	ANGEL2,ARF3,BTN2A1,C7,CENPN,CNTNAP3B,COX6B2,EVI5,FRAT1,FRMPD4,GPR132,GTPBP10,HIPK2,HYCC2,INSR,KRT79,KSR2,L2HGDH,LSM14B,MCF2L,MCTS1,MPPED2,MYSM1,NBPF15,NR3C1,POGZ,PPIA,PPM1E,PRPS2,RALGPS2,RBAK,RBBP9,RBM33,SCML2,SMAD2,SMARCE1,SNX22,STARD13,STS,TINAGL1,TUFT1,VPS13B,ZBTB43,ZNF548,ZNF714,ZXDC
MIRNA	MIRNA:hsa-mir-2117	hsa-mir-2117	0.0104328167153573	44	ANKRD33B,ATG14,BTN2A1,CCDC88B,COL12A1,DOCK5,E2F7,EXOC7,GPR132,GTPBP10,HIPK2,HNRNPU,JRK,KPNA1,L2HGDH,MPPED2,MYSM1,NAV1,NBPF15,NFIB,NNT,NRP1,PANK3,PBX1,PHKA1,PHLPP2,POGZ,QKI,RALGPS2,RBAK,SCNN1A,SMAD2,SPDEF,SPOPL,STK36,STS,SZT2,TNFRSF19,TRIM66,TXNRD1,USP32,USP6,ZNF260,ZNF805
MIRNA	MIRNA:hsa-mir-483-3p	hsa-mir-483-3p	0.0109183181146413	49	AFF1,AHR,ALPK3,AMBRA1,ANKLE2,ANKRD33B,APLNR,ARF3,BTBD7,CENPN,CPT1A,CTTNBP2NL,DNAJC30,EXOC7,FGF9,FRMPD4,GATAD1,GTF2I,HIPK2,HYCC2,INSR,JRK,KLHDC10,KRT80,KSR2,MAZ,NBPF15,PHF20L1,PRPS2,PTGES,RB1CC1,RBM33,RNF213,RPS6KB1,SAMHD1,SH3RF2,SMC1A,SPDEF,STS,TMEM239,UBAC2,VCL,WDR20,YLPM1,ZBTB43,ZNF260,ZNF507,ZNF532,ZNF780B
MIRNA	MIRNA:hsa-mir-642b	hsa-mir-642b	0.0112643576283745	67	ABI2,ABL2,AFF1,ANKRD33B,ANPEP,ASCC1,BCOR,CALB1,CCDC144A,CDC14B,CENPN,CNST,EPHA4,FGF9,GBP5,GPATCH2,GULP1,HIPK2,HNRNPU,INSR,KAT6B,KPNA1,KSR2,LSM14B,MAP4,MCF2L,METTL21A,MGA,MREG,NAV1,NCOA1,NF1,NRP1,ORC2,PBX1,PDE4D,PDS5A,PHLPP2,POFUT1,PPM1E,QKI,RASL10B,RBAK,RBM33,SMG1,SPOPL,SPTLC3,SRGAP2,STAMBPL1,TAPT1,TBL1X,TET2,UBAP2L,UEVLD,WEE1,XYLB,YLPM1,ZBTB43,ZC3H11A,ZNF260,ZNF326,ZNF507,ZNF548,ZNF559,ZNF614,ZN…
MIRNA	MIRNA:hsa-mir-7	hsa-mir-7	0.0120506400692663	58	AHNAK,AHR,ATRX,BTBD7,BTN2A1,CAMK2D,CCDC66,CDC14B,CDK5RAP2,CEP350,CHD6,COL12A1,COL1A2,DISC1,DNAJC30,DOCK5,EIF2S3,GTF2I,HIPK2,HYCC2,INSR,KPNA1,LEPROT,MAZ,MCTS1,MREG,MYSM1,NAA40,NAV1,PANK3,PBX1,PDE4D,QKI,RBBP9,RBM33,RNF213,RPS6KB1,SCNN1A,SMC1A,SMG7,SNX9,SPOCK2,SRGAP2,STS,STX16,TAPT1,TGIF2,TLK2,TRIM38,TSPEAR,TWIST2,VCL,VSIG10L,XYLB,ZNF260,ZNF507,ZNF805,ZXDC
MIRNA	MIRNA:hsa-mir-4668-3p	hsa-mir-4668-3p	0.0127118388046804	68	ABI2,ABLIM3,AKAP12,ANAPC1,ANGEL2,ARF3,BCCIP,BTBD7,CAMK2D,CENPN,CEP85L,CNTLN,COL12A1,CTTNBP2NL,DOCK5,EIF2S3,EXOC6,FSD1L,GALNT5,GCOM1,GRIP1,GTF2I,HYCC2,INSR,KIAA1671,KLHDC10,KPNA1,L2HGDH,NF1,NFIB,NNT,NRP1,PANK3,PDE4D,PEAK1,PGAP1,PHF20L1,PHKA1,PPM1E,PRPS2,PTPRK,QKI,RB1CC1,RPS6KB1,S1PR3,SMAD2,SPOPL,STK17B,TAPT1,TET2,TFAP2C,TGIF2,TLK2,TRIM66,TSPEAR,TUFT1,TXNRD1,UNKL,USP32,USP6,WDR20,WEE1,ZMYM2,ZNF292,…
MIRNA	MIRNA:hsa-mir-153	hsa-mir-153	0.014179434736661	40	ABCA9,ABI2,ABL2,AFF1,AFF3,BTBD7,CAMK2D,CDH13,CDK13,CEP350,CTTNBP2NL,EPHA4,GOLGA8A,GSG1,KDM5C,L2HGDH,NF1,NFIB,PDE7A,PDS5A,POFUT1,RB1CC1,RPS6KB1,S1PR3,SBNO2,SCNN1A,SMAP1,SPOPL,STARD13,STK17B,TAPT1,TRIM66,VCL,WDR20,ZBTB43,ZEB2,ZFAT,ZNF248,ZNF41,ZNF814
MIRNA	MIRNA:hsa-mir-875-5p	hsa-mir-875-5p	0.0154179334431822	29	ABL2,AHR,ARNT,CAMK2D,DDX17,DNAJC21,EIF2S3,EYA1,GCOM1,GRIP1,HAS3,HYCC2,LEPROT,MCTS1,MGA,N4BP2,NCOA2,PDE7A,PLEKHG7,PPM1E,RBM33,RNF213,S1PR3,SMC1A,TRIM66,TXNRD1,WEE1,ZBTB21,ZNF585B
MIRNA	MIRNA:hsa-mir-1257	hsa-mir-1257	0.0167147118863457	45	AFF3,AHR,AKAP12,ARF3,ATP7A,CAMK2D,CDC14B,CNST,DDX17,DIO2,DMTF1,GAPVD1,GTF2I,HMGCS1,L2HGDH,MEGF6,MGA,NCOA1,PACSIN2,PANK3,PBX1,PDE4D,PHF20L1,POFUT1,POGZ,PPM1E,RBAK,RBBP9,S1PR3,SMC1A,SOX13,TAF5L,TAPT1,TET2,TNFRSF19,TRIM66,TXNRD1,USP32,USP6,VCL,ZNF266,ZNF28,ZNF292,ZNF585B,ZNF805
MIRNA	MIRNA:hsa-mir-125a-5p	hsa-mir-125a-5p	0.0167298360521792	57	ADCK2,AHR,ALDH3A2,ALPK3,AMBRA1,ANGEL2,ANKRD33B,ANPEP,ARF3,CDC14B,DIO2,E2F7,EIF2S3,EPHA4,FAT4,GOLGA8A,HIPK2,HM13,HYCC2,IFT70B,INSR,JRK,KRT80,L2HGDH,LEPROT,MAP4,MCTS1,NAV1,NBPF15,NFIB,NNT,ORC2,PBX1,RBAK,SBNO2,SCNN1A,SMC1A,SPTLC3,SRGAP2,STARD13,TAF5L,TGIF2,TLK2,TRIOBP,TXNRD1,UBAC2,UNKL,XRCC3,ZBTB7C,ZC3H11A,ZEB2,ZMYM2,ZNF254,ZNF266,ZNF430,ZNF585B,ZNF714
MIRNA	MIRNA:hsa-mir-4517	hsa-mir-4517	0.0176312361138582	48	ABI2,AKAP12,ALPK3,ARNT,ATP7A,ATRX,C4A,CDC14B,COL1A2,CPT1A,EIF2S3,FRMPD4,GCOM1,GPATCH2,GULP1,HIPK2,HNRNPU,HYCC2,INSR,KAT6B,KPNA1,MCTS1,MREG,MYSM1,N4BP2,NFIB,NR3C1,ORC2,PANK3,PDS5A,PPP6R1,RASAL2,RB1CC1,RBAK,SCML2,SETDB2,SMAP1,SMC5,SPEN,TBL1X,TRIM66,WEE1,ZC3H11A,ZNF254,ZNF28,ZNF585B,ZNF780B,ZNF805
MIRNA	MIRNA:hsa-mir-4524	hsa-mir-4524	0.0183793434021239	47	ABI2,ABL2,ALCAM,ARF3,ATP7A,ATRX,ATXN2,BTBD7,CDC14B,CENPN,CEP350,CLCN4,CPT1A,DMTF1,FGF9,GBP5,GNPTAB,GSG1,GULP1,HIPK2,HNRNPU,HYCC2,INSR,KLHDC10,L2HGDH,MTAP,NF1,NRN1,PLEKHA5,PMP22,POGZ,RNASEH1,RNF213,SMC1A,SNX9,SPTLC3,STARD13,TNFRSF19,TRIM66,VCL,WEE1,ZC3H11A,ZMYM2,ZNF300,ZNF548,ZNF780B,ZNF805
TF	TF:M00695_1	Factor: ETF	0.0197140303947498	218	ABI2,ABL2,ACTR3C,AFDN,AFF1,AFF3,AHR,AHRR,AKAP5,ALCAM,ALMS1,ALPK3,AMBRA1,ANAPC1,ANKLE2,ANKRD18A,ANKRD33B,ANKS1B,ANPEP,ARF3,ARHGAP29,ARNT,ATG14,ATP7A,ATRX,ATXN2,BCLAF3,BCOR,BICC1,BTBD7,CACNA1C,CAMK2D,CBLN3,CCDC142,CCDC66,CDC14A,CDK13,CENPN,CEP85L,CHAD,CHD6,COL12A1,CRHBP,DDHD2,DDX17,DENND1A,DENND3,DIAPH2,DIS3L2,DISC1,DMTF1,DNAJC21,DOCK5,E2F7,EBPL,EN1,ERCC6L2,EVI5,EXOC6,FAM81A,FANCB,FAT4,FBXL17,FGF9,…
MIRNA	MIRNA:hsa-mir-4647	hsa-mir-4647	0.0197930092057959	49	AFF1,ANGEL2,APLNR,ARF3,ATP7A,CAMK2D,CEP350,COL1A2,DDX17,DIO2,DOCK5,GCOM1,HNRNPU,HSPA1A,KPNA1,KSR2,MCTS1,MIA2,MYSM1,NR3C1,NRP1,PBX1,PPIA,PPM1E,PRR13,QKI,RB1CC1,SMAD2,SMC1A,SMG1,STARD13,STK17B,SZT2,TBL1X,TGIF2,TRAPPC8,TRIM66,UBAP2L,USP32,USP6,VCL,WEE1,XYLB,ZC3H11A,ZMYM2,ZNF254,ZNF559,ZNF585B,ZNF805
MIRNA	MIRNA:hsa-mir-4662b	hsa-mir-4662b	0.0197930092057959	49	AFF1,ANGEL2,APLNR,ARF3,ATP7A,CAMK2D,CEP350,COL1A2,DDX17,DIO2,DOCK5,GCOM1,HNRNPU,HSPA1A,KPNA1,KSR2,MCTS1,MIA2,MYSM1,NR3C1,NRP1,PBX1,PPIA,PPM1E,PRR13,QKI,RB1CC1,SMAD2,SMC1A,SMG1,STARD13,STK17B,SZT2,TBL1X,TGIF2,TRAPPC8,TRIM66,UBAP2L,USP32,USP6,VCL,WEE1,XYLB,ZC3H11A,ZMYM2,ZNF254,ZNF559,ZNF585B,ZNF805
MIRNA	MIRNA:hsa-mir-4426	hsa-mir-4426	0.0197930092057959	49	AFF1,ANGEL2,APLNR,ARF3,ATP7A,CAMK2D,CEP350,COL1A2,DDX17,DIO2,DOCK5,GCOM1,HNRNPU,HSPA1A,KPNA1,KSR2,MCTS1,MIA2,MYSM1,NR3C1,NRP1,PBX1,PPIA,PPM1E,PRR13,QKI,RB1CC1,SMAD2,SMC1A,SMG1,STARD13,STK17B,SZT2,TBL1X,TGIF2,TRAPPC8,TRIM66,UBAP2L,USP32,USP6,VCL,WEE1,XYLB,ZC3H11A,ZMYM2,ZNF254,ZNF559,ZNF585B,ZNF805
GO:MF	GO:0000978	RNA polymerase II cis-regulatory region sequence-specific DNA binding	0.0202350534228931	48	AHR,ARNT,CC2D1A,CREB3L3,DMTF1,E2F7,EN1,GATA2,HES7,HNRNPU,LOC728743,MAZ,MGA,NCOA2,NFIB,NR3C1,PBX1,POU5F1,PRDM5,RBAK,SMAD2,SOX13,TFAP2C,TGIF2,ZBTB43,ZBTB7C,ZEB2,ZFAT,ZFHX2,ZNF157,ZNF221,ZNF254,ZNF260,ZNF28,ZNF300,ZNF397,ZNF41,ZNF416,ZNF430,ZNF548,ZNF585B,ZNF746,ZNF780B,ZNF790,ZNF805,ZNF814,ZSCAN16,ZSCAN5B
MIRNA	MIRNA:hsa-mir-19b	hsa-mir-19b	0.0202452237857795	57	AFF1,ANGEL2,ATG14,BTBD7,CAMK2D,CDH13,CDK13,CENPN,CEP350,CNTNAP3B,COL1A2,DOCK5,EDNRB,EVI5,GOLGA8A,HIPK2,HMGCS1,HNRNPU,HYCC2,KIAA1671,KSR2,MCF2L,MCTS1,MPPED2,MREG,MYH7B,NF1,NFIB,NRP2,PBX1,PDE4D,PFKFB3,PHLPP2,POGZ,PPP6R1,PTPRK,RPS6KB1,SCML2,SMG1,SRGAP2,STAMBPL1,STX16,TBL1X,TIAL1,TNFRSF19,UBAP2L,USP32,USP6,WDR20,ZEB2,ZMYM2,ZNF254,ZNF614,ZNF714,ZNF780B,ZNF805,ZNF814
MIRNA	MIRNA:hsa-mir-19a	hsa-mir-19a	0.0202452237857795	57	AFF1,ANGEL2,ATG14,BTBD7,CAMK2D,CDH13,CDK13,CENPN,CEP350,CNTNAP3B,COL1A2,DOCK5,EDNRB,EVI5,GOLGA8A,HIPK2,HMGCS1,HNRNPU,HYCC2,KIAA1671,KSR2,MCF2L,MCTS1,MPPED2,MREG,MYH7B,NF1,NFIB,NRP2,PBX1,PDE4D,PFKFB3,PHLPP2,POGZ,PPP6R1,PTPRK,RPS6KB1,SCML2,SMG1,SRGAP2,STAMBPL1,STX16,TBL1X,TIAL1,TNFRSF19,UBAP2L,USP32,USP6,WDR20,ZEB2,ZMYM2,ZNF254,ZNF614,ZNF714,ZNF780B,ZNF805,ZNF814
MIRNA	MIRNA:hsa-mir-203	hsa-mir-203	0.0215200307139052	67	ABI2,ABL2,ADCK2,AGAP4,AHR,ALDH3A2,ANKLE2,ATG14,ATP7A,BTBD7,CAMK2D,CEP350,CNTLN,COL14A1,CTTNBP2NL,DNAJC21,FAT4,GDAP1,GNPTAB,GOLGA8A,HERC2,HIPK2,HYCC2,KAT6B,L2HGDH,LEPROT,MCTS1,MTAP,MYSM1,NFIB,NNT,NRP1,NRP2,ORC2,PDE4D,PEAK1,PRPS2,PTGES,PTPRK,QKI,RASAL2,RB1CC1,RPS6KB1,SMAD2,SMG1,SPOPL,STS,STX16,TET2,TLK2,TLR4,TPR,TXNRD1,UBAP2L,WDR20,ZBTB43,ZMYM2,ZNF207,ZNF28,ZNF292,ZNF430,ZNF507,ZNF532,ZNF614,ZNF714…
MIRNA	MIRNA:hsa-mir-3612	hsa-mir-3612	0.0222705927006225	75	ABI2,ABL2,AFF3,AHRR,ALPK3,ANGEL2,ARF3,ATP7A,BANP,CBLN3,CENPN,CNST,CNTLN,COX6B2,DDX17,DENND3,DOCK5,EIF2S3,GATA2,GDAP1,GNPTAB,GRM6,HAS3,HIPK2,HR,JRK,KIAA1671,KRT80,KSR2,LDHAL6A,LEPROT,MAP4,MCTS1,MID1,NAA40,NAV1,NBPF15,NCOA1,NR3C1,PBX1,PDS5A,PECAM1,PFKFB3,PGAP1,PHLPP2,PMP22,PPP6R1,PTGES,QKI,QRSL1,RNF207,SAMHD1,SMC1A,SMG1,SOX13,SPDEF,STK17B,STS,TBL1X,TINAGL1,TPM3,TRIM38,TRIM66,TRIOBP,TUFT1,UNKL,VAC14…
MIRNA	MIRNA:hsa-mir-650	hsa-mir-650	0.0222705927006225	75	ABI2,ABL2,AFF3,AHRR,ALPK3,ANGEL2,ARF3,ATP7A,BANP,CBLN3,CENPN,CNST,CNTLN,COX6B2,DDX17,DENND3,DOCK5,EIF2S3,GATA2,GDAP1,GNPTAB,GRM6,HAS3,HIPK2,HR,JRK,KIAA1671,KRT80,KSR2,LDHAL6A,LEPROT,MAP4,MCTS1,MID1,NAA40,NAV1,NBPF15,NCOA1,NR3C1,PBX1,PDS5A,PECAM1,PFKFB3,PGAP1,PHLPP2,PMP22,PPP6R1,PTGES,QKI,QRSL1,RNF207,SAMHD1,SMC1A,SMG1,SOX13,SPDEF,STK17B,STS,TBL1X,TINAGL1,TPM3,TRIM38,TRIM66,TRIOBP,TUFT1,UNKL,VAC14…
MIRNA	MIRNA:hsa-mir-3064-3p	hsa-mir-3064-3p	0.0225130237327223	52	ABI2,ABL2,AHNAK,AKAP5,CBLN3,CDK13,CENPN,CEP350,CPT1A,CTTNBP2NL,DOCK5,EPHA4,EXOC7,FBXL17,GDAP1,GNPTAB,GOLGA8A,GSG1,GULP1,HIPK2,HMGCS1,HYCC2,JRK,KLHDC10,L2HGDH,NAV1,NCOA2,NFIB,NNT,PHLPP2,PMP22,PRR13,QKI,RBM33,RNF207,RPS6KB1,SMG1,SNX9,SPOCK2,SRGAP2,THBS4,TLK2,TLR4,TPM3,UBAC2,USP6,ZNF28,ZNF430,ZNF507,ZNF614,ZNF714,ZXDC
MIRNA	MIRNA:hsa-mir-4328	hsa-mir-4328	0.0227586070027565	77	ABL2,AHR,ALCAM,ALDH3A2,ATRX,ATXN2,BTBD7,CDC14A,CENPN,CEP350,CLCN4,CNST,CNTLN,CNTNAP3B,CTTNBP2NL,DNAJC21,E2F7,EVI5,FSD1L,GNPTAB,GOLGA8A,GTPBP10,HIPK2,JRK,KAT6B,KLHDC10,KPNA1,KSR2,LEPROT,MAP4,MCTS1,MID1,MREG,MSMO1,NAA35,NFIB,NNT,NR3C1,NRP1,PBX1,PDE4D,PDE7A,PHF20L1,PHLPP2,PPM1E,QKI,RB1CC1,RBAK,RBM33,RPS6KB1,RSRP1,SGCD,SMC5,SMG1,SNX9,SPTLC3,SRGAP2,STARD13,STX16,TAPT1,TBL1X,TLR4,TNFRSF19,TNRC18,TNXB,T…
MIRNA	MIRNA:hsa-mir-3611	hsa-mir-3611	0.0234701571081663	47	AHR,CAMK2D,CDC14B,CEP350,CNST,CNTLN,CPT1A,CTTNBP2NL,DDX17,GNPTAB,GTF2I,GTPBP10,HNRNPU,INSR,L2HGDH,LEPROT,NBPF15,PBX1,PDE4D,PFKFB3,PGAP1,PPM1E,RBAK,RNF213,RPS6KB1,S1PR3,SNX9,SOX13,STARD13,STS,SZT2,TAF5L,TAPT1,TBL1X,TLK2,TPM3,TRAPPC8,TXNRD1,USP32,USP6,VCL,WEE1,ZBTB7C,ZNF207,ZNF248,ZNF28,ZNF585B
MIRNA	MIRNA:hsa-mir-3180-5p	hsa-mir-3180-5p	0.0240009900270405	72	ABCA9,ABL2,AKAP5,ANKLE2,ANKRD33B,ARF3,ARHGAP29,ARNT,BCLAF3,BTBD7,CDC14B,CDK13,CENPN,COL14A1,DPP6,EPHA4,EXOC6,GATAD1,GCOM1,GPR132,GSG1,GTF2I,HIPK2,HMBOX1,HMGCS1,HYCC2,JRK,KLHDC10,KRT80,KSR2,L2HGDH,LEPROT,MCF2L,MGA,MREG,NNT,NRP2,PBX1,PDE4D,PDE7A,PEAK1,PHF20L1,PLEKHA5,POFUT1,POGZ,RBM33,RNASEH1,RNF207,RPS6KB1,SLC25A16,SMAD2,SMC1A,SMG7,SPOPL,SRGAP2,TGIF2,TLK2,TLR4,TMPRSS4,TPM3,TRIM66,UBAP2L,UNKL,XRCC3…
MIRNA	MIRNA:hsa-mir-1290	hsa-mir-1290	0.0243889263141246	51	ABI2,AKAP5,ARF3,ARNT,ATG14,BTBD7,CCDC142,CPT1A,DDHD2,EIF2S3,EVI5,EXOC6,GRIP1,GTF2I,HM13,HNRNPU,KIAA1671,KLHDC10,KPNA1,KSR2,MTAP,MYSM1,NAV1,NFIB,NRP1,PDS5A,PEAK1,PGAP1,POGZ,PPM1E,PTGES,QKI,RBAK,RBBP9,RPS6KB1,SMARCE1,SMG7,SNX9,TFAP2C,THAP8,TIAL1,TRAPPC8,UEVLD,VCL,ZDHHC14,ZNF254,ZNF292,ZNF507,ZNF714,ZNF805,ZXDC
MIRNA	MIRNA:hsa-mir-767-5p	hsa-mir-767-5p	0.0244152312962424	54	ABL2,AHR,AKAP5,ATRX,BLZF1,BTBD7,CDC14B,COL1A2,CPT1A,CTTNBP2NL,EPHA4,GAPVD1,GATAD1,GDAP1,GOLGA8A,GPATCH2,GRIP1,HM13,HMBOX1,HMGCS1,IFT70B,KLHDC10,KRT80,MID1,MRGPRF,NAV1,NF1,PECAM1,PMP22,POFUT1,PPIA,PTPRK,RBBP9,RNF207,RNF213,RPS6KB1,SCML2,SMAD2,SMAP1,SNX22,SOX13,SPOPL,STX16,TET2,TFAP2C,TGIF2,THAP8,TMEM239,XYLB,ZFAT,ZNF614,ZNF714,ZNF791,ZXDC
GO:BP	GO:0009893	positive regulation of metabolic process	0.0248318772440565	108	ABLIM3,AFDN,AHR,AKAP12,AKR1C1,ALMS1,AMBRA1,ANGEL2,ARNT,ATG14,ATP7A,ATR,ATRX,BANP,BCLAF3,CCDC88B,CCT3,CD3E,CDC14B,CDH13,CDK13,CDK5RAP2,CHD6,CPT1A,CREB3L3,DDX17,DIO2,DIS3L2,DISC1,E2F7,EN1,EPHA4,EYA1,FANCB,FGF9,FGFR2,FTX,GATA2,GBP5,GGA1,GTF2I,HAS3,HIPK2,HMBOX1,HNRNPU,HSPA1A,INSR,KANSL2,KAT6B,KMT2E,KSR2,MAZ,MED15,MGA,MYSM1,NCOA1,NCOA2,NFIB,NNT,NR3C1,NRP1,NSD3,PAXBP1,PBX1,PDE4D,PECAM1,PHKA1,POGZ,POU5F…
MIRNA	MIRNA:hsa-mir-548o	hsa-mir-548o	0.0248828476424646	64	ABI2,ABL2,AFF3,AHNAK,ARHGAP29,ASCC1,ATG14,ATRX,CAMK2D,CLCN4,CNST,CTTNBP2NL,DDX17,DIO2,EIF2S3,EPHA4,EVI5,FRMPD4,GPATCH2,GRIP1,GTPBP10,GULP1,HIPK2,HMBOX1,HMGCS1,KLHDC10,L2HGDH,LDHAL6A,MYSM1,NCOA2,NF1,NFIB,NNT,PANK3,PDS5A,PHLPP2,PPP6R1,QKI,RALGPS2,RNF213,S1PR3,SGCD,SMAD2,SPEN,STARD13,STK17B,STX16,TBL1X,TIAL1,TPM3,TRAPPC8,TXNRD1,USP32,USP6,VCL,WEE1,ZC3H11A,ZMYM2,ZNF292,ZNF416,ZNF585B,ZNF614,ZNF805,ZN…
MIRNA	MIRNA:hsa-mir-4470	hsa-mir-4470	0.0256264716112834	54	AGAP4,ALCAM,ANGEL2,ARF3,ARHGAP29,ARNT,ATG14,CAMK2D,CNST,COL1A2,DDX17,DIO2,EDNRB,EVI5,GNPTAB,GOLGA8A,HAS3,HIPK2,HYCC2,INSR,KIAA1671,KLHDC10,L2HGDH,MID1,MYSM1,N4BP2,NID2,NRP1,PBX1,PDE7A,PHLPP2,POFUT1,QKI,QRSL1,RALGPS2,RB1CC1,RBAK,RBM33,S1PR3,SGCD,SMAD2,SMG1,TPM3,TRIM66,UBAC2,ZBTB43,ZMYM2,ZNF207,ZNF254,ZNF292,ZNF548,ZNF714,ZNF805,ZNF814
MIRNA	MIRNA:hsa-mir-4307	hsa-mir-4307	0.0260751819225419	68	ABL2,AHNAK,AKAP12,ALCAM,ARHGAP29,ASCC1,ATP7A,ATRX,BCCIP,C7,CAMK2D,CDH13,CEP350,COL12A1,CPT1A,DDHD2,DDX17,DIO2,DNAJC21,EVI5,EXOC6,GULP1,HMGCS1,INSR,KAT6B,KCNJ14,KIAA1671,KLHDC10,LEPROT,MEGF6,NAV1,NBPF15,NF1,PBX1,PDE4D,POGZ,PRPS2,PTGES,QKI,QRSL1,RALGPS2,RBAK,RBBP9,RPS6KB1,S1PR3,SETDB2,SGCD,SH3RF2,SMAD2,SMC1A,SNX9,SOX13,TBL1X,TET2,TLK2,TNRC18,TPR,ZEB2,ZMYM2,ZNF254,ZNF260,ZNF28,ZNF292,ZNF300,ZNF714,Z…
HPA	HPA:0190221	Esophagus	0.0262575856422814	198	ABI2,ABLIM3,AFDN,AFF3,AHR,AKR1C1,ALDH3A2,ANAPC1,AOPEP,APLNR,ARHGEF28,ARNT,ASCC1,ATG14,ATOSB,ATP7A,ATRX,ATXN2,BANP,BCLAF3,BLZF1,BTN2A1,CACNA1C,CAMK2D,CC2D1A,CCDC66,CCT3,CDC14A,CDH13,CDK5RAP2,CEP350,CNST,CNTRL,COL1A2,CPT1A,CTTNBP2NL,DDHD2,DDX17,DIAPH2,DIS3L2,DMTF1,DNAJC21,EBPL,EIF2S3,ERCC6L2,EVI5,EXOC6,EXOC7,FAM81A,FAR2,FAT4,FRAT1,FRMD3,FSD1L,GALNT5,GASK1A,GATA2,GATD3,GGA1,GNPTAB,GOLGA8A,GPR132,GTF…
HPA	HPA:0190000	Esophagus	0.0262575856422814	198	ABI2,ABLIM3,AFDN,AFF3,AHR,AKR1C1,ALDH3A2,ANAPC1,AOPEP,APLNR,ARHGEF28,ARNT,ASCC1,ATG14,ATOSB,ATP7A,ATRX,ATXN2,BANP,BCLAF3,BLZF1,BTN2A1,CACNA1C,CAMK2D,CC2D1A,CCDC66,CCT3,CDC14A,CDH13,CDK5RAP2,CEP350,CNST,CNTRL,COL1A2,CPT1A,CTTNBP2NL,DDHD2,DDX17,DIAPH2,DIS3L2,DMTF1,DNAJC21,EBPL,EIF2S3,ERCC6L2,EVI5,EXOC6,EXOC7,FAM81A,FAR2,FAT4,FRAT1,FRMD3,FSD1L,GALNT5,GASK1A,GATA2,GATD3,GGA1,GNPTAB,GOLGA8A,GPR132,GTF…
MIRNA	MIRNA:hsa-mir-3149	hsa-mir-3149	0.026774550484159	65	ABI2,ABL2,AHR,AKAP5,ALDH3A2,ATG14,BCOR,BTBD7,CCDC142,CDC14B,CENPN,COL1A2,CRHBP,DMTF1,DNAJC21,GATAD1,GRM6,GTF2I,GTPBP10,HM13,HYCC2,KIAA1671,KPNA1,L2HGDH,MCTS1,METTL21A,MPPED2,MREG,MTAP,MYSM1,N4BP2,NAA40,PBX1,PEAK1,PLEKHG7,POFUT1,PPM1E,QKI,QRSL1,RALGPS2,RBBP9,RNF213,S1PR3,SETDB2,SH3RF2,SLC25A16,SMG1,SNX22,SPOPL,STX16,THAP8,TRIM38,TRIM66,TRIOBP,USP32,ZBTB43,ZMYM2,ZNF254,ZNF28,ZNF326,ZNF430,ZNF614,ZN…
MIRNA	MIRNA:hsa-mir-4801	hsa-mir-4801	0.026774550484159	65	ABL2,ABLIM3,AFF3,AKAP5,ALDH3A2,ARNT,BTBD7,CALB1,CCDC142,CENPN,CEP350,CNTRL,CTTNBP2NL,DDX17,EVI5,FBXL17,GCOM1,GNPTAB,GULP1,HIPK2,HMGCS1,HYCC2,INSR,KAT6B,KPNA1,KSR2,LSM14B,MCTS1,MYSM1,NCOA1,NF1,NRP1,PBX1,PDS5A,PFKFB3,PHKA1,PLEKHA5,PPIA,PTPRK,QKI,RBM15,SCG2,SCML2,SGCD,SMAD2,SMARCE1,SMC1A,SMC5,SMG1,SMG7,SPOPL,STS,STX16,TBL1X,TET2,TNFRSF19,UEVLD,USP32,USP6,VSIG10L,WEE1,ZNF248,ZNF507,ZNF532,ZNF805
MIRNA	MIRNA:hsa-mir-1304	hsa-mir-1304	0.0270798274240268	49	AFF1,AFF3,ALPK3,ANGPTL4,ANKRD18A,APLNR,COL1A2,CTTNBP2NL,DDX17,DIO2,DNAJC21,EVI5,GPR132,GRIP1,GTF2I,HIPK2,HYCC2,INSR,JRK,KHK,KRT80,L2HGDH,LEPROT,MAP4,MCF2L,MCTS1,MPPED2,MYSM1,NR3C1,PHLPP2,PTGES,QRSL1,RALGPS2,RBBP9,STX16,TIAL1,TMPRSS4,TSPEAR,UBAP2L,UNKL,ZBTB43,ZMYM2,ZNF248,ZNF292,ZNF507,ZNF532,ZNF585B,ZNF714,ZXDC
MIRNA	MIRNA:hsa-mir-4731-3p	hsa-mir-4731-3p	0.0273475129364249	65	ABL2,ABLIM3,AFF3,AKAP5,ALDH3A2,ARNT,BTBD7,CALB1,CCDC142,CENPN,CEP350,CNTRL,CTTNBP2NL,DDX17,EVI5,FBXL17,GCOM1,GNPTAB,GULP1,HIPK2,HMGCS1,HYCC2,INSR,KAT6B,KPNA1,KSR2,LSM14B,MCTS1,MYSM1,NCOA1,NF1,NRP1,PBX1,PDS5A,PFKFB3,PHKA1,PLEKHA5,PPIA,PTPRK,QKI,RBM15,SCG2,SCML2,SGCD,SMAD2,SMARCE1,SMC1A,SMC5,SMG1,SMG7,SPOPL,STS,STX16,TBL1X,TET2,TNFRSF19,UEVLD,USP32,USP6,VSIG10L,WEE1,ZNF248,ZNF507,ZNF532,ZNF805
MIRNA	MIRNA:hsa-mir-544b	hsa-mir-544b	0.028335414064295	74	ABL2,AHR,AMBRA1,ANGEL2,ARNT,ATP7A,ATXN2,BTBD7,C7,CACNA1C,CCDC142,CDK13,CEP350,COX6B2,CPT1A,DENND1A,DNAJC30,EIF2S3,EXOC7,GATAD1,GBP5,GNPTAB,GTF2IRD2,HM13,HNRNPU,INSR,JRK,KIAA1671,KPNA1,KRT79,KRT80,KSR2,L2HGDH,LSM14B,MAP4,MCTS1,MED15,METTL21A,MGA,MTAP,N4BP2,NAA40,NAV1,NBPF15,NFIB,NRP1,PDS5A,PEAK1,PHLPP2,PPIA,QRSL1,RNF207,SBNO2,SCML2,SCNN1A,SMARCE1,SMG1,SPDEF,TBL1X,TGIF2,TNRC18,TRIOBP,TUFT1,TXNRD1,U…
MIRNA	MIRNA:hsa-mir-1273d	hsa-mir-1273d	0.0298247112737936	34	ABCA9,ABL2,AFF3,AHNAK,ALCAM,ARHGAP29,ARNT,BTBD7,CAMK2D,CEP350,DNAJC21,EFCAB11,EIF2S3,HIPK2,HMGCS1,HYCC2,MAGI1,MCTS1,METTL21A,NRP2,PBX1,PEAK1,PLEKHA5,RBM33,SMC1A,SNX22,TLK2,UBAC2,VCL,VSIG10L,ZBTB43,ZEB2,ZNF254,ZNF780B
MIRNA	MIRNA:hsa-mir-519b-3p	hsa-mir-519b-3p	0.0301126797547169	58	ABL2,AHR,AKAP5,ALCAM,ANGEL2,ANKRD33B,BTBD7,CAMK2D,CDH13,CENPN,EPHA4,GAPVD1,GNPTAB,GPATCH2,GPR157,GTPBP10,HAS3,HIPK2,HYCC2,JRK,KPNA1,LSM14B,MAP4,MCTS1,MID1,MSMO1,MYSM1,NF1,NFIB,NRP2,PBX1,PDS5A,PFKFB3,PGAP1,PHLPP2,POFUT1,POGZ,QKI,RASAL2,RSRP1,SMG1,SPOPL,SRGAP2,STK17B,TBL1X,TFAP2C,TNFRSF19,UEVLD,UNKL,USP32,WDR20,ZBTB43,ZMYM2,ZNF266,ZNF292,ZNF714,ZNF791,ZXDC
MIRNA	MIRNA:hsa-mir-4277	hsa-mir-4277	0.0303164748292466	54	ABL2,ABLIM3,ATP7A,BCOR,BTBD7,BTN2A1,CALB1,CDC14B,CHD6,CNTRL,COL1A2,CTTNBP2NL,DDHD2,DNAJC21,DOCK5,EPHA4,GNPTAB,HIPK2,HNRNPU,INSR,JRK,KRT80,L2HGDH,MCF2L,MED15,MSMO1,N4BP2,NAV1,NCOA1,NF1,NFIB,NID2,NR3C1,PFKFB3,PHF20L1,PHLPP2,RALGPS2,RB1CC1,RBAK,RNF207,SMAD2,SMG1,SPDEF,SPOPL,SRGAP2,STARD13,STK17B,TAPT1,TET2,TXNRD1,YLPM1,ZDHHC14,ZNF746,ZXDC
MIRNA	MIRNA:hsa-mir-4446-5p	hsa-mir-4446-5p	0.0306712522266266	70	ABL2,ABLIM3,ADCK2,AFF1,AGAP4,AHNAK,AHR,ANKS1B,ATG14,ATP7A,BLZF1,BTBD7,CAMK2D,CDC14A,COL14A1,DDX17,DNAJC30,EIF2S3,EN1,EPHA4,EXOC7,FAT4,GATAD1,GTF2I,GTPBP10,HIPK2,HYCC2,INSR,KLHDC10,KPNA1,LEPROT,MAGI1,MAZ,MCTP1,MGA,NAA40,NAV1,NCOA1,NF1,NFIB,NRP1,ORC2,PANK3,PDE4D,PGAP1,PHKA1,PMP22,RNF213,SMAD2,SMG1,SPDEF,SPOPL,STARD13,TET2,TGIF2,TLK2,TUFT1,TXNRD1,UEVLD,VCL,ZBTB43,ZC3H11A,ZMYM2,ZNF207,ZNF248,ZNF28,ZN…
HP	HP:0000055	Abnormal female external genitalia morphology	0.0307931798986121	16	ATR,FGFR2,GRIP1,HERC2,HYMAI,INSR,KAT6B,MYH3,NR3C1,PDE4D,PWRN1,SMC1A,SPEN,TNXB,TWIST2,VAC14
MIRNA	MIRNA:hsa-mir-224	hsa-mir-224	0.0312839262542754	55	ABLIM3,AFF3,ANAPC1,ARHGAP29,ASCC1,ATRX,BCOR,CDC14B,CENPN,CNST,DIO2,DNAJC30,GCOM1,GULP1,HAS3,HIPK2,HMBOX1,LHX9,MAGI1,MED15,MID1,MREG,NAA40,NFIB,NRP2,PBX1,PFKFB3,PHF20L1,PHLPP2,POGZ,PRPS2,RALGPS2,RBM33,RNASEH1,SCML2,SGCD,SMAD2,SMC1A,SPEN,SPOCK2,SPOPL,TBL1X,TNFRSF19,TPM3,TRAPPC8,VSIG10L,YLPM1,ZBTB43,ZNF207,ZNF248,ZNF28,ZNF532,ZNF585B,ZNF805,ZXDC
HP	HP:0000028	Cryptorchidism	0.0313696704936408	44	ANAPC1,ANKLE2,ATR,ATRX,BCOR,CHD6,CLCN4,DIS3L2,DNAJC21,DNAJC30,EIF2S3,FANCB,FAT4,FGFR2,GRIP1,GTF2I,GTF2IRD2,HERC2,HES7,HYMAI,KAT6B,KDM5C,KMT2E,MID1,MYH3,NF1,NFIB,NNT,OFD1,PBX1,PDE4D,PIEZO2,POGZ,PWRN1,SMARCE1,SMC1A,SPEN,STS,TWIST2,TXNRD2,VAC14,VPS13B,ZEB2,ZMYM2
MIRNA	MIRNA:hsa-mir-627	hsa-mir-627	0.0319110248813521	34	AFF3,AKAP5,ALDH3A2,ANKRD33B,ATRX,BTBD7,CAMK2D,CDC14A,CPT1A,DIO2,FAT4,FRMPD4,HIPK2,KPNA1,KRT80,NAA40,NCOA2,PHLPP2,PTPRK,RALGPS2,RB1CC1,RNF213,RPS6KB1,SGCD,SMAD2,STX16,TET2,TLK2,TRIM66,WEE1,ZNF260,ZNF507,ZNF714,ZNF805
MIRNA	MIRNA:hsa-mir-519c-3p	hsa-mir-519c-3p	0.0322293932956745	58	ABL2,AHR,AKAP5,ALCAM,ANGEL2,ANKRD33B,BTBD7,CAMK2D,CDH13,CENPN,EPHA4,GAPVD1,GNPTAB,GPATCH2,GPR157,GTPBP10,HAS3,HIPK2,HYCC2,JRK,KPNA1,LSM14B,MAP4,MCTS1,MID1,MSMO1,MYSM1,NF1,NFIB,NRP2,PBX1,PDS5A,PFKFB3,PGAP1,PHLPP2,POFUT1,POGZ,QKI,RASAL2,RSRP1,SMG1,SPOPL,SRGAP2,STK17B,TBL1X,TFAP2C,TNFRSF19,UEVLD,UNKL,USP32,WDR20,ZBTB43,ZMYM2,ZNF266,ZNF292,ZNF714,ZNF791,ZXDC
GO:MF	GO:0000987	cis-regulatory region sequence-specific DNA binding	0.0324550295945323	48	AHR,ARNT,CC2D1A,CREB3L3,DMTF1,E2F7,EN1,GATA2,HES7,HNRNPU,LOC728743,MAZ,MGA,NCOA2,NFIB,NR3C1,PBX1,POU5F1,PRDM5,RBAK,SMAD2,SOX13,TFAP2C,TGIF2,ZBTB43,ZBTB7C,ZEB2,ZFAT,ZFHX2,ZNF157,ZNF221,ZNF254,ZNF260,ZNF28,ZNF300,ZNF397,ZNF41,ZNF416,ZNF430,ZNF548,ZNF585B,ZNF746,ZNF780B,ZNF790,ZNF805,ZNF814,ZSCAN16,ZSCAN5B
HP	HP:0000506	Telecanthus	0.0337996807755489	17	ANKLE2,ATRX,CDK13,CHD6,DDHD2,EDNRB,FGFR2,HNRNPU,MID1,MYH3,OFD1,PDE4D,TAPT1,TLK2,TWIST2,ZEB2,ZMYM2
GO:BP	GO:0006338	chromatin remodeling	0.0338445092976805	33	ATR,ATRX,BCOR,CDKN2B-AS1,CENPN,CHD6,ERCC6L2,EYA1,GATAD1,H2AC20,H2BC21,HDGFL3,HIPK2,HNRNPU,HOTAIR,HR,KAT6B,KDM5C,KMT2E,METTL21A,MYSM1,NAA40,NCOA1,NSD3,RBM15,SETDB2,SMARCE1,SPEN,TET2,TFAP2C,TPR,TUT7,ZRANB3
MIRNA	MIRNA:hsa-mir-1322	hsa-mir-1322	0.0341296164164721	34	ABL2,ALDH3A2,BTBD7,CAMK2D,CNTLN,CPT1A,DDHD2,EIF2S3,F7,GDAP1,GPR132,GULP1,HAS3,HERC2,HIPK2,KIAA1671,LEPROT,MPPED2,NRP1,PBX1,PEAK1,PTPRK,RBBP9,SAMHD1,SMARCE1,SMC1A,SRGAP2,STS,TAPT1,TFAP2C,TRIM66,ZNF28,ZNF614,ZNF805
GO:BP	GO:0045892	negative regulation of DNA-templated transcription	0.0347633738840939	49	AHR,BCOR,CC2D1A,E2F7,EDNRB,EN1,FGF9,FGFR2,GATA2,HES7,HIPK2,HMBOX1,HNRNPU,HSPA1A,KAT6B,KDM5C,LHX9,MAZ,NCOA2,NFIB,NR3C1,ORC2,POU5F1,PRDM5,PTPRK,RBAK,SBNO2,SCML2,SETDB2,SF1,SMAD2,SMARCE1,SOX13,SPDEF,SPEN,TBL1X,TFAP2C,TGIF2,TPR,TRIM66,TWIST2,ZBED6,ZBTB21,ZEB2,ZMYM2,ZNF248,ZNF254,ZNF397,ZNF746
MIRNA	MIRNA:hsa-mir-1305	hsa-mir-1305	0.0349294131771713	76	ABI2,ABL2,AHR,ALDH3A2,ANKRD33B,ARNT,ATRX,BCOR,BTBD7,CDC14A,CDC14B,CEP350,COL1A2,CTTNBP2NL,DDX17,DIO2,EVI5,EXOC6,FAM81A,FAT4,FSD1L,GCOM1,GNPTAB,GTF2I,GULP1,HMGCS1,HNRNPU,HSPA1A,HYCC2,KAT6B,KBTBD3,KIAA1671,KLHDC10,KRT80,L2HGDH,MREG,MTAP,NF1,NFIB,NNT,NR3C1,NRP2,ORC2,PDS5A,PGAP1,PLEKHA5,POFUT1,POGZ,PPIA,PPM1E,QKI,RAB30,RALGPS2,RASAL2,SGCD,SMAD2,SMC5,SMG7,SPOPL,SRGAP2,STARD13,STK17B,TET2,TFAP2C,TLK2,T…
MIRNA	MIRNA:hsa-mir-3187-5p	hsa-mir-3187-5p	0.035311060275997	78	ABL2,AFF3,AHNAK,AHR,AKAP12,ALPK3,ANGEL2,APLNR,ARF3,ARNT,ATG14,C7,CENPN,COX6B2,CPT1A,DENND1A,DIS3L2,DISC1,DNAJC30,EIF2S3,EXOC7,GAPVD1,GNPTAB,GTPBP10,HIPK2,HM13,HR,HYCC2,JRK,KIAA1671,KSR2,L2HGDH,LEPROT,MAP4,MCF2L,MCTS1,NAV1,NBPF15,NBPF4,NCOA1,NRP1,NRP2,PBX1,PDE4D,PDE7A,PECAM1,PFKFB3,PGAP1,PHLPP2,POFUT1,PPP6R1,PTGES,RNASEH1,RNF207,S1PR3,SAMHD1,SCML2,SCNN1A,SLC25A16,SMAD2,SMC5,SNX22,SPEN,STK17B,STX16…
MIRNA	MIRNA:hsa-mir-670	hsa-mir-670	0.035486043447872	53	ABI2,ABLIM3,ADCK2,AHR,ALDH3A2,AMBRA1,ANPEP,CDC14B,DIO2,EN1,EPHA4,FAT4,GOLGA8A,GTF2I,HIPK2,HYCC2,INSR,JRK,KIAA1671,L2HGDH,LEPROT,MCTS1,MGA,NAA40,NAV1,NBPF15,NFIB,NRP1,ORC2,PBX1,RBAK,S1PR3,SCML2,SCNN1A,SMAP1,SMC1A,SMG1,SPTLC3,STARD13,TAF5L,TBL1X,TGIF2,TIMP4,TNFRSF19,TXNRD1,UBAC2,UNKL,ZNF254,ZNF266,ZNF416,ZNF430,ZNF714,ZNF805
GO:BP	GO:0048468	cell development	0.0355339716591239	90	ABI2,ABL2,AFDN,ALCAM,ALPK3,AMBRA1,ARHGEF28,ARMC12,ARNT,ATP7A,ATRX,CC2D1A,CD3E,CDK13,CFAP65,CNTRL,COL14A1,DIAPH2,DISC1,EDNRB,EN1,EPHA4,EPHB1,FAT4,FGFR2,FLRT1,GATA2,GPR149,GRIP1,HDGFL3,HES7,HIPK2,HLA-DRA,HNRNPU,HSPA1A,IFT56,KAT6B,KMT2E,LAMA5,LHX9,LSM14B,MAGI1,MAP4,MARVELD2,MMP21,MYH3,MYSM1,NEFH,NF1,NFIB,NR3C1,NRN1,NRP1,NRP2,NYAP2,PBX1,PDE4D,PDZD7,PECAM1,PMP22,POTEJ,QKI,RBM15,RPS6KB1,S1PR3,SBNO2,SEM…
GO:MF	GO:0060090	molecular adaptor activity	0.0366000729496088	48	ABI2,AKAP5,AMBRA1,ANAPC1,ATG14,BCLAF3,BCOR,CD3E,CNTLN,COL14A1,COL1A2,CPT1A,DDX17,DISC1,EXOC7,FAM81A,FIRRE,FLRT1,GRIP1,HIPK2,HNRNPU,HR,HSPA1A,KAT6B,KLHDC10,KMT2E,KSR2,LINC02591,MED15,MYSM1,NCOA1,NCOA2,NEFH,OFD1,QKI,RB1CC1,RBM33,SF1,SMARCE1,SPEN,STX16,TAF5L,TBC1D31,TBL1X,TIAL1,TRIM38,VCL,ZXDC
MIRNA	MIRNA:hsa-mir-4746-3p	hsa-mir-4746-3p	0.037154556334893	21	ABCA9,AKAP12,AKAP5,BTBD7,BTN2A1,EN1,GATAD1,HIPK2,HM13,L2HGDH,METTL21A,NRP1,PPIA,RNF207,S1PR3,SMC5,STK17B,TFAP2C,TPM3,UBAC2,UNKL
MIRNA	MIRNA:hsa-mir-612	hsa-mir-612	0.0373161124358294	78	ABL2,AFF3,AHNAK,AHR,AKAP12,ALPK3,ANGEL2,APLNR,ARF3,ARNT,ATG14,C7,CENPN,COX6B2,CPT1A,DENND1A,DIS3L2,DISC1,DNAJC30,EIF2S3,EXOC7,GAPVD1,GNPTAB,GTPBP10,HIPK2,HM13,HR,HYCC2,JRK,KIAA1671,KSR2,L2HGDH,LEPROT,MAP4,MCF2L,MCTS1,NAV1,NBPF15,NBPF4,NCOA1,NRP1,NRP2,PBX1,PDE4D,PDE7A,PECAM1,PFKFB3,PGAP1,PHLPP2,POFUT1,PPP6R1,PTGES,RNASEH1,RNF207,S1PR3,SAMHD1,SCML2,SCNN1A,SLC25A16,SMAD2,SMC5,SNX22,SPEN,STK17B,STX16…
MIRNA	MIRNA:hsa-mir-548z	hsa-mir-548z	0.0380075980098694	78	ABI2,AFF3,ALCAM,AMBRA1,ANKRD33B,ARF3,ARHGAP29,ASCC1,CDC14A,CFAP65,CHD6,CNST,CNTRL,DDX17,DIO2,DMTF1,DNAJC30,EVI5,FAM81A,FAT4,FRMPD4,GATA2,GCOM1,GNPTAB,GTPBP10,GULP1,HAS3,HIPK2,HMGCS1,HNRNPU,HYCC2,JRK,KPNA1,L2HGDH,LEPROT,MCTS1,MGA,MID1,MTAP,NAA40,NBPF15,PANK3,PBX1,PDE4D,PDK4,PDS5A,PEAK1,POFUT1,POGZ,PPIA,RALGPS2,RBBP9,SCG2,SF1,SLC25A16,SMAD2,SMC1A,SPEN,SPOPL,STK36,STX16,TBL1X,TET2,TFAP2C,TGIF2,TMEM1…
MIRNA	MIRNA:hsa-mir-548ac	hsa-mir-548ac	0.0380075980098694	78	ABI2,AFF3,ALCAM,AMBRA1,ANKRD33B,ARF3,ARHGAP29,ASCC1,CDC14A,CFAP65,CHD6,CNST,CNTRL,DDX17,DIO2,DMTF1,DNAJC30,EVI5,FAM81A,FAT4,FRMPD4,GATA2,GCOM1,GNPTAB,GTPBP10,GULP1,HAS3,HIPK2,HMGCS1,HNRNPU,HYCC2,JRK,KPNA1,L2HGDH,LEPROT,MCTS1,MGA,MID1,MTAP,NAA40,NBPF15,PANK3,PBX1,PDE4D,PDK4,PDS5A,PEAK1,POFUT1,POGZ,PPIA,RALGPS2,RBBP9,SCG2,SF1,SLC25A16,SMAD2,SMC1A,SPEN,SPOPL,STK36,STX16,TBL1X,TET2,TFAP2C,TGIF2,TMEM1…
MIRNA	MIRNA:hsa-mir-4257	hsa-mir-4257	0.0382784849697874	69	ABLIM3,ANGEL2,ANKRD33B,ATP7A,ATRX,CENPN,COX6B2,DNAJC30,DOCK5,EIF2S3,EPHA4,GPATCH2,GTF2I,HIPK2,HMGCS1,JRK,KIAA1671,KPNA1,KRT80,KSR2,LEPROT,LSM14B,MCF2L,MCTS1,MREG,MRGPRF,MYSM1,NAA40,NID2,NNT,PANK3,PBX1,PDE4D,PDK4,PDS5A,PECAM1,PFKFB3,PGAP1,PMP22,POFUT1,QKI,RALGPS2,RASL10B,RBM15,RBM33,RNF207,S1PR3,SCG2,SCNN1A,SMC1A,SMG1,SOX13,SPDEF,STK17B,TBL1X,TLK2,TPM3,TRIM66,TUFT1,UNKL,XRCC3,ZBTB43,ZC3H11A,ZMYM2,…
MIRNA	MIRNA:hsa-mir-146b-5p	hsa-mir-146b-5p	0.0397638117133598	48	ABCA9,ABI2,ABLIM3,ANKLE2,BCCIP,BTBD7,CCDC144A,DDHD2,EDNRB,EVI5,GATAD1,GTPBP10,HYCC2,KIAA1671,KPNA1,KSR2,L2HGDH,LEPROT,LSM14B,MDN1,MEGF6,MGA,MID1,MTAP,MT-CO1,NRP2,PDE7A,PDS5A,PECAM1,PHF20L1,PTGES,QKI,RALGPS2,S1PR3,SCML2,SF1,SGCD,SMAD2,TBL1X,TIMP4,TLR4,TPR,UBAC2,YLPM1,ZNF260,ZNF292,ZNF507,ZXDC
HP	HP:0000212	Gingival overgrowth	0.0400865946357086	14	AFF3,BCOR,DNAJC30,FAT4,FGFR2,GNPTAB,GTF2I,GTF2IRD2,HYMAI,INSR,MYSM1,TWIST2,VPS13B,ZEB2
MIRNA	MIRNA:hsa-mir-4649-3p	hsa-mir-4649-3p	0.0403639088541768	88	ABI2,ABL2,AFF3,AHNAK,AHR,AKAP12,AKAP5,AMBRA1,ANGEL2,ARF3,ATP7A,BTBD7,CACNA1C,CAMK2D,CDC14B,CENPN,COL12A1,COX6B2,CPT1A,DENND1A,DISC1,DMTF1,DNAJC30,E2F7,EIF2S3,EVI5,GAPVD1,GTF2IRD2,GTPBP10,HIPK2,HM13,HYCC2,JRK,KIAA1671,KPNA1,KRT80,L2HGDH,LEPROT,MCTP1,MCTS1,MED15,MREG,NAA40,NRP1,PDS5A,PEAK1,PGAP1,PHLPP2,POFUT1,PTGES,QKI,RB1CC1,RBM33,RNF207,RNF213,SAMHD1,SCML2,SF1,SMAD2,SMARCE1,SMC1A,SMC5,SMG1,SNX22,…
MIRNA	MIRNA:hsa-mir-4744	hsa-mir-4744	0.0404335572358557	43	ABLIM3,AFF1,AHNAK,AHRR,ANKRD33B,ATRX,CDK13,CLCN4,CNST,DDHD2,DDX17,DISC1,EIF2S3,FRMPD4,GOLGA8A,GTF2I,HIPK2,HNRNPU,L2HGDH,MCTP1,MCTS1,NFIB,PACSIN2,PDE7A,PDS5A,PGAP1,PLEKHG7,PPM1E,PTPRK,RALGPS2,RBAK,RBBP9,STK17B,TAPT1,TUFT1,TXNRD1,USP32,USP6,ZC3H11A,ZNF28,ZNF507,ZNF714,ZNF780B
MIRNA	MIRNA:hsa-mir-548d-3p	hsa-mir-548d-3p	0.04164685736411	78	ABI2,AFF3,ALCAM,AMBRA1,ANKRD33B,ARF3,ARHGAP29,ASCC1,CDC14A,CFAP65,CHD6,CNST,CNTRL,DDX17,DIO2,DMTF1,DNAJC30,EVI5,FAM81A,FAT4,FRMPD4,GATA2,GCOM1,GNPTAB,GTPBP10,GULP1,HAS3,HIPK2,HMGCS1,HNRNPU,HYCC2,JRK,KPNA1,L2HGDH,LEPROT,MCTS1,MGA,MID1,MTAP,NAA40,NBPF15,PANK3,PBX1,PDE4D,PDK4,PDS5A,PEAK1,POFUT1,POGZ,PPIA,RALGPS2,RBBP9,SCG2,SF1,SLC25A16,SMAD2,SMC1A,SPEN,SPOPL,STK36,STX16,TBL1X,TET2,TFAP2C,TGIF2,TMEM1…
MIRNA	MIRNA:hsa-mir-1236	hsa-mir-1236	0.0430870501247567	58	ABI2,ABLIM3,AMBRA1,ANKRD18A,APLNR,ARHGAP29,ARNT,ATRX,BICC1,DNAJC21,DOCK5,EXOC7,GCOM1,GTPBP10,GULP1,HIPK2,INSR,KPNA1,KSR2,L2HGDH,LEPROT,LSM14B,MAP4,MAZ,MCF2L,MCTS1,METTL21A,MREG,NAA40,NBPF15,NFIB,ORC2,PANK3,PDE4D,PHKA1,PHLPP2,PPP6R1,PRR13,RB1CC1,RBM15,RPS6KB1,SGCD,SMAD2,STARD13,TET2,TPR,TRIOBP,TWIST2,UBAC2,XYLB,ZBTB43,ZC3H11A,ZEB2,ZNF248,ZNF28,ZNF559,ZNF791,ZNF805
GO:BP	GO:0045944	positive regulation of transcription by RNA polymerase II	0.0445913344292336	48	ABLIM3,AHR,ARNT,ATRX,BCLAF3,CDH13,CDK13,CHD6,CREB3L3,DDX17,E2F7,EN1,EYA1,FGFR2,GATA2,GTF2I,HIPK2,HNRNPU,KAT6B,MED15,MYSM1,NCOA1,NCOA2,NFIB,NR3C1,PAXBP1,PBX1,POGZ,POU5F1,PRDM5,RBM15,SBNO2,SMAD2,SPDEF,TBL1X,TET2,TFAP2C,TLR4,ZBTB7C,ZEB2,ZFAT,ZNF292,ZNF300,ZNF507,ZNF585B,ZNF746,ZNF780B,ZNF814
GO:BP	GO:0000226	microtubule cytoskeleton organization	0.0449849066457077	31	ALMS1,ATRX,BCCIP,C10ORF90,CCDC187,CCDC66,CCDC88B,CDC14A,CDC14B,CDK5RAP2,CEP350,CFAP65,CNTLN,DISC1,HDGFL3,HNRNPU,HSPA1A,IFT56,MAP4,MID1,NAV1,NEFH,OFD1,SMC1A,SPEF2,SRGAP2,STK36,TPR,WEE1,XRCC3,ZNF207
MIRNA	MIRNA:hsa-mir-508-5p	hsa-mir-508-5p	0.0470098606346139	76	ABL2,AFF3,AHR,AKAP12,AKAP5,ANGEL2,ANKRD33B,ATG14,ATP7A,BLZF1,BTBD7,CACNA1C,CDK13,CENPN,CEP350,COL12A1,CPT1A,CTTNBP2NL,DDX17,DIS3L2,DNAJC30,EIF2S3,EVI5,GAPVD1,GATAD1,GCOM1,GNPTAB,GTF2IRD2,GTPBP10,HES7,HYCC2,JRK,KIAA1671,KSR2,LDHAL6A,LEPROT,LSM14B,MCTS1,MREG,NAA40,PANK3,PECAM1,PGAP1,PHLPP2,PMP22,POFUT1,PPM1E,PTGES,RALGPS2,RBM33,RNF207,RNF213,SCML2,SERPING1,SF1,SLC25A16,SMAD2,SMC1A,SMC5,SMG7,SPOCK2,…
GO:BP	GO:1902679	negative regulation of RNA biosynthetic process	0.0479780479192806	49	AHR,BCOR,CC2D1A,E2F7,EDNRB,EN1,FGF9,FGFR2,GATA2,HES7,HIPK2,HMBOX1,HNRNPU,HSPA1A,KAT6B,KDM5C,LHX9,MAZ,NCOA2,NFIB,NR3C1,ORC2,POU5F1,PRDM5,PTPRK,RBAK,SBNO2,SCML2,SETDB2,SF1,SMAD2,SMARCE1,SOX13,SPDEF,SPEN,TBL1X,TFAP2C,TGIF2,TPR,TRIM66,TWIST2,ZBED6,ZBTB21,ZEB2,ZMYM2,ZNF248,ZNF254,ZNF397,ZNF746
GO:CC	GO:0043231	intracellular membrane-bounded organelle	0.048015541890946	332	ABCA9,ABI2,ADCK2,AFDN,AFF1,AFF3,AHNAK,AHR,AHRR,AKAP5,ALDH3A2,ALPK3,AMBRA1,ANAPC1,ANGEL2,ANKLE2,ANKS1B,ANPEP,AOPEP,ARF3,ARL17B,ARMC12,ARNT,ASCC1,ATG14,ATOSB,ATP2A1,ATP7A,ATR,ATRX,ATXN2,BANP,BCCIP,BCLAF3,BCOR,BLZF1,BTBD7,C4A,CALB1,CAMK2D,CBLN3,CC2D1A,CCDC88B,CCNA1,CD3E,CDC14A,CDC14B,CDK13,CDK5RAP2,CENPN,CEP350,CFAP65,CHD6,CLCN4,CNST,CNTLN,CNTRL,COL12A1,COL14A1,COL1A2,COL25A1,COX6B2,CPT1A,CREB3L3,CR…
MIRNA	MIRNA:hsa-mir-4520b-3p	hsa-mir-4520b-3p	0.0483359135502666	32	AHNAK,ALCAM,ARHGAP29,CLCN4,COL14A1,CPT1A,CTTNBP2NL,EVI5,GTF2I,GTPBP10,HAS3,KAT6B,KLHDC10,KPNA1,KSR2,L2HGDH,MAP4,NAV1,NFIB,PANK3,PDE4D,PFKFB3,PGAP1,PRPS2,RPS6KB1,S1PR3,SPOPL,TAF5L,TXNRD1,ZEB2,ZNF746,ZNF805

## Sheet: (B) V29 _gprofiler
Additional file 11B. Functional enrichment analysis (g:Profiler) of host genes predicted to be directly targeted by BLV miRNAs. The analysis identifies significantly enriched biological categories across Gene Ontology Biological Process (GO:BP), Cellular Component (GO:CC), and Molecular Function (GO:MF), Human Phenotype
Ontology (HP), Human Protein Atlas (HPA), miRNA regulatory networks (MIRNA), and WikiPathways (WP). For each enriched term, the table reports its source (annotation database), term_id (stable identifier), term_name (descriptive label), adjusted_p_value (significance after multiple testing correction), intersection_size (number of BLV
miRNA target genes overlapping with that term), and intersections (the specific overlapping genes), indicating which host pathways and functions are potentially regulated by BLV miRNAs in each viral isolate.
(B) (V29). Results for the V29 isolate, in which 55.0% of repressed host genes are predicted direct BLV miRNA targets.
source	term_id	term_name	adjusted_p_value	intersection_size	intersections
GO:BP	GO:0080090	regulation of primary metabolic process	1.5939706706153695e-11	193	ABLIM3,AHNAK,AHNAK2,AHR,AHRR,AKAP9,AMBRA1,ANGPTL4,ASCC1,ASH1L,ATR,ATRX,ATXN2,BANP,BCCIP,BCLAF3,BCOR,C9ORF72,CAMK2D,CBFA2T2,CC2D1A,CCAR2,CD3E,CD86,CDH13,CDK13,CENPF,CGA,CHD6,CLDN19,CLSPN,CPT1A,CREB3L3,CYP1B1,DDX17,DIO2,DIS3L2,DISC1,DMTF1,DNMT3A,E2F7,EDNRB,EIF4G3,EN1,EPHA5,EYA1,FANCB,FGFR2,FOXQ1,G6PD,GATA2,GGA1,GPR146,GSC2,GTF2I,H1-5,HAS3,HDGF,HES7,HIVEP3,HMBOX1,HNRNPU,HR,HSPA1A,HUWE1,INSR,INTS13,I…
GO:BP	GO:0019219	regulation of nucleobase-containing compound metabolic process	1.1056699122146784e-10	154	ABLIM3,AHR,AHRR,AMBRA1,ASCC1,ASH1L,ATR,ATRX,BANP,BCLAF3,BCOR,CAMK2D,CBFA2T2,CC2D1A,CCAR2,CD86,CDH13,CDK13,CENPF,CGA,CHD6,CREB3L3,CYP1B1,DDX17,DIS3L2,DMTF1,DNMT3A,E2F7,EDNRB,EN1,EPHA5,EYA1,FANCB,FGFR2,FOXQ1,GATA2,GSC2,GTF2I,H1-5,HAS3,HDGF,HES7,HIVEP3,HMBOX1,HNRNPU,HR,HSPA1A,INSR,INTS13,IRF2BP1,KCTD1,KDM5B,KLF12,LCORL,MAZ,MGA,MTERF2,MYSM1,NAA16,NAMPT,NCOA1,NFIA,NOG,NR2C1,NR3C1,PDK4,PDS5A,PHC2,PHF20…
GO:BP	GO:0006355	regulation of DNA-templated transcription	1.1655040075053444e-10	138	ABLIM3,AHR,AHRR,AMBRA1,ASCC1,ASH1L,ATRX,BANP,BCLAF3,BCOR,CAMK2D,CBFA2T2,CC2D1A,CCAR2,CD86,CDH13,CDK13,CENPF,CGA,CHD6,CREB3L3,CYP1B1,DDX17,DMTF1,DNMT3A,E2F7,EDNRB,EN1,EPHA5,EYA1,FGFR2,FOXQ1,GATA2,GSC2,GTF2I,H1-5,HAS3,HDGF,HES7,HIVEP3,HMBOX1,HNRNPU,HR,HSPA1A,INSR,INTS13,IRF2BP1,KCTD1,KDM5B,KLF12,LCORL,MAZ,MGA,MTERF2,MYSM1,NAA16,NAMPT,NCOA1,NFIA,NOG,NR2C1,NR3C1,PHC2,PHF20L1,PIAS1,POFUT1,POU5F1,PPARG…
GO:BP	GO:0050794	regulation of cellular process	1.5014575803078964e-10	337	ABLIM3,ADCK2,AHCTF1,AHNAK,AHNAK2,AHR,AHRR,AKAP5,AKAP9,AMBRA1,ANAPC1,ANGPTL4,ANKFY1,ANKRD27,ANKS1B,ARHGAP29,ARHGEF28,ASCC1,ASH1L,ATP7A,ATR,ATRX,ATXN2,BANP,BCCIP,BCLAF3,BCOR,BICC1,BTN2A2,C10ORF90,C4A,C9ORF72,CACNA1C,CACNA2D1,CAMK2D,CARD18,CBFA2T2,CC2D1A,CCAR2,CD3E,CD86,CDC14A,CDH13,CDK13,CDKN2B-AS1,CENPF,CEP128,CGA,CHD6,CHN2,CLASP1,CLDN19,CLSPN,CNST,CNTNAP2,COL14A1,COL1A2,CPT1A,CREB3L3,CTTNBP2NL,CY…
GO:BP	GO:2001141	regulation of RNA biosynthetic process	1.8068930317321769e-10	138	ABLIM3,AHR,AHRR,AMBRA1,ASCC1,ASH1L,ATRX,BANP,BCLAF3,BCOR,CAMK2D,CBFA2T2,CC2D1A,CCAR2,CD86,CDH13,CDK13,CENPF,CGA,CHD6,CREB3L3,CYP1B1,DDX17,DMTF1,DNMT3A,E2F7,EDNRB,EN1,EPHA5,EYA1,FGFR2,FOXQ1,GATA2,GSC2,GTF2I,H1-5,HAS3,HDGF,HES7,HIVEP3,HMBOX1,HNRNPU,HR,HSPA1A,INSR,INTS13,IRF2BP1,KCTD1,KDM5B,KLF12,LCORL,MAZ,MGA,MTERF2,MYSM1,NAA16,NAMPT,NCOA1,NFIA,NOG,NR2C1,NR3C1,PHC2,PHF20L1,PIAS1,POFUT1,POU5F1,PPARG…
GO:BP	GO:0006351	DNA-templated transcription	1.2026931745308698e-09	139	ABLIM3,AHR,AHRR,AMBRA1,ASCC1,ASH1L,ATRX,BANP,BCLAF3,BCOR,CAMK2D,CBFA2T2,CC2D1A,CCAR2,CD86,CDH13,CDK13,CENPF,CGA,CHD6,CREB3L3,CYP1B1,DDX17,DMTF1,DNMT3A,E2F7,EDNRB,EN1,EPHA5,EYA1,FGFR2,FOXQ1,GATA2,GCOM1,GSC2,GTF2I,H1-5,HAS3,HDGF,HES7,HIVEP3,HMBOX1,HNRNPU,HR,HSPA1A,INSR,INTS13,IRF2BP1,KCTD1,KDM5B,KLF12,LCORL,MAZ,MGA,MTERF2,MYSM1,NAA16,NAMPT,NCOA1,NFIA,NOG,NR2C1,NR3C1,PHC2,PHF20L1,PIAS1,POFUT1,POU5F1…
GO:BP	GO:0051252	regulation of RNA metabolic process	2.199219306427836e-09	142	ABLIM3,AHR,AHRR,AMBRA1,ASCC1,ASH1L,ATRX,BANP,BCLAF3,BCOR,CAMK2D,CBFA2T2,CC2D1A,CCAR2,CD86,CDH13,CDK13,CENPF,CGA,CHD6,CREB3L3,CYP1B1,DDX17,DIS3L2,DMTF1,DNMT3A,E2F7,EDNRB,EN1,EPHA5,EYA1,FGFR2,FOXQ1,GATA2,GSC2,GTF2I,H1-5,HAS3,HDGF,HES7,HIVEP3,HMBOX1,HNRNPU,HR,HSPA1A,INSR,INTS13,IRF2BP1,KCTD1,KDM5B,KLF12,LCORL,MAZ,MGA,MTERF2,MYSM1,NAA16,NAMPT,NCOA1,NFIA,NOG,NR2C1,NR3C1,PHC2,PHF20L1,PIAS1,POFUT1,POU5F…
GO:BP	GO:0050789	regulation of biological process	2.507903477301257e-09	341	ABCB1,ABLIM3,ADCK2,AHCTF1,AHNAK,AHNAK2,AHR,AHRR,AKAP5,AKAP9,AMBRA1,ANAPC1,ANGPTL2,ANGPTL4,ANKFY1,ANKRD27,ANKS1B,ARHGAP29,ARHGEF28,ASCC1,ASH1L,ATP7A,ATR,ATRX,ATXN2,BANP,BCCIP,BCLAF3,BCOR,BICC1,BTN2A2,C10ORF90,C4A,C9ORF72,CACNA1C,CACNA2D1,CAMK2D,CARD18,CBFA2T2,CC2D1A,CCAR2,CD3E,CD86,CDC14A,CDH13,CDK13,CDKN2B-AS1,CENPF,CEP128,CGA,CHD6,CHN2,CLASP1,CLDN19,CLSPN,CNST,CNTNAP2,COL14A1,COL1A2,CPT1A,CREB3L…
GO:MF	GO:0003677	DNA binding	7.176800683314691e-09	112	AHCTF1,AHR,AKAP9,ASH1L,ATR,ATRX,BANP,BCLAF3,BCOR,CC2D1A,CHD6,CLSPN,CREB3L3,DMTF1,DNMT3A,E2F7,EN1,ERCC6L2,FOXQ1,GATA2,GSC2,GTF2I,H1-5,H3C4,HDGF,HES7,HIVEP3,HMBOX1,HNRNPU,HR,HUWE1,JRK,KDM5B,KLF12,LCORL,MAU2,MAZ,MGA,MTERF2,MYSM1,NCOA1,NFIA,NR2C1,NR3C1,PHC2,PIAS1,POU5F1,PPARG,PRDM5,QKI,RBAK,RREB1,RTEL1,RUNX2,SHOX,SMAD2,SMC5,SMG1,SMG7,SOX13,SPDEF,SPEN,TBL1X,TBL1Y,TBX3,TEAD2,TET2,TIAL1,TNP2,TOP1,ZBED6,…
GO:BP	GO:0006357	regulation of transcription by RNA polymerase II	5.114933384928725e-08	107	ABLIM3,AHR,AMBRA1,ASH1L,ATRX,BCLAF3,BCOR,CAMK2D,CBFA2T2,CC2D1A,CDH13,CDK13,CGA,CHD6,CREB3L3,DDX17,DMTF1,DNMT3A,E2F7,EDNRB,EN1,EYA1,FGFR2,FOXQ1,GATA2,GSC2,GTF2I,H1-5,HDGF,HES7,HIVEP3,HMBOX1,HNRNPU,HR,HSPA1A,IRF2BP1,KLF12,LCORL,MAZ,MGA,MYSM1,NAMPT,NCOA1,NFIA,NOG,NR2C1,NR3C1,PHF20L1,PIAS1,POU5F1,PPARG,PRDM5,RBAK,RREB1,RUNX2,SHOX,SMAD2,SOX13,SPDEF,SPEN,SSU72L4,SUPT3H,TBL1X,TBL1Y,TBX3,TEAD2,TET2,TIAL1…
GO:MF	GO:0140110	transcription regulator activity	5.899773323796112e-08	91	AHR,BCLAF3,BCOR,CBFA2T2,CC2D1A,CREB3L3,DDX17,DMTF1,DNMT3A,E2F7,EN1,FOXQ1,GATA2,GCOM1,GSC2,GTF2I,HDGF,HES7,HIVEP3,HNRNPU,HR,HSPA1A,IRF2BP1,KCTD1,KDM5B,KLF12,MAZ,MGA,MYSM1,NCOA1,NFIA,NR2C1,NR3C1,PIAS1,POU5F1,PPARG,PRDM5,QKI,RBAK,RREB1,RUNX2,SF1,SHOX,SMAD2,SOX13,SPDEF,SPEN,SUPT3H,TBL1X,TBL1Y,TBX3,TEAD2,TRIM38,ZBED6,ZBTB21,ZEB2,ZFAT,ZFHX2,ZHX3,ZNF124,ZNF136,ZNF181,ZNF235,ZNF266,ZNF28,ZNF284,ZNF292,ZN…
GO:BP	GO:0060255	regulation of macromolecule metabolic process	8.032908195790795e-08	208	ABLIM3,AHNAK,AHNAK2,AHR,AHRR,AKAP9,AMBRA1,ASCC1,ASH1L,ATR,ATRX,ATXN2,BANP,BCCIP,BCLAF3,BCOR,BTN2A2,C9ORF72,CAMK2D,CARD18,CBFA2T2,CC2D1A,CCAR2,CD3E,CD86,CDH13,CDK13,CDKN2B-AS1,CENPF,CEP128,CGA,CHD6,CLDN19,CLSPN,CREB3L3,CYP1B1,DDX17,DENND1B,DIO2,DIS3L2,DISC1,DMTF1,DNMT3A,E2F7,EDNRB,EIF4G3,EN1,EOLA1,EPHA5,EPS15,EYA1,FANCB,FGFR2,FOXQ1,FTX,G6PD,GATA2,GGA1,GSC2,GTF2I,H1-5,H3C4,HAS3,HDGF,HES7,HIVEP3,HMB…
GO:BP	GO:0065007	biological regulation	9.108291241462136e-08	344	ABCB1,ABLIM3,ADCK2,AHCTF1,AHNAK,AHNAK2,AHR,AHRR,AKAP5,AKAP9,AMBRA1,ANAPC1,ANGPTL2,ANGPTL4,ANKFY1,ANKRD27,ANKS1B,ARHGAP29,ARHGEF28,ASCC1,ASH1L,ATP7A,ATR,ATRX,ATXN2,BANP,BCCIP,BCLAF3,BCOR,BICC1,BTN2A2,C10ORF90,C4A,C9ORF72,CACNA1C,CACNA2D1,CAMK2D,CARD18,CBFA2T2,CC2D1A,CCAR2,CD3E,CD86,CDC14A,CDH13,CDK13,CDKN2B-AS1,CENPF,CEP128,CGA,CHD6,CHN2,CLASP1,CLDN19,CLSPN,CNST,CNTNAP2,COL14A1,COL1A2,CPT1A,CREB3L…
GO:BP	GO:0006366	transcription by RNA polymerase II	2.1538811600488039e-07	109	ABLIM3,AHR,AMBRA1,ASH1L,ATRX,BCLAF3,BCOR,CAMK2D,CBFA2T2,CC2D1A,CDH13,CDK13,CGA,CHD6,CREB3L3,DDX17,DMTF1,DNMT3A,E2F7,EDNRB,EN1,EYA1,FGFR2,FOXQ1,GATA2,GCOM1,GSC2,GTF2I,H1-5,HDGF,HES7,HIVEP3,HMBOX1,HNRNPU,HR,HSPA1A,INTS13,IRF2BP1,KLF12,LCORL,MAZ,MGA,MYSM1,NAMPT,NCOA1,NFIA,NOG,NR2C1,NR3C1,PHF20L1,PIAS1,POU5F1,PPARG,PRDM5,RBAK,RREB1,RUNX2,SHOX,SMAD2,SOX13,SPDEF,SPEN,SSU72L4,SUPT3H,TBL1X,TBL1Y,TBX3,TEA…
GO:CC	GO:0005654	nucleoplasm	3.12679240689388e-07	148	AHCTF1,AHR,AHRR,ANAPC1,ANKRD10,ANKRD12,ANKS1B,ARGLU1,ASCC1,ASCC3,ASH1L,ATR,ATRX,BANP,BCCIP,BCOR,BMS1,CAMK2D,CBFA2T2,CCAR2,CCNA1,CDC14A,CDK13,CENPF,CENPN,CHD6,CLSPN,CNTLN,CREB3L3,DDX17,DENND1B,DMTF1,DNMT3A,E2F7,ERCC6L2,EYA1,FANCB,FBXL17,GATA2,GGA1,GTF2I,H1-5,H3C4,HDGF,HDGFL3,HERC2,HMBOX1,HNRNPM,HNRNPU,HR,HSPA1A,HUWE1,INTS13,IRF2BP1,KALRN,KCTD1,KDM5B,KLF12,MAGI1,MAU2,MDN1,METTL21A,MGA,MKLN1,MTAP,MY…
MIRNA	MIRNA:hsa-mir-548c-3p	hsa-mir-548c-3p	4.181799017837873e-07	144	AGAP9,AHCTF1,AHNAK,AHR,AKAP5,ALPK3,AMACR,ANAPC1,ANKRD10,ASCC1,ATP7A,BIVM,BMS1,CAMK2D,CBFA2T2,CDK13,CENPN,CEP85L,CHN2,CLASP1,CLSPN,CNST,CNTNAP2,CNTNAP3B,COL25A1,CPT1A,CTTNBP2NL,CWF19L1,CYP1B1,DDHD2,DISC1,DNMT3A,DOCK5,E2F7,EIF2S3,EIF4G3,EN1,EPHA5,EPS15,EVI5,FGD4,FIGN,GALNT5,GAPVD1,GATA2,GCOM1,GNPTAB,GPR135,GRIP1,HAUS6,HECTD2,HERC4,HLA-DRA,HM13,HMGCS1,HNRNPU,HYCC2,INSR,KCNMA1,KDM5B,KIAA1671,KLF12,KL…
GO:BP	GO:0019222	regulation of metabolic process	4.838879026054036e-07	218	ABLIM3,ADCK2,AHNAK,AHNAK2,AHR,AHRR,AKAP9,AMBRA1,ANGPTL4,ASCC1,ASH1L,ATP7A,ATR,ATRX,ATXN2,BANP,BCCIP,BCLAF3,BCOR,BTN2A2,C9ORF72,CAMK2D,CARD18,CBFA2T2,CC2D1A,CCAR2,CD3E,CD86,CDH13,CDK13,CDKN2B-AS1,CENPF,CEP128,CGA,CHD6,CLDN19,CLSPN,CPT1A,CREB3L3,CYP1B1,DDX17,DENND1B,DIO2,DIS3L2,DISC1,DMTF1,DNMT3A,E2F7,EDNRB,EIF4G3,EN1,EOLA1,EPHA5,EPS15,EYA1,FANCB,FGFR2,FOXQ1,FTX,G6PD,GATA2,GGA1,GPR146,GSC2,GTF2I,H1…
GO:MF	GO:0043167	ion binding	5.949552812698538e-07	211	ABCB1,ABLIM3,ABO,ACTR3C,ADCK2,AGAP9,ALPK3,ANKFY1,ANKRD27,AOPEP,AOX1,ARHGAP29,ARHGEF28,ASCC3,ASH1L,ATP7A,ATR,ATRX,BMS1,C9ORF72,CACNA1C,CACNA2D1,CALN1,CAMK2D,CBFA2T2,CCAR2,CCDC144A,CDH13,CDK13,CHD6,CHN2,CLCN4,COL1A2,CPXM1,CYP1B1,CYP39A1,DDHD2,DDX17,DENND1A,DENND1B,DENND3,DIS3L2,DNAH14,DNMT3A,DOCK5,EFCAB11,EIF2S3,EPHA5,EPHB4,EPS15,ERCC6L2,EYA1,FAT4,FGD4,FGFR2,FIGN,FRMPD4,GALNT5,GAPVD1,GATA2,GDA,GNPT…
GO:MF	GO:0036094	small molecule binding	6.144014585164167e-07	216	ABCB1,ABLIM3,ABO,ACTR3C,ADCK2,AGAP9,ALPK3,ANKFY1,ANKRD27,AOPEP,AOX1,ARHGAP29,ARHGEF28,ASCC3,ASH1L,ATP7A,ATR,ATRX,BMS1,C9ORF72,CACNA1C,CACNA2D1,CALN1,CAMK2D,CBFA2T2,CCAR2,CCDC144A,CDH13,CDK13,CHD6,CHN2,CLCN4,COL1A2,CPXM1,CYP1B1,CYP39A1,DDHD2,DDX17,DENND1A,DENND1B,DENND3,DIO2,DIS3L2,DNAH14,DNMT3A,DOCK5,EFCAB11,EIF2S3,EPHA5,EPHB4,EPS15,ERCC6L2,EYA1,FAT4,FGD4,FGFR2,FIGN,FRMPD4,G6PD,GALNT5,GAPVD1,GATA…
GO:MF	GO:0000981	DNA-binding transcription factor activity, RNA polymerase II-specific	2.9484467913e-06	67	AHR,CC2D1A,CREB3L3,DMTF1,E2F7,EN1,FOXQ1,GATA2,GSC2,GTF2I,HDGF,HES7,HIVEP3,KLF12,MAZ,MGA,NFIA,NR2C1,NR3C1,POU5F1,PPARG,PRDM5,RBAK,RREB1,RUNX2,SHOX,SMAD2,SOX13,SPDEF,TBX3,TEAD2,ZBED6,ZBTB21,ZEB2,ZFAT,ZFHX2,ZHX3,ZNF124,ZNF136,ZNF181,ZNF266,ZNF28,ZNF284,ZNF292,ZNF300,ZNF311,ZNF420,ZNF426,ZNF451,ZNF518A,ZNF519,ZNF548,ZNF585B,ZNF594,ZNF595,ZNF614,ZNF615,ZNF746,ZNF749,ZNF780B,ZNF791,ZNF805,ZNF814,ZNF841…
GO:MF	GO:0003690	double-stranded DNA binding	3.8598125343e-06	76	AHR,BCOR,CC2D1A,CREB3L3,DMTF1,DNMT3A,E2F7,EN1,FOXQ1,GATA2,GSC2,H1-5,HDGF,HES7,HIVEP3,HMBOX1,HNRNPU,KDM5B,KLF12,MAU2,MAZ,MGA,MTERF2,NCOA1,NFIA,NR2C1,NR3C1,PIAS1,POU5F1,PPARG,PRDM5,RBAK,RREB1,RUNX2,SHOX,SMAD2,SOX13,SPDEF,TBL1X,TBL1Y,TBX3,TEAD2,TOP1,ZBED6,ZEB2,ZFAT,ZFHX2,ZNF124,ZNF136,ZNF181,ZNF266,ZNF28,ZNF284,ZNF300,ZNF311,ZNF420,ZNF426,ZNF518A,ZNF519,ZNF548,ZNF585B,ZNF594,ZNF595,ZNF614,ZNF615,ZNF…
GO:MF	GO:0043565	sequence-specific DNA binding	5.4175603304e-06	76	AHR,BCOR,CC2D1A,CREB3L3,DMTF1,DNMT3A,E2F7,EN1,FOXQ1,GATA2,GSC2,HDGF,HES7,HIVEP3,HMBOX1,HNRNPU,KDM5B,KLF12,MAZ,MGA,NCOA1,NFIA,NR2C1,NR3C1,PIAS1,POU5F1,PPARG,PRDM5,RBAK,RREB1,RUNX2,SHOX,SMAD2,SMG1,SMG7,SOX13,SPDEF,TBL1X,TBL1Y,TBX3,TEAD2,TOP1,ZBED6,ZBTB21,ZEB2,ZFAT,ZFHX2,ZNF124,ZNF136,ZNF181,ZNF266,ZNF28,ZNF284,ZNF300,ZNF311,ZNF420,ZNF426,ZNF451,ZNF518A,ZNF519,ZNF548,ZNF585B,ZNF594,ZNF595,ZNF614,ZNF…
GO:MF	GO:0003700	DNA-binding transcription factor activity	6.4877982884e-06	69	AHR,CC2D1A,CREB3L3,DMTF1,E2F7,EN1,FOXQ1,GATA2,GSC2,GTF2I,HDGF,HES7,HIVEP3,KLF12,MAZ,MGA,NFIA,NR2C1,NR3C1,POU5F1,PPARG,PRDM5,RBAK,RREB1,RUNX2,SHOX,SMAD2,SOX13,SPDEF,TBX3,TEAD2,ZBED6,ZBTB21,ZEB2,ZFAT,ZFHX2,ZHX3,ZNF124,ZNF136,ZNF181,ZNF235,ZNF266,ZNF28,ZNF284,ZNF292,ZNF300,ZNF311,ZNF420,ZNF426,ZNF451,ZNF518A,ZNF519,ZNF532,ZNF548,ZNF585B,ZNF594,ZNF595,ZNF614,ZNF615,ZNF746,ZNF749,ZNF780B,ZNF791,ZNF805…
GO:CC	GO:0005829	cytosol	7.2687658521e-06	175	AHCTF1,AHNAK,AHNAK2,AHR,AHRR,AKAP5,AKAP9,AMACR,AMBRA1,ANAPC1,ANKFY1,ANKRD12,ANKRD27,ANKS1B,AOX1,ARGLU1,ARHGAP29,ARHGEF28,ARMCX5-GPRASP2,ASCC3,ATP7A,ATXN2,BCCIP,BLID,C10ORF90,C9ORF72,CAMK2D,CARNMT1,CC2D1A,CCNA1,CDAN1,CDC14A,CDK13,CENPF,CENPN,CHN2,CLASP1,CNTLN,CREB3L3,DDHD2,DDX17,DENND1A,DENND1B,DENND3,DIAPH2,DISC1,DMTF1,DOCK5,EIF2S3,EIF4G3,EPHB4,EPS15,ERCC6L2,EVI5,EXOC6,FANCB,FBXL17,FBXW10,FGD4,FR…
GO:MF	GO:1990837	sequence-specific double-stranded DNA binding	7.8454362212e-06	72	AHR,BCOR,CC2D1A,CREB3L3,DMTF1,DNMT3A,E2F7,EN1,FOXQ1,GATA2,GSC2,HDGF,HES7,HIVEP3,HMBOX1,HNRNPU,KDM5B,KLF12,MAZ,MGA,NCOA1,NFIA,NR2C1,NR3C1,PIAS1,POU5F1,PPARG,PRDM5,RBAK,RREB1,RUNX2,SHOX,SMAD2,SOX13,SPDEF,TBL1X,TBL1Y,TBX3,TEAD2,TOP1,ZBED6,ZEB2,ZFAT,ZFHX2,ZNF124,ZNF136,ZNF181,ZNF266,ZNF28,ZNF284,ZNF300,ZNF311,ZNF420,ZNF426,ZNF518A,ZNF519,ZNF548,ZNF585B,ZNF594,ZNF595,ZNF614,ZNF615,ZNF746,ZNF749,ZNF780…
MIRNA	MIRNA:hsa-mir-4282	hsa-mir-4282	8.0627519873e-06	107	AHCTF1,AHRR,ARHGAP29,ASCC3,ASH1L,ATP7A,ATRX,BCOR,CDH13,CDK13,CENPN,CLCN4,CLSPN,CNST,CNTNAP3B,CPT1A,CTTNBP2NL,CYP1B1,DENND1B,DIO2,E2F7,EDNRB,EIF2S3,EPHA5,EPS15,ERP44,EVI5,FGD4,GCOM1,GDAP1,HERC2,HERC4,HMGCS1,HNRNPU,HSPA1A,HYCC2,KALRN,KDM5B,KLF12,LCORL,MCF2L,MDN1,MEGF6,METTL15,MKLN1,MPDZ,MREG,MTAP,MYSM1,N4BP2,NAMPT,NBPF15,NCKAP5,NFIA,NNT,NR2C1,NR3C1,PANK3,PAQR5,PDS5A,PHACTR2,PHF20L1,PPM1E,PTEN,PTPRK…
GO:BP	GO:0009889	regulation of biosynthetic process	8.2943097502e-06	184	ABLIM3,ADCK2,AHNAK,AHNAK2,AHR,AHRR,AMBRA1,ASCC1,ASH1L,ATP7A,ATR,ATRX,ATXN2,BANP,BCLAF3,BCOR,BTN2A2,CAMK2D,CARD18,CBFA2T2,CC2D1A,CCAR2,CD3E,CD86,CDH13,CDK13,CDKN2B-AS1,CENPF,CEP128,CGA,CHD6,CLDN19,CREB3L3,CYP1B1,DDX17,DENND1B,DIO2,DIS3L2,DMTF1,DNMT3A,E2F7,EDNRB,EIF4G3,EN1,EOLA1,EPHA5,EYA1,FGFR2,FOXQ1,FTX,GATA2,GPR146,GSC2,GTF2I,H1-5,H3C4,HAS3,HDGF,HES7,HIVEP3,HMBOX1,HNRNPU,HOTAIR,HR,HSPA1A,HUWE1,I…
GO:BP	GO:0010468	regulation of gene expression	1.01883929279e-05	177	ABLIM3,AHNAK,AHNAK2,AHR,AHRR,AMBRA1,ASCC1,ASH1L,ATRX,ATXN2,BANP,BCLAF3,BCOR,BTN2A2,CAMK2D,CARD18,CBFA2T2,CC2D1A,CCAR2,CD3E,CD86,CDH13,CDK13,CDKN2B-AS1,CENPF,CEP128,CGA,CHD6,CLDN19,CREB3L3,CYP1B1,DDX17,DENND1B,DIO2,DIS3L2,DMTF1,DNMT3A,E2F7,EDNRB,EIF4G3,EN1,EOLA1,EPHA5,EYA1,FGFR2,FOXQ1,FTX,GATA2,GSC2,GTF2I,H1-5,H3C4,HAS3,HDGF,HES7,HIVEP3,HMBOX1,HNRNPU,HOTAIR,HR,HSPA1A,HUWE1,INSR,INTS13,IRF2BP1,JPX,…
HPA	HPA:0190221	Esophagus	1.11527586481e-05	224	ABLIM3,AHNAK2,AHR,AKAP9,ALG3,ANAPC1,ANKRD12,ANKRD27,AOPEP,ARGLU1,ARHGEF28,ARMCX5-GPRASP2,ASCC1,ASCC3,ASH1L,ATP7A,ATRX,ATXN2,BANP,BCLAF3,CACNA1C,CAMK2D,CARD18,CBFA2T2,CC2D1A,CCAR2,CD86,CDAN1,CDC14A,CDH13,CENPF,CHN2,CNST,COL1A2,CPT1A,CTTNBP2NL,CYP1B1,CYSLTR1,DCBLD1,DDHD2,DDX17,DIAPH2,DIS3L2,DLGAP4,DMTF1,DNMT3A,EBPL,EIF2S3,EIF4G3,EOLA1,EPS15,ERCC6L2,ERV3-1,EVI5,EXOC6,FAM135A,FAT4,FGD4,FIGN,FRAT1,FRM…
HPA	HPA:0190000	Esophagus	1.11527586481e-05	224	ABLIM3,AHNAK2,AHR,AKAP9,ALG3,ANAPC1,ANKRD12,ANKRD27,AOPEP,ARGLU1,ARHGEF28,ARMCX5-GPRASP2,ASCC1,ASCC3,ASH1L,ATP7A,ATRX,ATXN2,BANP,BCLAF3,CACNA1C,CAMK2D,CARD18,CBFA2T2,CC2D1A,CCAR2,CD86,CDAN1,CDC14A,CDH13,CENPF,CHN2,CNST,COL1A2,CPT1A,CTTNBP2NL,CYP1B1,CYSLTR1,DCBLD1,DDHD2,DDX17,DIAPH2,DIS3L2,DLGAP4,DMTF1,DNMT3A,EBPL,EIF2S3,EIF4G3,EOLA1,EPS15,ERCC6L2,ERV3-1,EVI5,EXOC6,FAM135A,FAT4,FGD4,FIGN,FRAT1,FRM…
HPA	HPA:0380512	Placenta	1.42594253443e-05	141	ABLIM3,AHNAK2,AKAP9,ALG3,ANKRD27,ARGLU1,ARHGEF28,ARMCX5-GPRASP2,ASCC1,ASCC3,ASH1L,ATRX,ATXN2,BCLAF3,BIVM,CBFA2T2,CCAR2,CHN2,CNST,CTTNBP2NL,DCBLD1,DDHD2,DDX17,DIAPH2,DNMT3A,EIF4G3,EPS15,ERCC6L2,ERP44,ERV3-1,EVI5,EXOC6,FAM135A,FAT4,FCMR,FGD4,FIGN,FRAT1,G6PD,GASK1A,GATA2,GATD3,GGA1,GTF2I,H1-5,H3C4,HAUS6,HDGF,HERC2,HIVEP3,HMGCS1,HNRNPM,HNRNPU,HSPA1A,HUWE1,IRF2BP1,KCNQ1,KCTD3,KIAA1671,KLF12,KLHL5,MAP4…
GO:BP	GO:0010556	regulation of macromolecule biosynthetic process	1.47862257329e-05	179	ABLIM3,AHNAK,AHNAK2,AHR,AHRR,AMBRA1,ASCC1,ASH1L,ATR,ATRX,ATXN2,BANP,BCLAF3,BCOR,BTN2A2,CAMK2D,CARD18,CBFA2T2,CC2D1A,CCAR2,CD3E,CD86,CDH13,CDK13,CDKN2B-AS1,CENPF,CEP128,CGA,CHD6,CLDN19,CREB3L3,CYP1B1,DDX17,DENND1B,DIO2,DIS3L2,DMTF1,DNMT3A,E2F7,EDNRB,EIF4G3,EN1,EOLA1,EPHA5,EYA1,FGFR2,FOXQ1,FTX,GATA2,GSC2,GTF2I,H1-5,H3C4,HAS3,HDGF,HES7,HIVEP3,HMBOX1,HNRNPU,HOTAIR,HR,HSPA1A,HUWE1,INSR,INTS13,IRF2BP1,…
MIRNA	MIRNA:hsa-mir-579	hsa-mir-579	1.72189443665e-05	95	AHCTF1,ALPK3,ANGPTL2,ANKFY1,ANKRD10,ANKRD27,ANKRD33B,ARHGAP29,ARMCX5-GPRASP2,CBFA2T2,CDK13,CENPF,CENPN,CHD6,CLASP1,CLSPN,COL14A1,COL1A2,CPT1A,CTTNBP2NL,DDX17,DENND1B,DIO2,E2F7,EDNRB,EIF2S3,EIF4G3,ERP44,EVI5,EXOC6,FGD4,FRMPD4,HAUS6,HERC2,HERC4,HMGCS1,HUWE1,HYCC2,JRK,KLF12,KLHL5,KSR2,MACF1,METTL21A,MINPP1,MKLN1,MYO1B,MYSM1,NAA40,NAMPT,NCKAP5,NFIA,NNT,NRP1,NRP2,PANK3,PDK4,PDS5A,PGAP1,PHC2,PTEN,PTPRK…
MIRNA	MIRNA:hsa-mir-607	hsa-mir-607	3.57131054381e-05	104	AHCTF1,AKAP5,AMACR,ANKRD12,ANKRD33B,ARHGAP29,ASH1L,BCOR,C9ORF72,CAMK2D,CNST,COL1A2,CTTNBP2NL,CYP1B1,DIO2,EIF2S3,EIF4G3,EN1,EPS15,EVI5,EXOC6,FAM135A,FAT4,FBXL17,FGD4,GDA,GDAP1,GGA1,GNPTAB,GRIP1,GTF2I,HECTD2,HMGCS1,HNRNPM,HYCC2,INSR,JRK,KCTD3,KDM5B,KIAA1671,KLF12,KSR2,LCORL,LRRC2,MAGI1,MARVELD3,MEGF6,MGA,MID1,MINPP1,MYO1B,MYSM1,NAMPT,NBPF15,NF1,NFIA,NNT,NRP2,PANK3,PGAP1,PHACTR2,POFUT1,PPM1E,PTEN,QK…
MIRNA	MIRNA:hsa-mir-142-5p	hsa-mir-142-5p	3.90931325219e-05	73	AHCTF1,AHR,ANKRD10,ANKRD27,ANKRD33B,ASH1L,ATRX,BCOR,BICC1,CNST,CTTNBP2NL,CYP1B1,DDHD2,DDX17,DENND1B,DIO2,E2F7,EPHA5,EPS15,FGD4,FIGN,GDAP1,HECTD2,HMGCS1,HYCC2,KIAA1671,KLF12,MACF1,MID1,MKLN1,MTAP,NCKAP5,NEK1,NFIA,NNT,NR2C1,NR3C1,NRP1,PDS5A,PTEN,PTPRK,QKI,RAB27B,RALBP1,RBAK,RNASEH1,RPS6KB1,SFXN1,SGCD,SMAD2,SMG1,STK38,TBX3,TEAD2,TET2,TGFBR2,TMEM87A,TRIM66,TRIOBP,UNKL,UTRN,VCL,VGLL4,ZC3H11A,ZNF124,ZN…
GO:MF	GO:0000976	transcription cis-regulatory region binding	3.9430911872e-05	68	AHR,BCOR,CC2D1A,CREB3L3,DMTF1,DNMT3A,E2F7,EN1,FOXQ1,GATA2,GSC2,HDGF,HES7,HIVEP3,HNRNPU,KLF12,MAZ,MGA,NCOA1,NFIA,NR2C1,NR3C1,PIAS1,POU5F1,PPARG,PRDM5,RBAK,RREB1,RUNX2,SMAD2,SOX13,TBL1X,TBL1Y,TBX3,TEAD2,TOP1,ZBED6,ZEB2,ZFAT,ZFHX2,ZNF124,ZNF136,ZNF181,ZNF266,ZNF28,ZNF284,ZNF300,ZNF311,ZNF420,ZNF426,ZNF518A,ZNF519,ZNF548,ZNF585B,ZNF594,ZNF595,ZNF614,ZNF615,ZNF746,ZNF749,ZNF780B,ZNF791,ZNF805,ZNF814,Z…
GO:MF	GO:0001067	transcription regulatory region nucleic acid binding	4.045408355e-05	68	AHR,BCOR,CC2D1A,CREB3L3,DMTF1,DNMT3A,E2F7,EN1,FOXQ1,GATA2,GSC2,HDGF,HES7,HIVEP3,HNRNPU,KLF12,MAZ,MGA,NCOA1,NFIA,NR2C1,NR3C1,PIAS1,POU5F1,PPARG,PRDM5,RBAK,RREB1,RUNX2,SMAD2,SOX13,TBL1X,TBL1Y,TBX3,TEAD2,TOP1,ZBED6,ZEB2,ZFAT,ZFHX2,ZNF124,ZNF136,ZNF181,ZNF266,ZNF28,ZNF284,ZNF300,ZNF311,ZNF420,ZNF426,ZNF518A,ZNF519,ZNF548,ZNF585B,ZNF594,ZNF595,ZNF614,ZNF615,ZNF746,ZNF749,ZNF780B,ZNF791,ZNF805,ZNF814,Z…
HPA	HPA:0380000	Placenta	4.22033653776e-05	242	ABLIM3,ADCK2,AHNAK2,AHR,AKAP9,ALG3,AMBRA1,ANAPC1,ANKFY1,ANKRD12,ANKRD27,AOPEP,ARGLU1,ARHGAP29,ARHGEF28,ARMCX5-GPRASP2,ASCC1,ASCC3,ASH1L,ATP7A,ATRX,ATXN2,BANP,BCLAF3,BIVM,C10ORF90,C4A,CACNA1C,CAMK2D,CBFA2T2,CC2D1A,CCAR2,CD86,CDAN1,CDC14A,CENPF,CGA,CHN2,CNST,COL1A2,CPT1A,CTTNBP2NL,CYP1B1,DCBLD1,DDHD2,DDX17,DIAPH2,DIS3L2,DLGAP4,DMTF1,DNMT3A,DOCK5,EDNRB,EIF2S3,EIF4G3,EOLA1,EPS15,ERCC6L2,ERP44,ERV3-1,…
MIRNA	MIRNA:hsa-mir-1305	hsa-mir-1305	7.45011671088e-05	88	AHCTF1,AHR,ANKRD33B,ASH1L,ATRX,BCOR,CDC14A,CENPF,CNTNAP2,COL1A2,CTTNBP2NL,CYP1B1,DDX17,DIO2,EIF4G3,EPHB4,EPS15,EVI5,EXOC6,FAT4,FGD4,GCOM1,GDA,GNPTAB,GTF2I,HECTD2,HMGCS1,HNRNPU,HSPA1A,HYCC2,KCTD3,KDM5B,KIAA1671,KLF12,KLHL5,LCORL,LEPROTL1,LRRC2,MAU2,MKLN1,MREG,MTAP,NAMPT,NF1,NNT,NR3C1,NRP2,PDS5A,PGAP1,POFUT1,PPIA,PPM1E,PTEN,QKI,RAB27B,RAB30,RANBP2,RASAL2,REEP3,RUNX2,SFXN1,SGCD,SMAD2,SMC5,SMG7,SPAG1…
GO:MF	GO:0000977	RNA polymerase II transcription regulatory region sequence-specific DNA binding	7.69543941983e-05	64	AHR,BCOR,CC2D1A,CREB3L3,DMTF1,DNMT3A,E2F7,EN1,FOXQ1,GATA2,GSC2,HDGF,HES7,HIVEP3,HNRNPU,KLF12,MAZ,MGA,NCOA1,NFIA,NR2C1,NR3C1,POU5F1,PPARG,PRDM5,RBAK,RREB1,RUNX2,SMAD2,SOX13,TBX3,TEAD2,TOP1,ZEB2,ZFAT,ZFHX2,ZNF124,ZNF136,ZNF181,ZNF266,ZNF28,ZNF284,ZNF300,ZNF311,ZNF420,ZNF426,ZNF518A,ZNF519,ZNF548,ZNF585B,ZNF594,ZNF595,ZNF614,ZNF615,ZNF746,ZNF749,ZNF780B,ZNF791,ZNF805,ZNF814,ZNF841,ZSCAN12,ZSCAN20,ZS…
MIRNA	MIRNA:hsa-mir-3156-5p	hsa-mir-3156-5p	9.403311224e-05	41	ARHGAP29,ASCC3,CD86,CDK13,CTTNBP2NL,EIF2S3,GAPVD1,GDA,GDAP1,GNPTAB,HAUS6,HMGCS1,HYCC2,KCTD3,KIAA1671,KLF12,KSR2,MYO1B,MYPN,NAA40,NR2C1,NRP1,PHACTR2,PHF20L1,POFUT1,PPIA,PPM1E,PRPS2,RAB27B,RABGAP1L,RBAK,REEP3,SMAD2,TBL1X,TLK2,TPR,ZHX3,ZMYM2,ZNF28,ZNF292,ZNF780B
MIRNA	MIRNA:hsa-mir-429	hsa-mir-429	0.0001109797723138	74	AHNAK,AKAP5,AMBRA1,ANKRD27,ANKRD33B,ARGLU1,ARMCX5-GPRASP2,ASCC3,ASH1L,CCDC144A,CDK13,CHD6,CHN2,CLSPN,CNST,CPT1A,CTTNBP2NL,CYP1B1,DNMT3A,EPHA5,ERP44,ERV3-1,EVI5,FBXL17,GATA2,HERC2,HERC4,HMBOX1,HNRNPU,HYCC2,KIAA0319,KLF12,LCORL,MGA,MKLN1,MPDZ,MREG,MTAP,N4BP2,NAMPT,NCOA1,NF1,NFIA,NR3C1,PAQR5,PGAP1,PHACTR2,PPM1E,PTEN,QKI,RALGPS1,REEP3,RPS6KB1,SCN8A,SEC24A,SLMAP,SMAD2,SPTLC3,STAC,STC2,TCP1,TET2,TRAPPC…
HPA	HPA:0380511	Placenta	0.0001172396367674	173	ABLIM3,AHNAK2,AHR,AKAP9,ALG3,ANAPC1,ANKFY1,ANKRD27,ARGLU1,ARHGEF28,ARMCX5-GPRASP2,ASCC1,ASCC3,ASH1L,ATRX,ATXN2,BCLAF3,BIVM,C10ORF90,CACNA1C,CBFA2T2,CCAR2,CD86,CHN2,CNST,CPT1A,CTTNBP2NL,CYP1B1,DCBLD1,DDHD2,DDX17,DIAPH2,DNMT3A,EIF4G3,EOLA1,EPS15,ERCC6L2,ERP44,ERV3-1,EVI5,EXOC6,FAM135A,FAT4,FCMR,FGD4,FIGN,FRAT1,FRMD3,G6PD,GASK1A,GATA2,GATD3,GDAP1,GGA1,GTF2I,H1-5,H3C4,HAUS6,HDGF,HERC2,HIVEP3,HMBOX1,H…
MIRNA	MIRNA:hsa-mir-3941	hsa-mir-3941	0.000120491889626	86	ABLIM3,AHCTF1,AHNAK,AKAP5,ANKFY1,ANKRD12,ASCC1,ASCC3,ASH1L,BMS1,C9ORF72,CCDC169,CDC14A,CHN2,CNST,CTTNBP2NL,DENND1B,DIAPH2,DLGAP4,EVI5,FAT4,FBXL17,GCOM1,GREB1L,GTF2I,HAUS6,HERC2,HYCC2,INSR,ITGBL1,KIAA1671,KRT15,KSR2,LCORL,MCF2L,MYO1B,MYPN,NAMPT,NCOA1,NF1,NOG,NR3C1,PANK3,PDK4,PDS5A,PHC2,PHKA1,PHLPP2,PIAS1,PRPS2,PTEN,RALBP1,RBM33,REEP3,RUNX2,SEC24A,SFXN1,SLC17A5,SMAD2,SMC5,SMG1,SMG7,SPEN,SPOPL,SRGAP…
MIRNA	MIRNA:hsa-mir-3671	hsa-mir-3671	0.0001576966617958	81	AGAP9,AHR,AKAP5,AMACR,ARHGAP29,ASCC3,ATP7A,BIVM,CNST,CNTNAP3B,COL1A2,CYP1B1,DENND1B,DIO2,EIF2S3,EPS15,EVI5,EXOC6,FAT4,GDA,GDAP1,GGA1,GNPTAB,GTF2I,HECTD2,HNRNPM,HYCC2,KDM5B,LCORL,LRRC2,MACF1,MAGI1,MCF2L,MEGF6,MGA,MID1,MINPP1,NAMPT,NBPF15,NFIA,NNT,NRP2,PANK3,PHACTR2,PHF20L1,PTEN,QKI,RALBP1,RANBP2,RBM3,REEP3,RPS6KB1,SCAPER,SFXN1,SLMAP,SPAG16,SPOPL,STC2,STK17B,TBX3,TET2,TGFBR2,TIAL1,TLK2,TRAPPC8,TTC3…
TF	TF:M00695_1	Factor: ETF	0.0001596402483237	238	ABO,ACTR3C,AHCTF1,AHR,AHRR,AKAP5,AKAP9,ALPK3,AMBRA1,ANAPC1,ANKRD10,ANKRD12,ANKRD27,ANKRD33B,ANKS1B,ARGLU1,ARHGAP29,ASH1L,ATP7A,ATRX,ATXN2,BCLAF3,BCOR,BICC1,BIVM,C9ORF72,CACNA1C,CACNA2D1,CAMK2D,CARNMT1,CDAN1,CDC14A,CDK13,CENPF,CENPN,CEP85L,CHD6,CHN2,CNTNAP2,CYP1B1,DCBLD1,DDHD2,DDX17,DENND1A,DENND1B,DENND3,DIAPH2,DIS3L2,DISC1,DLGAP4,DMTF1,DNAH14,DNMT3A,DOCK5,E2F7,EBPL,EIF4G3,EN1,EPHA5,EPHB4,EPS15,E…
MIRNA	MIRNA:hsa-mir-200b	hsa-mir-200b	0.0001738830273709	72	AHNAK,AKAP5,AMBRA1,ANKRD27,ANKRD33B,ARGLU1,ARMCX5-GPRASP2,ASCC3,ASH1L,CCDC144A,CDK13,CHD6,CHN2,CLSPN,CNST,CPT1A,CTTNBP2NL,CYP1B1,DNMT3A,EPHA5,ERP44,ERV3-1,EVI5,FBXL17,GATA2,HERC2,HERC4,HMBOX1,HNRNPU,HYCC2,KIAA0319,KLF12,LCORL,MGA,MKLN1,MPDZ,MREG,MTAP,NAMPT,NCOA1,NF1,NFIA,NR3C1,PAQR5,PGAP1,PHACTR2,PPM1E,PTEN,QKI,RALGPS1,REEP3,RPS6KB1,SCN8A,SEC24A,SLMAP,SMAD2,SPTLC3,STAC,STC2,TCP1,TET2,TRAPPC8,TTC3…
MIRNA	MIRNA:hsa-mir-200c	hsa-mir-200c	0.0001738830273709	72	AHNAK,AKAP5,AMBRA1,ANKRD27,ANKRD33B,ARGLU1,ARMCX5-GPRASP2,ASCC3,ASH1L,CCDC144A,CDK13,CHD6,CHN2,CLSPN,CNST,CPT1A,CTTNBP2NL,CYP1B1,DNMT3A,EPHA5,ERP44,ERV3-1,EVI5,FBXL17,GATA2,HERC2,HERC4,HMBOX1,HNRNPU,HYCC2,KIAA0319,KLF12,LCORL,MGA,MKLN1,MPDZ,MREG,MTAP,NAMPT,NCOA1,NF1,NFIA,NR3C1,PAQR5,PGAP1,PHACTR2,PPM1E,PTEN,QKI,RALGPS1,REEP3,RPS6KB1,SCN8A,SEC24A,SLMAP,SMAD2,SPTLC3,STAC,STC2,TCP1,TET2,TRAPPC8,TTC3…
GO:MF	GO:0000978	RNA polymerase II cis-regulatory region sequence-specific DNA binding	0.0002276149479446	56	AHR,CC2D1A,CREB3L3,DMTF1,DNMT3A,E2F7,EN1,FOXQ1,GATA2,GSC2,HDGF,HES7,HIVEP3,HNRNPU,KLF12,MAZ,MGA,NFIA,NR2C1,NR3C1,POU5F1,PPARG,PRDM5,RBAK,RREB1,RUNX2,SMAD2,SOX13,TBX3,TEAD2,TOP1,ZEB2,ZFAT,ZFHX2,ZNF136,ZNF181,ZNF28,ZNF284,ZNF300,ZNF311,ZNF420,ZNF426,ZNF519,ZNF548,ZNF585B,ZNF594,ZNF595,ZNF615,ZNF746,ZNF780B,ZNF805,ZNF814,ZNF841,ZSCAN12,ZSCAN20,ZSCAN5B
HP	HP:0000218	High palate	0.0002713726132076	52	ALG3,ASH1L,ATP7A,ATR,ATRX,BCOR,CACNA2D1,CHD6,CNTNAP2,COL1A2,DDHD2,DIS3L2,EYA1,FANCB,FAT4,FGFR2,FRMPD4,GRIP1,HNRNPU,HUWE1,HYMAI,INSR,MID1,MINPP1,MYBPC1,MYH3,MYPN,NEK1,NF1,OFD1,PIEZO2,PTEN,RNASEH1,RPS7,RUNX2,RYR3,SCAPER,SDCCAG8,SLC17A5,SMAD2,SMC5,SPEN,STAG1,STIL,TGFBR2,TLK2,TRIP12,TSPEAR,UBAP2L,VPS13B,ZMYM2,ZNF292
MIRNA	MIRNA:hsa-mir-3148	hsa-mir-3148	0.0002987221072444	100	AHCTF1,ARHGAP29,ASH1L,CALN1,CAMK2D,CDK13,CENPN,CFAP65,CHN2,CLASP1,CLCN4,CNTNAP2,CNTNAP3B,COL1A2,CYP1B1,DDX17,EPHB4,FAT4,FBXL17,GALNT5,GCOM1,GPR146,GTF2I,HDGF,HLA-DRA,HNRNPU,HSPA1A,HYCC2,JRK,KDM5B,KIAA0319,KLF12,KLHL5,KSR2,LEPROTL1,LRRC2,MAZ,MCF2L,METTL21A,MKLN1,MYSM1,N4BP2,NADK,NCOA1,NF1,NFIA,NRP1,NRP2,PDS5A,PHKA1,PHLPP2,POFUT1,PPIA,PPM1E,PTEN,PTPRK,RAB27B,RAB30,RALBP1,RBAK,RBM33,REEP3,RGP1,RPS6K…
GO:CC	GO:0005737	cytoplasm	0.0003087676043052	325	ABCB1,ABLIM3,ADCK2,AHCTF1,AHNAK,AHNAK2,AHR,AHRR,AKAP5,AKAP9,ALG3,AMACR,AMBRA1,ANAPC1,ANKFY1,ANKRD12,ANKRD27,ANKRD34A,ANKS1B,AOPEP,AOX1,ARGLU1,ARHGAP29,ARHGEF28,ARMCX5-GPRASP2,ASCC3,ASH1L,ATP7A,ATR,ATXN2,BCCIP,BCLAF3,BICC1,BIVM,BLID,C10ORF90,C4A,C9ORF72,CACNA1C,CACNA2D1,CALN1,CAMK2D,CARNMT1,CC2D1A,CCAR2,CCNA1,CD3E,CDAN1,CDC14A,CDH13,CDK13,CENPF,CENPN,CEP128,CEP85L,CFAP144,CFAP65,CGA,CHN2,CLASP1,CL…
MIRNA	MIRNA:hsa-mir-4699-3p	hsa-mir-4699-3p	0.0003123591150999	76	AGAP9,AHCTF1,ATXN2,BCOR,CAMK2D,CCDC144A,CDC14A,CDH13,CENPF,CENPN,DDX17,DIAPH2,EIF4G3,EPS15,ERV3-1,FRMPD4,GAPVD1,GCOM1,GNPTAB,GRIP1,HECTD2,HMBOX1,HSPA1A,HYCC2,INSR,KALRN,KDM5B,KIAA1671,KLF12,KLHL5,MAU2,MGA,MPDZ,MTAP,MYSM1,N4BP2,NCOA1,NF1,NFIA,NR3C1,PANK3,PDS5A,PHACTR2,PHC2,PHF20L1,PPM1E,PRPS2,PTEN,PTPRK,RASAL2,RBAK,RBM33,RPS6KB1,SEC24A,SFXN1,SLC17A5,SMG1,SNX9,SPTLC3,STC2,STK36,STK38,TBX3,TET2,TIAL…
MIRNA	MIRNA:hsa-mir-4719	hsa-mir-4719	0.0003439918842982	86	AKAP5,AKAP9,ASCC1,ASCC3,BMS1,CAMK2D,CDK13,CLSPN,CTTNBP2NL,CYP1B1,DENND1B,DOCK5,EVI5,EXOC6,EYA1,FBXL17,FGD4,FGFR2,FIGN,GAPVD1,GNPTAB,GREB1L,HERC4,HNRNPU,HUWE1,HYCC2,JRK,KCTD3,KDM5B,KIAA1549L,KSR2,LCORL,LEPROTL1,LRRC2,MACF1,MKLN1,MPDZ,MSMO1,MYO1B,MYSM1,N4BP2,NCKAP5,NCOA1,NFIA,NR3C1,PANK3,PDS5A,PGAP1,PHACTR2,PHF20L1,PHKA1,PPM1E,PTEN,QKI,RAB27B,RASAL2,REEP3,RPS6KB1,RREB1,RUNX2,SEC24A,SMAD2,SMG1,SPOPL…
MIRNA	MIRNA:hsa-mir-433	hsa-mir-433	0.0003857538335823	51	AHNAK,AHR,ANKFY1,ASCC3,ATXN2,BMS1,C4A,CEP128,CLASP1,CNST,CYP1B1,DISC1,DOCK5,EYA1,FGFR2,HNRNPU,HYCC2,INSR,KCNMA1,KIAA1671,LEPROTL1,MAGI1,MREG,NAA40,NFIA,NR3C1,PHACTR2,PHF20L1,PHLPP2,REEP3,SEC24A,SFXN1,SLC17A5,SMAD2,SMG1,SPOPL,SPTLC3,SRGAP2,STK38,TET2,TOP1,TRIP12,UBAP2L,UNKL,USP45,WWC3,ZMYM2,ZNF594,ZNF615,ZNF780B,ZNF805
GO:MF	GO:0000987	cis-regulatory region sequence-specific DNA binding	0.0004194787505298	56	AHR,CC2D1A,CREB3L3,DMTF1,DNMT3A,E2F7,EN1,FOXQ1,GATA2,GSC2,HDGF,HES7,HIVEP3,HNRNPU,KLF12,MAZ,MGA,NFIA,NR2C1,NR3C1,POU5F1,PPARG,PRDM5,RBAK,RREB1,RUNX2,SMAD2,SOX13,TBX3,TEAD2,TOP1,ZEB2,ZFAT,ZFHX2,ZNF136,ZNF181,ZNF28,ZNF284,ZNF300,ZNF311,ZNF420,ZNF426,ZNF519,ZNF548,ZNF585B,ZNF594,ZNF595,ZNF615,ZNF746,ZNF780B,ZNF805,ZNF814,ZNF841,ZSCAN12,ZSCAN20,ZSCAN5B
MIRNA	MIRNA:hsa-mir-548t	hsa-mir-548t	0.0004757342757502	78	AHNAK,AKAP9,ANKFY1,ANKRD10,ANKRD12,ANKRD34A,ATRX,CAMK2D,CDK13,CHD6,CNST,CNTLN,CNTNAP3B,CYP1B1,DMTF1,E2F7,EIF4G3,EPHA5,EVI5,FAT4,FGD4,GCOM1,GDA,GNPTAB,GTF2I,HDGF,HMGCS1,INSR,KCNMA1,KDM5B,LCORL,LEPROTL1,MAU2,MCF2L,METTL15,MKLN1,MYSM1,N4BP2,NAMPT,NCKAP5,NF1,NFIA,NNT,NR3C1,NRP2,PDS5A,PGAP1,PHF20L1,PHLPP2,POFUT1,PPM1E,PRPS2,PTEN,RAB27B,RABGAP1L,RALGPS1,REEP3,RUNX2,SMC5,SMG1,SNX9,SPOPL,SPRY1,STAC,STAG1…
GO:CC	GO:0005622	intracellular anatomical structure	0.0005554698918026	430	ABCB1,ABLIM3,ADCK2,AHCTF1,AHNAK,AHNAK2,AHR,AHRR,AKAP5,AKAP9,ALG3,ALPK3,AMACR,AMBRA1,ANAPC1,ANKFY1,ANKRD10,ANKRD12,ANKRD27,ANKRD34A,ANKS1B,AOPEP,AOX1,ARGLU1,ARHGAP29,ARHGEF28,ARMCX5-GPRASP2,ASCC1,ASCC3,ASH1L,ATP7A,ATR,ATRX,ATXN2,BANP,BCCIP,BCLAF3,BCOR,BICC1,BIVM,BLID,BMS1,C10ORF90,C16ORF78,C4A,C9ORF72,CACNA1C,CACNA2D1,CALN1,CAMK2D,CARNMT1,CBFA2T2,CC2D1A,CCAR2,CCNA1,CD3E,CD86,CDAN1,CDC14A,CDH13,CDK…
HPA	HPA:0620221	Vagina	0.0005735289861954	201	ABLIM3,AHNAK2,AHR,AKAP9,ALG3,ANAPC1,ANKRD12,ANKRD27,ARGLU1,ARMCX5-GPRASP2,ASCC1,ASCC3,ASH1L,ATP7A,ATRX,BANP,BCLAF3,CACNA1C,CALN1,CAMK2D,CBFA2T2,CC2D1A,CCAR2,CD86,CDAN1,CDC14A,CDH13,CENPF,CHN2,CNST,COL1A2,CPT1A,CYP1B1,CYSLTR1,DDHD2,DIAPH2,DIS3L2,DLGAP4,DMTF1,DNMT3A,EBPL,EIF2S3,EOLA1,EPS15,ERP44,ERV3-1,EVI5,EXOC6,FAM135A,FAT4,FCMR,FGD4,FIGN,FXYD3,G6PD,GALNT5,GASK1A,GATA2,GATD3,GGA1,GNPTAB,GTF2I,H1-…
HPA	HPA:0620000	Vagina	0.0005735289861954	201	ABLIM3,AHNAK2,AHR,AKAP9,ALG3,ANAPC1,ANKRD12,ANKRD27,ARGLU1,ARMCX5-GPRASP2,ASCC1,ASCC3,ASH1L,ATP7A,ATRX,BANP,BCLAF3,CACNA1C,CALN1,CAMK2D,CBFA2T2,CC2D1A,CCAR2,CD86,CDAN1,CDC14A,CDH13,CENPF,CHN2,CNST,COL1A2,CPT1A,CYP1B1,CYSLTR1,DDHD2,DIAPH2,DIS3L2,DLGAP4,DMTF1,DNMT3A,EBPL,EIF2S3,EOLA1,EPS15,ERP44,ERV3-1,EVI5,EXOC6,FAM135A,FAT4,FCMR,FGD4,FIGN,FXYD3,G6PD,GALNT5,GASK1A,GATA2,GATD3,GGA1,GNPTAB,GTF2I,H1-…
MIRNA	MIRNA:hsa-mir-340	hsa-mir-340	0.0006726964546581	77	AHCTF1,AHR,ANKFY1,ANKRD10,ARHGAP29,ASH1L,ATRX,ATXN2,BANP,BIVM,BMS1,CDC14A,CLASP1,CYP1B1,DDHD2,DENND1B,DIO2,E2F7,EDNRB,EPS15,ERP44,EVI5,FAT4,FGD4,FXYD3,GDAP1,HNRNPU,HYCC2,LEPROTL1,MACF1,MID1,MKLN1,MTAP,NCKAP5,NFIA,NNT,NR2C1,NR3C1,NRP1,PANK3,PDK4,PDS5A,PGAP1,PTEN,PTPRK,QKI,RAB27B,RALBP1,RASAL2,RBAK,REEP3,RNASEH1,RPS6KB1,SEC24A,SFXN1,SLMAP,SMAD2,SMG1,SNX9,SPOPL,STK17B,STK38,TBX3,TCP1,TET2,TRIOBP,UEV…
HPA	HPA:0400051	Rectum	0.0008019580573543	227	ABLIM3,ADCK2,AHR,AKAP9,ALG3,AMACR,AMBRA1,ANAPC1,ANKRD12,ANKRD27,AOPEP,ARGLU1,ARHGAP29,ARHGEF28,ASCC1,ASCC3,ASH1L,ATP7A,ATXN2,BANP,BCLAF3,BIVM,CALN1,CAMK2D,CBFA2T2,CC2D1A,CCAR2,CD86,CDAN1,CDC14A,CHN2,CNST,COL1A2,CPT1A,CTTNBP2NL,CYP1B1,CYSLTR1,DCBLD1,DDX17,DIAPH2,DIS3L2,DLGAP4,DMTF1,DNMT3A,EBPL,EDNRB,EIF2S3,EIF4G3,EOLA1,EPS15,ERCC6L2,ERP44,ERV3-1,EVI5,EXOC6,FAM135A,FAT4,FCMR,FGD4,FIGN,FRAT1,FRMD3,G…
MIRNA	MIRNA:hsa-mir-4801	hsa-mir-4801	0.0009569278711715	72	ABLIM3,AHCTF1,AKAP5,AKAP9,ANKFY1,ANKRD27,ASCC3,ASH1L,BMS1,CACNA2D1,CENPN,CTTNBP2NL,CWF19L1,DDX17,DLGAP4,EPS15,ERP44,EVI5,FBXL17,FGD4,GCOM1,GDA,GNPTAB,HECTD2,HMGCS1,HYCC2,INSR,KRT15,KSR2,LCORL,MAU2,MEST,MKLN1,MPDZ,MYO1B,MYSM1,NAMPT,NCOA1,NF1,NRP1,PDS5A,PHKA1,PPIA,PTEN,PTPRK,QKI,RALBP1,RALGPS1,RBM28,SGCD,SLC17A5,SLC4A10,SMAD2,SMC5,SMG1,SMG7,SPOPL,STC2,TBL1X,TET2,TTC3,UEVLD,USP6,VSIG10L,WEE1,ZNF235,…
MIRNA	MIRNA:hsa-mir-4731-3p	hsa-mir-4731-3p	0.0009815625852238	72	ABLIM3,AHCTF1,AKAP5,AKAP9,ANKFY1,ANKRD27,ASCC3,ASH1L,BMS1,CACNA2D1,CENPN,CTTNBP2NL,CWF19L1,DDX17,DLGAP4,EPS15,ERP44,EVI5,FBXL17,FGD4,GCOM1,GDA,GNPTAB,HECTD2,HMGCS1,HYCC2,INSR,KRT15,KSR2,LCORL,MAU2,MEST,MKLN1,MPDZ,MYO1B,MYSM1,NAMPT,NCOA1,NF1,NRP1,PDS5A,PHKA1,PPIA,PTEN,PTPRK,QKI,RALBP1,RALGPS1,RBM28,SGCD,SLC17A5,SLC4A10,SMAD2,SMC5,SMG1,SMG7,SPOPL,STC2,TBL1X,TET2,TTC3,UEVLD,USP6,VSIG10L,WEE1,ZNF235,…
GO:MF	GO:0046872	metal ion binding	0.0010018796704328	146	ABLIM3,ABO,AGAP9,ANKFY1,AOPEP,AOX1,ARHGAP29,ARHGEF28,ASH1L,ATP7A,ATRX,CACNA1C,CACNA2D1,CALN1,CBFA2T2,CDH13,CHN2,COL1A2,CPXM1,CYP1B1,CYP39A1,DDHD2,DIS3L2,DNMT3A,EFCAB11,EPS15,EYA1,FAT4,FGD4,GALNT5,GATA2,GDA,GNPTAB,HERC2,HIVEP3,HR,IRF2BP1,ITGB4,KALRN,KCNMA1,KDM5B,KLF12,KSR2,MACF1,MAZ,MCTP1,MEGF6,MID1,MSMO1,MYSM1,NADK,NEK1,NID2,NR2C1,NR3C1,NRP1,NRP2,PAQR5,PDE7A,PHC2,PHF20L1,PHLPP2,PIAS1,PPARG,PPM1E,…
MIRNA	MIRNA:hsa-mir-3143	hsa-mir-3143	0.0010933129400604	70	ADCK2,AHCTF1,AHNAK,ASH1L,ATP7A,ATR,BCCIP,CAMK2D,CHD6,CNTNAP3B,COL14A1,CWF19L1,CYP1B1,DENND1B,DMTF1,DNMT3A,EIF2S3,EPS15,ERV3-1,FAT4,FBXL17,FRMPD4,GAPVD1,HMGCS1,HNRNPU,KLF12,KLHL5,KSR2,LEPROTL1,METTL15,MID1,MKLN1,MYO1B,N4BP2,NAMPT,NEK1,NF1,NR3C1,PANK3,PAQR5,PHACTR2,PHF20L1,PHKA1,POFUT1,PPM1E,QKI,RAB27B,RALGPS1,RASAL2,RREB1,RUNX2,SMAD2,SPOPL,TBL1X,TCP1,TET2,TLK2,TRIM66,TRIP12,TTC3,USP6,WWC3,ZMYM2,ZN…
GO:CC	GO:0005813	centrosome	0.0011469448768722	37	AKAP9,ANKS1B,BCCIP,C10ORF90,CC2D1A,CCNA1,CD86,CDC14A,CENPF,CEP128,CEP85L,CLASP1,CNTLN,DDHD2,DISC1,ERCC6L2,EVI5,FIGN,G6PD,HAUS6,HMBOX1,HNRNPU,HSPA1A,KCTD1,KIZ,MID1,NAA40,NEK1,NR3C1,OFD1,RPS7,SDCCAG8,SLMAP,STIL,TCP1,TRIOBP,ZBED6
GO:BP	GO:0045892	negative regulation of DNA-templated transcription	0.001199333527921	56	AHR,BCOR,CBFA2T2,CC2D1A,CCAR2,CENPF,DNMT3A,E2F7,EDNRB,EN1,FGFR2,FOXQ1,GATA2,H1-5,HDGF,HES7,HMBOX1,HNRNPU,HSPA1A,IRF2BP1,KCTD1,KDM5B,KLF12,MAZ,NOG,NR2C1,NR3C1,PHC2,PIAS1,POU5F1,PPARG,PRDM5,PTPRK,RBAK,RREB1,RUNX2,SF1,SMAD2,SOX13,SPDEF,SPEN,TBL1X,TBL1Y,TBX3,TPR,TRIM66,VGLL4,WWC3,ZBED6,ZBTB21,ZEB2,ZHX3,ZMYM2,ZNF136,ZNF451,ZNF746
MIRNA	MIRNA:hsa-mir-561	hsa-mir-561	0.0015799961913848	72	ABLIM3,AHR,AKAP9,ANKFY1,ANKRD12,ANKRD27,ANKRD33B,ARHGAP29,ASH1L,CALN1,CNST,COL1A2,CPT1A,CTTNBP2NL,DDX17,EIF2S3,EIF4G3,EPS15,ERP44,ERV3-1,FAM135A,FAT4,GNPTAB,HMGCS1,HSPA1A,HYCC2,INSR,KCTD1,KCTD3,KLF12,LCORL,MAGI1,MEST,MKLN1,MYO1B,MYSM1,N4BP2,NADK,NAMPT,NFIA,NNT,NR3C1,NRP1,PDE7A,PDS5A,PGAP1,PHACTR2,PHF20L1,PSMC2,PTEN,QKI,RANBP2,RBAK,REEP3,RPS6KB1,RUNX2,SGCD,SLC17A5,STK38,TBX3,TET2,TMEM87A,UBAP2L,US…
HPA	HPA:0380522	Placenta	0.001653010880638	174	ABLIM3,ADCK2,AKAP9,ALG3,ANKFY1,ANKRD12,ANKRD27,ARGLU1,ARHGEF28,ARMCX5-GPRASP2,ASCC1,ASCC3,ASH1L,ATP7A,ATRX,ATXN2,BANP,BCLAF3,CBFA2T2,CCAR2,CD86,CDAN1,CDC14A,CHN2,CNST,COL1A2,CPT1A,CTTNBP2NL,DDHD2,DIAPH2,DIS3L2,DLGAP4,DNMT3A,EDNRB,EIF2S3,EPS15,ERCC6L2,ERP44,ERV3-1,EVI5,EXOC6,FAM135A,FAT4,FCMR,FGD4,FIGN,FRAT1,FXYD3,GATA2,GATD3,GCOM1,GDAP1,GGA1,GNPTAB,GTF2I,H3C4,HAUS6,HDGF,HDGFL3,HECTD2,HERC2,HIVEP3…
GO:BP	GO:1902679	negative regulation of RNA biosynthetic process	0.0017742837621122	56	AHR,BCOR,CBFA2T2,CC2D1A,CCAR2,CENPF,DNMT3A,E2F7,EDNRB,EN1,FGFR2,FOXQ1,GATA2,H1-5,HDGF,HES7,HMBOX1,HNRNPU,HSPA1A,IRF2BP1,KCTD1,KDM5B,KLF12,MAZ,NOG,NR2C1,NR3C1,PHC2,PIAS1,POU5F1,PPARG,PRDM5,PTPRK,RBAK,RREB1,RUNX2,SF1,SMAD2,SOX13,SPDEF,SPEN,TBL1X,TBL1Y,TBX3,TPR,TRIM66,VGLL4,WWC3,ZBED6,ZBTB21,ZEB2,ZHX3,ZMYM2,ZNF136,ZNF451,ZNF746
HP	HP:0000174	Abnormal palate morphology	0.0017991104435992	65	ALG3,ARHGAP29,ASCC3,ASH1L,ATP7A,ATR,ATRX,BCOR,CACNA2D1,CENPF,CHD6,CNTNAP2,COL1A2,DDHD2,DIS3L2,EIF2S3,EYA1,FANCB,FAT4,FGFR2,FRMPD4,GREB1L,GRIP1,HERC2,HES7,HNRNPU,HUWE1,HYMAI,INSR,KCTD1,MID1,MINPP1,MYBPC1,MYH3,MYPN,NEK1,NF1,OFD1,PGAP1,PIEZO2,PRDM5,PTEN,RNASEH1,RPS7,RREB1,RUNX2,RYR3,SCAPER,SDCCAG8,SEPTIN9,SLC17A5,SMAD2,SMC5,SPEN,STAG1,STIL,TGFBR2,TLK2,TRIP12,TSPEAR,UBAP2L,VPS13B,ZEB2,ZMYM2,ZNF292
MIRNA	MIRNA:hsa-mir-543	hsa-mir-543	0.0018258118600282	75	ADCK2,AHCTF1,AHNAK,AHR,ARHGAP29,ASCC1,ASH1L,BCCIP,CNTNAP3B,COL14A1,COL1A2,DENND1B,DIO2,DISC1,DMTF1,DNMT3A,EIF2S3,EIF4G3,FRMPD4,GATA2,HERC4,HMGCS1,HNRNPU,INVS,JRK,KCNMA1,KDM5B,KLF12,KLHL5,LCORL,LEPROTL1,MGA,MKLN1,N4BP2,NAA40,NF1,NR3C1,PANK3,PGAP1,PHACTR2,PHF20L1,PHKA1,PHLPP2,POFUT1,PTEN,QKI,RAB27B,RALGPS1,RASAL2,RREB1,RUNX2,SF1,SLMAP,SMAD2,SPOPL,SPTLC3,TBL1X,TCP1,TET2,TLK2,TMPRSS4,TRIP12,TTC3,TXNR…
HPA	HPA:0130051	Colon	0.001845026033446	224	ABCB1,ABLIM3,ADCK2,AHR,AKAP9,ALG3,AMACR,AMBRA1,ANAPC1,ANKFY1,ANKRD12,ANKRD27,AOPEP,ARGLU1,ARHGAP29,ARHGEF28,ARMCX5-GPRASP2,ASCC1,ASCC3,ASH1L,ATP7A,ATXN2,BANP,BCLAF3,BIVM,CALN1,CAMK2D,CBFA2T2,CC2D1A,CCAR2,CD86,CDAN1,CDC14A,CHN2,CNST,COL1A2,CPT1A,CTTNBP2NL,CYSLTR1,DCBLD1,DIAPH2,DIS3L2,DLGAP4,DMTF1,DNMT3A,EBPL,EIF2S3,EIF4G3,EOLA1,EPS15,ERCC6L2,ERP44,ERV3-1,EVI5,EXOC6,FAM135A,FAT4,FCMR,FGD4,FIGN,FRAT…
MIRNA	MIRNA:hsa-mir-1257	hsa-mir-1257	0.0019038527659808	49	AGAP9,AHR,ANKRD27,ATP7A,CAMK2D,CBFA2T2,CNST,DDX17,DIO2,DMTF1,GAPVD1,GTF2I,HAUS6,HECTD2,HMGCS1,ITGBL1,KCNMA1,LEPROTL1,MEGF6,MGA,MKLN1,NCOA1,NFIA,PANK3,PHACTR2,PHF20L1,POFUT1,PPM1E,RBAK,REEP3,RPS7,RUNX2,SOX13,STAC,TBX3,TET2,TRIM66,TXNRD1,USP6,VCL,WDR33,WWC3,ZNF266,ZNF28,ZNF292,ZNF519,ZNF585B,ZNF594,ZNF805
MIRNA	MIRNA:hsa-mir-4528	hsa-mir-4528	0.0020441437286354	56	ABLIM3,AHCTF1,AHNAK2,AHR,ANKRD12,BIVM,CAMK2D,CDC14A,CHD6,CTTNBP2NL,CYP1B1,DENND1B,DIO2,DNMT3A,EPGN,FRAT1,GDA,HECTD2,HMGCS1,LCORL,LEPROTL1,MKLN1,MREG,MYSM1,NF1,NFIA,NNT,NR2C1,NR3C1,PDS5A,PHACTR2,PHKA1,PRPS2,PTEN,RAB27B,RBAK,REEP3,RPS6KB1,RREB1,SEC24A,SFXN1,SMAD2,SMC5,SPAG16,SPOPL,STAG1,TLK2,TOP1,USP6,WEE1,ZNF28,ZNF420,ZNF426,ZNF507,ZNF548,ZNF814
GO:MF	GO:0043169	cation binding	0.0022244765212554	147	ABLIM3,ABO,AGAP9,ANKFY1,AOPEP,AOX1,ARHGAP29,ARHGEF28,ASH1L,ATP7A,ATRX,CACNA1C,CACNA2D1,CALN1,CBFA2T2,CDH13,CHN2,COL1A2,CPXM1,CYP1B1,CYP39A1,DDHD2,DIS3L2,DNMT3A,EFCAB11,EPS15,EYA1,FAT4,FGD4,GALNT5,GATA2,GDA,GNPTAB,HERC2,HIVEP3,HR,IRF2BP1,ITGB4,KALRN,KCNMA1,KDM5B,KLF12,KSR2,MACF1,MAZ,MCTP1,MEGF6,MID1,MSMO1,MYSM1,NADK,NEK1,NF1,NID2,NR2C1,NR3C1,NRP1,NRP2,PAQR5,PDE7A,PHC2,PHF20L1,PHLPP2,PIAS1,PPARG,PP…
MIRNA	MIRNA:hsa-mir-5096	hsa-mir-5096	0.0023972804336803	85	ABLIM3,AHCTF1,AHR,AKAP5,AKAP9,ANKFY1,ANKRD12,ATRX,BIVM,CALN1,CAMK2D,CHN2,CLSPN,CNTNAP2,COL1A2,CPT1A,CWF19L1,EPHB4,EYA1,FAM83A,FGD4,FGFR2,GALNT5,GCOM1,GRM6,HM13,HYCC2,JRK,KCNMA1,KCTD3,KLHL5,LCORL,LRRC2,METTL21A,MKLN1,MREG,NAA16,NAMPT,NF1,NFIA,NR3C1,NRP1,PHACTR2,PHKA1,PPARG,PPM1E,PSMC2,QKI,RANBP2,RBAK,RBM3,RBM33,RPS6KB1,RREB1,SEC24A,SFXN1,SGCD,SLC17A5,SMC5,SMG1,SNX9,SPTLC3,STK38,TBL1X,TIAL1,TLK2,TR…
GO:BP	GO:0022402	cell cycle process	0.002668061670527	55	ABCB1,AHCTF1,AMBRA1,ANAPC1,ATR,ATRX,BCCIP,BTN2A2,C10ORF90,CCAR2,CCNA1,CDC14A,CENPF,CENPN,CLASP1,CLSPN,CNTLN,DIS3L2,E2F7,EPGN,EXOC6,HAUS6,HNRNPU,HSPA1A,INSR,INTS13,KIZ,MAP4,MAU2,NCAPH2,NFIA,NR3C1,PDS5A,PIAS1,PTEN,RAD9B,REEP3,RPS6KB1,RTEL1,SDCCAG8,SEPTIN7,SEPTIN9,SKP2,SMC5,SNX9,SPRY1,STAG1,STIL,STK38,TLK2,TOP1,TPR,TTI2,UFL1,WEE1
HPA	HPA:0030051	Appendix	0.0031718921687249	217	ABLIM3,ADCK2,AHR,AKAP9,ALG3,AMACR,AMBRA1,ANAPC1,ANKFY1,ANKRD12,ANKRD27,AOPEP,ARGLU1,ARHGAP29,ARHGEF28,ASCC1,ASCC3,ATP7A,ATXN2,BCLAF3,BIVM,CALN1,CAMK2D,CBFA2T2,CC2D1A,CCAR2,CDAN1,CDC14A,CHN2,CNST,COL1A2,CPT1A,CTTNBP2NL,CYP1B1,CYSLTR1,DDX17,DIAPH2,DLGAP4,DMTF1,DNMT3A,EBPL,EDNRB,EIF2S3,EIF4G3,EOLA1,EPS15,ERCC6L2,ERP44,ERV3-1,EVI5,EXOC6,FAM135A,FAT4,FCMR,FGD4,FIGN,FRAT1,FRMD3,G6PD,GALNT5,GATD3,GCOM1,…
MIRNA	MIRNA:hsa-mir-144	hsa-mir-144	0.0031949620760304	71	ANKRD12,ARGLU1,ASCC1,ASH1L,ATRX,C9ORF72,CALN1,CAMK2D,CBFA2T2,CDC14A,CLSPN,CNST,CPT1A,DENND1B,DNMT3A,EIF2S3,EVI5,FAT4,FRAT1,GALNT5,GNPTAB,GRM6,HAUS6,HNRNPU,HYCC2,KLF12,LCORL,MACF1,MAGI1,MCF2L,MGA,MKLN1,MPDZ,NF1,NFIA,NOG,NR3C1,NRP1,PANK3,PDE7A,PSMC2,PTEN,QKI,RALBP1,RBAK,RBM33,RREB1,SEC24A,SFXN1,SLMAP,STAG1,STIL,TET2,TOP1,TRAPPC8,TRIM66,UBAC2,USP6,WEE1,ZMYM2,ZNF181,ZNF235,ZNF451,ZNF507,ZNF519,ZNF532…
HPA	HPA:0220051	Gallbladder	0.0032740179145246	239	ABCB1,ABLIM3,ADCK2,AHR,AKAP9,ALG3,AMACR,AMBRA1,ANAPC1,ANKFY1,ANKRD12,ANKRD27,AOPEP,AOX1,ARGLU1,ARHGAP29,ARHGEF28,ARMCX5-GPRASP2,ASCC1,ASCC3,ASH1L,ATP7A,ATRX,ATXN2,BANP,BCLAF3,BIVM,CACNA1C,CALN1,CAMK2D,CBFA2T2,CC2D1A,CCAR2,CDAN1,CDC14A,CENPF,CHN2,CNST,COL1A2,CPT1A,CTTNBP2NL,CYP1B1,CYSLTR1,DDHD2,DDX17,DIAPH2,DIS3L2,DLGAP4,DMTF1,DNMT3A,EBPL,EIF2S3,EIF4G3,EOLA1,EPS15,ERCC6L2,ERP44,ERV3-1,EVI5,EXOC6,F…
HPA	HPA:0220000	Gallbladder	0.0032740179145246	239	ABCB1,ABLIM3,ADCK2,AHR,AKAP9,ALG3,AMACR,AMBRA1,ANAPC1,ANKFY1,ANKRD12,ANKRD27,AOPEP,AOX1,ARGLU1,ARHGAP29,ARHGEF28,ARMCX5-GPRASP2,ASCC1,ASCC3,ASH1L,ATP7A,ATRX,ATXN2,BANP,BCLAF3,BIVM,CACNA1C,CALN1,CAMK2D,CBFA2T2,CC2D1A,CCAR2,CDAN1,CDC14A,CENPF,CHN2,CNST,COL1A2,CPT1A,CTTNBP2NL,CYP1B1,CYSLTR1,DDHD2,DDX17,DIAPH2,DIS3L2,DLGAP4,DMTF1,DNMT3A,EBPL,EIF2S3,EIF4G3,EOLA1,EPS15,ERCC6L2,ERP44,ERV3-1,EVI5,EXOC6,F…
GO:CC	GO:0043229	intracellular organelle	0.0036039449783719	393	ABLIM3,ADCK2,AHCTF1,AHNAK,AHNAK2,AHR,AHRR,AKAP5,AKAP9,ALG3,ALPK3,AMACR,AMBRA1,ANAPC1,ANKFY1,ANKRD10,ANKRD12,ANKRD27,ANKRD34A,ANKS1B,AOPEP,ARGLU1,ARMCX5-GPRASP2,ASCC1,ASCC3,ASH1L,ATP7A,ATR,ATRX,ATXN2,BANP,BCCIP,BCLAF3,BCOR,BIVM,BLID,BMS1,C10ORF90,C16ORF78,C4A,C9ORF72,CACNA1C,CACNA2D1,CALN1,CAMK2D,CARNMT1,CBFA2T2,CC2D1A,CCAR2,CCNA1,CD3E,CD86,CDAN1,CDC14A,CDK13,CENPF,CENPN,CEP128,CEP85L,CFAP144,CFAP…
GO:BP	GO:0006996	organelle organization	0.0036311624114623	118	ABLIM3,AHCTF1,AKAP9,AMBRA1,ANAPC1,ANKFY1,ANKRD27,ARHGEF28,ASCC3,ATP7A,ATR,ATRX,ATXN2,BCCIP,C10ORF90,C9ORF72,CC2D1A,CCAR2,CCNA1,CDC14A,CENPF,CENPN,CEP128,CFAP65,CLASP1,CLCN4,CLDN19,CNTLN,DDHD2,DIAPH2,DIS3L2,DISC1,DOCK5,EPGN,EPHA5,EPS15,FGD4,FIGN,FRMD3,FRMPD4,GDAP1,GNPTAB,H1-5,H3C4,HAUS6,HDGFL3,HMBOX1,HNRNPU,HSPA1A,HUWE1,INSR,INTS13,KCNQ1,KIZ,KRT15,MACF1,MAP4,MAU2,MDN1,MID1,MKLN1,MREG,MT-ND1,MT-ND2…
GO:BP	GO:0045934	negative regulation of nucleobase-containing compound metabolic process	0.0036505766627469	62	AHR,ATR,BCOR,CBFA2T2,CC2D1A,CCAR2,CENPF,DNMT3A,E2F7,EDNRB,EN1,FANCB,FGFR2,FOXQ1,GATA2,H1-5,HDGF,HES7,HMBOX1,HNRNPU,HSPA1A,IRF2BP1,KCTD1,KDM5B,KLF12,MAZ,NOG,NR2C1,NR3C1,PDS5A,PHC2,PIAS1,POU5F1,PPARG,PRDM5,PTPRK,QKI,RBAK,RREB1,RTEL1,RUNX2,SF1,SMAD2,SOX13,SPDEF,SPEN,TBL1X,TBL1Y,TBX3,TPR,TRIM66,VGLL4,WWC3,ZBED6,ZBTB21,ZEB2,ZHX3,ZMYM2,ZNF136,ZNF451,ZNF746,ZRANB3
GO:MF	GO:0005515	protein binding	0.0037249813062892	393	ABCB1,ABLIM3,ACTR3C,ADAM32,ADCK2,AHNAK,AHNAK2,AHR,AHRR,AKAP5,AKAP9,ALG3,AMACR,AMBRA1,ANGPTL2,ANGPTL4,ANKFY1,ANKRD10,ANKRD12,ANKRD27,ANKRD33B,ANKRD34A,ANKS1B,AOX1,ARGLU1,ARHGAP29,ARHGEF28,ARMCX5-GPRASP2,ASCC1,ASCC3,ASH1L,ATP7A,ATR,ATRX,ATXN2,BANP,BCCIP,BCOR,BICC1,BIVM,BMS1,BTN2A2,C10ORF90,C4A,C8ORF74,C9ORF72,CACNA1C,CALN1,CAMK2D,CARD18,CARNMT1,CBFA2T2,CC2D1A,CCAR2,CCDC150,CCDC7,CCNA1,CD300H,CD3E,C…
HP	HP:0005116	Arterial tortuosity	0.0040441582563424	8	ATP7A,MT-ATP6,MT-ND1,MT-ND2,MT-ND5,NEK1,SMAD2,TGFBR2
HPA	HPA:0270000	Kidney	0.0040685985274641	252	ABCB1,ABLIM3,ADCK2,AHNAK2,AHR,AKAP5,AKAP9,ALG3,AMACR,AMBRA1,ANAPC1,ANKFY1,ANKRD12,ANKRD27,AOPEP,AOX1,ARGLU1,ARHGAP29,ARHGEF28,ARMCX5-GPRASP2,ASCC1,ASCC3,ATP7A,ATRX,ATXN2,BANP,BCLAF3,BIVM,CACNA1C,CALN1,CAMK2D,CARD18,CBFA2T2,CC2D1A,CCAR2,CCDC144A,CDAN1,CDC14A,CDH13,CHN2,CNST,COL1A2,CPT1A,CTTNBP2NL,CYP1B1,DCBLD1,DDHD2,DDX17,DIAPH2,DIS3L2,DLGAP4,DMTF1,DNMT3A,DOCK5,EDNRB,EIF2S3,EIF4G3,EOLA1,EPS15,ERCC…
MIRNA	MIRNA:hsa-mir-4307	hsa-mir-4307	0.0041012766010976	73	AHNAK,AKAP9,ANKFY1,ANKRD12,ARHGAP29,ASCC1,ATP7A,ATRX,BCCIP,BIVM,CACNA2D1,CAMK2D,CDH13,CLSPN,CPT1A,DDHD2,DDX17,DENND1B,DIO2,DNMT3A,EVI5,EXOC6,HERC4,HMGCS1,INSR,ITGBL1,KCNMA1,KCTD3,KIAA0319,KIAA1671,KLHL5,LCORL,LEPROTL1,MEGF6,MKLN1,MPDZ,MYO1B,NAMPT,NBPF15,NF1,NFIA,PHACTR2,PRPS2,QKI,RBAK,RBM3,RPS6KB1,SEC24A,SGCD,SLMAP,SMAD2,SNX9,SOX13,STAG1,STC2,TBL1X,TET2,TGFBR2,TLK2,TOP1,TPR,WWC3,ZEB2,ZMYM2,ZNF124…
GO:CC	GO:0005815	microtubule organizing center	0.0043037051616839	40	AKAP9,ANKS1B,BCCIP,C10ORF90,CC2D1A,CCNA1,CD86,CDC14A,CENPF,CEP128,CEP85L,CLASP1,CNTLN,DCDC2B,DDHD2,DISC1,ERCC6L2,EVI5,FIGN,G6PD,HAUS6,HERC2,HMBOX1,HNRNPU,HSPA1A,KCTD1,KIZ,MAP4,MID1,NAA40,NEK1,NR3C1,OFD1,RPS7,SDCCAG8,SLMAP,STIL,TCP1,TRIOBP,ZBED6
HPA	HPA:0220052	Gallbladder	0.0043515348622922	213	ABCB1,ABLIM3,ADCK2,AKAP9,ALG3,AMBRA1,ANAPC1,ANKFY1,ANKRD12,ANKRD27,ARGLU1,ARHGAP29,ARHGEF28,ARMCX5-GPRASP2,ASCC1,ASCC3,ASH1L,ATP7A,ATRX,ATXN2,BANP,BCLAF3,BIVM,CAMK2D,CBFA2T2,CC2D1A,CCAR2,CDAN1,CDC14A,CENPF,CHN2,CNST,COL1A2,CPT1A,CTTNBP2NL,DDHD2,DDX17,DIAPH2,DIS3L2,DLGAP4,DMTF1,DNMT3A,EIF2S3,EIF4G3,EOLA1,EPS15,ERCC6L2,ERP44,ERV3-1,EVI5,EXOC6,FAM135A,FAT4,FGD4,FIGN,FRAT1,FRMD3,FXYD3,G6PD,GALNT5,GAS…
WP	WP:WP2005	miR targeted genes in muscle cell	0.0047558705892405	23	ANAPC1,ANKFY1,ATRX,CACNA2D1,COL1A2,CYP1B1,DMTF1,DNMT3A,DOCK5,G6PD,ITGB4,KCNQ1,NFIA,NRP1,RAB27B,RAB30,SEC24A,SFXN1,SLC4A10,TGFBR2,TMEM87A,TPPP3,TXNRD1
HPA	HPA:0150051	Duodenum	0.0050065835147235	225	ABLIM3,ADCK2,AHR,AKAP9,ALG3,AMACR,AMBRA1,ANAPC1,ANKFY1,ANKRD12,ANKRD27,AOPEP,ARGLU1,ARHGAP29,ARHGEF28,ASCC1,ASCC3,ATP7A,ATXN2,BANP,BCLAF3,BIVM,CAMK2D,CARD18,CBFA2T2,CC2D1A,CCAR2,CD86,CDAN1,CDC14A,CHN2,CNST,COL1A2,CPT1A,CTTNBP2NL,DCBLD1,DDX17,DIAPH2,DIS3L2,DLGAP4,DMTF1,DNMT3A,EBPL,EIF2S3,EIF4G3,EOLA1,EPS15,ERCC6L2,ERP44,ERV3-1,EVI5,EXOC6,FAM135A,FAT4,FCMR,FGD4,FIGN,FRAT1,G6PD,GALNT5,GASK1A,GATD3,G…
GO:BP	GO:0045935	positive regulation of nucleobase-containing compound metabolic process	0.005015536312896	76	ABLIM3,AHR,ASH1L,ATR,ATRX,BANP,BCLAF3,CD86,CDH13,CDK13,CGA,CHD6,CREB3L3,CYP1B1,DDX17,DIS3L2,E2F7,EN1,EYA1,FANCB,FGFR2,GATA2,GTF2I,HAS3,HDGF,HIVEP3,HMBOX1,HNRNPU,HSPA1A,INSR,KLF12,MAZ,MGA,MYSM1,NAA16,NAMPT,NCOA1,NFIA,NOG,NR3C1,PIAS1,POU5F1,PPARG,PRDM5,PVT1,QKI,RBM3,RREB1,RTEL1,RUNX2,SHOX,SKP2,SMAD2,SPDEF,SPIDR,SUPT3H,TBL1X,TBL1Y,TBX3,TCP1,TEAD2,TET2,TRIM38,WEE1,ZEB2,ZFAT,ZNF292,ZNF300,ZNF507,ZNF58…
GO:CC	GO:0005856	cytoskeleton	0.0050386201658225	85	ABLIM3,AHNAK,AKAP9,AMBRA1,ANKS1B,BCCIP,C10ORF90,CC2D1A,CCAR2,CCNA1,CD86,CDC14A,CENPF,CEP128,CEP85L,CFAP144,CLASP1,CNTLN,CTTNBP2NL,DCDC2B,DDHD2,DIAPH2,DISC1,DNAH14,DOCK5,ERCC6L2,EVI5,FGD4,FIGN,FRMD3,FRMPD4,G6PD,HAUS6,HERC2,HMBOX1,HNRNPU,HSPA1A,INVS,KALRN,KCTD1,KIZ,KLHL5,KRT15,MACF1,MAP4,MDN1,MID1,MYH3,MYH7B,MYO1B,MYO1G,NAA40,NCKAP5,NEK1,NR3C1,NRP1,OFD1,PHLPP2,PIAS1,PIEZO2,POTEJ,RALBP1,REEP3,RPS7,S…
HP	HP:0000315	Abnormality of the orbital region	0.0050867513118222	82	ALG3,ANAPC1,ARMCX5-GPRASP2,ASCC3,ASH1L,ATP7A,ATR,ATRX,BCOR,C4A,CACNA1C,CACNA2D1,CDK13,CHD6,CLCN4,CNTNAP2,COL1A2,COL25A1,CWF19L1,CYP1B1,DDHD2,DIS3L2,DNMT3A,EDNRB,EYA1,FANCB,FAT4,FGFR2,GATA2,GNPTAB,GREB1L,GRIP1,GTF2I,HERC2,HNRNPU,HR,HUWE1,HYMAI,ITGB4,KCNMA1,KCTD1,KDM5B,MACF1,MID1,MINPP1,MPDZ,MSMO1,MYH3,NEK1,NF1,NFIA,NOG,OFD1,PGAP1,PIEZO2,PTEN,RPS7,RREB1,RTEL1,RYR3,SCAPER,SCN8A,SDCCAG8,SEPTIN9,SLC17…
MIRNA	MIRNA:hsa-mir-3117-5p	hsa-mir-3117-5p	0.0052185353211985	58	AHRR,ANGPTL2,ANKRD33B,BANP,C4A,CAMK2D,CBFA2T2,CLSPN,CNST,CTTNBP2NL,DDHD2,DDX17,DLGAP4,ERP44,FGD4,GATA2,GCOM1,HNRNPU,JRK,KALRN,KDM5B,KLF12,NBPF15,NCKAP5,NF1,NRP2,PANK3,PHLPP2,PPIA,PPM1E,QKI,RAB27B,RALBP1,RBAK,RBM3,RPS6KB1,SMAD2,SMG1,SNX9,SPEN,SPTLC3,STAC,STC2,STK38,TGFBR2,TLK2,TSPEAR,TTC3,WDR33,ZDHHC14,ZFAT,ZHX3,ZNF235,ZNF420,ZNF507,ZNF548,ZNF614,ZNF780B
GO:CC	GO:0043231	intracellular membrane-bounded organelle	0.0053541712681964	364	ADCK2,AHCTF1,AHNAK,AHNAK2,AHR,AHRR,AKAP5,AKAP9,ALG3,ALPK3,AMACR,AMBRA1,ANAPC1,ANKFY1,ANKRD10,ANKRD12,ANKRD27,ANKS1B,AOPEP,ARGLU1,ARMCX5-GPRASP2,ASCC1,ASCC3,ASH1L,ATP7A,ATR,ATRX,ATXN2,BANP,BCCIP,BCLAF3,BCOR,BIVM,BLID,BMS1,C16ORF78,C4A,C9ORF72,CACNA2D1,CALN1,CAMK2D,CARNMT1,CBFA2T2,CC2D1A,CCAR2,CCNA1,CD3E,CDAN1,CDC14A,CDK13,CENPF,CENPN,CEP128,CFAP65,CGA,CHD6,CLASP1,CLCN4,CLDN19,CLSPN,CNST,CNTLN,CNTN…
GO:CC	GO:0043227	membrane-bounded organelle	0.0053637371552401	385	ABCB1,ACTR3C,ADCK2,AHCTF1,AHNAK,AHNAK2,AHR,AHRR,AKAP5,AKAP9,ALG3,ALPK3,AMACR,AMBRA1,ANAPC1,ANGPTL2,ANKFY1,ANKRD10,ANKRD12,ANKRD27,ANKS1B,AOPEP,AOX1,ARGLU1,ARMCX5-GPRASP2,ASCC1,ASCC3,ASH1L,ATP7A,ATR,ATRX,ATXN2,BANP,BCCIP,BCLAF3,BCOR,BIVM,BLID,BMS1,C16ORF78,C4A,C9ORF72,CACNA2D1,CALN1,CAMK2D,CARNMT1,CBFA2T2,CC2D1A,CCAR2,CCNA1,CD3E,CD86,CDAN1,CDC14A,CDH13,CDK13,CENPF,CENPN,CEP128,CFAP144,CFAP65,CGA,C…
MIRNA	MIRNA:hsa-mir-300	hsa-mir-300	0.0063962743819508	68	AHCTF1,AHR,AKAP9,ARHGAP29,ATP7A,ATRX,CENPN,CEP128,CLCN4,COL1A2,DIO2,ERP44,GTF2I,HECTD2,HERC2,HMBOX1,HYCC2,KDM5B,KLF12,LCORL,LEPROTL1,MAP4,MAU2,MID1,MREG,MSMO1,MYSM1,NAMPT,NF1,NFIA,NR3C1,PDS5A,PGAP1,PHACTR2,PHLPP2,PRPS2,QKI,RALGPS1,RANBP2,RBAK,RNASEH1,RPS6KB1,RREB1,SEC24A,SLMAP,SPEN,STAG1,STK38,TET2,TOP1,UBAP2L,USP6,VCL,VPS13B,WEE1,WWC3,YPEL1,ZC3H11A,ZNF136,ZNF181,ZNF28,ZNF451,ZNF518A,ZNF548,ZNF79…
GO:CC	GO:0043226	organelle	0.0066416740063959	407	ABCB1,ABLIM3,ACTR3C,ADCK2,AHCTF1,AHNAK,AHNAK2,AHR,AHRR,AKAP5,AKAP9,ALG3,ALPK3,AMACR,AMBRA1,ANAPC1,ANGPTL2,ANKFY1,ANKRD10,ANKRD12,ANKRD27,ANKRD34A,ANKS1B,AOPEP,AOX1,ARGLU1,ARMCX5-GPRASP2,ASCC1,ASCC3,ASH1L,ATP7A,ATR,ATRX,ATXN2,BANP,BCCIP,BCLAF3,BCOR,BIVM,BLID,BMS1,C10ORF90,C16ORF78,C4A,C9ORF72,CACNA1C,CACNA2D1,CALN1,CAMK2D,CARNMT1,CBFA2T2,CC2D1A,CCAR2,CCNA1,CD3E,CD86,CDAN1,CDC14A,CDH13,CDK13,CENPF,…
HP	HP:0000492	Abnormal eyelid morphology	0.006772155313733	72	ALG3,ANAPC1,ARMCX5-GPRASP2,ASCC3,ATP7A,ATR,ATRX,BCOR,CACNA2D1,CDK13,CHD6,CLCN4,CNTNAP2,COL1A2,COL25A1,DDHD2,DIS3L2,DNMT3A,EDNRB,FANCB,FAT4,FGFR2,GATA2,GNPTAB,GREB1L,GRIP1,GTF2I,HERC2,HNRNPU,HR,HUWE1,ITGB4,KCNMA1,KCTD1,KDM5B,MACF1,MID1,MINPP1,MPDZ,MSMO1,MYH3,NEK1,NF1,NFIA,NOG,OFD1,PGAP1,PIEZO2,PTEN,RPS7,RREB1,RTEL1,RYR3,SCAPER,SCN8A,SDCCAG8,SEPTIN9,SLC17A5,SLC4A10,SMAD2,SMC5,SPEN,STAG1,STIL,TLK2,T…
HPA	HPA:0460671	Skin 1	0.0071776575663576	178	ABLIM3,ADCK2,AHNAK2,AHR,AKAP9,ANAPC1,ANKFY1,ANKRD12,ANKRD27,AOPEP,ARGLU1,ARHGAP29,ARMCX5-GPRASP2,ASCC3,ATP7A,ATRX,BANP,BCLAF3,CACNA2D1,CALN1,CARD18,CBFA2T2,CC2D1A,CCAR2,CDAN1,CDC14A,CHN2,COL1A2,CPT1A,CTTNBP2NL,CYP1B1,CYSLTR1,DCBLD1,DDHD2,DDX17,DIAPH2,DIS3L2,DLGAP4,DMTF1,DNMT3A,EDNRB,EIF2S3,EIF4G3,EPS15,ERCC6L2,ERP44,EVI5,EXOC6,FAM135A,FAT4,FGD4,FIGN,FRAT1,FRMD3,G6PD,GASK1A,GCOM1,GDAP1,GGA1,GNPTAB…
MIRNA	MIRNA:hsa-mir-4513	hsa-mir-4513	0.0072006841852916	41	ANGPTL2,ANGPTL4,ANKFY1,CALN1,CDK13,CPT1A,CTTNBP2NL,DLGAP4,DOCK5,HYCC2,KLHL5,KSR2,LEPROTL1,MEGF6,MYSM1,N4BP2,NBPF15,NF1,NFIA,PHF20L1,PHLPP2,PPM1E,PTEN,QKI,RAB27B,RBM33,RPS6KB1,SCN8A,SFXN1,SLMAP,SOX13,STAC,TMEM87A,TPR,TTC3,USP6,VGLL4,WDR20,ZNF28,ZNF594,ZNF805
MIRNA	MIRNA:hsa-mir-106a	hsa-mir-106a	0.0075448323353267	87	AHCTF1,AHNAK,AHRR,AKAP9,ANKFY1,ANKRD10,ANKRD12,BMS1,C9ORF72,CAMK2D,CBFA2T2,CDAN1,CENPF,CENPN,CNTNAP2,CPT1A,DISC1,DMTF1,DNMT3A,EPHA5,EPHB4,FGD4,FGFR2,FOXQ1,GRM6,HECTD2,HNRNPU,HYCC2,JRK,KCNMA1,KLF12,KLHL5,LRRC2,MARVELD3,MAU2,MCF2L,METTL15,MID1,MKLN1,MREG,N4BP2,NAA40,NR2C1,NRP2,PANK3,PDK4,PDS5A,PGAP1,PHACTR2,PHLPP2,POFUT1,PTEN,RAB27B,RAB30,RALBP1,RBAK,REEP3,SLC17A5,SMG1,SNX9,SPOPL,SRGAP2,STAC,STK17B…
MIRNA	MIRNA:hsa-mir-106b	hsa-mir-106b	0.0075448323353267	87	AHCTF1,AHNAK,AHRR,AKAP9,ANKFY1,ANKRD10,ANKRD12,BMS1,C9ORF72,CAMK2D,CBFA2T2,CDAN1,CENPF,CENPN,CNTNAP2,CPT1A,DISC1,DMTF1,DNMT3A,EPHA5,EPHB4,FGD4,FGFR2,FOXQ1,GRM6,HECTD2,HNRNPU,HYCC2,JRK,KCNMA1,KLF12,KLHL5,LRRC2,MARVELD3,MAU2,MCF2L,METTL15,MID1,MKLN1,MREG,N4BP2,NAA40,NR2C1,NRP2,PANK3,PDK4,PDS5A,PGAP1,PHACTR2,PHLPP2,POFUT1,PTEN,RAB27B,RAB30,RALBP1,RBAK,REEP3,SLC17A5,SMG1,SNX9,SPOPL,SRGAP2,STAC,STK17B…
MIRNA	MIRNA:hsa-mir-93	hsa-mir-93	0.0075448323353267	87	AHCTF1,AHNAK,AHRR,AKAP9,ANKFY1,ANKRD10,ANKRD12,BMS1,C9ORF72,CAMK2D,CBFA2T2,CDAN1,CENPF,CENPN,CNTNAP2,CPT1A,DISC1,DMTF1,DNMT3A,EPHA5,EPHB4,FGD4,FGFR2,FOXQ1,GRM6,HECTD2,HNRNPU,HYCC2,JRK,KCNMA1,KLF12,KLHL5,LRRC2,MARVELD3,MAU2,MCF2L,METTL15,MID1,MKLN1,MREG,N4BP2,NAA40,NR2C1,NRP2,PANK3,PDK4,PDS5A,PGAP1,PHACTR2,PHLPP2,POFUT1,PTEN,RAB27B,RAB30,RALBP1,RBAK,REEP3,SLC17A5,SMG1,SNX9,SPOPL,SRGAP2,STAC,STK17B…
MIRNA	MIRNA:hsa-mir-20a	hsa-mir-20a	0.0075448323353267	87	AHCTF1,AHNAK,AHRR,AKAP9,ANKFY1,ANKRD10,ANKRD12,BMS1,C9ORF72,CAMK2D,CBFA2T2,CDAN1,CENPF,CENPN,CNTNAP2,CPT1A,DISC1,DMTF1,DNMT3A,EPHA5,EPHB4,FGD4,FGFR2,FOXQ1,GRM6,HECTD2,HNRNPU,HYCC2,JRK,KCNMA1,KLF12,KLHL5,LRRC2,MARVELD3,MAU2,MCF2L,METTL15,MID1,MKLN1,MREG,N4BP2,NAA40,NR2C1,NRP2,PANK3,PDK4,PDS5A,PGAP1,PHACTR2,PHLPP2,POFUT1,PTEN,RAB27B,RAB30,RALBP1,RBAK,REEP3,SLC17A5,SMG1,SNX9,SPOPL,SRGAP2,STAC,STK17B…
MIRNA	MIRNA:hsa-mir-519d	hsa-mir-519d	0.0075448323353267	87	AHCTF1,AHNAK,AHRR,AKAP9,ANKFY1,ANKRD10,ANKRD12,BMS1,C9ORF72,CAMK2D,CBFA2T2,CDAN1,CENPF,CENPN,CNTNAP2,CPT1A,DISC1,DMTF1,DNMT3A,EPHA5,EPHB4,FGD4,FGFR2,FOXQ1,GRM6,HECTD2,HNRNPU,HYCC2,JRK,KCNMA1,KLF12,KLHL5,LRRC2,MARVELD3,MAU2,MCF2L,METTL15,MID1,MKLN1,MREG,N4BP2,NAA40,NR2C1,NRP2,PANK3,PDK4,PDS5A,PGAP1,PHACTR2,PHLPP2,POFUT1,PTEN,RAB27B,RAB30,RALBP1,RBAK,REEP3,SLC17A5,SMG1,SNX9,SPOPL,SRGAP2,STAC,STK17B…
MIRNA	MIRNA:hsa-mir-20b	hsa-mir-20b	0.0075448323353267	87	AHCTF1,AHNAK,AHRR,AKAP9,ANKFY1,ANKRD10,ANKRD12,BMS1,C9ORF72,CAMK2D,CBFA2T2,CDAN1,CENPF,CENPN,CNTNAP2,CPT1A,DISC1,DMTF1,DNMT3A,EPHA5,EPHB4,FGD4,FGFR2,FOXQ1,GRM6,HECTD2,HNRNPU,HYCC2,JRK,KCNMA1,KLF12,KLHL5,LRRC2,MARVELD3,MAU2,MCF2L,METTL15,MID1,MKLN1,MREG,N4BP2,NAA40,NR2C1,NRP2,PANK3,PDK4,PDS5A,PGAP1,PHACTR2,PHLPP2,POFUT1,PTEN,RAB27B,RAB30,RALBP1,RBAK,REEP3,SLC17A5,SMG1,SNX9,SPOPL,SRGAP2,STAC,STK17B…
MIRNA	MIRNA:hsa-mir-17	hsa-mir-17	0.0075448323353267	87	AHCTF1,AHNAK,AHRR,AKAP9,ANKFY1,ANKRD10,ANKRD12,BMS1,C9ORF72,CAMK2D,CBFA2T2,CDAN1,CENPF,CENPN,CNTNAP2,CPT1A,DISC1,DMTF1,DNMT3A,EPHA5,EPHB4,FGD4,FGFR2,FOXQ1,GRM6,HECTD2,HNRNPU,HYCC2,JRK,KCNMA1,KLF12,KLHL5,LRRC2,MARVELD3,MAU2,MCF2L,METTL15,MID1,MKLN1,MREG,N4BP2,NAA40,NR2C1,NRP2,PANK3,PDK4,PDS5A,PGAP1,PHACTR2,PHLPP2,POFUT1,PTEN,RAB27B,RAB30,RALBP1,RBAK,REEP3,SLC17A5,SMG1,SNX9,SPOPL,SRGAP2,STAC,STK17B…
HPA	HPA:0610831	Urinary bladder	0.0075878464269147	229	ABLIM3,ADCK2,AHR,AKAP9,ALG3,AMBRA1,ANAPC1,ANKFY1,ANKRD12,ANKRD27,AOPEP,ARGLU1,ARHGAP29,ARHGEF28,ARMCX5-GPRASP2,ASCC1,ASCC3,ASH1L,ATP7A,ATRX,ATXN2,BANP,BCLAF3,BIVM,CACNA1C,CALN1,CAMK2D,CBFA2T2,CC2D1A,CCAR2,CCDC144A,CD86,CDAN1,CDC14A,CENPF,CHN2,CNST,COL1A2,CPT1A,CTTNBP2NL,CYP1B1,CYSLTR1,DCBLD1,DDHD2,DDX17,DIAPH2,DIS3L2,DLGAP4,DMTF1,DNMT3A,EBPL,EIF2S3,EIF4G3,EOLA1,EPS15,ERCC6L2,ERP44,ERV3-1,EVI5,EXO…
HPA	HPA:0610000	Urinary bladder	0.0075878464269147	229	ABLIM3,ADCK2,AHR,AKAP9,ALG3,AMBRA1,ANAPC1,ANKFY1,ANKRD12,ANKRD27,AOPEP,ARGLU1,ARHGAP29,ARHGEF28,ARMCX5-GPRASP2,ASCC1,ASCC3,ASH1L,ATP7A,ATRX,ATXN2,BANP,BCLAF3,BIVM,CACNA1C,CALN1,CAMK2D,CBFA2T2,CC2D1A,CCAR2,CCDC144A,CD86,CDAN1,CDC14A,CENPF,CHN2,CNST,COL1A2,CPT1A,CTTNBP2NL,CYP1B1,CYSLTR1,DCBLD1,DDHD2,DDX17,DIAPH2,DIS3L2,DLGAP4,DMTF1,DNMT3A,EBPL,EIF2S3,EIF4G3,EOLA1,EPS15,ERCC6L2,ERP44,ERV3-1,EVI5,EXO…
HPA	HPA:0270361	Kidney	0.0082090065525199	222	ABCB1,ABLIM3,ADCK2,AHR,AKAP9,ALG3,AMBRA1,ANAPC1,ANKFY1,ANKRD12,ANKRD27,AOPEP,ARGLU1,ARHGAP29,ARHGEF28,ARMCX5-GPRASP2,ASCC1,ASCC3,ATP7A,ATRX,ATXN2,BANP,BCLAF3,BIVM,CAMK2D,CARD18,CBFA2T2,CC2D1A,CCAR2,CCDC144A,CDC14A,CHN2,CNST,COL1A2,CPT1A,CTTNBP2NL,CYP1B1,DCBLD1,DDHD2,DDX17,DIAPH2,DIS3L2,DLGAP4,DMTF1,DNMT3A,EDNRB,EIF2S3,EIF4G3,EOLA1,EPS15,ERCC6L2,ERP44,ERV3-1,EVI5,EXOC6,FAM135A,FAT4,FCMR,FGD4,FIGN,…
GO:BP	GO:0051253	negative regulation of RNA metabolic process	0.0088879707525055	57	AHR,BCOR,CBFA2T2,CC2D1A,CCAR2,CENPF,DNMT3A,E2F7,EDNRB,EN1,FGFR2,FOXQ1,GATA2,H1-5,HDGF,HES7,HMBOX1,HNRNPU,HSPA1A,IRF2BP1,KCTD1,KDM5B,KLF12,MAZ,NOG,NR2C1,NR3C1,PHC2,PIAS1,POU5F1,PPARG,PRDM5,PTPRK,QKI,RBAK,RREB1,RUNX2,SF1,SMAD2,SOX13,SPDEF,SPEN,TBL1X,TBL1Y,TBX3,TPR,TRIM66,VGLL4,WWC3,ZBED6,ZBTB21,ZEB2,ZHX3,ZMYM2,ZNF136,ZNF451,ZNF746
MIRNA	MIRNA:hsa-mir-889	hsa-mir-889	0.0089106265236415	54	AHNAK,AMACR,ANKFY1,ANKRD12,C4A,CAMK2D,CNST,CYP1B1,E2F7,EIF2S3,EPS15,EVI5,EXOC6,FIGN,FRMPD4,GDAP1,HECTD2,HERC4,HMGCS1,INSR,KCTD3,LCORL,MKLN1,NFIA,NNT,PANK3,PGAP1,PTEN,RAB27B,RREB1,RUNX2,SEC24A,SFXN1,SLMAP,SMAD2,SMC5,STK38,SULT1C2,TMEM87A,TOP1,TPR,TTC3,USP6,VCL,VGLL4,WEE1,ZNF451,ZNF518A,ZNF519,ZNF548,ZNF585B,ZNF614,ZNF780B,ZNF805
HPA	HPA:0470000	Skin 2	0.009804178859306	222	ABLIM3,ADCK2,AHNAK2,AHR,AKAP9,AMACR,AMBRA1,ANAPC1,ANKRD12,AOPEP,ARGLU1,ARHGAP29,ARMCX5-GPRASP2,ASCC1,ASCC3,ASH1L,ATRX,ATXN2,BANP,BCLAF3,CACNA1C,CALN1,CAMK2D,CBFA2T2,CCAR2,CD86,CDAN1,CDC14A,CDH13,CENPF,CHN2,CNST,COL1A2,CPT1A,CTTNBP2NL,CYP1B1,CYSLTR1,DCBLD1,DDHD2,DDX17,DIAPH2,DIS3L2,DLGAP4,DMTF1,DNMT3A,EBPL,EIF2S3,EIF4G3,EPS15,ERCC6L2,ERP44,ERV3-1,EVI5,EXOC6,FAM135A,FAT4,FCMR,FGD4,FIGN,FRAT1,FRMD3,…
HPA	HPA:0380521	Placenta	0.0101328677344137	205	ABLIM3,ADCK2,AHR,AKAP9,ALG3,AMBRA1,ANAPC1,ANKFY1,ANKRD12,ANKRD27,AOPEP,ARGLU1,ARHGAP29,ARHGEF28,ARMCX5-GPRASP2,ASCC1,ASCC3,ASH1L,ATP7A,ATRX,ATXN2,BANP,BCLAF3,CAMK2D,CBFA2T2,CCAR2,CD86,CDAN1,CDC14A,CHN2,CNST,COL1A2,CPT1A,CTTNBP2NL,CYP1B1,DDHD2,DIAPH2,DIS3L2,DLGAP4,DNMT3A,DOCK5,EDNRB,EIF2S3,EIF4G3,EOLA1,EPS15,ERCC6L2,ERP44,ERV3-1,EVI5,EXOC6,FAM135A,FAT4,FCMR,FGD4,FIGN,FRAT1,FXYD3,GATA2,GATD3,GCOM1,…
HPA	HPA:0130000	Colon	0.0103754673680886	253	ABCB1,ABLIM3,ADCK2,AHR,AKAP5,AKAP9,ALG3,AMACR,AMBRA1,ANAPC1,ANKFY1,ANKRD12,ANKRD27,AOPEP,ARGLU1,ARHGAP29,ARHGEF28,ARMCX5-GPRASP2,ASCC1,ASCC3,ASH1L,ATP7A,ATRX,ATXN2,BANP,BCLAF3,BIVM,C10ORF90,CACNA1C,CACNA2D1,CALN1,CAMK2D,CBFA2T2,CC2D1A,CCAR2,CD86,CDAN1,CDC14A,CENPF,CHN2,CNST,COL1A2,CPT1A,CREB3L3,CTTNBP2NL,CYP1B1,CYSLTR1,DCBLD1,DDHD2,DIAPH2,DIS3L2,DLGAP4,DMTF1,DNMT3A,EBPL,EDNRB,EIF2S3,EIF4G3,EOLA1,…
HPA	HPA:0480051	Small intestine	0.0104396470006558	223	ABCB1,ABLIM3,ADCK2,AHR,AKAP9,ALG3,AMACR,AMBRA1,ANAPC1,ANKFY1,ANKRD12,ANKRD27,AOPEP,ARGLU1,ARHGAP29,ARHGEF28,ASCC1,ASCC3,ATP7A,ATXN2,BANP,BCLAF3,BIVM,CALN1,CAMK2D,CBFA2T2,CC2D1A,CCAR2,CD86,CDAN1,CDC14A,CHN2,CNST,COL1A2,CPT1A,CTTNBP2NL,CYP1B1,DDX17,DIAPH2,DIS3L2,DLGAP4,DMTF1,DNMT3A,EBPL,EDNRB,EIF2S3,EIF4G3,EOLA1,EPS15,ERCC6L2,ERP44,ERV3-1,EVI5,EXOC6,FAM135A,FAT4,FCMR,FGD4,FIGN,FRAT1,FRMD3,GALNT5,GA…
HP	HP:0010938	Abnormal external nose morphology	0.0105512542915942	53	ALG3,ASCC3,ASH1L,ATP7A,ATR,ATRX,BCOR,CDK13,CENPF,CHD6,CNTNAP2,COL1A2,DIS3L2,DNMT3A,EDNRB,EIF2S3,EYA1,FGFR2,FRMPD4,GNPTAB,GREB1L,GRIP1,HES7,HUWE1,INSR,KCTD1,KDM5B,MID1,MPDZ,MYH3,NEK1,NF1,NFIA,NOG,OFD1,PIEZO2,PTEN,RREB1,RUNX2,SLC17A5,SLC4A10,SMC5,SPEN,STIL,TLK2,TPR,TRIP12,TSPEAR,UBAP2L,VPS13B,ZEB2,ZMYM2,ZNF292
GO:BP	GO:0048522	positive regulation of cellular process	0.0106881249951091	173	ABLIM3,AHNAK,AHR,AKAP5,AKAP9,AMBRA1,ANKFY1,ANKRD27,ASH1L,ATP7A,ATR,ATRX,BANP,BCLAF3,BTN2A2,C4A,C9ORF72,CAMK2D,CBFA2T2,CC2D1A,CCAR2,CD3E,CD86,CDC14A,CDH13,CDK13,CGA,CHD6,CLASP1,CLDN19,CLSPN,CNST,CNTNAP2,CPT1A,CREB3L3,CYP1B1,CYSLTR1,DDHD2,DDX17,DENND1B,DIO2,DIS3L2,DISC1,DNMT3A,DOCK5,E2F7,EDNRB,EIF4G3,EN1,EPGN,EPS15,EYA1,FANCB,FGFR2,FRAT1,FRMPD4,FTX,G6PD,GATA2,GGA1,GRIP1,GRM6,GTF2I,HAS3,HDGF,HIVEP3,…
MIRNA	MIRNA:hsa-mir-4452	hsa-mir-4452	0.0107631663479725	54	ANAPC1,ANKRD27,CACNA1C,CALN1,CBFA2T2,CDAN1,CDK13,CNST,CNTLN,COL14A1,CTTNBP2NL,DDX17,DENND1B,E2F7,EIF2S3,EVI5,FGD4,HERC4,HMGCS1,HNRNPU,HSPA1A,HYCC2,KCNJ9,KSR2,LEPROTL1,MACF1,MKLN1,N4BP2,NAMPT,NF1,NNT,NR3C1,PAQR5,PHACTR2,RAB27B,RPS6KB1,RUNX2,SEC24A,SFXN1,SLC4A10,SMAD2,SMG1,STAG1,TET2,WDR33,ZNF266,ZNF28,ZNF451,ZNF507,ZNF519,ZNF532,ZNF594,ZNF780B,ZNF805
HP	HP:0032039	Abnormality of the ocular adnexa	0.0110513835489647	80	ALG3,ANAPC1,ARMCX5-GPRASP2,ASCC3,ASH1L,ATP7A,ATR,ATRX,BCOR,C4A,CACNA2D1,CDK13,CHD6,CLCN4,CNTNAP2,COL1A2,COL25A1,CWF19L1,CYP1B1,DDHD2,DIS3L2,DNMT3A,EDNRB,EYA1,FANCB,FAT4,FGFR2,GATA2,GNPTAB,GREB1L,GRIP1,GTF2I,HERC2,HNRNPU,HR,HUWE1,ITGB4,KCNMA1,KCTD1,KDM5B,MACF1,MID1,MINPP1,MPDZ,MSMO1,MYH3,NEK1,NF1,NFIA,NOG,OFD1,PGAP1,PIEZO2,PTEN,RPS7,RREB1,RTEL1,RYR3,SCAPER,SCN8A,SDCCAG8,SEPTIN9,SLC17A5,SLC4A10,SMA…
MIRNA	MIRNA:hsa-mir-559	hsa-mir-559	0.011485888868347	67	AHR,ANGPTL2,ANKFY1,ASH1L,ATP7A,ATRX,BICC1,BMS1,CAMK2D,CLCN4,CNST,COL14A1,CYP1B1,DENND1B,DIO2,DMTF1,E2F7,EXOC6,FAM135A,FAT4,FGD4,FIGN,GCOM1,GDA,GNPTAB,GTF2I,HECTD2,HMBOX1,HMGCS1,HNRNPM,HYCC2,KLF12,MEST,MGA,MID1,MKLN1,MTAP,N4BP2,NEK1,NFIA,NR3C1,PDK4,PHLPP2,PPIA,PRPS2,PTEN,QKI,RAB27B,REEP3,SFXN1,SLMAP,SMAD2,SMG1,SPOPL,TLK2,TRIOBP,UEVLD,VCL,WDR20,WEE1,ZC3H11A,ZHX3,ZNF124,ZNF28,ZNF292,ZNF507,ZNF519
HP	HP:0004948	Vascular tortuosity	0.0117064122694307	8	ATP7A,MT-ATP6,MT-ND1,MT-ND2,MT-ND5,NEK1,SMAD2,TGFBR2
GO:CC	GO:0015630	microtubule cytoskeleton	0.0120508727489057	55	AKAP9,ANKS1B,BCCIP,C10ORF90,CC2D1A,CCAR2,CCNA1,CD86,CDC14A,CENPF,CEP128,CEP85L,CFAP144,CLASP1,CNTLN,DCDC2B,DDHD2,DISC1,DNAH14,ERCC6L2,EVI5,FIGN,G6PD,HAUS6,HERC2,HMBOX1,HNRNPU,HSPA1A,INVS,KCTD1,KIZ,MACF1,MAP4,MID1,NAA40,NCKAP5,NEK1,NR3C1,OFD1,PHLPP2,RALBP1,REEP3,RPS7,SDCCAG8,SEPTIN7,SEPTIN9,SLMAP,STAG1,STIL,TBL1X,TCP1,TPPP3,TPR,TRIOBP,ZBED6
HPA	HPA:0180051	Epididymis	0.0124579821568544	229	ABLIM3,ADCK2,AHR,AKAP9,ALG3,AMACR,ANKFY1,ANKRD12,ANKRD27,AOPEP,ARGLU1,ARHGAP29,ARHGEF28,ARMCX5-GPRASP2,ASCC1,ASCC3,ASH1L,ATP7A,ATRX,ATXN2,BANP,BCLAF3,BSPH1,CACNA1C,CACNA2D1,CALN1,CAMK2D,CBFA2T2,CC2D1A,CCAR2,CD86,CDAN1,CDC14A,CENPF,CHN2,CLCN4,CNST,COL1A2,CPT1A,CTTNBP2NL,CYP1B1,DDHD2,DDX17,DIAPH2,DIS3L2,DLGAP4,DMTF1,DNMT3A,EBPL,EDNRB,EIF2S3,EIF4G3,EOLA1,EPS15,ERCC6L2,ERP44,ERV3-1,EVI5,EXOC6,FAM135A…
HPA	HPA:0180000	Epididymis	0.0124579821568544	229	ABLIM3,ADCK2,AHR,AKAP9,ALG3,AMACR,ANKFY1,ANKRD12,ANKRD27,AOPEP,ARGLU1,ARHGAP29,ARHGEF28,ARMCX5-GPRASP2,ASCC1,ASCC3,ASH1L,ATP7A,ATRX,ATXN2,BANP,BCLAF3,BSPH1,CACNA1C,CACNA2D1,CALN1,CAMK2D,CBFA2T2,CC2D1A,CCAR2,CD86,CDAN1,CDC14A,CENPF,CHN2,CLCN4,CNST,COL1A2,CPT1A,CTTNBP2NL,CYP1B1,DDHD2,DDX17,DIAPH2,DIS3L2,DLGAP4,DMTF1,DNMT3A,EBPL,EDNRB,EIF2S3,EIF4G3,EOLA1,EPS15,ERCC6L2,ERP44,ERV3-1,EVI5,EXOC6,FAM135A…
MIRNA	MIRNA:hsa-mir-4262	hsa-mir-4262	0.0125814078400587	77	AHCTF1,AHNAK,AHR,AKAP9,ANKFY1,ANKRD27,ATRX,BIVM,CAMK2D,CLASP1,CNST,CNTNAP2,CNTNAP3B,CPT1A,CTTNBP2NL,CYP1B1,EIF2S3,FAM47C,FGD4,FIGN,GATA2,GPR135,HYCC2,INSR,JRK,KALRN,KCNMA1,KIAA1671,KLHL5,MEST,METTL15,MKLN1,NNT,NOG,NR3C1,NRP1,PANK3,PAQR5,PDE7A,PGAP1,PHF20L1,PHLPP2,POFUT1,PRPS2,PTEN,QKI,RBAK,RPS6KB1,RYR3,SCN8A,SF1,SLMAP,SMAD2,SMG7,SNX9,SPTLC3,STAG1,STC2,TBL1X,TGFBR2,TIAL1,TLK2,VGLL4,WDR20,WDR33,YPE…
MIRNA	MIRNA:hsa-mir-21-5p	hsa-mir-21-5p	0.0126767791738775	35	AKAP9,ATRX,DDHD2,DMTF1,DOCK5,ERP44,FBXL17,FIGN,GAPVD1,GTF2I,HYCC2,LCORL,MGA,MTAP,NEK1,NFIA,PHACTR2,PHF20L1,PTEN,RPS7,SFXN1,SKP2,SLC17A5,SLMAP,SMC5,SPRY1,SPTLC3,STK36,TGFBR2,TRIM38,UTRN,ZMYM2,ZNF292,ZNF326,ZNF532
HP	HP:0030669	Abnormal ocular adnexa morphology	0.0129539920464321	79	ALG3,ANAPC1,ARMCX5-GPRASP2,ASCC3,ASH1L,ATP7A,ATR,ATRX,BCOR,C4A,CACNA2D1,CDK13,CHD6,CLCN4,CNTNAP2,COL1A2,COL25A1,CWF19L1,DDHD2,DIS3L2,DNMT3A,EDNRB,EYA1,FANCB,FAT4,FGFR2,GATA2,GNPTAB,GREB1L,GRIP1,GTF2I,HERC2,HNRNPU,HR,HUWE1,ITGB4,KCNMA1,KCTD1,KDM5B,MACF1,MID1,MINPP1,MPDZ,MSMO1,MYH3,NEK1,NF1,NFIA,NOG,OFD1,PGAP1,PIEZO2,PTEN,RPS7,RREB1,RTEL1,RYR3,SCAPER,SCN8A,SDCCAG8,SEPTIN9,SLC17A5,SLC4A10,SMAD2,SMC5…
MIRNA	MIRNA:hsa-mir-4760-3p	hsa-mir-4760-3p	0.0133362979106908	62	ARHGAP29,ATRX,BMS1,CLASP1,CLSPN,CNST,CYP1B1,DENND1B,ERP44,EXOC6,EYA1,FRMPD4,GDAP1,GRM6,GTF2I,HAUS6,HECTD2,HERC4,HMGCS1,HNRNPM,HNRNPU,HSPA1A,KIAA1671,KLF12,KLHL5,LCORL,LEPROTL1,MREG,N4BP2,NF1,NFIA,NRP1,PHACTR2,PHF20L1,PHLPP2,POFUT1,PPIA,PPM1E,PTEN,PTPRK,QKI,REEP3,RPS6KB1,RREB1,RUNX2,SFXN1,SMAD2,SPOPL,TBL1X,TBX3,TOP1,TPR,TTC3,VGLL4,VPS13C,WEE1,ZC3H11A,ZMYM2,ZNF266,ZNF292,ZNF519,ZNF805
MIRNA	MIRNA:hsa-mir-1193	hsa-mir-1193	0.013976013564292	47	AHR,ALPK3,ANGPTL2,ANKRD12,ARGLU1,ASCC3,BIVM,CEP128,CLDN19,CLSPN,CPT1A,DDX17,G6PD,GGA1,GRIP1,GTF2I,HM13,HNRNPU,JRK,KLHL5,KSR2,LRRC2,METTL21A,MINPP1,MTAP,MYSM1,PGAP1,PHF20L1,POFUT1,PPM1E,PTEN,RALGPS1,RASAL2,RBAK,RPS6KB1,SLC17A5,SMG1,SPTLC3,SRGAP2,TBX3,TGFBR2,TLK2,WWC3,ZNF292,ZNF507,ZNF791,ZNF841
MIRNA	MIRNA:hsa-mir-548h	hsa-mir-548h	0.0143192489250746	64	AHR,ANGPTL2,ANKFY1,ASH1L,ATP7A,ATRX,BICC1,BMS1,CAMK2D,CLCN4,CNST,COL14A1,CYP1B1,DENND1B,DIO2,DMTF1,E2F7,EXOC6,FAM135A,FAT4,FGD4,FIGN,GCOM1,GDA,GNPTAB,GTF2I,HECTD2,HMGCS1,HNRNPM,HYCC2,KLF12,MEST,MGA,MID1,MTAP,N4BP2,NEK1,NFIA,NR3C1,PDK4,PHLPP2,PPIA,PRPS2,PTEN,QKI,RAB27B,REEP3,SFXN1,SLMAP,SMAD2,SMG1,SPOPL,TLK2,TRIOBP,UEVLD,WDR20,WEE1,ZC3H11A,ZHX3,ZNF124,ZNF28,ZNF292,ZNF507,ZNF519
MIRNA	MIRNA:hsa-mir-548j	hsa-mir-548j	0.0143192489250746	64	AHR,ANGPTL2,ANKFY1,ASH1L,ATP7A,ATRX,BICC1,BMS1,CAMK2D,CLCN4,CNST,COL14A1,CYP1B1,DENND1B,DIO2,DMTF1,E2F7,EXOC6,FAM135A,FAT4,FGD4,FIGN,GCOM1,GDA,GNPTAB,GTF2I,HECTD2,HMGCS1,HNRNPM,HYCC2,KLF12,MEST,MGA,MID1,MTAP,N4BP2,NEK1,NFIA,NR3C1,PDK4,PHLPP2,PPIA,PRPS2,PTEN,QKI,RAB27B,REEP3,SFXN1,SLMAP,SMAD2,SMG1,SPOPL,TLK2,TRIOBP,UEVLD,WDR20,WEE1,ZC3H11A,ZHX3,ZNF124,ZNF28,ZNF292,ZNF507,ZNF519
MIRNA	MIRNA:hsa-mir-3200-3p	hsa-mir-3200-3p	0.0143663154979956	29	AHR,AHRR,ANKRD10,CLDN19,DENND1B,DIO2,EIF4G3,HERC4,HMGCS1,ITGB4,MKLN1,NAMPT,NFIA,PPIA,PPM1E,QKI,RBM3,RPS6KB1,SMAD2,SMC5,SPOPL,SPTLC3,STAC,STK38,TIAL1,TRIOBP,VCL,ZNF28,ZNF507
HPA	HPA:0420000	Salivary gland	0.014402024811398	218	ABLIM3,ADCK2,AHR,AKAP9,ALG3,AMACR,AMBRA1,ANAPC1,ANKRD12,ANKRD27,AOPEP,ARGLU1,ARMCX5-GPRASP2,ASCC1,ASCC3,ASH1L,ATP7A,ATRX,ATXN2,BANP,BCLAF3,BIVM,CAMK2D,CARD18,CBFA2T2,CC2D1A,CCAR2,CD86,CDAN1,CDC14A,CHN2,COL1A2,CPT1A,CTTNBP2NL,CYP1B1,DCBLD1,DDX17,DIAPH2,DLGAP4,DMTF1,DNMT3A,EBPL,EDNRB,EIF2S3,EIF4G3,EOLA1,EPS15,ERCC6L2,ERP44,ERV3-1,EVI5,EXOC6,FAM135A,FAT4,FCMR,FGD4,FIGN,FRAT1,FXYD3,G6PD,GALNT5,GASK1A…
HPA	HPA:0420051	Salivary gland	0.014402024811398	218	ABLIM3,ADCK2,AHR,AKAP9,ALG3,AMACR,AMBRA1,ANAPC1,ANKRD12,ANKRD27,AOPEP,ARGLU1,ARMCX5-GPRASP2,ASCC1,ASCC3,ASH1L,ATP7A,ATRX,ATXN2,BANP,BCLAF3,BIVM,CAMK2D,CARD18,CBFA2T2,CC2D1A,CCAR2,CD86,CDAN1,CDC14A,CHN2,COL1A2,CPT1A,CTTNBP2NL,CYP1B1,DCBLD1,DDX17,DIAPH2,DLGAP4,DMTF1,DNMT3A,EBPL,EDNRB,EIF2S3,EIF4G3,EOLA1,EPS15,ERCC6L2,ERP44,ERV3-1,EVI5,EXOC6,FAM135A,FAT4,FCMR,FGD4,FIGN,FRAT1,FXYD3,G6PD,GALNT5,GASK1A…
MIRNA	MIRNA:hsa-mir-181c	hsa-mir-181c	0.0148875019764299	75	AHCTF1,AHNAK,AHR,AKAP9,ANKFY1,ANKRD27,ATRX,BIVM,CAMK2D,CLASP1,CNST,CNTNAP2,CNTNAP3B,CPT1A,CTTNBP2NL,CYP1B1,EIF2S3,FAM47C,FGD4,FIGN,GATA2,GPR135,HYCC2,INSR,JRK,KALRN,KCNMA1,KIAA1671,KLHL5,MEST,METTL15,MKLN1,NNT,NOG,NR3C1,NRP1,PANK3,PAQR5,PDE7A,PGAP1,PHF20L1,PHLPP2,POFUT1,PRPS2,PTEN,QKI,RBAK,RPS6KB1,RYR3,SF1,SLMAP,SMAD2,SMG7,SNX9,SPTLC3,STAG1,STC2,TBL1X,TGFBR2,TIAL1,TLK2,VGLL4,WDR20,WDR33,YPEL1,ZC3…
MIRNA	MIRNA:hsa-mir-181d	hsa-mir-181d	0.0148875019764299	75	AHCTF1,AHNAK,AHR,AKAP9,ANKFY1,ANKRD27,ATRX,BIVM,CAMK2D,CLASP1,CNST,CNTNAP2,CNTNAP3B,CPT1A,CTTNBP2NL,CYP1B1,EIF2S3,FAM47C,FGD4,FIGN,GATA2,GPR135,HYCC2,INSR,JRK,KALRN,KCNMA1,KIAA1671,KLHL5,MEST,METTL15,MKLN1,NNT,NOG,NR3C1,NRP1,PANK3,PAQR5,PDE7A,PGAP1,PHF20L1,PHLPP2,POFUT1,PRPS2,PTEN,QKI,RBAK,RPS6KB1,RYR3,SF1,SLMAP,SMAD2,SMG7,SNX9,SPTLC3,STAG1,STC2,TBL1X,TGFBR2,TIAL1,TLK2,VGLL4,WDR20,WDR33,YPEL1,ZC3…
MIRNA	MIRNA:hsa-mir-181b	hsa-mir-181b	0.0148875019764299	75	AHCTF1,AHNAK,AHR,AKAP9,ANKFY1,ANKRD27,ATRX,BIVM,CAMK2D,CLASP1,CNST,CNTNAP2,CNTNAP3B,CPT1A,CTTNBP2NL,CYP1B1,EIF2S3,FAM47C,FGD4,FIGN,GATA2,GPR135,HYCC2,INSR,JRK,KALRN,KCNMA1,KIAA1671,KLHL5,MEST,METTL15,MKLN1,NNT,NOG,NR3C1,NRP1,PANK3,PAQR5,PDE7A,PGAP1,PHF20L1,PHLPP2,POFUT1,PRPS2,PTEN,QKI,RBAK,RPS6KB1,RYR3,SF1,SLMAP,SMAD2,SMG7,SNX9,SPTLC3,STAG1,STC2,TBL1X,TGFBR2,TIAL1,TLK2,VGLL4,WDR20,WDR33,YPEL1,ZC3…
MIRNA	MIRNA:hsa-mir-181a	hsa-mir-181a	0.0152014601107984	75	AHCTF1,AHNAK,AHR,AKAP9,ANKFY1,ANKRD27,ATRX,BIVM,CAMK2D,CLASP1,CNST,CNTNAP2,CNTNAP3B,CPT1A,CTTNBP2NL,CYP1B1,EIF2S3,FAM47C,FGD4,FIGN,GATA2,GPR135,HYCC2,INSR,JRK,KALRN,KCNMA1,KIAA1671,KLHL5,MEST,METTL15,MKLN1,NNT,NOG,NR3C1,NRP1,PANK3,PAQR5,PDE7A,PGAP1,PHF20L1,PHLPP2,POFUT1,PRPS2,PTEN,QKI,RBAK,RPS6KB1,RYR3,SF1,SLMAP,SMAD2,SMG7,SNX9,SPTLC3,STAG1,STC2,TBL1X,TGFBR2,TIAL1,TLK2,VGLL4,WDR20,WDR33,YPEL1,ZC3…
GO:MF	GO:0019899	enzyme binding	0.0156766553644244	78	ABCB1,AKAP5,AMBRA1,ANKFY1,ANKRD27,ATP7A,BCOR,C9ORF72,CARD18,CCAR2,CD3E,CDK13,CNST,CNTLN,CNTNAP2,COL1A2,CTTNBP2NL,DENND1A,DENND1B,DIAPH2,DIO2,DOCK5,ERCC6L2,EVI5,FAM83A,FGD4,FXYD3,GAPVD1,GGA1,H1-5,HERC2,HM13,HNRNPU,HSPA1A,KCNQ1,KIZ,KSR2,LCORL,MARVELD3,METTL21A,MID1,MT-ND2,NR2C1,NR3C1,NRP1,PIAS1,POTEJ,POU5F1,PPARG,PPP6R1,PTEN,PTPRK,RABGAP1L,RALBP1,RANBP2,RGP1,RPS6KB1,RPS7,RTEL1,SMAD2,SMG7,SNX9,SPOPL…
MIRNA	MIRNA:hsa-mir-1323	hsa-mir-1323	0.015971563905056	68	AHNAK,ARHGAP29,ASCC1,ATRX,CALN1,CAMK2D,CBFA2T2,CLCN4,CNST,CNTNAP2,CTTNBP2NL,CYP1B1,DDX17,DENND1B,DIO2,EIF2S3,EVI5,FGD4,FRMPD4,GNPTAB,GRIP1,HAUS6,HDGF,HMBOX1,HMGCS1,KCTD1,LCORL,LEPROTL1,MYSM1,NEK1,NF1,NFIA,NNT,PANK3,PDS5A,PHLPP2,PPP6R1,PTEN,QKI,REEP3,SFXN1,SGCD,SMAD2,SPEN,SPRY1,STIL,STK17B,STK38,TBL1X,TBX3,TIAL1,TOP1,TRAPPC8,TXNRD1,USP45,USP6,VCL,WEE1,ZC3H11A,ZHX3,ZMYM2,ZNF292,ZNF518A,ZNF519,ZNF58…
MIRNA	MIRNA:hsa-mir-4698	hsa-mir-4698	0.0160566122303903	87	AHCTF1,ALPK3,AMACR,AMBRA1,ANKRD33B,ARHGAP29,ARMCX5-GPRASP2,ATRX,CAMK2D,CDC14A,CHD6,CHN2,CLCN4,CLSPN,CNTLN,CPT1A,CTTNBP2NL,DDX17,DENND1B,DIO2,DOCK5,EIF2S3,EPHA5,EVI5,FGD4,GCOM1,HAS3,HMGCS1,HNRNPU,HYCC2,KCNMA1,KCTD3,KIAA1671,KLF12,LCORL,LEPROTL1,MAU2,METTL15,MGA,MKLN1,MTAP,MYO1B,NBPF15,NEK1,NFIA,PANK3,PDS5A,PGAP1,PHF20L1,PHLPP2,PPIA,PPM1E,PRPS2,PTEN,PTPRK,QKI,RAB30,RALGPS1,RASAL2,RBAK,RBM3,REEP3,RN…
MIRNA	MIRNA:hsa-mir-381	hsa-mir-381	0.0167553924678551	65	AHCTF1,AHR,AKAP9,ARHGAP29,ATP7A,ATRX,CENPN,CEP128,CLCN4,COL1A2,DIO2,ERP44,GTF2I,HECTD2,HERC2,HMBOX1,HYCC2,KDM5B,KLF12,LCORL,LEPROTL1,MAP4,MREG,MYSM1,NAMPT,NF1,NFIA,NR3C1,PDS5A,PGAP1,PHACTR2,PHLPP2,PRPS2,QKI,RALGPS1,RANBP2,RBAK,RNASEH1,RPS6KB1,RREB1,SEC24A,SLMAP,SMAD2,SPEN,STAG1,STK38,TET2,TOP1,UBAP2L,USP6,VCL,VPS13B,WEE1,WWC3,YPEL1,ZC3H11A,ZNF181,ZNF28,ZNF451,ZNF518A,ZNF548,ZNF791,ZNF805,ZNF841,Z…
GO:BP	GO:0009888	tissue development	0.016812580035197	74	ALPK3,AMBRA1,ASH1L,ATP7A,ATRX,BCCIP,BCOR,CBFA2T2,CENPF,CLASP1,CLDN19,COL14A1,COL1A2,CPT1A,CYP1B1,DDX17,E2F7,EDNRB,EN1,EYA1,FAT4,FBXL17,FGFR2,FOXQ1,G6PD,GATA2,GREB1L,HES7,HIVEP3,HNRNPU,INSR,ITGB4,KCNQ1,KDM5B,KRT15,MAGI1,MEST,MINPP1,MYSM1,NCOA1,NF1,NFIA,NOG,NR3C1,NRP1,NRP2,POFUT1,POU5F1,PPARG,PTEN,QKI,RASAL2,RPS6KB1,RPS7,RREB1,RUNX2,SGCD,SMAD2,SPDEF,SPRY1,STC2,STIL,TBX3,TEAD2,TGFBR2,TNXB,TPPP3,TRIO…
GO:BP	GO:1903047	mitotic cell cycle process	0.0174708395542938	36	ABCB1,AMBRA1,ANAPC1,ATR,BCCIP,BTN2A2,CCNA1,CDC14A,CENPF,CLASP1,CLSPN,DIS3L2,E2F7,EPGN,EXOC6,HNRNPU,HSPA1A,INSR,INTS13,MAP4,NCAPH2,NFIA,PIAS1,PTEN,RAD9B,REEP3,RPS6KB1,RTEL1,SKP2,SMC5,SNX9,SPRY1,STAG1,STIL,TPR,WEE1
MIRNA	MIRNA:hsa-mir-1304	hsa-mir-1304	0.0178260534965278	51	AHCTF1,AHNAK2,ALPK3,ANGPTL4,ANKRD12,CLASP1,CLSPN,CNTNAP2,COL1A2,CTTNBP2NL,DDX17,DIO2,DLGAP4,ERP44,EVI5,FIGN,GRIP1,GTF2I,HDGF,HYCC2,INSR,JRK,KCNAB3,KDM5B,KHK,KLF12,MAP4,MCF2L,MPDZ,MYSM1,NFIA,NR3C1,PAQR5,PHACTR2,PHLPP2,RANBP2,SLC17A5,TBX3,TIAL1,TMPRSS4,TSPEAR,UBAP2L,UNKL,VGLL4,WWC3,ZFC3H1,ZMYM2,ZNF292,ZNF507,ZNF532,ZNF585B
MIRNA	MIRNA:hsa-mir-4520b-3p	hsa-mir-4520b-3p	0.017875837538762	34	AHNAK,ARHGAP29,ASH1L,CBFA2T2,CD86,CLCN4,COL14A1,CPT1A,CTTNBP2NL,EPS15,EVI5,GDA,GTF2I,HAS3,KLF12,KSR2,MAP4,NADK,NFIA,PANK3,PGAP1,PRPS2,REEP3,RPS6KB1,SPOPL,STC2,TGFBR2,TOP1,TTC3,TXNRD1,ZEB2,ZNF518A,ZNF746,ZNF805
HPA	HPA:0510651	Soft tissue 2	0.017922980544026	144	ABLIM3,AKAP9,ANAPC1,ANKRD12,ARGLU1,ARHGAP29,ARHGEF28,ARMCX5-GPRASP2,ASCC1,ASCC3,ATP7A,ATRX,BCLAF3,CACNA2D1,CBFA2T2,CCAR2,CDAN1,CDC14A,COL1A2,CPT1A,CYP1B1,DCBLD1,DDHD2,DIAPH2,DLGAP4,DMTF1,DNMT3A,EIF2S3,EIF4G3,EOLA1,EPS15,ERCC6L2,ERV3-1,EXOC6,FAM135A,FAT4,FCMR,FGD4,FIGN,FRAT1,FXYD3,G6PD,GASK1A,GCOM1,GNPTAB,GTF2I,H1-5,H3C4,HDGF,HDGFL3,HECTD2,HERC2,HIVEP3,HNRNPM,HNRNPU,HSPA1A,HUWE1,IRF2BP1,ITGB4,KCTD…
MIRNA	MIRNA:hsa-mir-590-3p	hsa-mir-590-3p	0.0179468374094783	115	AKAP5,ANKRD12,ARHGAP29,ASH1L,ATRX,BCOR,BIVM,CALN1,CCDC144A,CDAN1,CENPN,CEP128,CLDN19,CNTLN,COL1A2,CTTNBP2NL,CWF19L1,CYP1B1,DDX17,DIO2,DMTF1,EDNRB,EIF2S3,EPHA5,EVI5,FBXL17,FGD4,FIGN,FRMPD4,GCOM1,GDAP1,GPR135,GRIP1,GRM6,HAUS6,HM13,HMGCS1,HNRNPU,HSPA1A,HUWE1,HYCC2,KCTD3,KDM5B,KLF12,KLHL5,LEPROTL1,LRRC2,MACF1,MARVELD3,METTL15,METTL21A,MKLN1,MPDZ,MREG,MTAP,MYO1B,MYSM1,N4BP2,NAA16,NAMPT,NCKAP5,NCOA1,NF…
MIRNA	MIRNA:hsa-mir-1279	hsa-mir-1279	0.0180914641525069	49	AHR,AKAP9,ANKFY1,AOX1,BTN2A2,CENPN,CTTNBP2NL,FAM83A,FRMD3,GAPVD1,GCOM1,GDA,GDAP1,HM13,HMGCS1,HNRNPM,HYCC2,INSR,KCNMA1,METTL21A,MREG,MTAP,NR3C1,NRP1,PANK3,PPARG,PTEN,QKI,RAB27B,RANBP2,RBM33,RPS6KB1,RREB1,SEC24A,SFXN1,SGCD,SMAD2,SMG1,SMG7,STK17B,STK38,TBX3,TGFBR2,UBAP2L,UNKL,USP6,ZMYM2,ZNF507,ZNF614
HPA	HPA:0350000	Pancreas	0.0181951264888275	230	ABLIM3,ADCK2,AKAP9,ALG3,AMACR,AMBRA1,ANAPC1,ANKFY1,ANKRD12,ANKRD27,AOX1,ARGLU1,ARHGAP29,ARHGEF28,ARMCX5-GPRASP2,ASCC1,ASCC3,ASH1L,ATP7A,ATRX,ATXN2,BANP,BCLAF3,CAMK2D,CARD18,CBFA2T2,CC2D1A,CCAR2,CD86,CDAN1,CDC14A,CHN2,CNST,COL1A2,CPT1A,CTTNBP2NL,CYP1B1,CYSLTR1,DDHD2,DDX17,DIAPH2,DIS3L2,DLGAP4,DMTF1,DNMT3A,EBPL,EIF2S3,EIF4G3,EOLA1,EPS15,ERCC6L2,ERP44,ERV3-1,EVI5,EXOC6,FAM135A,FAT4,FCMR,FGD4,FIGN,FR…
MIRNA	MIRNA:hsa-mir-548w	hsa-mir-548w	0.0194718992732337	66	AHR,ANGPTL2,ANKFY1,ASH1L,ATP7A,ATRX,BICC1,BMS1,CAMK2D,CLCN4,CNST,COL14A1,CYP1B1,DENND1B,DIO2,DMTF1,E2F7,EXOC6,FAM135A,FAT4,FGD4,FIGN,GCOM1,GDA,GNPTAB,GTF2I,HECTD2,HMBOX1,HMGCS1,HNRNPM,HYCC2,KLF12,MEST,MGA,MID1,MKLN1,MTAP,N4BP2,NEK1,NFIA,NR3C1,PDK4,PHLPP2,PPIA,PRPS2,PTEN,QKI,RAB27B,REEP3,SFXN1,SLMAP,SMAD2,SMG1,SPOPL,TLK2,TRIOBP,UEVLD,WDR20,WEE1,ZC3H11A,ZHX3,ZNF124,ZNF28,ZNF292,ZNF507,ZNF519
MIRNA	MIRNA:hsa-mir-548b-5p	hsa-mir-548b-5p	0.0194718992732337	66	AHR,ANGPTL2,ANKFY1,ASH1L,ATP7A,ATRX,BICC1,BMS1,CAMK2D,CLCN4,CNST,COL14A1,CYP1B1,DENND1B,DIO2,DMTF1,E2F7,EXOC6,FAM135A,FAT4,FGD4,FIGN,GCOM1,GDA,GNPTAB,GTF2I,HECTD2,HMBOX1,HMGCS1,HNRNPM,HYCC2,KLF12,MEST,MGA,MID1,MKLN1,MTAP,N4BP2,NEK1,NFIA,NR3C1,PDK4,PHLPP2,PPIA,PRPS2,PTEN,QKI,RAB27B,REEP3,SFXN1,SLMAP,SMAD2,SMG1,SPOPL,TLK2,TRIOBP,UEVLD,WDR20,WEE1,ZC3H11A,ZHX3,ZNF124,ZNF28,ZNF292,ZNF507,ZNF519
MIRNA	MIRNA:hsa-mir-548ak	hsa-mir-548ak	0.0194718992732337	66	AHR,ANGPTL2,ANKFY1,ASH1L,ATP7A,ATRX,BICC1,BMS1,CAMK2D,CLCN4,CNST,COL14A1,CYP1B1,DENND1B,DIO2,DMTF1,E2F7,EXOC6,FAM135A,FAT4,FGD4,FIGN,GCOM1,GDA,GNPTAB,GTF2I,HECTD2,HMBOX1,HMGCS1,HNRNPM,HYCC2,KLF12,MEST,MGA,MID1,MKLN1,MTAP,N4BP2,NEK1,NFIA,NR3C1,PDK4,PHLPP2,PPIA,PRPS2,PTEN,QKI,RAB27B,REEP3,SFXN1,SLMAP,SMAD2,SMG1,SPOPL,TLK2,TRIOBP,UEVLD,WDR20,WEE1,ZC3H11A,ZHX3,ZNF124,ZNF28,ZNF292,ZNF507,ZNF519
MIRNA	MIRNA:hsa-mir-548a-5p	hsa-mir-548a-5p	0.0194718992732337	66	AHR,ANGPTL2,ANKFY1,ASH1L,ATP7A,ATRX,BICC1,BMS1,CAMK2D,CLCN4,CNST,COL14A1,CYP1B1,DENND1B,DIO2,DMTF1,E2F7,EXOC6,FAM135A,FAT4,FGD4,FIGN,GCOM1,GDA,GNPTAB,GTF2I,HECTD2,HMBOX1,HMGCS1,HNRNPM,HYCC2,KLF12,MEST,MGA,MID1,MKLN1,MTAP,N4BP2,NEK1,NFIA,NR3C1,PDK4,PHLPP2,PPIA,PRPS2,PTEN,QKI,RAB27B,REEP3,SFXN1,SLMAP,SMAD2,SMG1,SPOPL,TLK2,TRIOBP,UEVLD,WDR20,WEE1,ZC3H11A,ZHX3,ZNF124,ZNF28,ZNF292,ZNF507,ZNF519
MIRNA	MIRNA:hsa-mir-548ab	hsa-mir-548ab	0.0194718992732337	66	AHR,ANGPTL2,ANKFY1,ASH1L,ATP7A,ATRX,BICC1,BMS1,CAMK2D,CLCN4,CNST,COL14A1,CYP1B1,DENND1B,DIO2,DMTF1,E2F7,EXOC6,FAM135A,FAT4,FGD4,FIGN,GCOM1,GDA,GNPTAB,GTF2I,HECTD2,HMBOX1,HMGCS1,HNRNPM,HYCC2,KLF12,MEST,MGA,MID1,MKLN1,MTAP,N4BP2,NEK1,NFIA,NR3C1,PDK4,PHLPP2,PPIA,PRPS2,PTEN,QKI,RAB27B,REEP3,SFXN1,SLMAP,SMAD2,SMG1,SPOPL,TLK2,TRIOBP,UEVLD,WDR20,WEE1,ZC3H11A,ZHX3,ZNF124,ZNF28,ZNF292,ZNF507,ZNF519
MIRNA	MIRNA:hsa-mir-548y	hsa-mir-548y	0.0194718992732337	66	AHR,ANGPTL2,ANKFY1,ASH1L,ATP7A,ATRX,BICC1,BMS1,CAMK2D,CLCN4,CNST,COL14A1,CYP1B1,DENND1B,DIO2,DMTF1,E2F7,EXOC6,FAM135A,FAT4,FGD4,FIGN,GCOM1,GDA,GNPTAB,GTF2I,HECTD2,HMBOX1,HMGCS1,HNRNPM,HYCC2,KLF12,MEST,MGA,MID1,MKLN1,MTAP,N4BP2,NEK1,NFIA,NR3C1,PDK4,PHLPP2,PPIA,PRPS2,PTEN,QKI,RAB27B,REEP3,SFXN1,SLMAP,SMAD2,SMG1,SPOPL,TLK2,TRIOBP,UEVLD,WDR20,WEE1,ZC3H11A,ZHX3,ZNF124,ZNF28,ZNF292,ZNF507,ZNF519
GO:BP	GO:0051301	cell division	0.0197161902185798	33	AHCTF1,ANAPC1,CCNA1,CDC14A,CENPF,CLASP1,DIS3L2,E2F7,EVI5,EXOC6,FGFR2,FIGN,HAUS6,HDGF,HNRNPU,INTS13,MAP4,MAU2,NEK1,NR3C1,PDS5A,POU5F1,REEP3,SEPTIN7,SEPTIN9,SMC5,SNX9,STAG1,TIAL1,TOP1,TPR,TRIOBP,WEE1
MIRNA	MIRNA:hsa-mir-548c-5p	hsa-mir-548c-5p	0.0199110104691975	66	AHR,ANGPTL2,ANKFY1,ASH1L,ATP7A,ATRX,BICC1,BMS1,CAMK2D,CLCN4,CNST,COL14A1,CYP1B1,DENND1B,DIO2,DMTF1,E2F7,EXOC6,FAM135A,FAT4,FGD4,FIGN,GCOM1,GDA,GNPTAB,GTF2I,HECTD2,HMBOX1,HMGCS1,HNRNPM,HYCC2,KLF12,MEST,MGA,MID1,MKLN1,MTAP,N4BP2,NEK1,NFIA,NR3C1,PDK4,PHLPP2,PPIA,PRPS2,PTEN,QKI,RAB27B,REEP3,SFXN1,SLMAP,SMAD2,SMG1,SPOPL,TLK2,TRIOBP,UEVLD,WDR20,WEE1,ZC3H11A,ZHX3,ZNF124,ZNF28,ZNF292,ZNF507,ZNF519
MIRNA	MIRNA:hsa-mir-548i	hsa-mir-548i	0.0199110104691975	66	AHR,ANGPTL2,ANKFY1,ASH1L,ATP7A,ATRX,BICC1,BMS1,CAMK2D,CLCN4,CNST,COL14A1,CYP1B1,DENND1B,DIO2,DMTF1,E2F7,EXOC6,FAM135A,FAT4,FGD4,FIGN,GCOM1,GDA,GNPTAB,GTF2I,HECTD2,HMBOX1,HMGCS1,HNRNPM,HYCC2,KLF12,MEST,MGA,MID1,MKLN1,MTAP,N4BP2,NEK1,NFIA,NR3C1,PDK4,PHLPP2,PPIA,PRPS2,PTEN,QKI,RAB27B,REEP3,SFXN1,SLMAP,SMAD2,SMG1,SPOPL,TLK2,TRIOBP,UEVLD,WDR20,WEE1,ZC3H11A,ZHX3,ZNF124,ZNF28,ZNF292,ZNF507,ZNF519
HPA	HPA:0490692	Smooth muscle	0.0201808185313599	115	ADCK2,AHNAK2,AKAP9,AMBRA1,ANAPC1,ANKRD12,ANKRD27,ARGLU1,ARMCX5-GPRASP2,ASCC1,ASCC3,ATRX,BCLAF3,CACNA1C,CALN1,CBFA2T2,CDC14A,CDH13,CHN2,CNST,CREB3L3,CYP1B1,DDX17,DLGAP4,DMTF1,DNMT3A,DPP6,EOLA1,ERV3-1,FAM135A,FIGN,FRAT1,FRMD3,G6PD,GASK1A,H3C4,HAUS6,HDGF,HECTD2,HIVEP3,HNRNPM,HNRNPU,HSPA1A,IRF2BP1,KCNQ1,KIAA1671,KLF12,KLHL5,MACF1,MAP4,MAZ,MGA,MIA2,MRGPRF,MSMO1,MYSM1,N4BP2,NAA16,NAA35,NBPF15,NCOA1,NEK…
HPA	HPA:0540000	Stomach 1	0.0204445592497586	236	ABLIM3,AHR,AKAP9,ALG3,AMACR,AMBRA1,ANAPC1,ANKRD12,ANKRD27,AOPEP,ARGLU1,ARHGAP29,ARHGEF28,ASCC1,ASCC3,ATP7A,ATRX,ATXN2,BANP,BCLAF3,BIVM,CACNA1C,CALN1,CAMK2D,CARD18,CBFA2T2,CC2D1A,CCAR2,CD86,CDAN1,CDC14A,CHN2,CNST,COL1A2,CPT1A,CTTNBP2NL,CYP1B1,CYSLTR1,DDHD2,DDX17,DIAPH2,DIS3L2,DLGAP4,DMTF1,DNMT3A,EBPL,EDNRB,EIF2S3,EIF4G3,EOLA1,EPS15,ERCC6L2,ERP44,ERV3-1,EVI5,EXOC6,FAM135A,FAT4,FCMR,FGD4,FIGN,FRAT1,…
HPA	HPA:0540051	Stomach 1	0.0204445592497586	236	ABLIM3,AHR,AKAP9,ALG3,AMACR,AMBRA1,ANAPC1,ANKRD12,ANKRD27,AOPEP,ARGLU1,ARHGAP29,ARHGEF28,ASCC1,ASCC3,ATP7A,ATRX,ATXN2,BANP,BCLAF3,BIVM,CACNA1C,CALN1,CAMK2D,CARD18,CBFA2T2,CC2D1A,CCAR2,CD86,CDAN1,CDC14A,CHN2,CNST,COL1A2,CPT1A,CTTNBP2NL,CYP1B1,CYSLTR1,DDHD2,DDX17,DIAPH2,DIS3L2,DLGAP4,DMTF1,DNMT3A,EBPL,EDNRB,EIF2S3,EIF4G3,EOLA1,EPS15,ERCC6L2,ERP44,ERV3-1,EVI5,EXOC6,FAM135A,FAT4,FCMR,FGD4,FIGN,FRAT1,…
HPA	HPA:0630221	Cervix	0.0205080937307228	180	AHNAK2,AHR,AKAP9,ALG3,ANAPC1,ANKRD12,ARGLU1,ARMCX5-GPRASP2,ASCC3,ASH1L,ATRX,BCLAF3,BIVM,CACNA1C,CALN1,CARD18,CBFA2T2,CC2D1A,CCAR2,CDAN1,CDC14A,CDH13,CNST,COL1A2,CPT1A,CYP1B1,CYSLTR1,DDHD2,DDX17,DIAPH2,DIS3L2,DLGAP4,DMTF1,DNMT3A,EBPL,EIF2S3,EIF4G3,EOLA1,EPS15,ERCC6L2,ERV3-1,EVI5,FAM135A,FAT4,FCMR,FGD4,FIGN,FRMD3,FXYD3,G6PD,GALNT5,GASK1A,GATA2,GATD3,GGA1,GNPTAB,H1-5,H3C4,HAUS6,HDGF,HDGFL3,HECTD2,HI…
MIRNA	MIRNA:hsa-mir-548d-5p	hsa-mir-548d-5p	0.0208169550089247	66	AHR,ANGPTL2,ANKFY1,ASH1L,ATP7A,ATRX,BICC1,BMS1,CAMK2D,CLCN4,CNST,COL14A1,CYP1B1,DENND1B,DIO2,DMTF1,E2F7,EXOC6,FAM135A,FAT4,FGD4,FIGN,GCOM1,GDA,GNPTAB,GTF2I,HECTD2,HMBOX1,HMGCS1,HNRNPM,HYCC2,KLF12,MEST,MGA,MID1,MKLN1,MTAP,N4BP2,NEK1,NFIA,NR3C1,PDK4,PHLPP2,PPIA,PRPS2,PTEN,QKI,RAB27B,REEP3,SFXN1,SLMAP,SMAD2,SMG1,SPOPL,TLK2,TRIOBP,UEVLD,WDR20,WEE1,ZC3H11A,ZHX3,ZNF124,ZNF28,ZNF292,ZNF507,ZNF519
MIRNA	MIRNA:hsa-mir-421	hsa-mir-421	0.0210528426590509	67	AHCTF1,AHNAK,AHR,ANGPTL2,ASH1L,CACNA1C,CHN2,CPT1A,CYP1B1,DDHD2,DDX17,EIF2S3,EXOC6,EYA1,FBXL17,FGD4,GCOM1,GDA,HSPA1A,HYCC2,KLF12,KSR2,MAGI1,MAZ,MGA,MKLN1,MTAP,MYBPC1,NBPF8,NEK1,NF1,NR3C1,PANK3,PDK4,PHKA1,PHLPP2,PPIA,PPM1E,PTEN,RAB27B,RANBP2,RASAL2,RBM33,RPS6KB1,RREB1,RUNX2,SF1,SFXN1,SLC17A5,SMAD2,SMG1,SPRY1,TEAD2,TRIM38,TTC3,TXNRD1,VGLL4,WEE1,ZHX3,ZNF28,ZNF451,ZNF507,ZNF519,ZNF614,ZNF746,ZNF780B,Z…
HPA	HPA:0320852	Nasopharynx	0.0221433776898688	44	AHNAK2,AHR,ANAPC1,ASCC1,ASH1L,ATXN2,CCNA1,CDC14A,CPT1A,DIS3L2,EDNRB,FIGN,HIVEP3,HM13,HUWE1,KALRN,KDM5B,MGA,NCAPH2,NCOA1,NID2,PHACTR2,PHLPP2,PIAS1,POFUT1,PPP6R1,RAB30,RALBP1,RBM28,RBM3,RBM33,RGP1,SCAPER,SEPTIN9,SPIDR,SPTLC3,TPPP3,TPR,TRIM38,TRIOBP,VIRMA,WDR33,ZBTB21,ZNF326
MIRNA	MIRNA:hsa-mir-548o	hsa-mir-548o	0.0237696029947291	66	AHNAK,ARHGAP29,ASCC1,ATRX,CALN1,CAMK2D,CBFA2T2,CLCN4,CNST,CNTNAP2,CTTNBP2NL,CYP1B1,DDX17,DENND1B,DIO2,EIF2S3,EVI5,FGD4,FRMPD4,GRIP1,HAUS6,HDGF,HMBOX1,HMGCS1,KCTD1,LCORL,LEPROTL1,MYSM1,NEK1,NF1,NFIA,NNT,PANK3,PDS5A,PHLPP2,PPP6R1,PTEN,QKI,REEP3,SFXN1,SGCD,SMAD2,SPEN,STIL,STK17B,STK38,TBL1X,TBX3,TIAL1,TOP1,TRAPPC8,TXNRD1,USP45,USP6,VCL,WEE1,ZC3H11A,ZHX3,ZMYM2,ZNF292,ZNF518A,ZNF519,ZNF585B,ZNF614,ZNF…
HPA	HPA:0270351	Kidney	0.0242793004014604	172	ABLIM3,AHNAK2,AKAP9,AMACR,ANAPC1,ANKFY1,ANKRD12,ANKRD27,AOPEP,ARGLU1,ARHGEF28,ARMCX5-GPRASP2,ASCC1,ASCC3,ATRX,ATXN2,BANP,BIVM,CACNA1C,CALN1,CBFA2T2,CC2D1A,CCAR2,CDC14A,CDH13,COL1A2,CPT1A,CTTNBP2NL,CYP1B1,DCBLD1,DDHD2,DIAPH2,DIS3L2,DLGAP4,DMTF1,DNMT3A,DOCK5,EIF2S3,EOLA1,EPS15,ERP44,ERV3-1,EXOC6,FAM135A,FAT4,FCMR,FGD4,FIGN,FRAT1,FRMD3,FXYD3,G6PD,GATA2,GGA1,GNPTAB,GTF2I,H1-5,H3C4,HAS3,HDGF,HDGFL3,HE…
HPA	HPA:0350471	Pancreas	0.0246251951970375	218	ABLIM3,ADCK2,AKAP9,ALG3,AMBRA1,ANAPC1,ANKRD12,ANKRD27,AOX1,ARGLU1,ARHGAP29,ARHGEF28,ASCC1,ASCC3,ASH1L,ATP7A,ATRX,ATXN2,BANP,BCLAF3,CAMK2D,CARD18,CBFA2T2,CC2D1A,CCAR2,CD86,CDAN1,CDC14A,CHN2,COL1A2,CPT1A,CTTNBP2NL,CYP1B1,CYSLTR1,DDHD2,DDX17,DIAPH2,DIS3L2,DLGAP4,DMTF1,DNMT3A,EBPL,EIF2S3,EIF4G3,EOLA1,EPS15,ERCC6L2,ERP44,ERV3-1,EVI5,EXOC6,FAM135A,FAT4,FCMR,FGD4,FIGN,FRAT1,FRMD3,G6PD,GASK1A,GATA2,GATD3…
GO:CC	GO:0016604	nuclear body	0.0257018024689776	38	AHCTF1,ANKS1B,ASCC1,ASCC3,ATR,ATRX,BANP,CDC14A,CDK13,DDX17,DENND1B,E2F7,EYA1,HMBOX1,HNRNPM,HNRNPU,HSPA1A,INTS13,MAU2,NAMPT,NR2C1,NR3C1,PIAS1,PRDM5,PTEN,RALBP1,RREB1,RTEL1,SCAPER,SF1,SMC5,STAG1,TRIP12,VIRMA,ZMYM2,ZNF300,ZNF451,ZNF638
HPA	HPA:0400000	Rectum	0.0258013576300724	243	ABLIM3,ADCK2,AHR,AKAP5,AKAP9,ALG3,AMACR,AMBRA1,ANAPC1,ANKRD12,ANKRD27,AOPEP,ARGLU1,ARHGAP29,ARHGEF28,ASCC1,ASCC3,ASH1L,ATP7A,ATRX,ATXN2,BANP,BCLAF3,BIVM,CACNA1C,CALN1,CAMK2D,CBFA2T2,CC2D1A,CCAR2,CD86,CDAN1,CDC14A,CENPF,CHN2,CNST,COL1A2,CPT1A,CTTNBP2NL,CYP1B1,CYSLTR1,DCBLD1,DDHD2,DDX17,DIAPH2,DIS3L2,DLGAP4,DMTF1,DNMT3A,EBPL,EDNRB,EIF2S3,EIF4G3,EOLA1,EPS15,ERCC6L2,ERP44,ERV3-1,EVI5,EXOC6,FAM135A,FA…
GO:BP	GO:0045893	positive regulation of DNA-templated transcription	0.0258683790258962	64	ABLIM3,AHR,ASH1L,ATRX,BANP,BCLAF3,CD86,CDH13,CDK13,CGA,CHD6,CREB3L3,DDX17,E2F7,EN1,EYA1,FGFR2,GATA2,GTF2I,HAS3,HDGF,HIVEP3,HMBOX1,HNRNPU,INSR,KLF12,MAZ,MGA,MYSM1,NAA16,NAMPT,NCOA1,NFIA,NOG,NR3C1,PIAS1,POU5F1,PPARG,PRDM5,QKI,RREB1,RUNX2,SHOX,SMAD2,SPDEF,SUPT3H,TBL1X,TBL1Y,TBX3,TEAD2,TET2,TRIM38,ZEB2,ZFAT,ZNF292,ZNF300,ZNF507,ZNF585B,ZNF594,ZNF615,ZNF746,ZNF780B,ZNF814,ZNF841
GO:MF	GO:0031267	small GTPase binding	0.0261910898318279	19	ANKFY1,ANKRD27,ATP7A,C9ORF72,DENND1A,DENND1B,DIAPH2,DOCK5,EVI5,FGD4,GAPVD1,GGA1,PPP6R1,RABGAP1L,RALBP1,RANBP2,RGP1,SRGAP2,TRIOBP
HPA	HPA:0250000	Hippocampus	0.0267413563158438	215	ABCB1,ABLIM3,ADCK2,AHR,AKAP5,AKAP9,AMACR,AMBRA1,ANAPC1,ANKFY1,ANKRD12,ANKS1B,AOPEP,ARGLU1,ARHGAP29,ARHGEF28,ARMCX5-GPRASP2,ASCC1,ASCC3,ATP7A,ATRX,ATXN2,BANP,BCLAF3,CACNA2D1,CALN1,CAMK2D,CBFA2T2,CC2D1A,CCAR2,CD86,CDAN1,CDC14A,CHN2,CLCN4,CNST,CNTNAP2,COL1A2,CPT1A,CTTNBP2NL,CYP1B1,DDHD2,DDX17,DIAPH2,DIS3L2,DLGAP4,DMTF1,DNMT3A,DOCK5,EIF2S3,EIF4G3,EOLA1,EPS15,ERCC6L2,ERP44,ERV3-1,EVI5,EXOC6,FAM135A,FA…
GO:BP	GO:1902680	positive regulation of RNA biosynthetic process	0.0268403469148271	64	ABLIM3,AHR,ASH1L,ATRX,BANP,BCLAF3,CD86,CDH13,CDK13,CGA,CHD6,CREB3L3,DDX17,E2F7,EN1,EYA1,FGFR2,GATA2,GTF2I,HAS3,HDGF,HIVEP3,HMBOX1,HNRNPU,INSR,KLF12,MAZ,MGA,MYSM1,NAA16,NAMPT,NCOA1,NFIA,NOG,NR3C1,PIAS1,POU5F1,PPARG,PRDM5,QKI,RREB1,RUNX2,SHOX,SMAD2,SPDEF,SUPT3H,TBL1X,TBL1Y,TBX3,TEAD2,TET2,TRIM38,ZEB2,ZFAT,ZNF292,ZNF300,ZNF507,ZNF585B,ZNF594,ZNF615,ZNF746,ZNF780B,ZNF814,ZNF841
GO:CC	GO:0031981	nuclear lumen	0.0273101998299748	158	AHCTF1,AHR,AHRR,ANAPC1,ANKRD10,ANKRD12,ANKS1B,AOPEP,ARGLU1,ASCC1,ASCC3,ASH1L,ATR,ATRX,BANP,BCCIP,BCOR,BMS1,CAMK2D,CBFA2T2,CC2D1A,CCAR2,CCNA1,CDC14A,CDK13,CENPF,CENPN,CHD6,CLSPN,CNTLN,CREB3L3,DDX17,DENND1B,DIAPH2,DMTF1,DNMT3A,E2F7,ERCC6L2,EYA1,FAM83A,FANCB,FBXL17,FIGN,GATA2,GGA1,GTF2I,H1-5,H3C4,HDGF,HDGFL3,HERC2,HERC4,HMBOX1,HNRNPM,HNRNPU,HR,HSPA1A,HUWE1,INSR,INTS13,IRF2BP1,ITGB4,KALRN,KCTD1,KDM5B…
GO:BP	GO:0048518	positive regulation of biological process	0.0275870304289837	179	ABLIM3,AHNAK,AHR,AKAP5,AKAP9,AMBRA1,ANGPTL4,ANKFY1,ANKRD27,ASH1L,ATP7A,ATR,ATRX,BANP,BCLAF3,BTN2A2,C4A,C9ORF72,CACNA1C,CAMK2D,CBFA2T2,CC2D1A,CCAR2,CD3E,CD86,CDC14A,CDH13,CDK13,CGA,CHD6,CLASP1,CLDN19,CLSPN,CNST,CNTNAP2,CPT1A,CREB3L3,CYP1B1,CYSLTR1,DDHD2,DDX17,DENND1B,DIO2,DIS3L2,DISC1,DNMT3A,DOCK5,E2F7,EDNRB,EIF4G3,EN1,EPGN,EPS15,EYA1,FANCB,FCMR,FGFR2,FRAT1,FRMPD4,FTX,G6PD,GATA2,GGA1,GRIP1,GRM6,GT…
MIRNA	MIRNA:hsa-mir-371-5p	hsa-mir-371-5p	0.0277020703950874	79	AKAP5,ASCC3,ASH1L,ATRX,BANP,BCCIP,BCOR,BMS1,CBFA2T2,CDAN1,CENPN,CLASP1,CLSPN,CNTNAP2,COL14A1,COL1A2,CPT1A,CWF19L1,DDX17,DENND1B,DISC1,EIF2S3,EPS15,EVI5,FGD4,FRMPD4,GAPVD1,GCOM1,GDAP1,GNPTAB,HNRNPU,INSR,JRK,LEPROTL1,MACF1,MAZ,MYSM1,N4BP2,NBPF4,PANK3,PAQR5,PDK4,PDS5A,PGAP1,PHF20L1,PHLPP2,PTEN,RAB27B,RASAL2,RBAK,RBM3,REEP3,RNASEH1,RPS6KB1,SF1,SFXN1,SLMAP,SMAD2,SMC5,STIL,STK17B,TET2,TRIM66,VCL,VGLL4,…
MIRNA	MIRNA:hsa-mir-4789-5p	hsa-mir-4789-5p	0.0291586348456818	67	AKAP5,ANGPTL2,ANKRD12,ASCC3,ASH1L,ATRX,CACNA1C,CALN1,CBFA2T2,CDC14A,CENPN,CEP128,CTTNBP2NL,CWF19L1,DENND1B,DIAPH2,DIO2,DISC1,EPHA5,ERP44,ERV3-1,EYA1,GCOM1,GREB1L,GTF2I,HECTD2,HNRNPM,ITGBL1,KALRN,KIAA1549L,KLF12,MACF1,MKLN1,MYBPC1,MYSM1,N4BP2,NOG,NR3C1,NRP1,PDS5A,PHACTR2,PHKA1,PIAS1,PTEN,QKI,RPS6KB1,SEC24A,SLC17A5,SMG1,SNX9,SPEN,SRGAP2,STK36,STK38,TMEM87A,TOP1,UBAP2L,USP6,VGLL4,WEE1,WWC3,ZMYM2,ZNF…
HPA	HPA:0130201	Colon	0.0310970402116488	185	ABLIM3,ADCK2,AHR,AKAP9,AMBRA1,ANKFY1,ANKRD12,ANKRD27,AOPEP,ARGLU1,ARHGAP29,ARMCX5-GPRASP2,ASCC3,ATP7A,ATRX,ATXN2,BCLAF3,C10ORF90,CACNA1C,CACNA2D1,CALN1,CAMK2D,CBFA2T2,CC2D1A,CCAR2,CDC14A,CHN2,COL1A2,CPT1A,CTTNBP2NL,CYP1B1,DCBLD1,DIAPH2,DIS3L2,DLGAP4,DMTF1,DNMT3A,EBPL,EDNRB,EIF2S3,EIF4G3,EOLA1,EPS15,ERP44,ERV3-1,EXOC6,FAM135A,FAT4,FCMR,FGD4,FIGN,FRAT1,FXYD3,G6PD,GASK1A,GATD3,GNPTAB,GTF2I,H1-5,H3C4…
MIRNA	MIRNA:hsa-mir-4310	hsa-mir-4310	0.0317636016572738	67	ANKFY1,ANKRD27,ARHGEF28,ASCC1,ASH1L,BMS1,CALN1,CAMK2D,CENPN,CHD6,CLSPN,CNST,CPT1A,DDX17,DENND1B,EIF4G3,ERP44,FAT4,FGD4,FGFR2,GTF2I,HERC2,HMGCS1,HNRNPU,HR,HYCC2,JRK,KALRN,KCNMA1,KDM5B,LEPROTL1,MEST,MKLN1,MYSM1,NBPF15,NF1,NFIA,NR3C1,PDK4,PDS5A,PHACTR2,POFUT1,PPM1E,PRPS2,PTEN,RNASEH1,RREB1,SEC24A,SMAD2,SMC5,SPOPL,STC2,TBL1X,TGFBR2,TLK2,TMPRSS4,VPS13C,WDR20,WEE1,ZDHHC14,ZFYVE28,ZNF28,ZNF532,ZNF548,ZN…
GO:BP	GO:0045944	positive regulation of transcription by RNA polymerase II	0.0320932114178886	51	ABLIM3,AHR,ASH1L,ATRX,BCLAF3,CDH13,CDK13,CGA,CHD6,CREB3L3,DDX17,E2F7,EN1,EYA1,FGFR2,GATA2,GTF2I,HDGF,HNRNPU,KLF12,MYSM1,NAMPT,NCOA1,NFIA,NOG,NR3C1,POU5F1,PPARG,PRDM5,RREB1,RUNX2,SHOX,SMAD2,SPDEF,TBL1X,TBL1Y,TBX3,TEAD2,TET2,ZEB2,ZFAT,ZNF292,ZNF300,ZNF507,ZNF585B,ZNF594,ZNF615,ZNF746,ZNF780B,ZNF814,ZNF841
GO:CC	GO:0005694	chromosome	0.0324339780796573	69	AHCTF1,AHR,ASH1L,ATR,ATRX,BMS1,CCAR2,CENPF,CENPN,CHD6,CLASP1,CREB3L3,DNMT3A,E2F7,EN1,FANCB,FOXQ1,GSC2,H1-5,H3C4,HES7,HMBOX1,HNRNPU,HR,KDM5B,KLF12,MAU2,MGA,NCAPH2,NCOA1,NFIA,NR2C1,NR3C1,PDS5A,PHC2,PHF20L1,PIAS1,POTEJ,POU5F1,PPARG,RAD9B,RTEL1,RUNX2,SEPTIN7,SHOX,SMAD2,SMC5,SOX13,SPDEF,SPIDR,STAG1,STK38,SUPT3H,TBX3,TCP1,TEAD2,TET2,TNP2,TOP1,TPR,TRIOBP,UBAP2L,UFL1,ZBED6,ZEB2,ZFHX2,ZGRF1,ZHX3,ZRANB3
HPA	HPA:0630000	Cervix	0.0325732545520697	217	ABLIM3,AHNAK2,AHR,AKAP9,ALG3,AMACR,AMBRA1,ANAPC1,ANKRD12,ANKRD27,AOPEP,ARGLU1,ARMCX5-GPRASP2,ASCC1,ASCC3,ASH1L,ATP7A,ATRX,BANP,BCLAF3,BIVM,CACNA1C,CALN1,CARD18,CBFA2T2,CC2D1A,CCAR2,CDAN1,CDC14A,CDH13,CNST,COL1A2,CPT1A,CTTNBP2NL,CYP1B1,CYSLTR1,DCBLD1,DDHD2,DDX17,DIAPH2,DIS3L2,DLGAP4,DMTF1,DNMT3A,EBPL,EDNRB,EIF2S3,EIF4G3,EOLA1,EPS15,ERCC6L2,ERP44,ERV3-1,EVI5,EXOC6,FAM135A,FAT4,FCMR,FGD4,FIGN,FRAT1,…
GO:MF	GO:0051020	GTPase binding	0.0359952695473686	20	AMBRA1,ANKFY1,ANKRD27,ATP7A,C9ORF72,DENND1A,DENND1B,DIAPH2,DOCK5,EVI5,FGD4,GAPVD1,GGA1,PPP6R1,RABGAP1L,RALBP1,RANBP2,RGP1,SRGAP2,TRIOBP
HP	HP:0007768	Central retinal vessel vascular tortuosity	0.0361358687098918	5	MT-ATP6,MT-ND1,MT-ND2,MT-ND5,NEK1
MIRNA	MIRNA:hsa-mir-4789-3p	hsa-mir-4789-3p	0.0374794844332201	73	AHNAK,AKAP9,ANKFY1,ANKRD33B,ARHGAP29,ASCC3,ASH1L,ATP7A,BCOR,CDC14A,CENPF,CENPN,CTTNBP2NL,DENND1B,DIAPH2,DIO2,DLGAP4,DOCK5,EPS15,EVI5,FAT4,GCOM1,GTF2I,HDGFL3,HYCC2,ITGBL1,JRK,KIAA0319,KIAA1671,KLHL5,KSR2,MCF2L,MEST,MYSM1,NF1,NFIA,NNT,NOG,NR3C1,PANK3,PAQR5,PHKA1,PHLPP2,PIAS1,POFUT1,PPM1E,PTEN,QKI,RAB27B,RASAL2,RBAK,REEP3,RUNX2,SEC24A,SMAD2,SOX13,SPRY1,STC2,STK17B,STK36,TBL1X,TXNRD1,UNKL,USP45,VCL,V…
HPA	HPA:0160000	Endometrium 1	0.0380308530546516	220	ABLIM3,ADCK2,AHNAK2,AHR,AKAP9,ALG3,AMACR,AMBRA1,ANAPC1,ANKFY1,ANKRD12,ANKRD27,AOPEP,ARGLU1,ARHGAP29,ARHGEF28,ARMCX5-GPRASP2,ASCC1,ASCC3,ATP7A,ATRX,ATXN2,BANP,CAMK2D,CBFA2T2,CC2D1A,CCAR2,CCNA1,CD86,CDAN1,CDC14A,CENPF,CFAP144,CHN2,CNST,COL1A2,CPT1A,CTTNBP2NL,CYP1B1,DCBLD1,DDHD2,DDX17,DIAPH2,DLGAP4,DMTF1,DNMT3A,EBPL,EDNRB,EIF2S3,EIF4G3,EPS15,ERCC6L2,ERP44,ERV3-1,EVI5,EXOC6,FAM135A,FAT4,FCMR,FGD4,FIG…
HPA	HPA:0301361	Lung	0.0381594399245348	50	AKAP9,ARGLU1,ATRX,CACNA1C,CBFA2T2,CC2D1A,CDAN1,CDC14A,CPT1A,DDX17,DIAPH2,DLGAP4,DMTF1,ERP44,FXYD3,G6PD,GATA2,GTF2I,HDGF,HLA-DRA,HNRNPM,HNRNPU,HSPA1A,KCNQ1,KDM5B,MYSM1,NCOA1,NID2,NR2C1,NR3C1,PDS5A,PHC2,PIAS1,PRDM5,PSMC2,QKI,RBM28,RBM3,SF1,SPEN,STAG1,SUPT3H,TET2,TMEM87A,TTI2,TXNRD2,VCL,WDR33,ZFC3H1,ZNF638
HPA	HPA:0480000	Small intestine	0.0390644393644908	240	ABCB1,ABLIM3,ADCK2,AHR,AKAP5,AKAP9,ALG3,AMACR,AMBRA1,ANAPC1,ANKFY1,ANKRD12,ANKRD27,AOPEP,ARGLU1,ARHGAP29,ARHGEF28,ASCC1,ASCC3,ATP7A,ATRX,ATXN2,BANP,BCLAF3,BIVM,CACNA1C,CALN1,CAMK2D,CBFA2T2,CC2D1A,CCAR2,CD86,CDAN1,CDC14A,CENPF,CHN2,CNST,COL1A2,CPT1A,CREB3L3,CTTNBP2NL,CYP1B1,DDHD2,DDX17,DIAPH2,DIS3L2,DLGAP4,DMTF1,DNMT3A,EBPL,EDNRB,EIF2S3,EIF4G3,EOLA1,EPS15,ERCC6L2,ERP44,ERV3-1,EVI5,EXOC6,FAM135A,FA…
MIRNA	MIRNA:hsa-mir-26a	hsa-mir-26a	0.0392482046744574	67	AHCTF1,AMACR,ARHGAP29,ASCC3,ATRX,CACNA1C,CALN1,CDC14A,CDK13,CNTLN,COL1A2,CTTNBP2NL,DDHD2,DDX17,DENND1B,E2F7,FGFR2,GDAP1,GNPTAB,GPR146,HERC2,HUWE1,HYCC2,LEPROTL1,MARVELD3,MAZ,MKLN1,MREG,MYSM1,NAMPT,NRP2,PAQR5,PDE7A,PDS5A,PHF20L1,POFUT1,PTEN,RAB27B,RALGPS1,RANBP2,RASAL2,REEP3,RYR3,SFXN1,SLC17A5,SLMAP,STK17B,STK36,SUPT3H,TET2,TIAL1,TLK2,TOP1,TRIOBP,TXNRD1,USP6,VGLL4,VPS13C,WDR20,WEE1,YPEL1,ZFC3H1,ZH…
MIRNA	MIRNA:hsa-mir-26b	hsa-mir-26b	0.0392482046744574	67	AHCTF1,AMACR,ARHGAP29,ASCC3,ATRX,CACNA1C,CALN1,CDC14A,CDK13,CNTLN,COL1A2,CTTNBP2NL,DDHD2,DDX17,DENND1B,E2F7,FGFR2,GDAP1,GNPTAB,GPR146,HERC2,HUWE1,HYCC2,LEPROTL1,MARVELD3,MAZ,MKLN1,MREG,MYSM1,NAMPT,NRP2,PAQR5,PDE7A,PDS5A,PHF20L1,POFUT1,PTEN,RAB27B,RALGPS1,RANBP2,RASAL2,REEP3,RYR3,SFXN1,SLC17A5,SLMAP,STK17B,STK36,SUPT3H,TET2,TIAL1,TLK2,TOP1,TRIOBP,TXNRD1,USP6,VGLL4,VPS13C,WDR20,WEE1,YPEL1,ZFC3H1,ZH…
MIRNA	MIRNA:hsa-mir-4652-3p	hsa-mir-4652-3p	0.0393179603478307	71	ABO,AHCTF1,AHNAK2,AHR,AKAP5,ANGPTL2,ARHGAP29,CACNA1C,CBFA2T2,CDC14A,CEP128,CLCN4,CNST,CTTNBP2NL,DDHD2,DENND1B,EDNRB,EIF4G3,EVI5,GNPTAB,GTF2I,HECTD2,HMGCS1,HNRNPU,HYCC2,INSR,KCNMA1,KCTD3,KLF12,KSR2,LCORL,MAU2,METTL15,MINPP1,MKLN1,MPDZ,NAA16,NAMPT,NCOA1,NFIA,NR3C1,NRP1,NRP2,PAQR5,PDS5A,PGAP1,PHACTR2,PHF20L1,PHLPP2,PTEN,RALBP1,RASAL2,RBM3,RPS6KB1,RUNX2,SLMAP,SMG7,SPEN,SPOPL,STC2,TBL1X,TOP1,TRIM66,WD…
GO:MF	GO:0060090	molecular adaptor activity	0.0397821792919504	50	AKAP5,AKAP9,AMBRA1,ANAPC1,BCLAF3,BCOR,CBFA2T2,CD3E,CNTLN,COL14A1,COL1A2,CPT1A,DDX17,DISC1,DLGAP4,DNMT3A,FLRT1,GRIP1,HDGF,HNRNPU,HR,HSPA1A,IRF2BP1,KCTD1,KDM5B,KSR2,LINC02591,MYSM1,NCOA1,OFD1,PIAS1,PRDX4,QKI,RBM33,SEPTIN7,SEPTIN9,SF1,SKP2,SLMAP,SPEN,STK38,SUPT3H,TBL1X,TBL1Y,TGFBR2,TIAL1,TRIM38,VCL,WWC3,ZNF451
MIRNA	MIRNA:hsa-mir-200a-3p	hsa-mir-200a-3p	0.0399938750738151	14	ATRX,CD86,CYP1B1,GDAP1,KIAA1549L,NRP2,PTEN,QKI,RAB30,RBM28,SMAD2,ZEB2,ZNF292,ZNF805
MIRNA	MIRNA:hsa-mir-208a	hsa-mir-208a	0.0400620149708124	31	AHCTF1,AMBRA1,ATP7A,CAMK2D,CCDC144A,CENPF,CNST,DIO2,EPS15,FAT4,GDAP1,GNPTAB,HMBOX1,HYCC2,INSR,KIAA1671,MKLN1,MYO1B,PAQR5,PHLPP2,PPIA,PRPS2,QKI,SEC24A,SULT1C2,TOP1,TPR,ZNF136,ZNF266,ZNF548,ZNF814
MIRNA	MIRNA:hsa-mir-208b	hsa-mir-208b	0.0400620149708124	31	AHCTF1,AMBRA1,ATP7A,CAMK2D,CCDC144A,CENPF,CNST,DIO2,EPS15,FAT4,GDAP1,GNPTAB,HMBOX1,HYCC2,INSR,KIAA1671,MKLN1,MYO1B,PAQR5,PHLPP2,PPIA,PRPS2,QKI,SEC24A,SULT1C2,TOP1,TPR,ZNF136,ZNF266,ZNF548,ZNF814
MIRNA	MIRNA:hsa-mir-320a	hsa-mir-320a	0.0403188124101666	74	ANGPTL2,ANKFY1,ATP7A,ATRX,BANP,BCOR,BMS1,C9ORF72,CDK13,CGA,CLCN4,CYP1B1,DENND1B,DLGAP4,E2F7,EYA1,FGD4,FIGN,GGA1,GTF2I,HAUS6,HECTD2,HUWE1,HYCC2,INSR,KLF12,MAGI1,MAP4,MAU2,MCF2L,MID1,MKLN1,MREG,MT-ND1,MT-ND5,MYSM1,NAA40,NAMPT,NFIA,NRP1,PANK3,PAQR5,PDS5A,PPIA,PTEN,RALGPS1,RANBP2,RBAK,REEP3,RPS6KB1,RREB1,RUNX2,SEC24A,SF1,SLC17A5,SMG1,SPEN,SPOPL,SRGAP2,STK38,TBX3,TCP1,TGFBR2,TRAPPC8,UBAP2L,UNKL,VCL,VE…
MIRNA	MIRNA:hsa-mir-4699-5p	hsa-mir-4699-5p	0.0404283536642811	44	AHR,CAMK2D,CHD6,CNTLN,COL14A1,COL1A2,CPT1A,CTTNBP2NL,EXOC6,FGD4,FGFR2,GDAP1,GNPTAB,HLA-DRA,HNRNPU,HYCC2,KCTD3,KLF12,KSR2,NAMPT,NCOA1,NFIA,PHACTR2,PHLPP2,PSMC2,QKI,SEC24A,SLC4A10,SMG1,SNX9,SPEN,SPRY1,STIL,STK36,TBL1X,TXNRD1,USP6,UTRN,ZC3H11A,ZMYM2,ZNF326,ZNF451,ZNF519,ZNF598
HP	HP:0000422	Abnormal nasal bridge morphology	0.0408986547917113	56	ALG3,ARMCX5-GPRASP2,ASCC3,ASH1L,ATRX,BCOR,CACNA1C,CDK13,CENPF,COL1A2,DIS3L2,EDNRB,EYA1,FAT4,FGFR2,FRMPD4,GNPTAB,GRIP1,GTF2I,HERC2,HES7,HUWE1,INSR,KCNMA1,KCTD1,KDM5B,MACF1,MID1,MINPP1,MYH3,NEK1,NF1,NOG,OFD1,PGAP1,PIEZO2,PTEN,RPS7,RREB1,RUNX2,RYR3,SCAPER,SDCCAG8,SEPTIN9,SLC4A10,SMAD2,SPEN,STAG1,TLK2,TPR,TRIP12,UBAP2L,VPS13B,ZEB2,ZMYM2,ZNF292
MIRNA	MIRNA:hsa-mir-410	hsa-mir-410	0.0418263145385177	55	ABLIM3,AHCTF1,AHR,ATRX,BIVM,CYP1B1,EIF2S3,EPHA5,EXOC6,GATA2,GCOM1,HECTD2,HERC2,HNRNPU,HYCC2,INSR,KSR2,LEPROTL1,MACF1,MINPP1,MKLN1,MREG,NAMPT,NCOA1,NF1,NR2C1,NR3C1,PGAP1,PHF20L1,PPP6R1,PSMC2,RAB27B,RASAL2,RBM3,SEC24A,SFXN1,SGCD,SLMAP,SMAD2,SNX9,STC2,SULT1C2,TPR,TRIOBP,UTRN,VCL,VGLL4,ZEB2,ZHX3,ZNF28,ZNF420,ZNF507,ZNF519,ZNF791,ZNF805
MIRNA	MIRNA:hsa-mir-548n	hsa-mir-548n	0.042381038261642	77	AGAP9,AHCTF1,AHR,AKAP9,ANGPTL2,ANKFY1,ANKRD12,ASCC1,ASH1L,ATRX,CAMK2D,CDH13,CDK13,CNTLN,CYP1B1,DENND1B,DIO2,DMTF1,E2F7,EIF4G3,EPHA5,ERP44,EVI5,FAM135A,FGD4,GCOM1,GNPTAB,GTF2I,HMBOX1,HMGCS1,HNRNPM,JRK,KCNMA1,LCORL,LEPROTL1,LRRC2,MEST,MTAP,MYSM1,N4BP2,NAMPT,NCKAP5,NFIA,NNT,PDS5A,PGAP1,PHACTR2,PHF20L1,PRPS2,PSMC2,PTEN,QKI,RAB27B,RABGAP1L,RALGPS1,RBM3,REEP3,RREB1,SEC24A,SMC5,SMG1,SPOPL,SPRY1,STIL,STK…
MIRNA	MIRNA:hsa-mir-4716-5p	hsa-mir-4716-5p	0.0428788044429346	64	AHCTF1,AHR,AMBRA1,ANKFY1,ASCC3,ATRX,BICC1,BIVM,BTN2A2,CC2D1A,CDAN1,CLASP1,CWF19L1,DDX17,DOCK5,EVI5,FGD4,FGFR2,HM13,HMGCS1,HYCC2,KLHL5,KSR2,LEPROTL1,METTL15,METTL21A,MKLN1,MREG,N4BP2,NAA16,NAA40,NAMPT,NBPF8,NF1,NFIA,NRP1,PHACTR2,POFUT1,PPM1E,PTEN,RASAL2,RBM3,RBM33,REEP3,SMG1,STAC,STC2,TBL1X,TIAL1,TLK2,TMEM87A,TRIM38,TRIOBP,TTC3,UEVLD,WDR33,YPEL1,ZEB2,ZNF426,ZNF614,ZNF749,ZNF780B,ZNF805,ZNF841
MIRNA	MIRNA:hsa-mir-4659b-5p	hsa-mir-4659b-5p	0.0432756266682289	45	ABLIM3,ATRX,BICC1,CALN1,CDAN1,CYP1B1,DDX17,DENND1B,DMTF1,E2F7,EVI5,FGD4,FIGN,HECTD2,HNRNPU,JRK,KIAA1671,KLF12,MAGI1,MKLN1,NAA40,NAMPT,NF1,NFIA,NR3C1,NRP1,PANK3,PDS5A,POFUT1,PPM1E,PTEN,PTPRK,RBAK,RBM3,SEC24A,SMG1,SMG7,SPOPL,SPTLC3,SRGAP2,STAC,VCL,ZMYM2,ZNF507,ZNF780B
MIRNA	MIRNA:hsa-mir-4659a-5p	hsa-mir-4659a-5p	0.0432756266682289	45	ABLIM3,ATRX,BICC1,CALN1,CDAN1,CYP1B1,DDX17,DENND1B,DMTF1,E2F7,EVI5,FGD4,FIGN,HECTD2,HNRNPU,JRK,KIAA1671,KLF12,MAGI1,MKLN1,NAA40,NAMPT,NF1,NFIA,NR3C1,NRP1,PANK3,PDS5A,POFUT1,PPM1E,PTEN,PTPRK,RBAK,RBM3,SEC24A,SMG1,SMG7,SPOPL,SPTLC3,SRGAP2,STAC,VCL,ZMYM2,ZNF507,ZNF780B
GO:MF	GO:0003714	transcription corepressor activity	0.044399654557708	15	BCOR,CBFA2T2,DNMT3A,HDGF,HNRNPU,HSPA1A,IRF2BP1,KCTD1,KDM5B,PIAS1,SF1,SPEN,TBL1X,TBL1Y,ZNF451
GO:BP	GO:0051254	positive regulation of RNA metabolic process	0.0445765955608507	67	ABLIM3,AHR,ASH1L,ATRX,BANP,BCLAF3,CD86,CDH13,CDK13,CGA,CHD6,CREB3L3,DDX17,DIS3L2,E2F7,EN1,EYA1,FGFR2,GATA2,GTF2I,HAS3,HDGF,HIVEP3,HMBOX1,HNRNPU,INSR,KLF12,MAZ,MGA,MYSM1,NAA16,NAMPT,NCOA1,NFIA,NOG,NR3C1,PIAS1,POU5F1,PPARG,PRDM5,PVT1,QKI,RBM3,RREB1,RUNX2,SHOX,SMAD2,SPDEF,SUPT3H,TBL1X,TBL1Y,TBX3,TEAD2,TET2,TRIM38,ZEB2,ZFAT,ZNF292,ZNF300,ZNF507,ZNF585B,ZNF594,ZNF615,ZNF746,ZNF780B,ZNF814,ZNF841
MIRNA	MIRNA:hsa-mir-656	hsa-mir-656	0.0449249040455595	55	AHCTF1,AHR,AKAP9,ARHGAP29,ASH1L,BCOR,C9ORF72,CBFA2T2,CEP128,CNTNAP2,CYP1B1,EIF2S3,ERP44,FIGN,GTF2I,HAUS6,HYCC2,KIAA1671,KSR2,LCORL,METTL15,MKLN1,NBPF15,NCKAP5,NR3C1,PDS5A,PGAP1,PPM1E,RAB27B,RAB30,RANBP2,RASAL2,REEP3,SEC24A,SFXN1,SMAD2,SPAG16,SPOPL,STC2,TBL1X,TET2,TGFBR2,TPR,UEVLD,UNKL,USP6,VPS13B,WWC3,ZEB2,ZNF181,ZNF28,ZNF585B,ZNF615,ZNF791,ZNF805
HP	HP:0000164	Abnormality of the dentition	0.0454660772202975	55	ANAPC1,ARHGAP29,ASCC3,ATR,ATRX,BCOR,CACNA1C,CACNA2D1,CDK13,CEP85L,CHD6,CLDN19,CNTNAP2,COL1A2,DNMT3A,DPP6,EIF2S3,EYA1,FAT4,FGFR2,GRIP1,GTF2I,HERC2,HUWE1,INSR,ITGB4,KCNMA1,KCTD1,MID1,MYH3,MYSM1,NEK1,NF1,OFD1,PGAP1,PRDM5,PTEN,RBM28,RREB1,RTEL1,RUNX2,SCAPER,SCN8A,SDCCAG8,SMAD2,SMC5,SPEN,STAG1,STIL,TBX3,TSPEAR,TTI2,VPS13B,ZEB2,ZMYM2
HP	HP:0006143	Abnormal finger flexion crease	0.0459177728481369	6	ATR,COL1A2,MYH3,NOG,PIEZO2,TLK2
HPA	HPA:0270362	Kidney	0.0469706428018279	188	ABLIM3,ADCK2,AHR,AKAP9,ALG3,AMBRA1,ANAPC1,ANKFY1,ANKRD12,ANKRD27,AOPEP,ARGLU1,ARHGAP29,ARMCX5-GPRASP2,ASCC1,ASCC3,ATP7A,ATRX,ATXN2,BANP,BCLAF3,BIVM,CBFA2T2,CC2D1A,CCAR2,CDC14A,CHN2,CNST,COL1A2,CPT1A,CTTNBP2NL,CYP1B1,DDHD2,DIAPH2,DIS3L2,DLGAP4,DMTF1,DNMT3A,EIF2S3,EOLA1,EPS15,ERCC6L2,ERP44,ERV3-1,EVI5,EXOC6,FAM135A,FAT4,FCMR,FGD4,FIGN,FRAT1,FRMD3,G6PD,GASK1A,GATD3,GCOM1,GGA1,GNPTAB,H3C4,HAS3,HAUS6,…
MIRNA	MIRNA:hsa-mir-224	hsa-mir-224	0.0472279220362098	56	ABLIM3,AMACR,ANAPC1,ANKRD12,ARHGAP29,ASCC1,ATRX,BCOR,CENPN,CNST,DIO2,EPS15,FGD4,FXYD3,GCOM1,HAS3,HERC4,HMBOX1,KALRN,KCNMA1,MAGI1,MID1,MREG,NAA40,NAMPT,NEK1,NFIA,NRP2,PHF20L1,PHLPP2,PRPS2,PTEN,RALGPS1,RBM3,RBM33,REEP3,RNASEH1,SGCD,SLMAP,SMAD2,SPEN,SPOPL,STK38,SUPT3H,TBL1X,TRAPPC8,TTC3,VSIG10L,YPEL1,ZHX3,ZNF28,ZNF451,ZNF519,ZNF532,ZNF585B,ZNF805
MIRNA	MIRNA:hsa-mir-4517	hsa-mir-4517	0.0474245106218536	48	ALPK3,AMACR,ATP7A,ATRX,C4A,CBFA2T2,COL1A2,CPT1A,EIF2S3,FRMPD4,GCOM1,GDA,HNRNPU,HYCC2,INSR,KLHL5,METTL15,MKLN1,MREG,MYSM1,N4BP2,NFIA,NR3C1,PANK3,PDS5A,PPP6R1,PTEN,RASAL2,RBAK,REEP3,RREB1,RUNX2,SLC17A5,SMC5,SPEN,STK38,TBL1X,TPPP3,TRIM66,WEE1,ZC3H11A,ZHX3,ZNF136,ZNF28,ZNF451,ZNF585B,ZNF780B,ZNF805
MIRNA	MIRNA:hsa-mir-4744	hsa-mir-4744	0.0478085773224627	44	ABLIM3,AHNAK,AHRR,ANKRD33B,ATRX,BMS1,C9ORF72,CDK13,CENPF,CLCN4,CNST,DDHD2,DDX17,DISC1,EIF2S3,EIF4G3,FGD4,FRMPD4,GTF2I,HNRNPU,KCNMA1,KCTD3,MCTP1,MPDZ,PDE7A,PDS5A,PGAP1,PPM1E,PTEN,PTPRK,RALGPS1,RBAK,SLMAP,STK17B,STK38,TMEM87A,TRIP12,TXNRD1,USP6,VEPH1,ZC3H11A,ZNF28,ZNF507,ZNF780B
MIRNA	MIRNA:hsa-mir-548z	hsa-mir-548z	0.0482003959319523	80	AMBRA1,ANGPTL2,ANKRD10,ANKRD33B,ARHGAP29,ASCC1,ASH1L,CBFA2T2,CCAR2,CDC14A,CFAP65,CHD6,CLASP1,CNST,CYP1B1,DDX17,DENND1B,DIO2,DMTF1,EVI5,FAT4,FGD4,FRMPD4,GATA2,GCOM1,GNPTAB,HAS3,HDGF,HECTD2,HMGCS1,HNRNPU,HUWE1,HYCC2,JRK,KCNMA1,KLF12,LEPROTL1,MGA,MID1,MKLN1,MPDZ,MTAP,MYBPC1,NAA40,NAMPT,NBPF15,NEK1,NFIA,PANK3,PDK4,PDS5A,PHACTR2,POFUT1,PPIA,PTEN,RAB27B,RBM3,SF1,SMAD2,SPEN,SPOPL,STAG1,STK36,TBL1X,TET2,…
MIRNA	MIRNA:hsa-mir-548ac	hsa-mir-548ac	0.0482003959319523	80	AMBRA1,ANGPTL2,ANKRD10,ANKRD33B,ARHGAP29,ASCC1,ASH1L,CBFA2T2,CCAR2,CDC14A,CFAP65,CHD6,CLASP1,CNST,CYP1B1,DDX17,DENND1B,DIO2,DMTF1,EVI5,FAT4,FGD4,FRMPD4,GATA2,GCOM1,GNPTAB,HAS3,HDGF,HECTD2,HMGCS1,HNRNPU,HUWE1,HYCC2,JRK,KCNMA1,KLF12,LEPROTL1,MGA,MID1,MKLN1,MPDZ,MTAP,MYBPC1,NAA40,NAMPT,NBPF15,NEK1,NFIA,PANK3,PDK4,PDS5A,PHACTR2,POFUT1,PPIA,PTEN,RAB27B,RBM3,SF1,SMAD2,SPEN,SPOPL,STAG1,STK36,TBL1X,TET2,…
HPA	HPA:0100000	Cerebral cortex	0.0483014381044144	245	ABCB1,ABLIM3,ADCK2,AHNAK2,AHR,AKAP5,AKAP9,ALG3,AMACR,AMBRA1,ANAPC1,ANKFY1,ANKRD12,ANKRD27,AOPEP,ARGLU1,ARHGAP29,ARHGEF28,ARMCX5-GPRASP2,ASCC1,ASCC3,ASH1L,ATP7A,ATRX,ATXN2,BANP,BCLAF3,BIVM,CACNA1C,CACNA2D1,CALN1,CAMK2D,CARD18,CBFA2T2,CC2D1A,CCAR2,CD86,CDAN1,CDC14A,CHN2,CLCN4,CNST,CNTNAP2,COL1A2,CPT1A,CTTNBP2NL,CYP1B1,DDHD2,DDX17,DIAPH2,DIS3L2,DLGAP4,DMTF1,DNMT3A,DPP6,EIF2S3,EIF4G3,EOLA1,EPS15,ERCC…

## Sheet: (C) V90 _gprofiler
Additional file 11C. Functional enrichment analysis (g:Profiler) of host genes predicted to be directly targeted by BLV miRNAs. The analysis identifies significantly enriched biological categories across Gene Ontology Biological Process (GO:BP), Cellular Component (GO:CC), and Molecular Function (GO:MF), Human Phenotype
Ontology (HP), Human Protein Atlas (HPA), miRNA regulatory networks (MIRNA), and WikiPathways (WP). For each enriched term, the table reports its source (annotation database), term_id (stable identifier), term_name (descriptive label), adjusted_p_value (significance after multiple testing correction), intersection_size (number of BLV
miRNA target genes overlapping with that term), and intersections (the specific overlapping genes), indicating which host pathways and functions are potentially regulated by BLV miRNAs in each viral isolate.
(C) (V90). Results for the V90 isolate, in which 47.2% of repressed host genes are predicted direct BLV miRNA targets.
source	term_id	term_name	adjusted_p_value	intersection_size	intersections
GO:BP	GO:0050794	regulation of cellular process	8.376067973365871e-12	338	ABI2,ABL2,ABLIM3,AFDN,AFF1,AHCTF1,AHNAK,AHR,AHRR,AKAP12,AKR1C1,ALCAM,ALMS1,AMBRA1,ANAPC1,ANGEL2,ANGPTL4,ANKS1B,ARHGAP11B,ARHGAP29,ARHGEF28,ARHGEF39,ARID1B,ARMC12,ARNT,ASCC1,ATG14,ATMIN,ATP7A,ATR,ATXN3,BCCIP,BCLAF3,BCOR,BICC1,BTN2A1,C10ORF90,C4A,CACNA1C,CACNG6,CALB1,CAMK2D,CCAR2,CCDC66,CCDC88A,CCT3,CD3E,CDC14A,CDC23,CDH13,CDK13,CDKN2B-AS1,CENPF,CEP128,CGA,CHD6,CNST,COL14A1,CPT1A,CREB3L3,CRHBP,CTTN…
GO:CC	GO:0005654	nucleoplasm	2.8911876275074755e-11	159	ABI2,AFDN,AFF1,AHCTF1,AHR,AHRR,ANAPC1,ANGEL2,ANKS1B,ARGLU1,ARID1B,ARMC12,ARNT,ASCC1,ATMIN,ATR,ATXN3,BCCIP,BCOR,BLZF1,CAMK2D,CCAR2,CCNA1,CDC14A,CDC23,CDCA4,CDK13,CENPF,CENPK,CENPN,CHD6,CNTLN,CREB3L3,DDX17,DMTF1,DYRK3,E2F7,EHBP1,ELK4,ERCC6L2,FANCB,FANCL,FBXL17,FBXO11,GATA2,GATA3,GATAD1,GEMIN2,GGA1,GPATCH2,GTF2I,H2BC21,HDGFL3,HERC2,HIPK2,HNRNPU,HR,HSPA1A,INTS4,INTS5,KANSL2,KCTD1,KDM5C,KLHDC10,KMT2A,…
GO:BP	GO:0080090	regulation of primary metabolic process	5.49751271912321e-11	190	ABLIM3,AHNAK,AHR,AHRR,AMBRA1,ANGEL2,ANGPTL4,ARID1B,ARNT,ASCC1,ATG14,ATMIN,ATR,ATXN3,BCCIP,BCLAF3,BCOR,CAMK2D,CCAR2,CCDC88A,CCT3,CD3E,CDH13,CDK13,CENPF,CGA,CHD6,CPT1A,CREB3L3,DCN,DDX17,DIO2,DISC1,DMTF1,E2F7,EDNRB,EIF4G3,ELK4,EN1,EPHA4,FAM220A,FANCB,FBH1,FGFR2,FOXQ1,G6PD,GATA2,GATA3,GATAD1,GGA1,GTF2I,HAS3,HES7,HIPK2,HNRNPLL,HNRNPU,HR,HSPA1A,INSR,INTS4,INTS5,KANSL2,KCTD1,KDM5C,KHK,KMT2A,KPNA1,LHX9,L…
GO:BP	GO:0050789	regulation of biological process	6.832186836338169e-11	343	ABI2,ABL2,ABLIM3,AFDN,AFF1,AHCTF1,AHNAK,AHR,AHRR,AKAP12,AKR1C1,ALCAM,ALMS1,AMBRA1,ANAPC1,ANGEL2,ANGPTL4,ANKS1B,ARHGAP11B,ARHGAP29,ARHGEF28,ARHGEF39,ARID1B,ARMC12,ARNT,ASCC1,ATG14,ATMIN,ATP7A,ATR,ATXN3,BCCIP,BCLAF3,BCOR,BICC1,BTBD7,BTN2A1,C10ORF90,C4A,CACNA1C,CACNG6,CALB1,CAMK2D,CCAR2,CCDC66,CCDC88A,CCT3,CD3E,CDC14A,CDC23,CDH13,CDK13,CDKN2B-AS1,CENPF,CEP128,CGA,CHD6,CNST,COL14A1,CPT1A,CREB3L3,CRHB…
GO:BP	GO:0065007	biological regulation	1.3550416680564244e-10	350	ABI2,ABL2,ABLIM3,AFDN,AFF1,AHCTF1,AHNAK,AHR,AHRR,AKAP12,AKR1B15,AKR1C1,ALCAM,ALMS1,AMBRA1,ANAPC1,ANGEL2,ANGPTL4,ANKS1B,ARHGAP11B,ARHGAP29,ARHGEF28,ARHGEF39,ARID1B,ARMC12,ARNT,ASCC1,ATG14,ATMIN,ATP7A,ATR,ATXN3,BCCIP,BCLAF3,BCOR,BICC1,BTBD7,BTN2A1,C10ORF90,C4A,CACNA1C,CACNG6,CALB1,CAMK2D,CCAR2,CCDC66,CCDC88A,CCT3,CD3E,CDC14A,CDC23,CDH13,CDK13,CDKN2B-AS1,CENPF,CEP128,CGA,CHD6,CNST,COL14A1,CPT1A,CREB…
MIRNA	MIRNA:hsa-mir-4282	hsa-mir-4282	2.2463072068461607e-10	121	ABI2,ABL2,AFF1,AHCTF1,AHRR,AKAP12,ALCAM,ANGEL2,ARHGAP29,ATP7A,ATXN3,BCOR,BTBD7,CASD1,CDC23,CDH13,CDK13,CENPN,CLCN4,CNST,CNTNAP3B,CPT1A,CTTNBP2NL,DCN,DIO2,E2F7,EDNRB,EIF2S3,ELK4,ERP44,EVI5,FNBP1,FSD1L,GDAP1,GK5,GOLGA6L9,GOLGA8A,HERC2,HERC4,HMGCS1,HNRNPU,HSPA1A,IMPA1,KLHDC10,LEPROT,LMNB1,LPP,LRP11,MCF2L,MCTS1,MDN1,MEGF6,MKLN1,MREG,MRPL35,MTAP,MTMR2,N4BP2,NAMPT,NBPF15,NCKAP5,NFIB,NNT,NR2C1,NR3C1,PAN…
GO:BP	GO:0019219	regulation of nucleobase-containing compound metabolic process	5.068897871547261e-10	151	ABLIM3,AHR,AHRR,AMBRA1,ANGEL2,ARID1B,ARNT,ASCC1,ATMIN,ATR,BCLAF3,BCOR,CAMK2D,CCAR2,CCT3,CDH13,CDK13,CENPF,CGA,CHD6,CREB3L3,DCN,DDX17,DMTF1,E2F7,EDNRB,ELK4,EN1,FAM220A,FANCB,FBH1,FGFR2,FOXQ1,GATA2,GATA3,GATAD1,GTF2I,HAS3,HES7,HIPK2,HNRNPU,HR,HSPA1A,INSR,INTS4,INTS5,KANSL2,KCTD1,KDM5C,KMT2A,KPNA1,LHX9,LOC728743,MAZ,MGA,MRE11,MTURN,MXD1,MXD4,NAMPT,NFIB,NR2C1,NR3C1,NSD3,ORC2,PARN,PAXBP1,PBX1,PDK4,PHF…
GO:CC	GO:0005829	cytosol	3.2554366959005903e-09	185	ABI2,ABL2,AFDN,AHCTF1,AHNAK,AHR,AHRR,AKAP12,AKR1B15,AKR1C1,ALDH3A2,ALMS1,AMBRA1,ANAPC1,ANKS1B,AOX1,ARGLU1,ARHGAP11B,ARHGAP29,ARHGEF28,ARID1B,ATG14,ATP7A,ATXN3,BCCIP,C10ORF90,CALB1,CAMK2D,CARNMT1,CCDC66,CCDC88A,CCNA1,CCT3,CDC14A,CDC23,CDCA4,CDK13,CENPF,CENPK,CENPN,CNTLN,CREB3L3,DDHD2,DDX17,DENND1A,DIAPH2,DISC1,DMTF1,DNAJB8,DNAJC21,DYRK3,EHBP1,EIF2S3,EIF4G3,ELK4,EPHB1,ERCC6L2,EVI5,EXOC6,FANCB,FANCL…
GO:BP	GO:0019222	regulation of metabolic process	3.358992237727475e-09	224	ABL2,ABLIM3,AFDN,AFF1,AHNAK,AHR,AHRR,AKAP12,AKR1C1,ALMS1,AMBRA1,ANGEL2,ANGPTL4,ARID1B,ARNT,ASCC1,ATG14,ATMIN,ATP7A,ATR,ATXN3,BCCIP,BCLAF3,BCOR,BTN2A1,CAMK2D,CCAR2,CCDC88A,CCT3,CD3E,CDH13,CDK13,CDKN2B-AS1,CENPF,CEP128,CGA,CHD6,CPT1A,CREB3L3,DCN,DDX17,DIO2,DISC1,DMTF1,E2F7,EDNRB,EIF4G3,ELAPOR1,ELK4,EN1,EOLA1,EPHA4,FAM220A,FANCB,FBH1,FGFR2,FOXQ1,FTX,G6PD,GATA2,GATA3,GATAD1,GBP5,GGA1,GTF2I,HAS3,HES7,…
GO:BP	GO:0051252	regulation of RNA metabolic process	4.771163964563418e-09	140	ABLIM3,AHR,AHRR,AMBRA1,ANGEL2,ARID1B,ARNT,ASCC1,ATMIN,BCLAF3,BCOR,CAMK2D,CCAR2,CDH13,CDK13,CENPF,CGA,CHD6,CREB3L3,DCN,DDX17,DMTF1,E2F7,EDNRB,ELK4,EN1,FAM220A,FGFR2,FOXQ1,GATA2,GATA3,GATAD1,GTF2I,HAS3,HES7,HIPK2,HNRNPU,HR,HSPA1A,INSR,INTS4,INTS5,KANSL2,KCTD1,KDM5C,KMT2A,LHX9,LOC728743,MAZ,MGA,MTURN,MXD1,MXD4,NAMPT,NFIB,NR2C1,NR3C1,NSD3,ORC2,PARN,PAXBP1,PBX1,PHF20L1,PHF6,PLAG1,POFUT1,POGZ,POU5F1,PP…
GO:BP	GO:0006355	regulation of DNA-templated transcription	6.863895255752228e-09	132	ABLIM3,AHR,AHRR,AMBRA1,ARID1B,ARNT,ASCC1,ATMIN,BCLAF3,BCOR,CAMK2D,CCAR2,CDH13,CDK13,CENPF,CGA,CHD6,CREB3L3,DCN,DDX17,DMTF1,E2F7,EDNRB,ELK4,EN1,FAM220A,FGFR2,FOXQ1,GATA2,GATA3,GATAD1,GTF2I,HAS3,HES7,HIPK2,HNRNPU,HR,HSPA1A,INSR,INTS4,INTS5,KANSL2,KCTD1,KDM5C,KMT2A,LHX9,LOC728743,MAZ,MGA,MTURN,MXD1,MXD4,NAMPT,NFIB,NR2C1,NR3C1,NSD3,ORC2,PAXBP1,PBX1,PHF20L1,PHF6,PLAG1,POFUT1,POGZ,POU5F1,PPIA,PRDM5,PSE…
GO:BP	GO:2001141	regulation of RNA biosynthetic process	1.0260523472896222e-08	132	ABLIM3,AHR,AHRR,AMBRA1,ARID1B,ARNT,ASCC1,ATMIN,BCLAF3,BCOR,CAMK2D,CCAR2,CDH13,CDK13,CENPF,CGA,CHD6,CREB3L3,DCN,DDX17,DMTF1,E2F7,EDNRB,ELK4,EN1,FAM220A,FGFR2,FOXQ1,GATA2,GATA3,GATAD1,GTF2I,HAS3,HES7,HIPK2,HNRNPU,HR,HSPA1A,INSR,INTS4,INTS5,KANSL2,KCTD1,KDM5C,KMT2A,LHX9,LOC728743,MAZ,MGA,MTURN,MXD1,MXD4,NAMPT,NFIB,NR2C1,NR3C1,NSD3,ORC2,PAXBP1,PBX1,PHF20L1,PHF6,PLAG1,POFUT1,POGZ,POU5F1,PPIA,PRDM5,PSE…
GO:BP	GO:0060255	regulation of macromolecule metabolic process	1.4811948939986345e-08	209	ABLIM3,AFDN,AFF1,AHNAK,AHR,AHRR,AKAP12,AMBRA1,ANGEL2,ARID1B,ARNT,ASCC1,ATG14,ATMIN,ATR,ATXN3,BCCIP,BCLAF3,BCOR,BTN2A1,CAMK2D,CCAR2,CCDC88A,CCT3,CD3E,CDH13,CDK13,CDKN2B-AS1,CENPF,CEP128,CGA,CHD6,CREB3L3,DCN,DDX17,DIO2,DISC1,DMTF1,E2F7,EDNRB,EIF4G3,ELK4,EN1,EOLA1,EPHA4,FAM220A,FANCB,FBH1,FGFR2,FOXQ1,FTX,G6PD,GATA2,GATA3,GATAD1,GBP5,GGA1,GTF2I,HAS3,HES7,HIPK2,HNRNPLL,HNRNPU,HR,HSPA1A,INSR,INTS4,INTS…
MIRNA	MIRNA:hsa-mir-4452	hsa-mir-4452	8.18794587043033e-08	68	ABL2,AKAP12,ANAPC1,ARID1B,ATXN3,BTBD7,CACNA1C,CDC23,CDK13,CNST,CNTLN,COL14A1,CTTNBP2NL,DCN,DDX17,E2F7,EIF2S3,EVI5,GATA3,GATAD1,GOLGA6L9,GOLGA8A,HERC4,HIPK2,HMGCS1,HNRNPU,HSPA1A,KMT2A,KSR2,LPP,MCTS1,MKLN1,N4BP2,NAMPT,NF1,NFIB,NNT,NR3C1,PAQR5,PBX1,PHACTR2,PRR13,RAPH1,RNF213,RPRD2,RPS6KB1,RUNX2,SFXN1,SHPRH,SMAD2,SMG1,SNAP23,STAG1,STARD13,TAF5L,TET2,ULK2,USP32,WDR33,XYLB,ZBTB38,ZNF260,ZNF28,ZNF430,ZN…
MIRNA	MIRNA:hsa-mir-3143	hsa-mir-3143	9.30592941492048e-08	82	ABI2,AFF1,AHCTF1,AHNAK,ARID1B,ATMIN,ATP7A,ATR,BCCIP,BTBD7,C2ORF68,CAMK2D,CHD6,CNTNAP3B,COL14A1,DCN,DMTF1,EIF2S3,ELK4,FAT4,FBXL17,FRMPD4,GAPVD1,GBP5,GOLGA6L9,GOLGA8A,HIPK2,HMGCS1,HNRNPU,KLHDC10,KMT2A,KSR2,LRP11,MCTS1,MID1,MKLN1,N4BP2,NAMPT,NF1,NFIB,NR3C1,PANK3,PAQR5,PBX1,PHACTR2,PHF20L1,PHF6,PHKA1,PLEKHA5,POFUT1,POGZ,PPM1E,QKI,RALGPS1,RALGPS2,RASAL2,RUNX2,S1PR3,SCG2,SETBP1,SMAD2,SON,SPOPL,STS,TET2…
GO:BP	GO:0006351	DNA-templated transcription	1.19536563013092e-07	132	ABLIM3,AHR,AHRR,AMBRA1,ARID1B,ARNT,ASCC1,ATMIN,BCLAF3,BCOR,CAMK2D,CCAR2,CDH13,CDK13,CENPF,CGA,CHD6,CREB3L3,DCN,DDX17,DMTF1,E2F7,EDNRB,ELK4,EN1,FAM220A,FGFR2,FOXQ1,GATA2,GATA3,GATAD1,GTF2I,HAS3,HES7,HIPK2,HNRNPU,HR,HSPA1A,INSR,INTS4,INTS5,KANSL2,KCTD1,KDM5C,KMT2A,LHX9,LOC728743,MAZ,MGA,MTURN,MXD1,MXD4,NAMPT,NFIB,NR2C1,NR3C1,NSD3,ORC2,PAXBP1,PBX1,PHF20L1,PHF6,PLAG1,POFUT1,POGZ,POU5F1,PPIA,PRDM5,PSE…
MIRNA	MIRNA:hsa-mir-4699-3p	hsa-mir-4699-3p	3.568043142791868e-07	85	ABL2,AFF1,AGAP4,AHCTF1,ANGEL2,ATG14,ATXN3,BCOR,BTBD7,CAMK2D,CASD1,CCDC144A,CDC14A,CDCA4,CDH13,CENPF,CENPN,COL12A1,DCN,DDX17,DIAPH2,DNAJC21,EHBP1,EIF4G3,ELK4,FRMPD4,GAPVD1,GATAD1,GRIP1,HIPK2,HSPA1A,INSR,KMT2A,LEPROT,LMNB1,LPP,MGA,MRPL35,MTAP,MXD1,N4BP2,NF1,NFIB,NR3C1,PANK3,PHACTR2,PHF20L1,PIKFYVE,PMP22,PPM1E,PRPS2,PTPRK,RALGPS2,RAPGEF6,RAPH1,RASAL2,RBAK,RBM33,RPS6KB1,SFXN1,SHPRH,SMG1,SNX9,SON,SPTL…
GO:MF	GO:0003677	DNA binding	7.090943374466694e-07	107	AHCTF1,AHR,ARID1B,ARNT,ATMIN,ATR,BCLAF3,BCOR,CHD6,CREB3L3,DMTF1,E2F7,ELK4,EN1,ERCC6L2,FBH1,FIRRE,FOXQ1,GATA2,GATA3,GATAD1,GTF2I,H2BC21,HES7,HNRNPU,HR,JRK,KDM5C,KMT2A,LHX9,LMNB1,LOC728743,MAZ,MGA,MRE11,MXD1,MXD4,NFIB,NR2C1,NR3C1,ORC2,PAXBP1,PBX1,PHF6,PLAG1,POGZ,POU5F1,PRDM5,QKI,RBAK,RUNX2,SAMHD1,SETBP1,SETDB2,SHPRH,SMAD2,SMC5,SMG1,SMG7,SON,SPDEF,TET2,TFAP2C,THAP8,TIAL1,TNP2,UHRF2,XRCC3,ZBED6,ZBTB2…
MIRNA	MIRNA:hsa-mir-561	hsa-mir-561	9.794189958961556e-07	82	ABI2,ABL2,ABLIM3,AHR,AKAP12,ALCAM,ARHGAP29,ARID1B,ATG14,BTBD7,CASD1,CDC23,CDR2L,CNST,CPT1A,CTTNBP2NL,DDX17,EIF2S3,EIF4G3,ERP44,FAT4,FNBP1,FSD1L,GK5,GLS,GOLGA6L9,HIPK2,HMGCS1,HSPA1A,INSR,KCTD1,KPNA1,LEPROT,LHX9,LPP,MAGI1,MKLN1,MRPL35,MTMR2,MXD1,N4BP2,NAMPT,NNT,NR3C1,NRP1,PBX1,PDE7A,PEAK1,PGAP1,PHACTR2,PHF20L1,PHF6,PMP22,POGZ,PPP2R5C,QKI,RAPGEF6,RAPH1,RBAK,RBBP9,RNF213,RPS6KB1,RUNX2,S1PR3,SCYL2,SGC…
GO:BP	GO:0006357	regulation of transcription by RNA polymerase II	1.4742334947e-06	102	ABLIM3,AHR,AMBRA1,ARID1B,ARNT,ATMIN,BCLAF3,BCOR,CAMK2D,CDH13,CDK13,CGA,CHD6,CREB3L3,DCN,DDX17,DMTF1,E2F7,EDNRB,ELK4,EN1,FAM220A,FGFR2,FOXQ1,GATA2,GATA3,GTF2I,HES7,HIPK2,HNRNPU,HR,HSPA1A,KMT2A,LHX9,LOC728743,MAZ,MGA,MXD1,MXD4,NAMPT,NFIB,NR2C1,NR3C1,ORC2,PAXBP1,PBX1,PHF20L1,PHF6,PLAG1,POGZ,POU5F1,PRDM5,PSEN1,RBAK,RBM15,RUNX2,SMAD2,SPDEF,SUPT3H,TAF5L,TARBP1,TET2,TFAP2C,TIAL1,TLR4,TPR,ZBED6,ZBTB21,ZB…
MIRNA	MIRNA:hsa-mir-607	hsa-mir-607	1.5255062999e-06	109	ABCA9,ABI2,ABL2,AHCTF1,AKAP12,ANGEL2,ARHGAP29,ARID1B,BCOR,BTBD7,C2ORF68,CAMK2D,CNST,CTTNBP2NL,DCN,DIO2,EIF2S3,EIF4G3,ELK4,EN1,EPHA4,EVI5,EXOC6,FAT4,FBXL17,GDA,GDAP1,GGA1,GK5,GOLGA6L9,GOLGA8A,GRIP1,GTF2I,HIPK2,HMGCS1,INSR,JRK,KBTBD3,KLHDC10,KPNA1,KSR2,L2HGDH,LMNB1,MAGI1,MARVELD3,MCTS1,MEGF6,MGA,MID1,MRPL35,MXD1,NAMPT,NBPF15,NF1,NFIB,NNT,NRP2,PANK3,PBX1,PEAK1,PGAP1,PHACTR2,PHF6,PIKFYVE,PLAG1,PLEKHG…
GO:BP	GO:0009889	regulation of biosynthetic process	1.9518124908e-06	185	ABLIM3,AFDN,AFF1,AHNAK,AHR,AHRR,AKAP12,AMBRA1,ANGEL2,ARID1B,ARNT,ASCC1,ATG14,ATMIN,ATP7A,ATR,BCLAF3,BCOR,BTN2A1,CAMK2D,CCAR2,CCT3,CD3E,CDH13,CDK13,CDKN2B-AS1,CENPF,CEP128,CGA,CHD6,CREB3L3,DCN,DDX17,DIO2,DMTF1,E2F7,EDNRB,EIF4G3,ELK4,EN1,EOLA1,EPHA4,FAM220A,FGFR2,FOXQ1,FTX,GATA2,GATA3,GATAD1,GBP5,GTF2I,HAS3,HES7,HIPK2,HNRNPLL,HNRNPU,HR,HSPA1A,INSR,INTS4,INTS5,JPX,KANSL2,KCTD1,KDM5C,KMT2A,LHX9,LINC0…
GO:BP	GO:0010468	regulation of gene expression	2.4679670144e-06	178	ABLIM3,AFDN,AFF1,AHNAK,AHR,AHRR,AKAP12,AMBRA1,ANGEL2,ARID1B,ARNT,ASCC1,ATG14,ATMIN,BCLAF3,BCOR,BTN2A1,CAMK2D,CCAR2,CD3E,CDH13,CDK13,CDKN2B-AS1,CENPF,CEP128,CGA,CHD6,CREB3L3,DCN,DDX17,DIO2,DMTF1,E2F7,EDNRB,EIF4G3,ELK4,EN1,EOLA1,EPHA4,FAM220A,FGFR2,FOXQ1,FTX,GATA2,GATA3,GATAD1,GBP5,GTF2I,HAS3,HES7,HIPK2,HNRNPLL,HNRNPU,HR,HSPA1A,INSR,INTS4,INTS5,JPX,KANSL2,KCTD1,KDM5C,KMT2A,LHX9,LINC00472,LMNB1,LOC7…
GO:BP	GO:0010556	regulation of macromolecule biosynthetic process	3.6067222793e-06	180	ABLIM3,AFDN,AFF1,AHNAK,AHR,AHRR,AKAP12,AMBRA1,ANGEL2,ARID1B,ARNT,ASCC1,ATG14,ATMIN,ATR,BCLAF3,BCOR,BTN2A1,CAMK2D,CCAR2,CCT3,CD3E,CDH13,CDK13,CDKN2B-AS1,CENPF,CEP128,CGA,CHD6,CREB3L3,DCN,DDX17,DIO2,DMTF1,E2F7,EDNRB,EIF4G3,ELK4,EN1,EOLA1,EPHA4,FAM220A,FGFR2,FOXQ1,FTX,GATA2,GATA3,GATAD1,GBP5,GTF2I,HAS3,HES7,HIPK2,HNRNPLL,HNRNPU,HR,HSPA1A,INSR,INTS4,INTS5,JPX,KANSL2,KCTD1,KDM5C,KMT2A,LHX9,LINC00472,L…
MIRNA	MIRNA:hsa-mir-433	hsa-mir-433	4.7153002046e-06	56	AHNAK,AHR,ARID1B,BTBD7,C4A,CCDC142,CEP128,CNST,DISC1,FGFR2,GATA3,GATAD1,GOLGA6L9,GOLGA8A,HIPK2,HNRNPU,INSR,KBTBD3,KPNA1,LEPROT,LPP,MAGI1,MCTS1,MREG,MTMR2,MXD1,NAA40,NR3C1,PBX1,PEAK1,PFKFB3,PHACTR2,PHF20L1,PHLPP2,QRSL1,RAPH1,SFXN1,SMAD2,SMG1,SPOPL,SPTLC3,SRGAP2,STK38,TET2,TLR4,TRIP12,UBAP2L,UHRF2,UNKL,USP45,WTAP,ZBTB38,ZMYM2,ZNF397,ZNF780B,ZNF805
GO:BP	GO:0006366	transcription by RNA polymerase II	5.2722410055e-06	104	ABLIM3,AHR,AMBRA1,ARID1B,ARNT,ATMIN,BCLAF3,BCOR,CAMK2D,CDH13,CDK13,CGA,CHD6,CREB3L3,DCN,DDX17,DMTF1,E2F7,EDNRB,ELK4,EN1,FAM220A,FGFR2,FOXQ1,GATA2,GATA3,GTF2I,HES7,HIPK2,HNRNPU,HR,HSPA1A,INTS4,INTS5,KMT2A,LHX9,LOC728743,MAZ,MGA,MXD1,MXD4,NAMPT,NFIB,NR2C1,NR3C1,ORC2,PAXBP1,PBX1,PHF20L1,PHF6,PLAG1,POGZ,POU5F1,PRDM5,PSEN1,RBAK,RBM15,RUNX2,SMAD2,SPDEF,SUPT3H,TAF5L,TARBP1,TET2,TFAP2C,TIAL1,TLR4,TPR,ZBE…
MIRNA	MIRNA:hsa-mir-3160-5p	hsa-mir-3160-5p	5.286019162e-06	65	AHCTF1,AKAP12,ANGEL2,ASCC1,CDC14A,CPT1A,CTTNBP2NL,DCN,DIO2,DMTF1,EIF2S3,ELK4,EPHA4,GATA3,GK5,HIPK2,HNRNPU,JRK,KPNA1,KRT80,LEPROT,LPP,MAGI1,METTL21A,MXD4,NAA40,NHSL1,NNT,NRP1,PBX1,PEAK1,PFKFB3,PGAP1,PHACTR2,PHF6,PHLPP2,PIKFYVE,PPP2R5C,PSEN1,PTPRK,RAPH1,RASAL2,RBM15,RNASEH1,RPS6KB1,SCN8A,SEC13,SETBP1,SH3RF2,SMAD2,SMG1,SPOPL,SPTLC3,STARD13,TET2,TFAP2C,TLR4,USP32,USP6,VGLL4,XRCC3,ZBTB38,ZNF714,ZNF791…
MIRNA	MIRNA:hsa-mir-548c-3p	hsa-mir-548c-3p	8.9177975882e-06	140	ABI2,ABL2,AGAP4,AHCTF1,AHNAK,AHR,ALCAM,ALPK3,ANAPC1,ANGEL2,ARID1B,ASCC1,ATP7A,BTBD7,CAMK2D,CDCA4,CDK13,CENPN,CNST,CNTNAP3B,COL12A1,COL25A1,CPT1A,CTTNBP2NL,DCN,DDHD2,DISC1,DNAJC21,E2F7,EHBP1,EIF2S3,EIF4G3,EN1,EVI5,FNBP1,GALNT5,GAPVD1,GATA2,GK5,GLS,GOLGA8A,GRIP1,HERC4,HIPK2,HLA-DRA,HMGCS1,HNRNPU,IMPA1,INSR,KLHDC10,KLHL30,KPNA1,L2HGDH,LEPROT,LMNB1,LPP,MAGI1,MCTS1,METTL21A,MID1,MKLN1,MPV17L,MREG,MRPL…
MIRNA	MIRNA:hsa-mir-421	hsa-mir-421	1.01837729634e-05	78	ABI2,ABL2,AHCTF1,AHNAK,AHR,ALDH3A2,ARID1B,ARNT,BTBD7,CACNA1C,CASD1,CPT1A,DCN,DDHD2,DDX17,EIF2S3,ELK4,EPHA4,EXOC6,FAM81A,FBXL17,FBXO11,GDA,HIPK2,HSPA1A,KRT80,KSR2,L2HGDH,LPP,LRP11,MAGI1,MAZ,MCTS1,MGA,MKLN1,MTAP,NBPF8,NF1,NFIB,NR3C1,PANK3,PARN,PAXBP1,PDK4,PEAK1,PHKA1,PHLPP2,PIKFYVE,PLEKHA5,POGZ,PPIA,PPM1E,PRR13,RALGPS2,RASAL2,RASL10B,RBBP9,RBM33,RPS6KB1,RUNX2,SF1,SFXN1,SMAD2,SMG1,SNAP23,SYNJ2,TRIM3…
GO:MF	GO:0043167	ion binding	1.08374513742e-05	208	ABCA9,ABL2,ABLIM3,ABO,ACTR3C,AGAP4,AKR1C1,ALPK3,ANPEP,AOPEP,AOX1,ARHGAP29,ARHGEF28,ARHGEF39,ATMIN,ATP7A,ATR,CACNA1C,CALB1,CAMK2D,CCAR2,CCDC144A,CCDC88A,CCT3,CDH13,CDK13,CHD6,CLCN4,DDHD2,DDX17,DENND1A,DNAH14,DNAJC21,DYRK3,EFCAB11,EIF2S3,EPHA4,EPHB1,ERCC6L2,F7,FANCL,FAT4,FBH1,FBXO11,FGFR2,FRMPD4,GALNT5,GAPVD1,GATA2,GATA3,GATAD1,GBP5,GDA,GK5,HERC2,HIPK2,HNRNPU,HR,HSPA1A,IMPA1,INSR,KDM5C,KHK,KMT2A,KS…
GO:MF	GO:0000981	DNA-binding transcription factor activity, RNA polymerase II-specific	1.10495370707e-05	66	AHR,ARNT,ATMIN,CREB3L3,DMTF1,E2F7,ELK4,EN1,FOXQ1,GATA2,GATA3,GTF2I,HES7,LHX9,MAZ,MGA,MXD1,MXD4,NFIB,NR2C1,NR3C1,PBX1,PLAG1,POU5F1,PRDM5,RBAK,RUNX2,SMAD2,SPDEF,TFAP2C,ZBED6,ZBTB21,ZBTB38,ZBTB43,ZEB2,ZFAT,ZFHX2,ZNF221,ZNF260,ZNF28,ZNF280D,ZNF284,ZNF292,ZNF300,ZNF397,ZNF41,ZNF426,ZNF430,ZNF451,ZNF518A,ZNF548,ZNF556,ZNF559,ZNF573,ZNF595,ZNF614,ZNF726,ZNF746,ZNF780B,ZNF790,ZNF791,ZNF805,ZNF814,ZNF85,Z…
MIRNA	MIRNA:hsa-mir-579	hsa-mir-579	1.14968937803e-05	96	ABI2,AFF1,AHCTF1,ALPK3,ARHGAP29,ARID1B,BTBD7,C2ORF68,CDC23,CDK13,CENPF,CENPN,CHD6,COL14A1,CPT1A,CTTNBP2NL,DDX17,DIO2,E2F7,EDNRB,EIF2S3,EIF4G3,ELK4,EPHA4,ERP44,EVI5,EXOC6,F7,FRMPD4,FSD1L,GK5,GLS,GPATCH2,HERC2,HERC4,HIPK2,HMGCS1,JRK,KBTBD3,KLHDC10,KPNA1,KSR2,L2HGDH,LEPROT,LPP,METTL21A,MKLN1,NAA40,NAMPT,NCKAP5,NFIB,NNT,NRP1,NRP2,PANK3,PBX1,PDK4,PEAK1,PFKFB3,PGAP1,PPP2R5C,PSEN1,PTPRK,QKI,QRSL1,RALGPS…
MIRNA	MIRNA:hsa-mir-513a-3p	hsa-mir-513a-3p	1.18651408824e-05	90	ABI2,ABL2,AFF1,AHR,ALCAM,ANGEL2,ARHGAP11B,ARHGAP29,ARID1B,ATMIN,ATXN3,BTN2A1,C2ORF68,CACNG6,CALB1,CAMK2D,CDK13,CLCN4,CNST,DCN,EDNRB,EIF2S3,ELK4,GAPVD1,GATA3,GDA,GOLGA8A,HIPK2,HMGCS1,HNRNPU,HSPA1A,INSR,JRK,KLHDC10,KSR2,LEPROT,LMNB1,LPP,MGA,MREG,MRPL35,N4BP2,NAMPT,NFIB,NR2C1,NR3C1,NRP1,PAQR5,PBX1,PFKFB3,PGAP1,PHF20L1,PHF6,PIKFYVE,PLAG1,PPM1E,PRPS2,QKI,RALGPS2,RAPGEF6,RAPH1,RASAL2,RBAK,RPS6KB1,SF1,S…
MIRNA	MIRNA:hsa-mir-1279	hsa-mir-1279	1.20827169543e-05	58	ABI2,AHR,ANGEL2,AOX1,ATXN3,C2ORF68,CENPN,CTTNBP2NL,ELK4,EPHA4,FAM83A,FBXO11,FRMD3,GAPVD1,GDA,GDAP1,GOLGA8A,HMGCS1,INSR,LPP,MCTS1,METTL21A,MREG,MTAP,MXD1,NR3C1,NRP1,PANK3,PCK2,PIKFYVE,PRR13,QKI,RALGPS2,RBM33,RPRD2,RPS6KB1,S1PR3,SCP2,SETBP1,SFXN1,SGCD,SMAD2,SMG1,SMG7,STK17B,STK38,STRIP2,TGFBR2,TLR4,UBAP2L,UNKL,USP6,ZBTB43,ZMYM2,ZNF260,ZNF280D,ZNF614,ZNF714
MIRNA	MIRNA:hsa-mir-4668-3p	hsa-mir-4668-3p	1.40658544197e-05	80	ABI2,ABLIM3,AHCTF1,AKAP12,ANAPC1,ANGEL2,ATMIN,BCCIP,BTBD7,C2ORF68,CAMK2D,CASD1,CDCA4,CENPN,CNTLN,COL12A1,CTTNBP2NL,EHBP1,EIF2S3,ELK4,EXOC6,FBXO11,FSD1L,GALNT5,GRIP1,GTF2I,HERC4,IMPA1,INSR,KLHDC10,KPNA1,L2HGDH,LPP,MRPL35,NF1,NFIB,NNT,NRP1,PANK3,PEAK1,PGAP1,PHF20L1,PHF6,PHKA1,PIKFYVE,PPM1E,PRPS2,PSEN1,PTPRK,QKI,RAPH1,RPS6KB1,RUNX2,S1PR3,SCN8A,SETBP1,SMAD2,SPOPL,STC2,STK17B,STK38,SYNJ2,TET2,TFAP2C,T…
MIRNA	MIRNA:hsa-mir-3148	hsa-mir-3148	1.50056122527e-05	105	ABI2,ABL2,AFF1,AHCTF1,ALCAM,ARHGAP29,ATXN3,BTBD7,C2ORF68,CAMK2D,CASD1,CCT3,CDC23,CDK13,CDRT4,CENPN,CFAP65,CLCN4,CNTNAP3B,DDX17,ELK4,EPHA4,FAT4,FBXL17,FSD1L,GALNT5,GATA3,GK5,GTF2I,HIPK2,HLA-DRA,HNRNPU,HSPA1A,IMPA1,JRK,KLHDC10,KSR2,LEPROT,LPP,MAZ,MCF2L,MDH1B,METTL21A,MKLN1,MXD1,N4BP2,NF1,NFIB,NHSL1,NRP1,NRP2,ORC2,PARN,PBX1,PDIA5,PEAK1,PHKA1,PHLPP2,POFUT1,PPIA,PPM1E,PPP2R5C,PTGES,PTPRK,RAPGEF6,RAPH1…
MIRNA	MIRNA:hsa-mir-543	hsa-mir-543	1.50685480444e-05	82	ABI2,AFF1,AHCTF1,AHNAK,AHR,AKAP12,ARHGAP29,ARID1B,ASCC1,BCCIP,C2ORF68,CNTNAP3B,COL14A1,DIO2,DISC1,DMTF1,EIF2S3,EIF4G3,FRMPD4,GATA2,GBP5,GOLGA6L9,GOLGA8A,HERC4,HIPK2,HMGCS1,HNRNPU,IFT70B,INVS,JRK,KLHDC10,LPP,LRP11,MCTS1,MGA,MKLN1,N4BP2,NAA40,NF1,NFIB,NR3C1,PANK3,PBX1,PEAK1,PGAP1,PHACTR2,PHF20L1,PHF6,PHKA1,PHLPP2,PLEKHA5,POFUT1,POGZ,QKI,RALGPS1,RALGPS2,RAPH1,RASAL2,RUNX2,S1PR3,SCG2,SETBP1,SF1,SLMAP…
MIRNA	MIRNA:hsa-mir-4310	hsa-mir-4310	1.79689607018e-05	78	ABI2,ABL2,ARHGEF28,ARNT,ASCC1,BTBD7,C2ORF68,CAMK2D,CCDC66,CCDC88A,CENPN,CHD6,CNST,CPT1A,DDX17,DYRK3,EHBP1,EIF4G3,ELK4,ERP44,FAT4,FGFR2,GATA3,GATAD1,GTF2I,HERC2,HIPK2,HMGCS1,HNRNPU,HR,IMPA1,JRK,KLHL30,KPNA1,KRT80,L2HGDH,LEPROT,LPP,MKLN1,MTMR2,MXD1,NBPF15,NF1,NFIB,NHSL1,NR3C1,PBX1,PDK4,PEAK1,PHACTR2,PLAG1,POFUT1,PPM1E,PRPS2,RAPH1,RNASEH1,S1PR3,SMAD2,SMC5,SON,SPOPL,STC2,STS,TGFBR2,TGFBR3,TLK2,TMPRSS…
MIRNA	MIRNA:hsa-mir-4698	hsa-mir-4698	1.95621423765e-05	98	ABL2,AFF1,AHCTF1,AKAP12,ALPK3,AMBRA1,ARHGAP29,BTBD7,CAMK2D,CDC14A,CHD6,CLCN4,CNTLN,CPT1A,CTTNBP2NL,DCN,DDX17,DIO2,EHBP1,EIF2S3,ELK4,EVI5,FNBP1,GATA3,GOLGA6L9,HAS3,HIPK2,HMGCS1,HNRNPU,LEPROT,LPP,MCTS1,MGA,MKLN1,MPV17L,MTAP,MXD1,NBPF15,ORC2,PANK3,PBX1,PEAK1,PGAP1,PHF20L1,PHF6,PHLPP2,PIKFYVE,PLEKHA5,PPIA,PPM1E,PPP2R5C,PRPS2,PSEN1,PTPRK,QKI,QRSL1,RALGPS1,RAPGEF6,RASAL2,RBAK,RBM3,RNASEH1,RNF213,RPRD2,…
GO:MF	GO:0003700	DNA-binding transcription factor activity	2.35424120204e-05	68	AHR,ARNT,ATMIN,CREB3L3,DMTF1,E2F7,ELK4,EN1,FOXQ1,GATA2,GATA3,GTF2I,HES7,LHX9,LOC728743,MAZ,MGA,MXD1,MXD4,NFIB,NR2C1,NR3C1,PBX1,PLAG1,POU5F1,PRDM5,RBAK,RUNX2,SMAD2,SPDEF,TFAP2C,ZBED6,ZBTB21,ZBTB38,ZBTB43,ZEB2,ZFAT,ZFHX2,ZNF221,ZNF260,ZNF28,ZNF280D,ZNF284,ZNF292,ZNF300,ZNF397,ZNF41,ZNF426,ZNF430,ZNF451,ZNF518A,ZNF532,ZNF548,ZNF556,ZNF559,ZNF573,ZNF595,ZNF614,ZNF726,ZNF746,ZNF780B,ZNF790,ZNF791,ZNF8…
GO:MF	GO:0140110	transcription regulator activity	2.60797907277e-05	84	AHR,ARID1B,ARNT,ATMIN,BCLAF3,BCOR,CREB3L3,DDX17,DMTF1,E2F7,ELK4,EN1,FOXQ1,GATA2,GATA3,GTF2I,HES7,HIPK2,HNRNPU,HR,HSPA1A,KCTD1,LHX9,LOC728743,MAZ,MGA,MXD1,MXD4,NFIB,NR2C1,NR3C1,NSD3,PBX1,PLAG1,POU5F1,PRDM5,QKI,RBAK,RUNX2,SF1,SMAD2,SPDEF,SUPT3H,TAF5L,TFAP2C,TRIM15,TRIM38,ZBED6,ZBTB21,ZBTB38,ZBTB43,ZEB2,ZFAT,ZFHX2,ZNF221,ZNF260,ZNF28,ZNF280D,ZNF284,ZNF292,ZNF300,ZNF397,ZNF41,ZNF426,ZNF430,ZNF451,ZNF…
GO:MF	GO:0036094	small molecule binding	3.26641748699e-05	211	ABCA9,ABL2,ABLIM3,ABO,ACTR3C,AGAP4,AKR1C1,ALPK3,ANPEP,AOPEP,AOX1,ARHGAP29,ARHGEF28,ARHGEF39,ATMIN,ATP7A,ATR,CACNA1C,CALB1,CAMK2D,CCAR2,CCDC144A,CCDC88A,CCT3,CDH13,CDK13,CHD6,CLCN4,DDHD2,DDX17,DENND1A,DIO2,DNAH14,DNAJC21,DYRK3,EFCAB11,EIF2S3,EPHA4,EPHB1,ERCC6L2,F7,FANCL,FAT4,FBH1,FBXO11,FGFR2,FRMPD4,G6PD,GALNT5,GAPVD1,GATA2,GATA3,GATAD1,GBP5,GDA,GK5,HERC2,HIPK2,HNRNPU,HR,HSPA1A,IMPA1,INSR,KDM5C,KH…
GO:CC	GO:0005737	cytoplasm	4.15927735876e-05	324	ABI2,ABL2,ABLIM3,AFDN,AHCTF1,AHNAK,AHR,AHRR,AKAP12,AKR1B15,AKR1C1,AKR1C8,ALDH3A2,ALMS1,AMBRA1,ANAPC1,ANGEL2,ANKRD34A,ANKS1B,ANPEP,AOPEP,AOX1,ARGLU1,ARHGAP11B,ARHGAP29,ARHGEF28,ARID1B,ARMC12,ARNT,ATG14,ATP7A,ATR,ATXN3,BCCIP,BCLAF3,BICC1,BLZF1,C10ORF90,C4A,CACNA1C,CALB1,CAMK2D,CARNMT1,CASD1,CBLN3,CCAR2,CCDC66,CCDC88A,CCNA1,CCT3,CD3E,CDC14A,CDC23,CDCA4,CDH13,CDK13,CDR2L,CENPF,CENPK,CENPN,CEP128,CFAP…
MIRNA	MIRNA:hsa-mir-4528	hsa-mir-4528	4.21032073401e-05	61	ABLIM3,AHCTF1,AHR,ANGEL2,ATXN3,BTBD7,CAMK2D,CDC14A,CDC23,CENPK,CHD6,CTTNBP2NL,DIO2,EHBP1,ELK4,FNBP1,FRAT1,GDA,GOLGA6L9,HIPK2,HMGCS1,IFT70B,LEPROT,LPP,MCTS1,MKLN1,MREG,NF1,NFIB,NNT,NR2C1,NR3C1,PBX1,PHACTR2,PHKA1,PLEKHG7,PMP22,PRPS2,RBAK,RPS6KB1,SFXN1,SH3RF2,SMAD2,SMC5,SPOPL,STAG1,SYNJ2,TLK2,USP32,USP6,VWDE,WEE1,WHAMM,ZBTB38,ZNF28,ZNF280D,ZNF426,ZNF430,ZNF548,ZNF714,ZNF814
MIRNA	MIRNA:hsa-mir-3671	hsa-mir-3671	4.82540372421e-05	83	ABCA9,AHR,ARHGAP29,ARNT,ATP7A,BTBD7,CNST,CNTNAP3B,DCN,DIO2,EIF2S3,ELK4,EPHA4,EVI5,EXOC6,FAM81A,FAT4,GDA,GDAP1,GGA1,GK5,GOLGA6L9,GOLGA8A,GTF2I,HIPK2,KLHDC10,L2HGDH,LMNB1,LPP,MAGI1,MCF2L,MCTS1,MEGF6,MGA,MID1,MPV17L,MXD1,NAMPT,NBPF15,NNT,NRP2,PANK3,PBX1,PEAK1,PHACTR2,PHF20L1,PLAG1,PLEKHG7,QKI,RALGPS2,RAPGEF6,RBM3,RPRD2,RPS6KB1,SCYL2,SFXN1,SLMAP,SPOPL,SRP19,STARD13,STC2,STK17B,TAF5L,TET2,TGFBR2,TIAL1…
MIRNA	MIRNA:hsa-mir-4719	hsa-mir-4719	5.69043705922e-05	89	ABL2,AKAP12,ARNT,ASCC1,BTBD7,CAMK2D,CASD1,CDK13,CDRT4,COL12A1,CTTNBP2NL,EHBP1,ELK4,EVI5,EXOC6,FBXL17,FGFR2,FNBP1,GAPVD1,GATA3,GBP5,GK5,GLS,GOLGA8A,GREB1L,HERC4,HIPK2,HNRNPU,JRK,KPNA1,KSR2,L2HGDH,LEPROT,LPP,LRP11,MCTS1,MKLN1,MSMO1,N4BP2,NCKAP5,NFIB,NR3C1,PANK3,PBX1,PGAP1,PHACTR2,PHF20L1,PHF6,PHKA1,PIKFYVE,POGZ,PPM1E,PPP2R5C,PSEN1,QKI,RASAL2,RBBP9,RBM15,RNF213,RPRD2,RPS6KB1,RUNX2,S1PR3,SETDB2,SMAD2…
MIRNA	MIRNA:hsa-mir-4652-3p	hsa-mir-4652-3p	6.43222551273e-05	81	ABCA9,ABO,AHCTF1,AHR,ALCAM,ARHGAP29,ATMIN,ATXN3,BTBD7,C2ORF68,CACNA1C,CDC14A,CDC23,CEP128,CLCN4,CNST,CTTNBP2NL,DDHD2,DNAJC21,EDNRB,EIF4G3,ELK4,EPHA4,EVI5,GK5,GTF2I,HIPK2,HMGCS1,HNRNPU,INSR,KLHDC10,KPNA1,KSR2,LEPROT,LPP,LRP11,MCTS1,MKLN1,MRPL35,NAMPT,NR3C1,NRP1,NRP2,PAQR5,PBX1,PEAK1,PGAP1,PHACTR2,PHF20L1,PHLPP2,PMP22,PPP2R5C,RALGPS2,RAPGEF6,RAPH1,RASAL2,RBM3,RPRD2,RPS6KB1,RUNX2,SLMAP,SMG7,SPOPL,ST…
MIRNA	MIRNA:hsa-mir-548t	hsa-mir-548t	7.1654958232e-05	81	AHNAK,ANKRD34A,ATXN3,CAMK2D,CDCA4,CDK13,CHD6,CNST,CNTLN,CNTNAP3B,DMTF1,DNAJC21,E2F7,EIF4G3,EPHA4,EVI5,FAT4,FBXO11,GATAD1,GDA,GOLGA6L9,GTF2I,HMGCS1,IFT56,IFT70B,INSR,KDM5C,KPNA1,L2HGDH,LEPROT,LPP,MCF2L,MCTS1,MKLN1,MTMR2,N4BP2,NAMPT,NCKAP5,NF1,NFIB,NNT,NR3C1,NRP2,OTUD5,PEAK1,PFKFB3,PGAP1,PHF20L1,PHLPP2,POFUT1,PPM1E,PPP2R5C,PRPS2,RABGAP1L,RALGPS1,RAPH1,RUNX2,SCYL2,SMC5,SMG1,SNX9,SPOPL,STAG1,STARD13,…
MIRNA	MIRNA:hsa-mir-4744	hsa-mir-4744	7.39555177351e-05	52	ABLIM3,AFF1,AHNAK,AHRR,C2ORF68,CDCA4,CDK13,CENPF,CLCN4,CNST,DDHD2,DDX17,DISC1,EHBP1,EIF2S3,EIF4G3,FRMPD4,GOLGA8A,GTF2I,HIPK2,HNRNPU,IMPA1,L2HGDH,LPP,MCTP1,MCTS1,NFIB,PDE7A,PGAP1,PIKFYVE,PLEKHG7,PPM1E,PPP2R5C,PTPRK,RALGPS1,RALGPS2,RBAK,RBBP9,RPRD2,SLMAP,SNAP23,STK17B,STK38,TRIP12,TXNRD1,USP32,USP6,WTAP,ZBTB38,ZNF28,ZNF714,ZNF780B
GO:CC	GO:0005622	intracellular anatomical structure	7.75910920387e-05	426	ABCA9,ABI2,ABL2,ABLIM3,AFDN,AFF1,AHCTF1,AHNAK,AHR,AHRR,AKAP12,AKR1B15,AKR1C1,AKR1C8,ALDH3A2,ALMS1,ALPK3,AMBRA1,ANAPC1,ANGEL2,ANKRD34A,ANKS1B,ANPEP,AOPEP,AOX1,ARGLU1,ARHGAP11B,ARHGAP29,ARHGEF28,ARID1B,ARMC12,ARNT,ASCC1,ATG14,ATMIN,ATOSB,ATP7A,ATR,ATXN3,BCCIP,BCLAF3,BCOR,BICC1,BLZF1,BTBD7,C10ORF90,C16ORF78,C4A,CACNA1C,CALB1,CAMK2D,CARNMT1,CASD1,CBLN3,CCAR2,CCDC187,CCDC66,CCDC88A,CCNA1,CCT3,CD3E,CDC…
GO:CC	GO:0031981	nuclear lumen	8.91803208274e-05	168	ABI2,AFDN,AFF1,AHCTF1,AHR,AHRR,ANAPC1,ANGEL2,ANKS1B,AOPEP,ARGLU1,ARID1B,ARMC12,ARNT,ASCC1,ATMIN,ATR,ATXN3,BCCIP,BCOR,BLZF1,CAMK2D,CCAR2,CCNA1,CDC14A,CDC23,CDCA4,CDK13,CENPF,CENPK,CENPN,CHD6,CNTLN,CREB3L3,DDX17,DIAPH2,DMTF1,DNAJC21,DYRK3,E2F7,EHBP1,ELK4,ERCC6L2,FAM83A,FANCB,FANCL,FBXL17,FBXO11,GATA2,GATA3,GATAD1,GEMIN2,GGA1,GPATCH2,GTF2I,H2BC21,HDGFL3,HERC2,HERC4,HIPK2,HNRNPU,HR,HSPA1A,INSR,INTS4,…
GO:MF	GO:0043565	sequence-specific DNA binding	9.03671378296e-05	73	AHR,ARNT,ATMIN,BCOR,CREB3L3,DMTF1,E2F7,ELK4,EN1,FOXQ1,GATA2,GATA3,GATAD1,HES7,HNRNPU,KMT2A,LHX9,LMNB1,LOC728743,MAZ,MGA,MXD1,MXD4,NFIB,NR2C1,NR3C1,ORC2,PBX1,PLAG1,POU5F1,PRDM5,RBAK,RUNX2,SMAD2,SMG1,SMG7,SPDEF,TFAP2C,ZBED6,ZBTB21,ZBTB38,ZBTB43,ZEB2,ZFAT,ZFHX2,ZNF221,ZNF260,ZNF28,ZNF280D,ZNF284,ZNF300,ZNF397,ZNF41,ZNF426,ZNF430,ZNF451,ZNF518A,ZNF548,ZNF556,ZNF559,ZNF573,ZNF595,ZNF614,ZNF726,ZNF746,…
MIRNA	MIRNA:hsa-mir-3065-5p	hsa-mir-3065-5p	0.0001527415921541	77	AHCTF1,AHR,ARHGAP29,ATP7A,ATXN3,C2ORF68,CENPK,CHD6,DDHD2,EHBP1,ELK4,EPHA4,EXOC6,FBXO11,FNBP1,GLS,HIPK2,HMGCS1,IFT56,IFT70B,INSR,KCTD8,KLHDC10,KPNA1,KSR2,L2HGDH,LEPROT,LMNB1,LPP,LRP11,MCTS1,MID1,MKLN1,NAMPT,NFIB,NR3C1,NRP1,PBX1,PDIA5,PECAM1,PGAP1,PHACTR2,PLEKHA5,POGZ,PPIA,PRR13,RALGPS1,RASAL2,RBAK,RBBP9,RBM33,SETBP1,SMAD2,SMC5,SMG1,SON,STARD13,STS,SYNJ2,TAF5L,TET2,TFAP2C,TGFBR2,TGFBR3,USP32,USP6,V…
MIRNA	MIRNA:hsa-mir-4635	hsa-mir-4635	0.0002106136649005	69	ALDH3A2,ANKRD36B,ARHGEF28,ATP7A,BTBD7,C2ORF68,CDC14A,CDR2L,CENPN,CPT1A,CTTNBP2NL,DYRK3,EIF4G3,ELK4,FNBP1,FRMPD4,GAPVD1,GK5,HIPK2,HMGCS1,HSPA1A,INSR,KLHL30,L2HGDH,LPP,MCTS1,METTL21A,MGA,MREG,MTAP,MXD1,NAMPT,NHSL1,NSD3,PBX1,PEAK1,PFKFB3,PHF6,PIKFYVE,POGZ,PPIA,PTGES,RALGPS1,RAPH1,RNF213,RPS6KB1,RUNX2,SCG2,SMAD2,SNAP23,SNX9,SON,SPOPL,STK17B,STRIP2,TGFBR2,TLR4,TMPRSS4,TRIM66,UBAP2L,UNKL,USP32,USP6,VCL…
MIRNA	MIRNA:hsa-mir-144	hsa-mir-144	0.0002441207567678	75	ABI2,ALDH3A2,ARGLU1,ARID1B,ASCC1,ATXN3,CAMK2D,CDC14A,CNST,COL12A1,CPT1A,DNAJC21,EIF2S3,EVI5,FAT4,FBXO11,FNBP1,FRAT1,GALNT5,GATA3,GK5,GOLGA8A,HIPK2,HNRNPU,IMPA1,KRT80,LPP,MAGI1,MCF2L,MCTS1,MGA,MKLN1,MTMR2,NF1,NFIB,NR3C1,NRP1,PANK3,PDE7A,PHF6,PIKFYVE,POGZ,QKI,RALGPS2,RBAK,RBM33,RNF213,SFXN1,SLMAP,SON,STAG1,STARD13,SYNJ2,TET2,TGFBR3,TNRC18,TRAPPC8,TRIM66,UBAC2,USP32,USP6,WEE1,WTAP,ZBTB38,ZMYM2,ZNF20…
MIRNA	MIRNA:hsa-mir-603	hsa-mir-603	0.0002660311813765	83	ABI2,ABL2,AFF1,AHCTF1,AHNAK,ALPK3,ARNT,ASCC1,ATXN3,BCOR,BTBD7,CAMK2D,CASD1,CBLN3,CCDC88A,CDC14A,CNST,CTTNBP2NL,DNAJC21,ELK4,EN1,EPHA4,EVI5,GDAP1,GK5,GOLGA6L9,GOLGA8A,GREB1L,HERC2,HIPK2,INSR,KBTBD3,KLHDC10,MCF2L,MCTS1,MDN1,METTL21A,MTURN,MXD1,NAMPT,NFIB,NR3C1,NRP1,ORC2,PDE7A,PDK4,PEAK1,PGAP1,PHACTR2,PHF6,PHKA1,PHLPP2,PLAG1,PPP2R5C,PSEN1,PTGES,RALGPS2,RAPH1,RNF213,RUNX2,SCG2,SFXN1,SMAD2,SMC5,SMG7,S…
MIRNA	MIRNA:hsa-mir-4470	hsa-mir-4470	0.0002698861809594	62	AGAP4,AHCTF1,ALCAM,ANGEL2,ARHGAP29,ARNT,ATG14,CAMK2D,CDRT4,CNST,DDX17,DIO2,EDNRB,ELK4,EVI5,GATA3,GK5,GOLGA8A,HAS3,HIPK2,INSR,KCTD1,KLHDC10,L2HGDH,LPP,MID1,MPV17L,MRPL35,N4BP2,NAMPT,NID2,NRP1,PAQR5,PBX1,PDE7A,PHLPP2,PLAG1,POFUT1,QKI,QRSL1,RALGPS1,RALGPS2,RAPGEF6,RBAK,RBM33,S1PR3,SGCD,SMAD2,SMG1,STK38,SYNJ2,TRIM66,UBAC2,VGLL4,ZBTB43,ZMYM2,ZNF207,ZNF292,ZNF548,ZNF714,ZNF805,ZNF814
MIRNA	MIRNA:hsa-mir-587	hsa-mir-587	0.0002808336824412	77	AFF1,AHCTF1,AHNAK,AKAP12,ARHGAP29,ARID1B,ARNT,ATMIN,C2ORF68,CASD1,CDK13,COL12A1,CPT1A,DDHD2,ERP44,EVI5,EXOC6,GAPVD1,GBP5,GK5,GOLGA6L9,HERC2,HERC4,HIPK2,INSR,LPP,MCF2L,MCTS1,MGA,MKLN1,MREG,MRPL35,MXD1,NCKAP5,NFIB,NHSL1,NR3C1,NRP1,NRP2,PBX1,PDE7A,PHACTR2,POFUT1,POGZ,RALGPS2,RAPGEF6,RAPH1,RBAK,RBBP9,S1PR3,SFXN1,SLC12A8,SMC5,SMG1,SMG7,SNX9,SON,SPEF2,SPTLC3,SRP19,STARD13,STS,TGFBR2,TLR4,TXNRD1,UEVLD,W…
MIRNA	MIRNA:hsa-mir-3149	hsa-mir-3149	0.0002883757777898	74	ABI2,ABL2,AHR,ALDH3A2,ANKRD36B,ARGLU1,ARID1B,ATG14,ATMIN,ATXN3,BCOR,BTBD7,C2ORF68,CCDC142,CDC23,CENPN,CRHBP,DMTF1,DNAJC21,ELK4,FAM83A,GATAD1,GK5,GTF2I,KPNA1,L2HGDH,LPP,MARVELD3,MCTS1,METTL21A,MREG,MTAP,N4BP2,NAA40,PBX1,PEAK1,PHACTR2,PHF6,PIKFYVE,PLEKHG7,POFUT1,PPM1E,QKI,QRSL1,RALGPS2,RAPGEF6,RAPH1,RBBP9,RNF213,RPRD2,S1PR3,SCP2,SETDB2,SH3RF2,SMG1,SON,SPOPL,TGFBR2,THAP8,TRIM38,TRIM66,USP32,USP45,ZB…
MIRNA	MIRNA:hsa-mir-3941	hsa-mir-3941	0.0003155119493646	85	ABCA9,ABL2,ABLIM3,AFF1,AHCTF1,AHNAK,ARNT,ASCC1,ATXN3,BTBD7,CASD1,CDC14A,CNST,CTTNBP2NL,DIAPH2,DNAJC21,ELK4,EPHA4,EVI5,FAT4,FBXL17,FBXO11,FSIP2,GK5,GLS,GREB1L,GTF2I,HERC2,IMPA1,INSR,KLHDC10,KSR2,LPP,MCF2L,MCTS1,MTURN,NAMPT,NF1,NFIB,NR3C1,PANK3,PDK4,PEAK1,PHF6,PHKA1,PHLPP2,PIKFYVE,PLAG1,PMP22,PPP2R5C,PRPS2,PSEN1,PTGES,RAPH1,RBM33,RUNX2,SCG2,SFXN1,SHPRH,SMAD2,SMC5,SMG1,SMG7,SPOCK2,SPOPL,SRGAP2,STC2,…
GO:MF	GO:0005515	protein binding	0.0003221211015463	402	ABI2,ABL2,ABLIM3,ACTR3C,AFDN,AFF1,AGAP4,AHNAK,AHR,AHRR,AKAP12,AKR1B15,AKR1C1,AKR1C8,ALCAM,ALDH3A2,ALMS1,AMBRA1,ANGPTL4,ANKRD34A,ANKRD36B,ANKS1B,ANPEP,AOX1,ARGLU1,ARHGAP11B,ARHGAP29,ARHGEF28,ARHGEF39,ARID1B,ARMC12,ARNT,ASCC1,ASTE1,ATG14,ATMIN,ATOSB,ATP7A,ATR,ATXN3,BCCIP,BCOR,BICC1,BLZF1,BTBD7,BTN2A1,C10ORF90,C2ORF68,C4A,C8ORF74,CACNA1C,CALB1,CAMK2D,CARNMT1,CBLN3,CCAR2,CCDC150,CCDC187,CCDC66,CCDC7,…
MIRNA	MIRNA:hsa-mir-590-3p	hsa-mir-590-3p	0.0003296274603138	123	ABI2,ABL2,AFF1,ALCAM,ALDH3A2,ANGEL2,ANKRD36B,ARHGAP29,ARNT,ASTE1,ATXN3,BCOR,BLZF1,C2ORF68,CCDC142,CCDC144A,CDCA4,CENPK,CENPN,CEP128,CNTLN,CTTNBP2NL,DCN,DDX17,DIO2,DMTF1,DNAJC21,EDNRB,EIF2S3,ELK4,EPHA4,EVI5,FANCL,FBXL17,FRMPD4,FSD1L,GATA3,GATAD1,GDAP1,GK5,GOLGA6L9,GOLGA8A,GRIP1,HIPK2,HMGCS1,HNRNPU,HSPA1A,IFT70B,KCTD8,KDM5C,KPNA1,L2HGDH,LPP,LRP11,MARVELD3,MCTS1,METTL21A,MKLN1,MREG,MRPL35,MTAP,N4BP2…
MIRNA	MIRNA:hsa-mir-4307	hsa-mir-4307	0.0003367615796986	77	ABL2,AHNAK,AKAP12,ALCAM,ARHGAP29,ASCC1,ATP7A,ATXN3,BCCIP,CAMK2D,CDH13,CENPK,COL12A1,CPT1A,DDHD2,DDX17,DIO2,DNAJC21,ELK4,EVI5,EXOC6,HERC4,HMGCS1,IMPA1,INSR,KCNJ14,KLHDC10,LEPROT,LPP,MEGF6,MKLN1,MRPL35,NAMPT,NBPF15,NF1,PBX1,PHACTR2,POGZ,PRPS2,PTGES,QKI,QRSL1,RALGPS2,RAPH1,RBAK,RBBP9,RBM3,RPS6KB1,S1PR3,SETDB2,SGCD,SH3RF2,SLMAP,SMAD2,SNX9,SON,STAG1,STC2,TET2,TGFBR2,TLK2,TNRC18,TPR,ZBTB38,ZEB2,ZMYM2,Z…
MIRNA	MIRNA:hsa-mir-548an	hsa-mir-548an	0.0003568408226332	74	ABI2,ABL2,AFF1,AHRR,ARHGAP29,ATMIN,ATP7A,BCOR,BTBD7,C2ORF68,CASD1,CDC23,COL12A1,COL14A1,CPT1A,ELK4,EVI5,FBXO11,FNBP1,FSD1L,GATA3,GATAD1,GOLGA6L9,GTF2I,HIPK2,IMPA1,KPNA1,KRT80,KSR2,L2HGDH,LPP,MCF2L,MGA,MKLN1,MREG,MXD1,NAMPT,NBPF12,NBPF15,NFIB,NRP1,ORC2,PBX1,PDE7A,PFKFB3,PHF20L1,PIKFYVE,PLAG1,QKI,RBM3,RNF213,SAMHD1,SETBP1,SMAD2,SPOPL,STK36,TET2,TGFBR2,TNRC18,TRIM66,USP45,VCL,WTAP,XRCC3,XYLB,ZNF207,…
HPA	HPA:0380000	Placenta	0.0003605308496576	239	ABI2,ABLIM3,AFDN,AHR,AKAP12,ALMS1,AMBRA1,ANAPC1,ANPEP,AOPEP,ARGLU1,ARHGAP29,ARHGEF28,ARID1B,ARNT,ASCC1,ASTE1,ATG14,ATMIN,ATOSB,ATP7A,BCLAF3,BLZF1,BTN2A1,C10ORF90,C4A,CACNA1C,CAMK2D,CASD1,CCAR2,CCDC66,CCT3,CDC14A,CDC23,CDR2L,CENPF,CFAP251,CGA,CNST,CPT1A,CTTNBP2NL,DCN,DDHD2,DDX17,DIAPH2,DMTF1,DNAJC21,EDNRB,EHBP1,EIF2S3,EIF4G3,ELAPOR1,EOLA1,EPHA4,EPHB1,ERCC6L2,ERP44,EVI5,EXOC6,FAM81A,FANCL,FAT4,FBH1…
GO:CC	GO:0043227	membrane-bounded organelle	0.0003880249870624	384	ABCA9,ABI2,ACTR3C,AFDN,AFF1,AHCTF1,AHNAK,AHR,AHRR,AKR1B15,AKR1C1,ALCAM,ALDH3A2,ALMS1,ALPK3,AMBRA1,ANAPC1,ANGEL2,ANKS1B,ANPEP,AOPEP,AOX1,ARGLU1,ARHGAP11B,ARID1B,ARMC12,ARNT,ASCC1,ATG14,ATMIN,ATOSB,ATP7A,ATR,ATXN3,BCCIP,BCLAF3,BCOR,BLZF1,BTBD7,C16ORF78,C4A,CALB1,CAMK2D,CARNMT1,CASD1,CBLN3,CCAR2,CCDC66,CCDC88A,CCNA1,CCT3,CD3E,CDC14A,CDC23,CDCA4,CDH13,CDK13,CENPF,CENPK,CENPN,CEP128,CFAP251,CFAP65,CGA…
GO:CC	GO:0005856	cytoskeleton	0.0004100404652776	88	ABI2,ABL2,ABLIM3,AHNAK,AKAP12,ALMS1,AMBRA1,ANKS1B,ATG14,BCCIP,C10ORF90,CALB1,CCAR2,CCDC187,CCDC66,CCDC88A,CCNA1,CCT3,CDC14A,CENPF,CEP128,CFAP251,CNTLN,CRHBP,CTTNBP2NL,DCDC2B,DDHD2,DIAPH2,DISC1,DNAH14,DYRK3,EHBP1,ERCC6L2,EVI5,FNBP1,FRMD3,FRMPD4,G6PD,HERC2,HNRNPU,HSPA1A,IFT56,IFT70B,INVS,KANSL2,KCTD1,KIZ,KRT79,KRT80,LMNB1,LPP,MAP4,MDN1,MID1,MYH3,MYH7B,MYO1G,NAA40,NCKAP5,NEFH,NR3C1,NRP1,ORC2,PEAK1,P…
MIRNA	MIRNA:hsa-mir-4311	hsa-mir-4311	0.0004889946283277	74	ABI2,ABLIM3,AFF1,ATXN3,BTBD7,CAMK2D,CASD1,CCDC88A,CENPF,CLCN4,COL12A1,CPT1A,DDHD2,DNAJC21,ELK4,EPHA4,EVI5,GLS,HIPK2,HMGCS1,IMPA1,INSR,KPNA1,KSR2,L2HGDH,LPP,MGA,MIA2,MKLN1,MREG,MXD1,NAA40,NAMPT,NF1,NFIB,NRP1,PBX1,PEAK1,PGAP1,PHF6,PHLPP2,PIKFYVE,POFUT1,PPP2R5C,PSEN1,PTPRK,RALGPS1,RALGPS2,RAPGEF6,RBBP9,RNF213,RPRD2,RPS6KB1,RUNX2,S1PR3,SETDB2,SFXN1,SLMAP,SMG1,SON,SRGAP2,STK38,TFAP2C,TLR4,TXNRD1,VCL,V…
MIRNA	MIRNA:hsa-mir-3929	hsa-mir-3929	0.0005283337474996	96	ABL2,AHNAK,AHR,AKAP12,ANGEL2,ATP7A,ATXN3,CCDC142,CDC23,CENPN,COL14A1,CPT1A,DISC1,E2F7,EFCAB11,EIF2S3,ELK4,EVI5,FNBP1,GAPVD1,GK5,GPR132,HIPK2,IMPA1,JRK,KLHDC10,KLHL30,KPNA1,KSR2,L2HGDH,LEPROT,MCTP1,MCTS1,MRE11,MREG,MRGPRF,MXD1,N4BP2,NAA40,NBPF15,NF1,NFIB,NR2C1,NRP1,NRP2,PBX1,PEAK1,PECAM1,PGAP1,PHACTR2,PMP22,POFUT1,PSEN1,PTGES,PTPRK,RAPH1,RBBP9,RBM3,RBM33,RPS6KB1,S1PR3,SCN8A,SDCCAG8,SFXN1,SLC12A8,S…
MIRNA	MIRNA:hsa-mir-4419b	hsa-mir-4419b	0.0005283337474996	96	ABL2,AHNAK,AHR,AKAP12,ANGEL2,ATP7A,ATXN3,CCDC142,CDC23,CENPN,COL14A1,CPT1A,DISC1,E2F7,EFCAB11,EIF2S3,ELK4,EVI5,FNBP1,GAPVD1,GK5,GPR132,HIPK2,IMPA1,JRK,KLHDC10,KLHL30,KPNA1,KSR2,L2HGDH,LEPROT,MCTP1,MCTS1,MRE11,MREG,MRGPRF,MXD1,N4BP2,NAA40,NBPF15,NF1,NFIB,NR2C1,NRP1,NRP2,PBX1,PEAK1,PECAM1,PGAP1,PHACTR2,PMP22,POFUT1,PSEN1,PTGES,PTPRK,RAPH1,RBBP9,RBM3,RBM33,RPS6KB1,S1PR3,SCN8A,SDCCAG8,SFXN1,SLC12A8,S…
MIRNA	MIRNA:hsa-mir-539	hsa-mir-539	0.0005358091420796	75	ABI2,ABL2,AFF1,ALCAM,ALPK3,ARID1B,ATR,BTBD7,C2ORF68,CAMK2D,CHD6,CPT1A,EPHA4,ERP44,GK5,GPR132,HIPK2,HMGCS1,HNRNPU,IMPA1,KDM5C,KLHDC10,KSR2,LPP,MCTS1,METTL21A,MIA2,MTAP,MXD1,NFIB,NNT,NRP1,PANK3,PAQR5,PARN,PBX1,PGAP1,PHF6,PHKA1,PIKFYVE,PLAG1,PPIA,PPM1E,PRR13,PTPRK,QKI,RALGPS2,RAPH1,RNF213,RPS6KB1,SCG2,SCP2,SETBP1,SF1,SMC5,SMG1,SNAP23,SPTLC3,SRGAP2,STK17B,TXNRD1,ULK2,VGLL4,WDR20,WHAMM,XYLB,ZBTB43,ZMY…
GO:MF	GO:0000977	RNA polymerase II transcription regulatory region sequence-specific DNA binding	0.000542359389066	62	AHR,ARNT,BCOR,CREB3L3,DMTF1,E2F7,ELK4,EN1,FOXQ1,GATA2,GATA3,HES7,HNRNPU,LHX9,LOC728743,MAZ,MGA,MXD1,MXD4,NFIB,NR2C1,NR3C1,PBX1,PLAG1,POU5F1,PRDM5,RBAK,RUNX2,SMAD2,TFAP2C,ZBTB38,ZBTB43,ZEB2,ZFAT,ZFHX2,ZNF221,ZNF260,ZNF28,ZNF280D,ZNF284,ZNF300,ZNF397,ZNF41,ZNF426,ZNF430,ZNF518A,ZNF548,ZNF556,ZNF559,ZNF573,ZNF595,ZNF614,ZNF726,ZNF746,ZNF780B,ZNF790,ZNF791,ZNF805,ZNF814,ZNF85,ZSCAN16,ZSCAN5B
GO:CC	GO:0043226	organelle	0.0005502055701431	405	ABCA9,ABI2,ABL2,ABLIM3,ACTR3C,AFDN,AFF1,AHCTF1,AHNAK,AHR,AHRR,AKAP12,AKR1B15,AKR1C1,ALCAM,ALDH3A2,ALMS1,ALPK3,AMBRA1,ANAPC1,ANGEL2,ANKRD34A,ANKS1B,ANPEP,AOPEP,AOX1,ARGLU1,ARHGAP11B,ARID1B,ARMC12,ARNT,ASCC1,ATG14,ATMIN,ATOSB,ATP7A,ATR,ATXN3,BCCIP,BCLAF3,BCOR,BLZF1,BTBD7,C10ORF90,C16ORF78,C4A,CACNA1C,CALB1,CAMK2D,CARNMT1,CASD1,CBLN3,CCAR2,CCDC187,CCDC66,CCDC88A,CCNA1,CCT3,CD3E,CDC14A,CDC23,CDCA4,CD…
MIRNA	MIRNA:hsa-mir-4478	hsa-mir-4478	0.0005517802079462	96	ABL2,AHNAK,AHR,AKAP12,ANGEL2,ATP7A,ATXN3,CCDC142,CDC23,CENPN,COL14A1,CPT1A,DISC1,E2F7,EFCAB11,EIF2S3,ELK4,EVI5,FNBP1,GAPVD1,GK5,GPR132,HIPK2,IMPA1,JRK,KLHDC10,KLHL30,KPNA1,KSR2,L2HGDH,LEPROT,MCTP1,MCTS1,MRE11,MREG,MRGPRF,MXD1,N4BP2,NAA40,NBPF15,NF1,NFIB,NR2C1,NRP1,NRP2,PBX1,PEAK1,PECAM1,PGAP1,PHACTR2,PMP22,POFUT1,PSEN1,PTGES,PTPRK,RAPH1,RBBP9,RBM3,RBM33,RPS6KB1,S1PR3,SCN8A,SDCCAG8,SFXN1,SLC12A8,S…
GO:MF	GO:1990837	sequence-specific double-stranded DNA binding	0.0005755640301072	67	AHR,ARNT,ATMIN,BCOR,CREB3L3,DMTF1,E2F7,ELK4,EN1,FOXQ1,GATA2,GATA3,HES7,HNRNPU,LHX9,LMNB1,LOC728743,MAZ,MGA,MXD1,MXD4,NFIB,NR2C1,NR3C1,ORC2,PBX1,PLAG1,POU5F1,PRDM5,RBAK,RUNX2,SMAD2,SPDEF,TFAP2C,ZBED6,ZBTB38,ZBTB43,ZEB2,ZFAT,ZFHX2,ZNF221,ZNF260,ZNF28,ZNF280D,ZNF284,ZNF300,ZNF397,ZNF41,ZNF426,ZNF430,ZNF518A,ZNF548,ZNF556,ZNF559,ZNF573,ZNF595,ZNF614,ZNF726,ZNF746,ZNF780B,ZNF790,ZNF791,ZNF805,ZNF814,Z…
GO:MF	GO:0003690	double-stranded DNA binding	0.0005903952230157	70	AHR,ARNT,ATMIN,BCOR,CREB3L3,DMTF1,E2F7,ELK4,EN1,FBH1,FIRRE,FOXQ1,GATA2,GATA3,HES7,HNRNPU,LHX9,LMNB1,LOC728743,MAZ,MGA,MRE11,MXD1,MXD4,NFIB,NR2C1,NR3C1,ORC2,PBX1,PLAG1,POU5F1,PRDM5,RBAK,RUNX2,SMAD2,SPDEF,TFAP2C,ZBED6,ZBTB38,ZBTB43,ZEB2,ZFAT,ZFHX2,ZNF221,ZNF260,ZNF28,ZNF280D,ZNF284,ZNF300,ZNF397,ZNF41,ZNF426,ZNF430,ZNF518A,ZNF548,ZNF556,ZNF559,ZNF573,ZNF595,ZNF614,ZNF726,ZNF746,ZNF780B,ZNF790,ZNF79…
GO:CC	GO:0043229	intracellular organelle	0.0006534959458548	390	ABCA9,ABI2,ABL2,ABLIM3,AFDN,AFF1,AHCTF1,AHNAK,AHR,AHRR,AKAP12,AKR1B15,ALDH3A2,ALMS1,ALPK3,AMBRA1,ANAPC1,ANGEL2,ANKRD34A,ANKS1B,ANPEP,AOPEP,ARGLU1,ARHGAP11B,ARID1B,ARMC12,ARNT,ASCC1,ATG14,ATMIN,ATOSB,ATP7A,ATR,ATXN3,BCCIP,BCLAF3,BCOR,BLZF1,BTBD7,C10ORF90,C16ORF78,C4A,CACNA1C,CALB1,CAMK2D,CARNMT1,CASD1,CBLN3,CCAR2,CCDC187,CCDC66,CCDC88A,CCNA1,CCT3,CD3E,CDC14A,CDC23,CDCA4,CDK13,CENPF,CENPK,CENPN,CEP…
MIRNA	MIRNA:hsa-mir-4262	hsa-mir-4262	0.0006550073852861	82	ABL2,AHCTF1,AHNAK,AHR,ALDH3A2,ATMIN,ATXN3,C2ORF68,CALB1,CAMK2D,CCDC88A,CDCA4,CNST,CNTNAP3B,CPT1A,CTTNBP2NL,DCN,DNAJC21,EIF2S3,ELK4,FBXO11,FSD1L,GATA2,GK5,GOLGA6L9,GOLGA8A,HIPK2,INSR,JRK,KPNA1,LPP,LRP11,MCTS1,MKLN1,MPV17L,NFIB,NNT,NR3C1,NRP1,PANK3,PAQR5,PDE7A,PEAK1,PGAP1,PHF20L1,PHLPP2,POFUT1,PRPS2,PRR13,QKI,RBAK,RPS6KB1,SCN8A,SF1,SLC12A8,SLMAP,SMAD2,SMG7,SNX9,SPTLC3,STAG1,STC2,TGFBR2,TGFBR3,THBS4…
GO:CC	GO:0031974	membrane-enclosed lumen	0.0006871049931829	191	ABI2,AFDN,AFF1,AHCTF1,AHR,AHRR,AKR1B15,ANAPC1,ANGEL2,ANKS1B,AOPEP,ARGLU1,ARHGAP11B,ARID1B,ARMC12,ARNT,ASCC1,ATMIN,ATR,ATXN3,BCCIP,BCOR,BLZF1,C4A,CAMK2D,CCAR2,CCNA1,CDC14A,CDC23,CDCA4,CDK13,CENPF,CENPK,CENPN,CGA,CHD6,CNTLN,COL12A1,COL14A1,COL25A1,CREB3L3,DCN,DDX17,DIAPH2,DMTF1,DNAJC21,DYRK3,E2F7,EHBP1,ELK4,ERCC6L2,ERP44,F7,FAM83A,FANCB,FANCL,FBXL17,FBXO11,GATA2,GATA3,GATAD1,GEMIN2,GGA1,GLS,GPATCH2…
GO:CC	GO:0070013	intracellular organelle lumen	0.0006871049931829	191	ABI2,AFDN,AFF1,AHCTF1,AHR,AHRR,AKR1B15,ANAPC1,ANGEL2,ANKS1B,AOPEP,ARGLU1,ARHGAP11B,ARID1B,ARMC12,ARNT,ASCC1,ATMIN,ATR,ATXN3,BCCIP,BCOR,BLZF1,C4A,CAMK2D,CCAR2,CCNA1,CDC14A,CDC23,CDCA4,CDK13,CENPF,CENPK,CENPN,CGA,CHD6,CNTLN,COL12A1,COL14A1,COL25A1,CREB3L3,DCN,DDX17,DIAPH2,DMTF1,DNAJC21,DYRK3,E2F7,EHBP1,ELK4,ERCC6L2,ERP44,F7,FAM83A,FANCB,FANCL,FBXL17,FBXO11,GATA2,GATA3,GATAD1,GEMIN2,GGA1,GLS,GPATCH2…
GO:CC	GO:0043233	organelle lumen	0.0006871049931829	191	ABI2,AFDN,AFF1,AHCTF1,AHR,AHRR,AKR1B15,ANAPC1,ANGEL2,ANKS1B,AOPEP,ARGLU1,ARHGAP11B,ARID1B,ARMC12,ARNT,ASCC1,ATMIN,ATR,ATXN3,BCCIP,BCOR,BLZF1,C4A,CAMK2D,CCAR2,CCNA1,CDC14A,CDC23,CDCA4,CDK13,CENPF,CENPK,CENPN,CGA,CHD6,CNTLN,COL12A1,COL14A1,COL25A1,CREB3L3,DCN,DDX17,DIAPH2,DMTF1,DNAJC21,DYRK3,E2F7,EHBP1,ELK4,ERCC6L2,ERP44,F7,FAM83A,FANCB,FANCL,FBXL17,FBXO11,GATA2,GATA3,GATAD1,GEMIN2,GGA1,GLS,GPATCH2…
MIRNA	MIRNA:hsa-mir-519a	hsa-mir-519a	0.0007080869122124	61	ABL2,AHCTF1,AHR,ALCAM,ANGEL2,ATXN3,BTBD7,C2ORF68,CAMK2D,CDCA4,CDH13,CENPN,ELK4,EPHA4,FOXQ1,GAPVD1,GPATCH2,HIPK2,JRK,KLHDC10,KPNA1,MAP4,MCTS1,MID1,MKLN1,MPV17L,MXD1,NF1,NFIB,NRP2,PAQR5,PBX1,PFKFB3,PGAP1,PHLPP2,PIKFYVE,POFUT1,POGZ,RAPH1,RASAL2,RPRD2,SCP2,SETBP1,SMG1,SPOPL,SRGAP2,STC2,STK17B,STK38,TFAP2C,TGFBR2,UEVLD,UHRF2,UNKL,USP32,WDR20,ZBTB43,ZMYM2,ZNF292,ZNF714,ZNF791
GO:MF	GO:0000978	RNA polymerase II cis-regulatory region sequence-specific DNA binding	0.0007264080383078	55	AHR,ARNT,CREB3L3,DMTF1,E2F7,ELK4,EN1,FOXQ1,GATA2,GATA3,HES7,HNRNPU,LOC728743,MAZ,MGA,MXD1,MXD4,NFIB,NR2C1,NR3C1,PBX1,PLAG1,POU5F1,PRDM5,RBAK,RUNX2,SMAD2,TFAP2C,ZBTB38,ZBTB43,ZEB2,ZFAT,ZFHX2,ZNF221,ZNF260,ZNF28,ZNF280D,ZNF284,ZNF300,ZNF397,ZNF41,ZNF426,ZNF430,ZNF548,ZNF573,ZNF595,ZNF726,ZNF746,ZNF780B,ZNF790,ZNF805,ZNF814,ZNF85,ZSCAN16,ZSCAN5B
MIRNA	MIRNA:hsa-mir-494	hsa-mir-494	0.0007417476364237	80	ABI2,ABL2,ABLIM3,AHCTF1,ARHGAP29,C2ORF68,CACNA1C,CAMK2D,CDCA4,CDR2L,CPT1A,DCN,DIO2,DISC1,EIF2S3,ELK4,EVI5,FAT4,FBXL17,GATA3,GBP5,GOLGA8A,GPATCH2,HIPK2,HMGCS1,INVS,KCNJ14,KDM5C,KPNA1,LPP,MCF2L,METTL21A,MGA,MID1,MREG,MRPL35,MXD1,NAMPT,NF1,NFIB,NNT,NRP1,PBX1,PEAK1,PHACTR2,PLEKHA5,PSEN1,PTGES,QKI,RALGPS2,RAPH1,RASAL2,RBBP9,RNF213,RPS6KB1,RUNX2,S1PR3,SCYL2,SFXN1,SMG1,SPOPL,SRP19,STK38,TET2,TFAP2C,TGFB…
MIRNA	MIRNA:hsa-mir-3662	hsa-mir-3662	0.0007464038312861	102	ABI2,AHCTF1,AHNAK,AMBRA1,ANKS1B,AOX1,ARHGAP29,ARID1B,ATXN3,BTBD7,CAMK2D,CDCA4,CDK13,CENPK,CENPN,CLCN4,COL12A1,CTTNBP2NL,DCN,DDX17,EHBP1,EIF2S3,ELK4,EPHA4,FAT4,FSD1L,GLS,GOLGA6L9,GOLGA8A,HIPK2,HNRNPU,KBTBD3,KCTD8,KPNA1,KSR2,LEPROT,LPP,LRP11,MAGI1,MCTS1,MGA,MKLN1,MPV17L,MREG,MTAP,MTMR2,MXD1,NAMPT,NBPF15,NCKAP5,NFIB,NR3C1,NRP2,PANK3,PBX1,PEAK1,PGAP1,PHACTR2,PHF20L1,PHF6,PHLPP2,PIKFYVE,PLAG1,PLEKHA5,…
MIRNA	MIRNA:hsa-mir-452	hsa-mir-452	0.0007583353973759	56	ABI2,AFF1,AHNAK,AKAP12,ARGLU1,ARID1B,ATMIN,BTBD7,CASD1,CCDC144A,CDK13,CLCN4,CNST,DDX17,DIO2,EVI5,F7,FBXL17,GAPVD1,GRIP1,HIPK2,HMGCS1,IMPA1,INTS4,JRK,KPNA1,LPP,MCTS1,MREG,MRPL35,MTAP,MXD1,NF1,NFIB,PHF6,POGZ,PSEN1,QKI,RALGPS1,RBAK,RBM33,SCP2,SGCD,SMAD2,SMC5,SMG1,STC2,TAF5L,TFAP2C,TGFBR2,ZBTB38,ZFAT,ZNF292,ZNF518A,ZNF532,ZNF814
MIRNA	MIRNA:hsa-mir-21-5p	hsa-mir-21-5p	0.0008540660529228	38	ALMS1,ATMIN,BTBD7,DDHD2,DMTF1,EPHA4,ERP44,FBXL17,FBXO11,FNBP1,GAPVD1,GK5,GLS,GTF2I,MGA,MTAP,NFIB,PBX1,PHACTR2,PHF20L1,RALGPS2,RAPGEF6,RAPH1,RPRD2,SFXN1,SLMAP,SMC5,SPTLC3,STK36,TGFBR2,TGFBR3,TLR4,TRIM38,ZBTB38,ZMYM2,ZNF207,ZNF292,ZNF532
MIRNA	MIRNA:hsa-mir-371-5p	hsa-mir-371-5p	0.0008891133549662	85	ABI2,ABL2,AKAP12,ALDH3A2,ANGEL2,ARNT,ATG14,ATMIN,ATXN3,BCCIP,BCOR,BTBD7,CENPN,COL14A1,CPT1A,DCN,DDX17,DISC1,EIF2S3,ELK4,EVI5,F7,FNBP1,FRMPD4,GAPVD1,GDAP1,HIPK2,HNRNPU,INSR,JRK,LEPROT,LPP,MAZ,MCTS1,N4BP2,NBPF4,NFIB,PANK3,PAQR5,PBX1,PDK4,PEAK1,PGAP1,PHF20L1,PHLPP2,POGZ,PRR13,PSEN1,PTGES,RALGPS2,RAPH1,RASAL2,RBAK,RBBP9,RBM3,RNASEH1,RNF213,RPS6KB1,SETDB2,SF1,SFXN1,SLC12A8,SLMAP,SMAD2,SMC5,STK17B,TET2…
MIRNA	MIRNA:hsa-mir-519b-3p	hsa-mir-519b-3p	0.0009326260561725	65	ABL2,AHCTF1,AHR,ALCAM,ANGEL2,ATMIN,ATXN3,BTBD7,C2ORF68,CAMK2D,CDCA4,CDH13,CENPN,ELK4,EPHA4,FOXQ1,GAPVD1,GPATCH2,GPR157,HAS3,HIPK2,JRK,KPNA1,MAP4,MCTS1,MID1,MKLN1,MPV17L,MSMO1,MXD1,NF1,NFIB,NRP2,PAQR5,PBX1,PFKFB3,PGAP1,PHLPP2,PIKFYVE,POFUT1,POGZ,QKI,RAPH1,RASAL2,RPRD2,SCP2,SETBP1,SMG1,SPOPL,SRGAP2,STC2,STK17B,STK38,TFAP2C,TGFBR2,UEVLD,UHRF2,UNKL,USP32,WDR20,ZBTB43,ZMYM2,ZNF292,ZNF714,ZNF791
MIRNA	MIRNA:hsa-mir-519c-3p	hsa-mir-519c-3p	0.0010128050469815	65	ABL2,AHCTF1,AHR,ALCAM,ANGEL2,ATMIN,ATXN3,BTBD7,C2ORF68,CAMK2D,CDCA4,CDH13,CENPN,ELK4,EPHA4,FOXQ1,GAPVD1,GPATCH2,GPR157,HAS3,HIPK2,JRK,KPNA1,MAP4,MCTS1,MID1,MKLN1,MPV17L,MSMO1,MXD1,NF1,NFIB,NRP2,PAQR5,PBX1,PFKFB3,PGAP1,PHLPP2,PIKFYVE,POFUT1,POGZ,QKI,RAPH1,RASAL2,RPRD2,SCP2,SETBP1,SMG1,SPOPL,SRGAP2,STC2,STK17B,STK38,TFAP2C,TGFBR2,UEVLD,UHRF2,UNKL,USP32,WDR20,ZBTB43,ZMYM2,ZNF292,ZNF714,ZNF791
MIRNA	MIRNA:hsa-mir-4520b-3p	hsa-mir-4520b-3p	0.0012066668454084	37	AHNAK,ALCAM,ARHGAP29,CDC23,CLCN4,COL14A1,CPT1A,CTTNBP2NL,EVI5,GDA,GLS,GTF2I,HAS3,KLHDC10,KPNA1,KSR2,L2HGDH,LPP,MAP4,NFIB,PANK3,PCK2,PFKFB3,PGAP1,PRPS2,RPS6KB1,S1PR3,SPOPL,SRP19,STC2,TAF5L,TGFBR2,TXNRD1,ZEB2,ZNF518A,ZNF746,ZNF805
GO:MF	GO:0000976	transcription cis-regulatory region binding	0.0012208759664554	64	AHR,ARNT,ATMIN,BCOR,CREB3L3,DMTF1,E2F7,ELK4,EN1,FOXQ1,GATA2,GATA3,HES7,HNRNPU,LHX9,LOC728743,MAZ,MGA,MXD1,MXD4,NFIB,NR2C1,NR3C1,PBX1,PLAG1,POU5F1,PRDM5,RBAK,RUNX2,SMAD2,TFAP2C,ZBED6,ZBTB38,ZBTB43,ZEB2,ZFAT,ZFHX2,ZNF221,ZNF260,ZNF28,ZNF280D,ZNF284,ZNF300,ZNF397,ZNF41,ZNF426,ZNF430,ZNF518A,ZNF548,ZNF556,ZNF559,ZNF573,ZNF595,ZNF614,ZNF726,ZNF746,ZNF780B,ZNF790,ZNF791,ZNF805,ZNF814,ZNF85,ZSCAN16,ZSCA…
MIRNA	MIRNA:hsa-mir-429	hsa-mir-429	0.0012463142182608	71	ABI2,ABL2,AHNAK,AKAP12,AMBRA1,ARGLU1,ARID1B,ATMIN,BTN2A1,CASD1,CCDC142,CCDC144A,CDCA4,CDK13,CHD6,CNST,CPT1A,CTTNBP2NL,ELK4,EPHA4,ERP44,EVI5,FBXL17,GATA2,HERC2,HERC4,HIPK2,HNRNPU,KRT80,LMNB1,MGA,MKLN1,MREG,MTAP,MXD4,N4BP2,NAMPT,NF1,NR3C1,PAQR5,PGAP1,PHACTR2,PHF6,PIKFYVE,PLAG1,PPM1E,PPP2R5C,QKI,RALGPS1,RALGPS2,RBBP9,RPRD2,RPS6KB1,S1PR3,SCN8A,SCP2,SHPRH,SLMAP,SMAD2,SPTLC3,STARD13,STC2,TAF5L,TET2,TRA…
GO:MF	GO:0001067	transcription regulatory region nucleic acid binding	0.0012484728830955	64	AHR,ARNT,ATMIN,BCOR,CREB3L3,DMTF1,E2F7,ELK4,EN1,FOXQ1,GATA2,GATA3,HES7,HNRNPU,LHX9,LOC728743,MAZ,MGA,MXD1,MXD4,NFIB,NR2C1,NR3C1,PBX1,PLAG1,POU5F1,PRDM5,RBAK,RUNX2,SMAD2,TFAP2C,ZBED6,ZBTB38,ZBTB43,ZEB2,ZFAT,ZFHX2,ZNF221,ZNF260,ZNF28,ZNF280D,ZNF284,ZNF300,ZNF397,ZNF41,ZNF426,ZNF430,ZNF518A,ZNF548,ZNF556,ZNF559,ZNF573,ZNF595,ZNF614,ZNF726,ZNF746,ZNF780B,ZNF790,ZNF791,ZNF805,ZNF814,ZNF85,ZSCAN16,ZSCA…
MIRNA	MIRNA:hsa-mir-3124-3p	hsa-mir-3124-3p	0.0012811615912488	74	ABL2,AKAP12,ANGEL2,ARNT,BTBD7,BTN2A1,CDC23,CDK13,CPT1A,DDHD2,DIO2,DMTF1,EIF4G3,ELK4,EPHA4,EPHB1,EVI5,FRMPD4,FSIP2,GAPVD1,GDA,GOLGA8A,HAS3,HIPK2,KCTD8,KLHDC10,KPNA1,KRT80,KSR2,MAZ,MKLN1,MRE11,NR3C1,NRP1,PBX1,PEAK1,PGAP1,PHF20L1,PHF6,PHKA1,PIKFYVE,POGZ,PPP2R5C,RBBP9,RNF213,RUNX2,S1PR3,SAMHD1,SH3RF2,SMAD2,SMC5,SMG1,SMG7,STC2,STK38,STS,TGFBR2,THAP8,TMPRSS4,TRAPPC8,TXNRD1,USP45,VGLL4,WHAMM,ZBTB38,ZNF2…
GO:MF	GO:0000987	cis-regulatory region sequence-specific DNA binding	0.001301982258639	55	AHR,ARNT,CREB3L3,DMTF1,E2F7,ELK4,EN1,FOXQ1,GATA2,GATA3,HES7,HNRNPU,LOC728743,MAZ,MGA,MXD1,MXD4,NFIB,NR2C1,NR3C1,PBX1,PLAG1,POU5F1,PRDM5,RBAK,RUNX2,SMAD2,TFAP2C,ZBTB38,ZBTB43,ZEB2,ZFAT,ZFHX2,ZNF221,ZNF260,ZNF28,ZNF280D,ZNF284,ZNF300,ZNF397,ZNF41,ZNF426,ZNF430,ZNF548,ZNF573,ZNF595,ZNF726,ZNF746,ZNF780B,ZNF790,ZNF805,ZNF814,ZNF85,ZSCAN16,ZSCAN5B
MIRNA	MIRNA:hsa-mir-4676-3p	hsa-mir-4676-3p	0.0013170415251456	56	ABI2,AFF1,AHNAK,AKAP12,ARGLU1,ARID1B,ATMIN,BTBD7,CASD1,CCDC144A,CDK13,CLCN4,CNST,DDX17,DIO2,EVI5,F7,FBXL17,GAPVD1,GRIP1,HIPK2,HMGCS1,IMPA1,INTS4,JRK,KPNA1,LPP,MCTS1,MREG,MRPL35,MTAP,MXD1,NF1,NFIB,PHF6,POGZ,PSEN1,QKI,RALGPS1,RBAK,RBM33,SCP2,SGCD,SMAD2,SMC5,SMG1,STC2,TAF5L,TFAP2C,TGFBR2,ZBTB38,ZFAT,ZNF292,ZNF518A,ZNF532,ZNF814
MIRNA	MIRNA:hsa-mir-4712-3p	hsa-mir-4712-3p	0.0014487145161517	45	ABI2,ALCAM,ALDH3A2,ARHGAP29,ARID1B,ASCC1,BTBD7,CACNA1C,CAMK2D,CENPN,COL12A1,CTTNBP2NL,ELK4,GOLGA8A,GTF2I,HAS3,HIPK2,INSR,KBTBD3,KLHDC10,KPNA1,LEPROT,LPP,MARVELD3,MCTS1,NAA40,NFIB,NR3C1,OTUD5,PBX1,QKI,RAPGEF6,RAPH1,RBM3,SCP2,SETDB2,SRP19,STK17B,THAP8,ULK2,USP32,VGLL4,VPS13B,ZNF780B,ZNF805
GO:CC	GO:0016604	nuclear body	0.0014684043888665	41	AFDN,AHCTF1,ANGEL2,ANKS1B,ARNT,ASCC1,ATMIN,ATR,CDC14A,CDK13,DDX17,DYRK3,E2F7,FANCL,GEMIN2,GPATCH2,HIPK2,HNRNPU,HSPA1A,MRE11,NAMPT,NR2C1,NR3C1,PARN,PLAG1,PRDM5,RAPH1,RBM15,SETBP1,SF1,SMC5,SON,SRP19,STAG1,TAF5L,TRIP12,VIRMA,WTAP,ZMYM2,ZNF300,ZNF451
MIRNA	MIRNA:hsa-mir-181d	hsa-mir-181d	0.001481347884103	79	ABL2,AHCTF1,AHNAK,AHR,ALDH3A2,ATMIN,ATXN3,C2ORF68,CALB1,CAMK2D,CCDC88A,CDCA4,CNST,CNTNAP3B,CPT1A,CTTNBP2NL,DCN,DNAJC21,EIF2S3,ELK4,FBXO11,FSD1L,GATA2,GK5,GOLGA6L9,GOLGA8A,HIPK2,INSR,JRK,KPNA1,LPP,LRP11,MCTS1,MKLN1,MPV17L,NFIB,NNT,NR3C1,NRP1,PANK3,PAQR5,PDE7A,PEAK1,PGAP1,PHF20L1,PHLPP2,POFUT1,PRPS2,PRR13,QKI,RBAK,RPS6KB1,SF1,SLC12A8,SLMAP,SMAD2,SMG7,SNX9,SPTLC3,STAG1,STC2,TGFBR2,TGFBR3,THBS4,TIAL1…
MIRNA	MIRNA:hsa-mir-181b	hsa-mir-181b	0.001481347884103	79	ABL2,AHCTF1,AHNAK,AHR,ALDH3A2,ATMIN,ATXN3,C2ORF68,CALB1,CAMK2D,CCDC88A,CDCA4,CNST,CNTNAP3B,CPT1A,CTTNBP2NL,DCN,DNAJC21,EIF2S3,ELK4,FBXO11,FSD1L,GATA2,GK5,GOLGA6L9,GOLGA8A,HIPK2,INSR,JRK,KPNA1,LPP,LRP11,MCTS1,MKLN1,MPV17L,NFIB,NNT,NR3C1,NRP1,PANK3,PAQR5,PDE7A,PEAK1,PGAP1,PHF20L1,PHLPP2,POFUT1,PRPS2,PRR13,QKI,RBAK,RPS6KB1,SF1,SLC12A8,SLMAP,SMAD2,SMG7,SNX9,SPTLC3,STAG1,STC2,TGFBR2,TGFBR3,THBS4,TIAL1…
MIRNA	MIRNA:hsa-mir-181c	hsa-mir-181c	0.001481347884103	79	ABL2,AHCTF1,AHNAK,AHR,ALDH3A2,ATMIN,ATXN3,C2ORF68,CALB1,CAMK2D,CCDC88A,CDCA4,CNST,CNTNAP3B,CPT1A,CTTNBP2NL,DCN,DNAJC21,EIF2S3,ELK4,FBXO11,FSD1L,GATA2,GK5,GOLGA6L9,GOLGA8A,HIPK2,INSR,JRK,KPNA1,LPP,LRP11,MCTS1,MKLN1,MPV17L,NFIB,NNT,NR3C1,NRP1,PANK3,PAQR5,PDE7A,PEAK1,PGAP1,PHF20L1,PHLPP2,POFUT1,PRPS2,PRR13,QKI,RBAK,RPS6KB1,SF1,SLC12A8,SLMAP,SMAD2,SMG7,SNX9,SPTLC3,STAG1,STC2,TGFBR2,TGFBR3,THBS4,TIAL1…
MIRNA	MIRNA:hsa-mir-181a	hsa-mir-181a	0.0015163876672467	79	ABL2,AHCTF1,AHNAK,AHR,ALDH3A2,ATMIN,ATXN3,C2ORF68,CALB1,CAMK2D,CCDC88A,CDCA4,CNST,CNTNAP3B,CPT1A,CTTNBP2NL,DCN,DNAJC21,EIF2S3,ELK4,FBXO11,FSD1L,GATA2,GK5,GOLGA6L9,GOLGA8A,HIPK2,INSR,JRK,KPNA1,LPP,LRP11,MCTS1,MKLN1,MPV17L,NFIB,NNT,NR3C1,NRP1,PANK3,PAQR5,PDE7A,PEAK1,PGAP1,PHF20L1,PHLPP2,POFUT1,PRPS2,PRR13,QKI,RBAK,RPS6KB1,SF1,SLC12A8,SLMAP,SMAD2,SMG7,SNX9,SPTLC3,STAG1,STC2,TGFBR2,TGFBR3,THBS4,TIAL1…
MIRNA	MIRNA:hsa-mir-3692	hsa-mir-3692	0.0016475863069318	65	AFF1,AHR,AMBRA1,ARHGAP29,ARID1B,BTBD7,CASD1,CCDC88A,CDR2L,CDRT4,CNST,DENND1A,DIAPH2,ELK4,FNBP1,GAPVD1,GATA3,GBP5,GDA,GDAP1,HIPK2,HNRNPU,KPNA1,KSR2,L2HGDH,LPP,MID1,MTAP,MXD1,ORC2,PLAG1,PRPS2,PRR13,PTGES,QKI,RALGPS1,RALGPS2,RAPGEF6,RBBP9,RBM15,RBM3,RPRD2,RPS6KB1,RUNX2,SLC12A8,SMAD2,SMG1,SON,SPOPL,STAG1,STK17B,STK38,STS,TAF5L,TXNRD1,TXNRD2,ULK2,VPS13B,WDR20,ZNF518A,ZNF532,ZNF559,ZNF614,ZNF780B,ZNF805
MIRNA	MIRNA:hsa-mir-101	hsa-mir-101	0.001721034539006	67	ABI2,ABLIM3,ALDH3A2,ATXN3,CAMK2D,CDC14A,COL12A1,DISC1,DNAJC21,FAT4,FBXO11,GATA3,GK5,GOLGA8A,HIPK2,HNRNPU,IMPA1,KPNA1,KRT80,LMNB1,LPP,MAGI1,MCF2L,MTMR2,MXD1,NF1,NFIB,NRP1,PANK3,PDE7A,PHF6,PIKFYVE,POFUT1,POGZ,QKI,RALGPS2,RAPH1,RBAK,RBM33,RNF213,SON,STARD13,STC2,SYNJ2,TET2,TGFBR3,TLK2,TNRC18,UBAC2,UBAP2L,UNKL,USP32,USP6,WDR20,WEE1,WTAP,ZBTB38,ZMYM2,ZNF207,ZNF260,ZNF430,ZNF451,ZNF518A,ZNF532,ZNF714,Z…
MIRNA	MIRNA:hsa-mir-182	hsa-mir-182	0.0018667114956907	61	AGAP4,AHR,ALDH3A2,ANGEL2,ANKRD36B,ARHGAP29,ATG14,ATXN3,C2ORF68,CBLN3,CNST,CTTNBP2NL,DCN,DIAPH2,DNAJC21,EDNRB,EVI5,GOLGA8A,HMGCS1,HR,INSR,KCTD1,KLHDC10,KPNA1,LPP,LRP11,MAGI1,MCTS1,MDN1,MKLN1,MRPL35,NAMPT,PBX1,PDK4,PECAM1,PGAP1,PHACTR2,PLAG1,POFUT1,QKI,QRSL1,RALGPS1,RALGPS2,RAPGEF6,RAPH1,RBBP9,RNF213,SNAP23,SPOPL,STAG1,STARD13,STC2,STK17B,STK38,SYNJ2,TLK2,USP32,USP6,VCL,ZBTB43,ZNF805
MIRNA	MIRNA:hsa-mir-505	hsa-mir-505	0.0019058269168318	41	ABI2,ABL2,AHCTF1,AHR,BTBD7,C2ORF68,CNST,CPT1A,DDX17,ELK4,EVI5,FBXO11,GPATCH2,HIPK2,INSR,KLHL30,KSR2,MID1,OTUD5,PARN,PEAK1,PMP22,QKI,RAPH1,RBM3,RNASEH1,RPS6KB1,SCG2,SF1,SMAD2,SON,SRP19,STK17B,STK38,TRIM66,USP32,USP6,VSIG10L,WDR33,ZNF614,ZNF805
MIRNA	MIRNA:hsa-mir-26a	hsa-mir-26a	0.0019238955019906	72	ABL2,AHCTF1,ARHGAP29,ARNT,BLZF1,BTBD7,CACNA1C,CDC14A,CDC23,CDK13,CDR2L,CNTLN,COL12A1,CTTNBP2NL,DDHD2,DDX17,E2F7,ELK4,FBXO11,FGFR2,FSD1L,GDAP1,GK5,HERC2,HIPK2,KLHDC10,LPP,MARVELD3,MAZ,MCTS1,MKLN1,MREG,MRPL35,NAMPT,NRP2,PAQR5,PDE7A,PEAK1,PHF20L1,PHF6,PIKFYVE,POFUT1,PSEN1,QRSL1,RALGPS1,RASAL2,RNF213,RPRD2,SFXN1,SLMAP,SRP19,STK17B,STK36,SUPT3H,TET2,TFAP2C,THAP8,TIAL1,TLK2,TXNRD1,ULK2,USP32,USP6,VGLL4…
MIRNA	MIRNA:hsa-mir-26b	hsa-mir-26b	0.0019238955019906	72	ABL2,AHCTF1,ARHGAP29,ARNT,BLZF1,BTBD7,CACNA1C,CDC14A,CDC23,CDK13,CDR2L,CNTLN,COL12A1,CTTNBP2NL,DDHD2,DDX17,E2F7,ELK4,FBXO11,FGFR2,FSD1L,GDAP1,GK5,HERC2,HIPK2,KLHDC10,LPP,MARVELD3,MAZ,MCTS1,MKLN1,MREG,MRPL35,NAMPT,NRP2,PAQR5,PDE7A,PEAK1,PHF20L1,PHF6,PIKFYVE,POFUT1,PSEN1,QRSL1,RALGPS1,RASAL2,RNF213,RPRD2,SFXN1,SLMAP,SRP19,STK17B,STK36,SUPT3H,TET2,TFAP2C,THAP8,TIAL1,TLK2,TXNRD1,ULK2,USP32,USP6,VGLL4…
MIRNA	MIRNA:hsa-mir-1297	hsa-mir-1297	0.0019862271299772	74	ABL2,AHCTF1,ARHGAP29,ARHGEF39,ARNT,BLZF1,BTBD7,CACNA1C,CDC14A,CDC23,CDK13,CDR2L,CNTLN,COL12A1,CTTNBP2NL,DDHD2,DDX17,E2F7,ELK4,FBXO11,FGFR2,FSD1L,GDAP1,GK5,HERC2,HIPK2,KLHDC10,LPP,MARVELD3,MAZ,MCTS1,MKLN1,MREG,MRPL35,NAMPT,NRP2,PAQR5,PDE7A,PEAK1,PHF20L1,PHF6,PIKFYVE,POFUT1,PSEN1,QRSL1,RALGPS1,RASAL2,RNF213,RPRD2,SFXN1,SLMAP,SRP19,STK17B,STK36,SUPT3H,TET2,TFAP2C,THAP8,TIAL1,TLK2,TXNRD1,ULK2,USP32,U…
MIRNA	MIRNA:hsa-mir-3942-3p	hsa-mir-3942-3p	0.0020296400378667	73	ABL2,AHR,AKAP12,ALPK3,ANKRD36B,ATXN3,BTBD7,CACNA1C,CCDC144A,CDCA4,CDK13,CENPN,COL12A1,CTTNBP2NL,DNAJC21,ELK4,EPHA4,GDAP1,GLS,GOLGA6L9,HERC2,HIPK2,HNRNPU,KMT2A,KPNA1,LEPROT,LPP,METTL21A,MGA,MID1,MKLN1,MXD1,NAA40,NBPF12,NBPF15,NHSL1,PANK3,PDE7A,PHF20L1,PHKA1,PHLPP2,PIKFYVE,PPIA,PPP2R5C,QKI,RALGPS2,RNASEH1,RNF213,RPS6KB1,S1PR3,SGCD,SHPRH,SMAD2,SMG1,SMG7,SNAP23,SPTLC3,STK38,STS,TFAP2C,TGFBR3,TLK2,TSP…
MIRNA	MIRNA:hsa-mir-4465	hsa-mir-4465	0.002034540049349	74	ABL2,AHCTF1,ARHGAP29,ARHGEF39,ARNT,BLZF1,BTBD7,CACNA1C,CDC14A,CDC23,CDK13,CDR2L,CNTLN,COL12A1,CTTNBP2NL,DDHD2,DDX17,E2F7,ELK4,FBXO11,FGFR2,FSD1L,GDAP1,GK5,HERC2,HIPK2,KLHDC10,LPP,MARVELD3,MAZ,MCTS1,MKLN1,MREG,MRPL35,NAMPT,NRP2,PAQR5,PDE7A,PEAK1,PHF20L1,PHF6,PIKFYVE,POFUT1,PSEN1,QRSL1,RALGPS1,RASAL2,RNF213,RPRD2,SFXN1,SLMAP,SRP19,STK17B,STK36,SUPT3H,TET2,TFAP2C,THAP8,TIAL1,TLK2,TXNRD1,ULK2,USP32,U…
MIRNA	MIRNA:hsa-mir-3156-5p	hsa-mir-3156-5p	0.0021119476480567	38	ABL2,AFF1,ALDH3A2,ARHGAP29,ARID1B,CDC23,CDK13,CTTNBP2NL,EIF2S3,GAPVD1,GDA,GDAP1,HIPK2,HMGCS1,KLHL30,KPNA1,KSR2,NAA40,NR2C1,NRP1,PHACTR2,PHF20L1,POFUT1,PPIA,PPM1E,PRPS2,RABGAP1L,RBAK,SMAD2,TGFBR3,TLK2,TPR,ZMYM2,ZNF260,ZNF28,ZNF292,ZNF559,ZNF780B
MIRNA	MIRNA:hsa-mir-889	hsa-mir-889	0.0023805928557419	56	ABI2,AFF1,AHNAK,ALDH3A2,ANGEL2,ARNT,ATXN3,C4A,CAMK2D,CNST,E2F7,EIF2S3,EVI5,EXOC6,FRMPD4,GDAP1,GOLGA6L9,HERC4,HMGCS1,INSR,KPNA1,LEPROT,LMNB1,LPP,MKLN1,MTMR2,NNT,ORC2,PANK3,PGAP1,PHF6,PLAG1,PLEKHA5,RUNX2,SFXN1,SLMAP,SMAD2,SMC5,STK38,TFAP2C,TLR4,TPR,ULK2,USP32,USP6,VCL,VGLL4,WEE1,ZBTB43,ZNF260,ZNF451,ZNF518A,ZNF548,ZNF614,ZNF780B,ZNF805
MIRNA	MIRNA:hsa-mir-3646	hsa-mir-3646	0.0023843053928755	88	ABI2,AHCTF1,AKAP12,ANGEL2,ANKRD36B,ANKS1B,AOX1,ARHGAP29,CACNA1C,CAMK2D,CDC14A,CDC23,CDCA4,CENPK,CTTNBP2NL,DDHD2,DYRK3,EHBP1,EIF2S3,ELK4,FNBP1,FRMPD4,GK5,GOLGA6L9,GOLGA8A,GTF2I,HIPK2,HMGCS1,HNRNPU,KLHDC10,KPNA1,KSR2,LPP,MKLN1,MPV17L,MRPL35,MXD1,NAMPT,NBPF15,NCKAP5,NFIB,NRP1,PANK3,PAQR5,PBX1,PDK4,PEAK1,PHACTR2,PHF6,PHLPP2,PIKFYVE,PPM1E,PTPRK,RALGPS1,RALGPS2,RAPH1,RBBP9,RBM33,RNF213,SAMHD1,SCG2,SCN8…
MIRNA	MIRNA:hsa-mir-4680-5p	hsa-mir-4680-5p	0.0027987720455924	53	ABI2,AHNAK,AHRR,ANGEL2,ANKRD36B,C2ORF68,CCDC88A,CPT1A,DDX17,E2F7,ELK4,EPHA4,GATAD1,GK5,GOLGA6L9,HAS3,HIPK2,KDM5C,KPNA1,L2HGDH,LPP,MCF2L,METTL21A,MKLN1,MREG,MTMR2,NAA40,NFIB,NNT,PANK3,PHF6,PHLPP2,PIKFYVE,PPIA,PPM1E,PPP2R5C,PTPRK,RBAK,RBM33,RGP1,RNF213,SETBP1,SMG7,STAG1,TRIM38,UNKL,USP32,USP6,ZNF207,ZNF430,ZNF532,ZNF714,ZNF814
MIRNA	MIRNA:hsa-mir-4649-3p	hsa-mir-4649-3p	0.0028447934500522	96	ABI2,ABL2,AHNAK,AHR,AKAP12,AMBRA1,ANGEL2,ANKRD34A,ARID1B,ATP7A,ATXN3,BTBD7,C2ORF68,CACNA1C,CAMK2D,CDR2L,CENPN,COL12A1,CPT1A,DENND1A,DISC1,DMTF1,E2F7,EHBP1,EIF2S3,ELK4,EVI5,FNBP1,G6PD,GAPVD1,GK5,HIPK2,IMPA1,JRK,KLHL30,KPNA1,KRT80,L2HGDH,LEPROT,LPP,MCTP1,MCTS1,MKLN1,MPV17L,MRE11,MREG,MXD1,NAA40,NR2C1,NRP1,PAQR5,PEAK1,PGAP1,PHLPP2,POFUT1,PTGES,QKI,RALGPS1,RAPH1,RBM3,RBM33,RNF213,RPRD2,SAMHD1,SDCCAG8…
MIRNA	MIRNA:hsa-mir-664	hsa-mir-664	0.0028561980026831	65	ABI2,AHCTF1,AHR,ARHGAP29,BTBD7,C2ORF68,CAMK2D,CDC14A,CDH13,CDK13,CENPN,DNAJC21,EIF2S3,ELK4,ERP44,EVI5,FRMPD4,FSD1L,GOLGA8A,GTF2I,HERC2,HERC4,HIPK2,HMGCS1,KBTBD3,KRT80,LEPROT,LPP,MAGI1,MCTS1,MEGF6,MREG,MRPL35,MTAP,NAMPT,NFIB,NNT,PANK3,PEAK1,PHKA1,PIKFYVE,POGZ,PRR13,QKI,QRSL1,RALGPS2,RBAK,RBM3,RNF213,RPS6KB1,SFXN1,SMAD2,SPOPL,TET2,TMPRSS4,UBAP2L,USP45,WDR20,ZNF28,ZNF280D,ZNF397,ZNF451,ZNF532,ZNF614…
MIRNA	MIRNA:hsa-mir-548aa	hsa-mir-548aa	0.0028818265316333	79	ABI2,ANGEL2,ARGLU1,ASCC1,CAMK2D,CASD1,CENPF,CENPK,CEP128,CHD6,CPT1A,DDX17,DIO2,EPHA4,FBXL17,GK5,HAS3,HIPK2,HMGCS1,HNRNPU,IFT70B,INSR,KLHDC10,KLHL30,KPNA1,LMNB1,LPP,MARVELD3,METTL21A,MREG,MXD1,NF1,NFIB,NR3C1,NRP1,ORC2,PARN,PBX1,PEAK1,PHACTR2,PIKFYVE,PLEKHA5,PLEKHG7,POFUT1,QKI,RALGPS2,RAPGEF6,RBM33,RNF213,RPRD2,S1PR3,SETBP1,SF1,SFXN1,SLMAP,SMAD2,SNAP23,SON,TET2,TFAP2C,TGFBR2,TGFBR3,TRAPPC8,TXNRD1,U…
MIRNA	MIRNA:hsa-mir-4799-5p	hsa-mir-4799-5p	0.0029508285965619	64	ABI2,ABLIM3,AFF1,AHR,ANKRD36B,ARID1B,BTBD7,C2ORF68,CDC14A,CENPN,CNST,DDHD2,DNAJC21,EIF2S3,ELK4,GK5,GOLGA8A,GPR132,HIPK2,HNRNPU,KLHDC10,L2HGDH,LEPROT,LPP,LRP11,MCTS1,MKLN1,MRPL35,MTMR2,NAMPT,NF1,NR3C1,PANK3,PBX1,PGAP1,PHF20L1,PHF6,PPIA,PSEN1,QKI,RAPGEF6,RAPH1,RASAL2,RPRD2,RUNX2,SAMHD1,SCP2,SCYL2,SF1,SFXN1,SMAD2,SRGAP2,STK17B,TFAP2C,ULK2,USP32,USP6,VPS13B,WTAP,ZBTB38,ZMYM2,ZNF207,ZNF518A,ZNF614
MIRNA	MIRNA:hsa-mir-3117-5p	hsa-mir-3117-5p	0.0030227069324955	59	ABL2,AHRR,C4A,CAMK2D,CDCA4,CDRT4,CNST,CTTNBP2NL,DDHD2,DDX17,ELK4,ERP44,FNBP1,FSD1L,GATA2,GK5,GOLGA6L9,HNRNPU,JRK,KPNA1,LPP,NBPF15,NCKAP5,NF1,NRP2,PANK3,PHF6,PHLPP2,PPIA,PPM1E,QKI,RAPH1,RBAK,RBM3,RNF213,RPRD2,RPS6KB1,SMAD2,SMG1,SNX9,SPTLC3,STC2,STK38,SYNJ2,TGFBR2,TGFBR3,TLK2,TLR4,TNRC18,TSPEAR,UHRF2,WDR33,XRCC3,ZDHHC14,ZFAT,ZNF397,ZNF548,ZNF614,ZNF780B
MIRNA	MIRNA:hsa-mir-1276	hsa-mir-1276	0.0030285965689356	55	ALCAM,ALPK3,ARNT,ATXN3,BTBD7,CAMK2D,CASD1,CDCA4,CDRT4,CENPF,CLCN4,COL12A1,CPT1A,DDHD2,DNAJC21,ELK4,EVI5,HIPK2,HMGCS1,IMPA1,KLHDC10,KRT80,MGA,MIA2,MKLN1,NAA40,NF1,NFIB,NHSL1,NRP1,PBX1,PDE7A,PEAK1,PGAP1,PHLPP2,PPM1E,PTPRK,RALGPS1,RAPGEF6,RAPH1,RPS6KB1,RUNX2,S1PR3,SETDB2,SLMAP,SMAD2,SMG1,SON,TET2,TFAP2C,TGFBR2,WTAP,ZNF28,ZNF451,ZNF805
MIRNA	MIRNA:hsa-mir-4420	hsa-mir-4420	0.0031754990480347	67	ABCA9,ANKRD36B,ARNT,BTBD7,CDCA4,CENPK,CLCN4,COL12A1,DNAJC21,ELK4,EVI5,GK5,GPR132,GTF2I,HIPK2,IMPA1,INSR,KLHDC10,KPNA1,KSR2,LPP,MREG,MTAP,NAA40,NAMPT,NBPF15,NF1,NFIB,NR3C1,NRP2,PARN,PDE7A,PEAK1,PHACTR2,PHLPP2,PMP22,PPM1E,PPP2R5C,PTGES,PTPRK,QKI,RAPH1,RBAK,RBBP9,S1PR3,SCP2,SFXN1,SLC12A8,SLMAP,SMG1,SON,SRP19,STARD13,STK17B,STK38,TAF5L,TGFBR2,TGFBR3,ULK2,UNKL,VCL,VGLL4,ZBTB38,ZBTB43,ZNF451,ZNF614,ZNF…
MIRNA	MIRNA:hsa-mir-4724-5p	hsa-mir-4724-5p	0.0032662200969653	56	ABCA9,ANGEL2,ARGLU1,ARHGAP29,ASCC1,BTBD7,CHD6,CNST,CPT1A,CTTNBP2NL,ELK4,EPHA4,ERP44,GK5,GOLGA6L9,GPATCH2,GPR157,GTF2I,HIPK2,INSR,KLHDC10,KPNA1,KSR2,LMNB1,MTMR2,NAA40,NFIB,PAQR5,PECAM1,PPM1E,PPP2R5C,PRPS2,PTGES,PTPRK,RALGPS2,RAPH1,RBM33,RPS6KB1,S1PR3,SAMHD1,SCN8A,SHPRH,SMAD2,SMG1,SPOPL,SRP19,SYNJ2,USP32,USP6,ZNF28,ZNF280D,ZNF300,ZNF518A,ZNF595,ZNF805,ZNF814
MIRNA	MIRNA:hsa-mir-656	hsa-mir-656	0.003282173101449	59	ABCA9,ABI2,ABL2,AHCTF1,AHR,ARHGAP29,ARID1B,BCOR,CALB1,CCDC88A,CDRT4,CEP128,DNAJC21,EHBP1,EIF2S3,ELK4,ERP44,FBXO11,GATA3,GTF2I,HIPK2,KDM5C,KLHDC10,KSR2,LEPROT,MKLN1,NBPF15,NCKAP5,NFIB,NR3C1,PGAP1,PIKFYVE,PLAG1,PMP22,POGZ,PPM1E,RAPH1,RASAL2,RBBP9,SFXN1,SMAD2,SPOPL,STC2,TET2,TGFBR2,TGFBR3,TPR,UEVLD,UNKL,USP32,USP6,VPS13B,ZEB2,ZNF260,ZNF28,ZNF280D,ZNF714,ZNF791,ZNF805
MIRNA	MIRNA:hsa-mir-3133	hsa-mir-3133	0.0033114448357975	76	AFF1,AHNAK,AKAP12,ALDH3A2,ANKS1B,ARID1B,CAMK2D,CASD1,CENPN,CHD6,CNST,CNTNAP3B,COL12A1,DDX17,DNAJC21,DYRK3,EDNRB,EHBP1,EIF2S3,ELK4,FRMPD4,GDAP1,GK5,GTF2I,HNRNPU,INSR,KPNA1,KSR2,LEPROT,MCF2L,MKLN1,MXD1,NCKAP5,NFIB,NRP1,OTUD5,PANK3,PBX1,PGAP1,PHF6,PPM1E,PPP2R5C,PRPS2,PSEN1,PTPRK,QKI,RALGPS2,RBAK,RBM33,RNF213,RPS6KB1,SF1,SLC12A8,SMC5,SNAP23,SPOPL,SRP19,STARD13,STK17B,TLK2,TRAPPC8,TRIP12,TXNRD1,UBAP2L…
MIRNA	MIRNA:hsa-mir-3163	hsa-mir-3163	0.0033607833128296	108	ABCA9,ABI2,AGAP4,AHCTF1,ALCAM,ANGEL2,ARHGAP29,ARID1B,ATG14,ATXN3,BTBD7,C2ORF68,CDCA4,CDK13,CENPN,CLCN4,CNST,COL12A1,CPT1A,DCN,DDX17,E2F7,EIF2S3,ELK4,ERP44,EVI5,EXOC6,FAT4,GAPVD1,GK5,GLS,GOLGA6L9,HAS3,HIPK2,HNRNPU,INSR,KPNA1,KSR2,LHX9,LMNB1,LPP,MAGI1,MDN1,MGA,MID1,MKLN1,MREG,MRPL35,MTAP,MXD1,NAMPT,NBPF15,NF1,NFIB,NR2C1,NR3C1,ORC2,PANK3,PEAK1,PGAP1,PHACTR2,PHF20L1,PHF6,PHKA1,PIKFYVE,PLEKHA5,POGZ,PS…
MIRNA	MIRNA:hsa-mir-582-5p	hsa-mir-582-5p	0.0035683213067481	69	ABI2,ABL2,ALCAM,ALDH3A2,AMBRA1,ARNT,ATXN3,BLZF1,BTBD7,CARNMT1,CDC14A,CDK13,CENPN,DDX17,DNAJC21,E2F7,EDNRB,ELK4,FAT4,FBXO11,GK5,GOLGA6L9,GOLGA8A,HIPK2,KPNA1,KRT80,L2HGDH,LPP,MAGI1,MAP4,MCTS1,MGA,MSMO1,MTMR2,MXD1,NF1,NFIB,NNT,NR2C1,NR3C1,PBX1,PDE7A,PGAP1,PHACTR2,PHF6,PIKFYVE,PLAG1,PMP22,PTPRK,RALGPS2,RASAL2,RBAK,RBBP9,RNF213,RPS6KB1,SCG2,SNX9,SON,STK38,TET2,TGFBR2,TGFBR3,UBAC2,USP6,VCL,WTAP,ZEB2,ZM…
MIRNA	MIRNA:hsa-mir-200b	hsa-mir-200b	0.0038135879312028	68	ABI2,ABL2,AHNAK,AKAP12,AMBRA1,ARGLU1,ARID1B,ATMIN,BTN2A1,CASD1,CCDC142,CCDC144A,CDCA4,CDK13,CHD6,CNST,CPT1A,CTTNBP2NL,ELK4,EPHA4,ERP44,EVI5,FBXL17,GATA2,HERC2,HERC4,HIPK2,HNRNPU,KRT80,MGA,MKLN1,MREG,MTAP,MXD4,NAMPT,NF1,NR3C1,PAQR5,PGAP1,PHACTR2,PHF6,PIKFYVE,PLAG1,PPM1E,PPP2R5C,QKI,RALGPS1,RALGPS2,RBBP9,RPRD2,RPS6KB1,S1PR3,SCN8A,SCP2,SHPRH,SLMAP,SMAD2,SPTLC3,STARD13,STC2,TAF5L,TET2,TRAPPC8,ZNF260,…
MIRNA	MIRNA:hsa-mir-200c	hsa-mir-200c	0.0038135879312028	68	ABI2,ABL2,AHNAK,AKAP12,AMBRA1,ARGLU1,ARID1B,ATMIN,BTN2A1,CASD1,CCDC142,CCDC144A,CDCA4,CDK13,CHD6,CNST,CPT1A,CTTNBP2NL,ELK4,EPHA4,ERP44,EVI5,FBXL17,GATA2,HERC2,HERC4,HIPK2,HNRNPU,KRT80,MGA,MKLN1,MREG,MTAP,MXD4,NAMPT,NF1,NR3C1,PAQR5,PGAP1,PHACTR2,PHF6,PIKFYVE,PLAG1,PPM1E,PPP2R5C,QKI,RALGPS1,RALGPS2,RBBP9,RPRD2,RPS6KB1,S1PR3,SCN8A,SCP2,SHPRH,SLMAP,SMAD2,SPTLC3,STARD13,STC2,TAF5L,TET2,TRAPPC8,ZNF260,…
MIRNA	MIRNA:hsa-mir-3973	hsa-mir-3973	0.0039081260593264	68	ABI2,ABL2,AHCTF1,AKAP12,ATMIN,BCOR,BTBD7,CCDC142,CDK13,CNST,COL14A1,DDX17,DIO2,DMTF1,EIF2S3,EIF4G3,ELK4,ERP44,FAT4,FOXQ1,GATAD1,GDAP1,GK5,GOLGA8A,HIPK2,HMGCS1,JRK,KPNA1,L2HGDH,LEPROT,LPP,MCF2L,MCTS1,MKLN1,MPV17L,MRPL35,MSMO1,MTAP,MXD1,NHSL1,NRP2,PBX1,PDK4,PEAK1,PHKA1,PRPS2,RAPH1,RPS6KB1,RUNX2,S1PR3,SETDB2,SLMAP,SMG1,SON,SPOPL,SRGAP2,TFAP2C,TRIM38,ULK2,VCL,WDR20,WEE1,ZBTB38,ZBTB43,ZNF397,ZNF714,ZN…
MIRNA	MIRNA:hsa-mir-203	hsa-mir-203	0.0039557091452164	72	ABI2,ABL2,AGAP4,AHR,ALDH3A2,ATG14,ATP7A,BTBD7,CAMK2D,CNTLN,COL14A1,CTTNBP2NL,DNAJC21,ELK4,FAT4,GDAP1,GLS,GOLGA8A,HERC2,HIPK2,IMPA1,L2HGDH,LEPROT,LPP,MCTS1,MTAP,NFIB,NNT,NRP1,NRP2,ORC2,PEAK1,PHF6,PIKFYVE,PRPS2,PTGES,PTPRK,QKI,RALGPS1,RAPH1,RASAL2,RPRD2,RPS6KB1,RUNX2,SCP2,SFXN1,SMAD2,SMG1,SON,SPOPL,SRP19,STS,TET2,TGFBR2,TLK2,TLR4,TPR,TXNRD1,UBAP2L,VGLL4,WDR20,ZBTB43,ZMYM2,ZNF207,ZNF28,ZNF292,ZNF430…
MIRNA	MIRNA:hsa-mir-142-5p	hsa-mir-142-5p	0.0040714158092852	67	ABI2,ABL2,AHCTF1,AHR,ATG14,BCOR,BICC1,BTBD7,CASD1,CDCA4,CNST,CTTNBP2NL,DDHD2,DDX17,DIO2,E2F7,ELK4,GATA3,GDAP1,GK5,GLS,GOLGA6L9,HIPK2,HMGCS1,KLHDC10,LEPROT,LPP,MID1,MKLN1,MTAP,MTMR2,NCKAP5,NNT,NR2C1,NR3C1,NRP1,PBX1,PHF6,PTPRK,QKI,RAPGEF6,RAPH1,RBAK,RNASEH1,RPS6KB1,S1PR3,SCYL2,SETDB2,SFXN1,SGCD,SMAD2,SMG1,SNAP23,SON,STK38,SYNJ2,TET2,TGFBR2,TRIM66,UNKL,VCL,VGLL4,ZBTB38,ZBTB43,ZNF614,ZNF780B,ZNF805
MIRNA	MIRNA:hsa-mir-466	hsa-mir-466	0.004118984195429	74	ABCA9,ABL2,ABLIM3,AHCTF1,ARHGAP29,ATP7A,BTBD7,CASD1,CDRT4,CENPF,CENPN,CNST,CTTNBP2NL,DIAPH2,DIO2,ELK4,EPHA4,EVI5,FAT4,FBXL17,FBXO11,FSIP2,GK5,GLS,GTF2I,HDGFL3,HERC2,HIPK2,IMPA1,KLHDC10,KSR2,L2HGDH,LPP,MCF2L,NAMPT,NF1,NFIB,NNT,NR3C1,PANK3,PAQR5,PDK4,PIKFYVE,PLAG1,PLEKHA5,PMP22,PPP2R5C,PRPS2,RAPH1,RBAK,RBM33,SCG2,SHPRH,SMAD2,SMC5,SMG1,SPOPL,STC2,STK38,STS,SYNJ2,TXNRD1,UEVLD,UNKL,USP45,VCL,VGLL4,WDR…
MIRNA	MIRNA:hsa-mir-545	hsa-mir-545	0.0041664420126851	78	ABI2,ABL2,ARNT,ATG14,BTBD7,C2ORF68,CAMK2D,CCDC142,CCDC144A,CDC23,CDCA4,CLCN4,CNST,CNTLN,COL12A1,COL14A1,DDX17,DISC1,E2F7,EIF2S3,EN1,EPHA4,FAT4,FNBP1,GAPVD1,HIPK2,HMGCS1,HNRNPU,INSR,KLHDC10,KSR2,LPP,MCTS1,MID1,MREG,MXD4,NAA40,NFIB,NR3C1,NRP2,PANK3,PBX1,PEAK1,PHACTR2,PIKFYVE,PLAG1,PPM1E,PSEN1,PTGES,PTPRK,QKI,QRSL1,RALGPS1,RAPH1,RBAK,RBBP9,RNF213,RPRD2,RPS6KB1,SAMHD1,SMAD2,SMG1,SMG7,STAG1,STC2,STK17…
MIRNA	MIRNA:hsa-mir-580	hsa-mir-580	0.0046217841354701	57	ARID1B,ASCC1,CAMK2D,CDCA4,CENPN,DCN,E2F7,ELK4,ERP44,EVI5,HMGCS1,HSPA1A,INSR,KPNA1,KSR2,L2HGDH,LEPROT,LPP,METTL21A,MGA,NBPF15,NFIB,NRP1,PBX1,PDK4,PEAK1,PHF20L1,PLEKHG7,POFUT1,POGZ,PPP2R5C,QKI,RALGPS2,RAPH1,RBBP9,RBM33,RPS6KB1,S1PR3,SCN8A,SCP2,SETBP1,SLC12A8,SMAD2,SNAP23,SNX9,SPTLC3,STAG1,TGFBR2,TLK2,TXNRD1,USP32,VCL,XRCC3,ZBTB43,ZMYM2,ZNF207,ZNF260
MIRNA	MIRNA:hsa-mir-548ah	hsa-mir-548ah	0.004659256672015	72	ABI2,ABL2,AHNAK,AHRR,ANGEL2,ATG14,CDCA4,CENPN,CEP128,CHD6,CNTLN,CNTNAP3B,DISC1,EIF4G3,ELK4,EPHA4,GDA,GOLGA6L9,GOLGA8A,GPATCH2,HNRNPU,INSR,JRK,KDM5C,KLHDC10,L2HGDH,LEPROT,LPP,MARVELD3,MCF2L,MCTS1,METTL21A,MKLN1,MTMR2,MXD1,NCKAP5,NEFH,NR2C1,NR3C1,PARN,PBX1,PDK4,PEAK1,PGAP1,PHKA1,PHLPP2,PPM1E,RAPH1,RBAK,RBM3,SCYL2,SLC12A8,SMAD2,SMG1,SNAP23,STK17B,STK38,SYNJ2,TGFBR2,TLK2,TRIM66,UEVLD,USP32,USP45,USP6…
MIRNA	MIRNA:hsa-mir-944	hsa-mir-944	0.0047173736546374	67	ABCA9,ABI2,AHCTF1,AOX1,ARID1B,ASCC1,ATXN3,CAMK2D,CDC23,CDK13,COL12A1,DIO2,EHBP1,EIF2S3,ELK4,EVI5,GTF2I,HIPK2,HNRNPU,IMPA1,KLHDC10,KPNA1,L2HGDH,LEPROT,LPP,MGA,MKLN1,MREG,NF1,NR3C1,PANK3,PBX1,PHF20L1,PHF6,PHLPP2,PIKFYVE,PSEN1,QKI,RALGPS2,RAPH1,RASAL2,RBBP9,RBM3,RPS6KB1,SCP2,SETBP1,SGCD,SHPRH,SNX9,SON,STARD13,STK17B,STRIP2,TCHHL1,TET2,TFAP2C,TLR4,TRAPPC8,ULK2,USP32,WEE1,XYLB,ZBTB38,ZNF714,ZNF780B,ZN…
MIRNA	MIRNA:hsa-mir-4662a-3p	hsa-mir-4662a-3p	0.0047442329050663	41	ABI2,ABL2,ANGEL2,CHD6,CTTNBP2NL,DCN,E2F7,EPHA4,GOLGA6L9,GRIP1,HIPK2,HNRNPU,INSR,KRT80,LPP,MKLN1,MTAP,NAA40,NF1,NHSL1,NRP1,OTUD5,PEAK1,PGAP1,PHLPP2,PIKFYVE,PPIA,PRR13,PTPRK,QKI,RASAL2,RBAK,RNF213,SETDB2,SMC5,USP32,USP6,VGLL4,WTAP,ZBTB43,ZNF548
MIRNA	MIRNA:hsa-mir-4284	hsa-mir-4284	0.0048597721033785	98	ABI2,ABL2,AFF1,AHR,ALPK3,ANGEL2,ANKRD36B,ANPEP,ARHGAP29,ARHGEF39,ATG14,ATP7A,ATXN3,BTBD7,C2ORF68,CAMK2D,CBLN3,CCDC142,CCT3,CDCA4,CENPN,CPT1A,DNAJC21,EIF2S3,EVI5,GAPVD1,GATAD1,GK5,HAS3,IMPA1,JRK,KRT80,LEPROT,MAGI1,MARVELD3,MAZ,MCTS1,METTL21A,MREG,MTAP,NFIB,NRP1,NRP2,PAQR5,PDE7A,PEAK1,PECAM1,PFKFB3,PGAP1,PLEKHA5,POFUT1,POGZ,PPIA,PTGES,PTPRK,QRSL1,RALGPS1,RASL10B,RBBP9,RBM3,RNASEH1,RNF213,RPS6KB1,S1…
MIRNA	MIRNA:hsa-mir-583	hsa-mir-583	0.0049707496306807	63	ABI2,AHNAK,ALPK3,ARHGAP29,ATMIN,ATXN3,BTBD7,BTN2A1,CAMK2D,CASD1,CCDC88A,CDCA4,CENPF,CLCN4,COL12A1,DDHD2,DNAJC21,EVI5,FSIP2,GAPVD1,HAS3,HIPK2,HMGCS1,IMPA1,INSR,KHK,KLHDC10,KRT80,LEPROT,MAZ,MGA,MIA2,MKLN1,MREG,MTAP,MXD1,NAA40,NF1,NFIB,NRP1,PEAK1,PGAP1,PHLPP2,PTPRK,RALGPS1,RAPGEF6,RBM15,RPS6KB1,RUNX2,S1PR3,SETDB2,SLMAP,SMAD2,SMG1,SMG7,SON,STK17B,TFAP2C,UHRF2,WTAP,ZNF28,ZNF451,ZNF805
MIRNA	MIRNA:hsa-mir-4484	hsa-mir-4484	0.0055486754484381	37	AFF1,AHRR,BTBD7,CASD1,CDC23,ELK4,EVI5,FBXO11,GATA3,GATAD1,GOLGA6L9,HIPK2,IMPA1,INSR,KPNA1,KRT80,L2HGDH,METTL21A,MMP21,MXD4,NF1,NFIB,PLAG1,QKI,RBM3,SETBP1,SPOPL,STK36,TET2,TNRC18,VCL,XRCC3,XYLB,ZNF28,ZNF714,ZNF780B,ZNF791
GO:CC	GO:0005694	chromosome	0.0056517872611298	71	AHCTF1,AHR,ARID1B,ARNT,ATR,CCAR2,CENPF,CENPK,CENPN,CHD6,CREB3L3,E2F7,ELK4,EN1,FANCB,FANCL,FBH1,FBXO11,FOXQ1,GATA3,H2BC21,HES7,HNRNPU,HR,KANSL2,KDM5C,LHX9,MGA,MRE11,MXD1,MXD4,NFIB,NR2C1,NR3C1,NSD3,ORC2,PBX1,PHF20L1,PHF6,POGZ,POU5F1,PPP2R5C,PSEN1,RAD9B,RUNX2,SAMHD1,SEC13,SETDB2,SHPRH,SMAD2,SMC5,SPDEF,SPIDR,STAG1,STK38,SUPT3H,TAF5L,TET2,TFAP2C,TNP2,TPR,UBAP2L,UHRF2,XRCC3,ZBED6,ZBTB38,ZBTB43,ZEB2,ZFH…
MIRNA	MIRNA:hsa-mir-1208	hsa-mir-1208	0.0057186741658152	64	ABCA9,ABL2,AFF1,AHR,ALDH3A2,ASCC1,BTBD7,CAMK2D,CDCA4,CLCN4,CNST,DNAJC21,E2F7,EFCAB11,F7,GBP5,GPR132,GRIP1,HERC2,HMGCS1,INSR,KCTD8,KLHDC10,KPNA1,L2HGDH,LEPROT,LPP,MCTS1,MGA,MREG,MRPL35,MTAP,MXD1,NFIB,NID2,NR3C1,ORC2,PANK3,PDK4,PEAK1,PTGES,PTPRK,RBAK,RBM33,RGP1,RNF213,SCYL2,SFXN1,SGCD,SMC5,SMG1,SPOPL,SRGAP2,SRP19,STK36,TET2,TFAP2C,TGFBR2,TLK2,UNKL,VCL,XRCC3,ZBTB38,ZNF397
MIRNA	MIRNA:hsa-mir-4646-3p	hsa-mir-4646-3p	0.0058838424996729	39	ABL2,AHR,ALPK3,ANPEP,ARHGAP29,ATMIN,COL14A1,DENND1A,EIF2S3,EPHA4,FSIP2,GATA3,GLS,GRIP1,HAS3,HMGCS1,HNRNPU,LPP,METTL21A,MRPL35,NAA40,NBPF15,NBPF4,NFIB,NR3C1,PBX1,PHF20L1,PMP22,POGZ,PPM1E,RAPGEF6,RPS6KB1,S1PR3,SCN8A,SMC5,STK17B,TLK2,ZBTB43,ZNF518A
MIRNA	MIRNA:hsa-mir-4695-3p	hsa-mir-4695-3p	0.0060623209681832	48	ABL2,ANGEL2,ARNT,ATG14,ATXN3,BCCIP,BLZF1,BTBD7,C2ORF68,CAMK2D,CCDC142,COL14A1,GAPVD1,GATAD1,GDA,GK5,HIPK2,KLHL30,KRT80,L2HGDH,LEPROT,LPP,MCTS1,METTL21A,MKLN1,MPV17L,MREG,MXD1,N4BP2,NAA40,PFKFB3,POFUT1,PRR13,QRSL1,RASAL2,SMG1,TFAP2C,TLK2,TRIM66,TXNRD1,UEVLD,ZBTB43,ZNF426,ZNF430,ZNF451,ZNF556,ZNF614,ZNF791
TF	TF:M00695_1	Factor: ETF	0.0063917958022938	232	ABI2,ABL2,ABO,ACTR3C,AFDN,AFF1,AHCTF1,AHR,AHRR,ALCAM,ALMS1,ALPK3,AMBRA1,ANAPC1,ANKS1B,ANPEP,ARGLU1,ARHGAP29,ARID1B,ARNT,ATG14,ATMIN,ATP7A,BCLAF3,BCOR,BICC1,BTBD7,C2ORF68,CACNA1C,CAMK2D,CARNMT1,CASD1,CBLN3,CCDC142,CCDC66,CCDC88A,CDC14A,CDCA4,CDK13,CDR2L,CENPF,CENPN,CHD6,COL12A1,CRHBP,DDHD2,DDX17,DENND1A,DIAPH2,DISC1,DMTF1,DNAH14,DNAJC21,E2F7,EHBP1,EIF4G3,ELAPOR1,ELK4,EN1,ERCC6L2,EVI5,EXOC6,FAM220A…
MIRNA	MIRNA:hsa-mir-208a	hsa-mir-208a	0.006961249561845	33	ABCA9,AHCTF1,ALDH3A2,AMBRA1,ATP7A,CAMK2D,CCDC144A,CCDC88A,CDCA4,CENPF,CNST,DIO2,DNAJC21,ELK4,FAT4,GATA3,GDAP1,GOLGA6L9,INSR,KLHDC10,MKLN1,PAQR5,PHLPP2,PPIA,PRPS2,QKI,RNF213,S1PR3,TPR,ZBTB43,ZNF548,ZNF714,ZNF814
MIRNA	MIRNA:hsa-mir-208b	hsa-mir-208b	0.006961249561845	33	ABCA9,AHCTF1,ALDH3A2,AMBRA1,ATP7A,CAMK2D,CCDC144A,CCDC88A,CDCA4,CENPF,CNST,DIO2,DNAJC21,ELK4,FAT4,GATA3,GDAP1,GOLGA6L9,INSR,KLHDC10,MKLN1,PAQR5,PHLPP2,PPIA,PRPS2,QKI,RNF213,S1PR3,TPR,ZBTB43,ZNF548,ZNF714,ZNF814
MIRNA	MIRNA:hsa-mir-4789-3p	hsa-mir-4789-3p	0.0075646249583173	76	ABL2,AFF1,AHNAK,ARHGAP29,ARNT,ATP7A,ATXN3,BCOR,BTBD7,CASD1,CDC14A,CDRT4,CENPF,CENPN,CTTNBP2NL,DIAPH2,DIO2,ELK4,EPHA4,EVI5,FAT4,FBXO11,FNBP1,FSIP2,GK5,GLS,GTF2I,HDGFL3,HIPK2,JRK,KLHDC10,KSR2,L2HGDH,LPP,MCF2L,MCTS1,NF1,NNT,NR3C1,PANK3,PAQR5,PBX1,PEAK1,PFKFB3,PHKA1,PHLPP2,PLAG1,PLEKHA5,POFUT1,PPM1E,PPP2R5C,PTGES,QKI,RAPH1,RASAL2,RBAK,RUNX2,SCG2,SMAD2,SPOCK2,STARD13,STC2,STK17B,STK36,TXNRD1,UNKL,USP4…
MIRNA	MIRNA:hsa-mir-128	hsa-mir-128	0.0076204844665162	86	ABI2,ABL2,AHRR,ALDH3A2,ANGEL2,ANKRD36B,AOX1,ATXN3,BTBD7,CCDC88A,CCT3,CDR2L,CENPN,CEP128,CNST,DIAPH2,E2F7,ERP44,FBXL17,FNBP1,GALNT5,GAPVD1,GATA2,GATA3,GK5,GOLGA8A,HERC2,HIPK2,INSR,JRK,LMNB1,MCF2L,MDH1B,MEGF6,MKLN1,MREG,MTAP,MTMR2,N4BP2,NF1,NFIB,PAQR5,PDIA5,PEAK1,PFKFB3,PGAP1,PHACTR2,PHF6,PHLPP2,PIKFYVE,PLAG1,POFUT1,PPM1E,PSEN1,PTGES,QKI,RALGPS1,RAPH1,RASAL2,RBBP9,RNF213,RPS6KB1,SFXN1,SMAD2,SNAP23,…
MIRNA	MIRNA:hsa-mir-520g	hsa-mir-520g	0.0076204844665162	86	ABI2,ABL2,AHCTF1,AKAP12,ALDH3A2,ANGEL2,ATXN3,BCOR,BTBD7,CCDC142,CENPF,CENPN,CEP128,CPT1A,DDX17,DMTF1,DNAJC21,EIF2S3,EIF4G3,ELK4,ERP44,FGFR2,FOXQ1,GATA3,GATAD1,GDAP1,GK5,GPR132,HIPK2,HMGCS1,HNRNPU,INSR,JRK,KPNA1,L2HGDH,LMNB1,LPP,MARVELD3,MCTS1,METTL21A,MID1,MKLN1,MREG,MRPL35,MTMR2,MXD1,N4BP2,NAA40,NHSL1,NR2C1,NRP2,PEAK1,PHACTR2,PHKA1,PIKFYVE,POFUT1,PRPS2,RAPGEF6,RAPH1,RPS6KB1,RUNX2,S1PR3,SETDB2,SL…
MIRNA	MIRNA:hsa-mir-4680-3p	hsa-mir-4680-3p	0.007715066808701	58	ABI2,ABL2,ABLIM3,AGAP4,AHCTF1,CACNA1C,CDC14A,CDCA4,CNST,DDX17,EIF2S3,ELK4,EPHB1,FBXO11,FNBP1,FSD1L,GATAD1,GEMIN2,GLS,GOLGA6L9,GOLGA8A,HERC4,HIPK2,INSR,KDM5C,KPNA1,KSR2,LPP,LRP11,MKLN1,N4BP2,NBPF15,NF1,NHSL1,NR3C1,PBX1,PEAK1,PSEN1,RAPH1,RNF213,RPS6KB1,S1PR3,SCN8A,SCP2,SFXN1,SMAD2,SMG1,SNAP23,STC2,STK38,STS,TAF5L,TLR4,TRIM38,WDR20,WTAP,ZNF260,ZNF805
MIRNA	MIRNA:hsa-mir-4760-3p	hsa-mir-4760-3p	0.0081961190030575	63	ABL2,ALDH3A2,ARHGAP29,ARID1B,ARNT,BTBD7,CCDC88A,CNST,ELK4,ERP44,EXOC6,FRMPD4,GDAP1,GOLGA8A,GTF2I,HERC4,HIPK2,HMGCS1,HNRNPU,HSPA1A,KBTBD3,LEPROT,LMNB1,MREG,MRPL35,N4BP2,NF1,NRP1,ORC2,PBX1,PFKFB3,PHACTR2,PHF20L1,PHF6,PHLPP2,PIKFYVE,POFUT1,PPIA,PPM1E,PRR13,PTPRK,QKI,RALGPS2,RNF213,RPS6KB1,RUNX2,S1PR3,SCG2,SCYL2,SFXN1,SMAD2,SNAP23,SPOPL,STS,SYNJ2,TPR,VGLL4,WEE1,WTAP,XYLB,ZMYM2,ZNF292,ZNF805
MIRNA	MIRNA:hsa-mir-155	hsa-mir-155	0.0082040893789573	43	ABCA9,ABI2,ABL2,C2ORF68,CDCA4,CDK13,CNST,CPT1A,CTTNBP2NL,DDX17,DMTF1,E2F7,FBXO11,GATA3,GBP5,GRIP1,HAS3,HERC4,HMGCS1,HNRNPU,KPNA1,L2HGDH,LEPROT,LPP,PGAP1,PHACTR2,PHF20L1,RAPGEF6,RAPH1,RBAK,RNF213,RPS6KB1,SAMHD1,SMAD2,SMG1,TAF5L,UBAC2,WEE1,ZMYM2,ZNF260,ZNF28,ZNF430,ZNF714
MIRNA	MIRNA:hsa-mir-548n	hsa-mir-548n	0.0091258377388071	80	AHCTF1,AHR,ASCC1,ATXN3,BTBD7,CALB1,CAMK2D,CDCA4,CDH13,CDK13,CNTLN,COL12A1,DIO2,DMTF1,DNAJC21,E2F7,EIF4G3,ELK4,EPHA4,ERP44,EVI5,GATAD1,GK5,GOLGA6L9,GTF2I,HIPK2,HMGCS1,IFT56,IFT70B,IMPA1,JRK,KLHDC10,KPNA1,L2HGDH,LPP,MCTS1,MTAP,MTMR2,N4BP2,NAMPT,NCKAP5,NFIB,NHSL1,NNT,OTUD5,PEAK1,PGAP1,PHACTR2,PHF20L1,PHF6,PPP2R5C,PRPS2,QKI,QRSL1,RABGAP1L,RALGPS1,RAPGEF6,RAPH1,RBM3,S1PR3,SMC5,SMG1,SPOPL,STARD13,STK38…
GO:CC	GO:0043231	intracellular membrane-bounded organelle	0.0092721518248574	357	ABCA9,ABI2,AFDN,AFF1,AHCTF1,AHNAK,AHR,AHRR,AKR1B15,ALDH3A2,ALPK3,AMBRA1,ANAPC1,ANGEL2,ANKS1B,ANPEP,AOPEP,ARGLU1,ARHGAP11B,ARID1B,ARMC12,ARNT,ASCC1,ATG14,ATMIN,ATOSB,ATP7A,ATR,ATXN3,BCCIP,BCLAF3,BCOR,BLZF1,BTBD7,C16ORF78,C4A,CALB1,CAMK2D,CARNMT1,CASD1,CBLN3,CCAR2,CCDC88A,CCNA1,CD3E,CDC14A,CDC23,CDCA4,CDK13,CENPF,CENPK,CENPN,CEP128,CFAP65,CGA,CHD6,CLCN4,CNST,CNTLN,COL12A1,COL14A1,COL25A1,CPT1A,CREB…
MIRNA	MIRNA:hsa-mir-1305	hsa-mir-1305	0.0093147542211904	81	ABI2,ABL2,AHCTF1,AHR,ALDH3A2,ARNT,BCOR,BTBD7,CDC14A,CENPF,CTTNBP2NL,DDX17,DIO2,EIF4G3,ELK4,EVI5,EXOC6,FAM81A,FAT4,FSD1L,GDA,GK5,GTF2I,HMGCS1,HNRNPU,HSPA1A,KBTBD3,KLHDC10,KRT80,L2HGDH,MKLN1,MREG,MRPL35,MTAP,MXD1,NAMPT,NF1,NFIB,NNT,NR3C1,NRP2,ORC2,PARN,PGAP1,PLEKHA5,POFUT1,POGZ,PPIA,PPM1E,PSEN1,QKI,RALGPS2,RASAL2,RUNX2,SCP2,SFXN1,SGCD,SMAD2,SMC5,SMG7,SPOPL,SRGAP2,STARD13,STK17B,TET2,TFAP2C,TGFBR3,T…
MIRNA	MIRNA:hsa-mir-4272	hsa-mir-4272	0.0095257914027684	57	ABL2,AHCTF1,AHR,ARHGAP29,ARID1B,ATXN3,BTBD7,CCDC88A,CDC23,CDK13,CENPF,CNTLN,COL12A1,CTTNBP2NL,ELK4,EPHA4,FSIP2,GATA3,HIPK2,KLHDC10,KSR2,LPP,LRP11,MAGI1,MCF2L,MCTS1,MGA,MKLN1,MTAP,NF1,NFIB,NHSL1,NR3C1,PDK4,PGAP1,PHF20L1,PIKFYVE,PLAG1,QKI,RALGPS1,RPS6KB1,SFXN1,SGCD,SMAD2,SPOPL,STK17B,TGFBR2,TRAPPC8,TRIM38,TXNRD1,VGLL4,WDR20,ZBTB38,ZNF28,ZNF614,ZNF780B,ZNF805
MIRNA	MIRNA:hsa-mir-875-3p	hsa-mir-875-3p	0.0096138612399474	69	ABL2,AFF1,AHNAK,AHR,ANGEL2,CASD1,CCDC142,CDR2L,CENPF,CNST,DCN,DDHD2,DDX17,DISC1,EPHA4,FGFR2,FNBP1,FOXQ1,GK5,GLS,GPATCH2,HAS3,HIPK2,HLA-DRA,JRK,KPNA1,KRT79,KSR2,L2HGDH,LEPROT,MAZ,MCF2L,METTL21A,MXD1,MXD4,N4BP2,NAA40,NFIB,NR3C1,NRP2,ORC2,PARN,PBX1,PGAP1,PHACTR2,PHLPP2,POGZ,PPIA,PPM1E,PTGES,RAPGEF6,RBM33,RPRD2,RPS6KB1,SMAD2,SPDEF,TMPRSS4,TRIP12,ULK2,VCL,WEE1,XYLB,ZEB2,ZNF260,ZNF518A,ZNF714,ZNF780B,Z…
TF	TF:M05439	Factor: RREB-1	0.009703296946615	273	ABI2,ABO,AFF1,AHCTF1,AKR1B15,ALCAM,ALDH3A2,ALMS1,ALPK3,AMBRA1,ANGEL2,ANGPTL4,ANKRD36B,ANKS1B,AOPEP,AOX1,ARGLU1,ARHGAP11B,ARID1B,ARMC12,ASCC1,ASTE1,ATMIN,ATOSB,ATXN3,BCLAF3,BCOR,BICC1,BTBD7,BTN2A1,C2ORF68,CACNG6,CAMK2D,CASD1,CBLN3,CCAR2,CCDC142,CCDC88A,CDC14A,CDC23,CDCA4,CDH13,CDK13,CDR2L,CDRT4,CENPK,CENPN,CFAP251,CHD6,CLCN4,CNST,CNTLN,COL14A1,COL25A1,CREB3L3,CTTNBP2NL,DDX17,DIAPH2,DIO2,DMTF1,DNAJ…
MIRNA	MIRNA:hsa-mir-4762-3p	hsa-mir-4762-3p	0.0099651146214345	63	ABI2,ABL2,AHCTF1,ALCAM,ANGEL2,ARID1B,BTBD7,CDK13,CDR2L,CDRT4,CNST,CPT1A,DMTF1,ELK4,FNBP1,GDAP1,GLS,HERC4,HIPK2,INSR,KCTD1,LEPROT,LPP,MAGI1,MCF2L,MKLN1,NF1,NHSL1,NR3C1,PBX1,PDK4,PFKFB3,PHACTR2,PHF20L1,PHF6,PIKFYVE,PLAG1,POFUT1,PPP2R5C,RASAL2,RBAK,RPS6KB1,SCP2,SFXN1,SMAD2,SMG1,SRP19,STAG1,STK17B,STK38,STS,TFAP2C,TIMP4,TLK2,TLR4,UBAP2L,ZBTB38,ZNF260,ZNF397,ZNF614,ZNF714,ZNF805,ZSCAN16
MIRNA	MIRNA:hsa-mir-3140-3p	hsa-mir-3140-3p	0.0101118063576743	67	ANKS1B,ATXN3,CAMK2D,CARNMT1,CDRT4,CENPF,COL12A1,CPT1A,CTTNBP2NL,DDX17,DNAJC21,EDNRB,ELK4,FBXL17,FSIP2,GDA,GPR132,GTF2I,HERC4,HIPK2,KBTBD3,KLHDC10,KSR2,LMNB1,LPP,LRRC37A3,MCF2L,MCTS1,MID1,MKLN1,MRPL35,NAA40,NAMPT,NFIB,NNT,NRP2,PANK3,PBX1,PGAP1,PHLPP2,PPIA,PPM1E,PPP2R5C,PRPS2,QKI,RALGPS2,RAPGEF6,RBAK,RNF213,RPS6KB1,S1PR3,SAMHD1,SFXN1,SGCD,SMC5,SMG1,SON,SPOPL,STARD13,STK17B,TIAL1,TXNRD1,USP32,ZBTB38…
MIRNA	MIRNA:hsa-mir-3658	hsa-mir-3658	0.0104725587478132	70	ABI2,AHCTF1,AKAP12,ALDH3A2,ANGEL2,ATMIN,ATP7A,BTBD7,CCDC144A,CDCA4,CENPF,CENPN,CNST,CPT1A,CTTNBP2NL,DNAJC21,EIF2S3,ELK4,FAT4,FSD1L,GLS,HIPK2,HNRNPU,INSR,LPP,MGA,MKLN1,MTAP,NFIB,NHSL1,PANK3,PAQR5,PBX1,PDK4,PGAP1,PHKA1,PLAG1,POU5F1,PPM1E,PRPS2,PTPRK,RALGPS2,RAPGEF6,RASAL2,RBBP9,RBM33,RPRD2,RPS6KB1,SCP2,SETBP1,SLMAP,SMAD2,SMC5,SNAP23,SPOPL,STARD13,STK38,STS,SYNJ2,TET2,TLR4,USP32,USP6,ZBTB43,ZEB2,ZNF…
MIRNA	MIRNA:hsa-mir-381	hsa-mir-381	0.01059224076565	66	AHCTF1,AHR,AKAP12,ARHGAP29,ARNT,ATP7A,BTBD7,CASD1,CCDC66,CDC23,CENPN,CEP128,CLCN4,DIO2,ELK4,ERP44,FNBP1,GATA3,GATAD1,GLS,GTF2I,HERC2,HIPK2,L2HGDH,MAP4,MREG,MXD1,NAMPT,NF1,NFIB,NR3C1,PBX1,PEAK1,PFKFB3,PGAP1,PHACTR2,PHLPP2,PMP22,PRPS2,QKI,RALGPS1,RALGPS2,RAPH1,RBAK,RNASEH1,RPS6KB1,SLMAP,SMAD2,STAG1,STK38,TET2,TGFBR3,UBAP2L,ULK2,USP6,VCL,VPS13B,WEE1,ZBTB38,ZNF28,ZNF430,ZNF451,ZNF518A,ZNF548,ZNF791,Z…
GO:CC	GO:0005813	centrosome	0.0110234141799798	34	ALMS1,ANKS1B,BCCIP,C10ORF90,CCDC187,CCDC66,CCDC88A,CCNA1,CDC14A,CENPF,CEP128,CNTLN,DDHD2,DISC1,DYRK3,ERCC6L2,EVI5,G6PD,HNRNPU,HSPA1A,IFT56,KCTD1,KIZ,MID1,NAA40,NR3C1,ORC2,PLAG1,PSEN1,RAPGEF6,SDCCAG8,SLMAP,TBC1D31,ZBED6
MIRNA	MIRNA:hsa-mir-4477a	hsa-mir-4477a	0.0115801324851828	64	ABCA9,ABI2,AFF1,AHCTF1,ALCAM,ALDH3A2,ANGEL2,ATR,CAMK2D,CDC23,DDHD2,DIO2,EIF4G3,ELK4,FBXO11,FRAT1,FRMPD4,GDAP1,GK5,HIPK2,HMGCS1,KPNA1,LEPROT,LMNB1,MKLN1,MREG,MTAP,NFIB,PANK3,PBX1,PECAM1,PHACTR2,PHF6,PIKFYVE,PLAG1,POFUT1,POGZ,PPP2R5C,PSEN1,PTPRK,QRSL1,RAPGEF6,RASAL2,RBM33,RNF213,SETBP1,SGCD,SMAD2,STS,SYNJ2,TET2,TFAP2C,TPR,TRIM38,UEVLD,ULK2,USP6,VGLL4,ZBTB43,ZNF260,ZNF430,ZNF518A,ZNF614,ZNF714
GO:BP	GO:0009888	tissue development	0.0117326508689453	74	ABI2,AFDN,AKR1C1,ALDH3A2,ALPK3,AMBRA1,ATP7A,BCCIP,BCOR,BTBD7,CALB1,CENPF,COL12A1,COL14A1,CPT1A,DDX17,E2F7,EDNRB,EN1,EPHA4,EPHB1,FAT4,FBXL17,FBXO11,FGFR2,FOXQ1,G6PD,GATA2,GATA3,GREB1L,HES7,HNRNPU,INSR,KRT79,KRT80,MAGI1,NF1,NFIB,NR3C1,NRP1,NRP2,OTUD5,PBX1,PCK2,PECAM1,POFUT1,POU5F1,PSEN1,QKI,RASAL2,RBBP9,RBM15,RPS6KB1,RUNX2,S1PR3,SECTM1,SEMA5B,SETDB2,SGCD,SMAD2,SPDEF,STARD13,STC2,TGFBR2,TGFBR3,TNXB,…
MIRNA	MIRNA:hsa-mir-2355-3p	hsa-mir-2355-3p	0.0119410631999665	40	AHR,ALPK3,ANPEP,ARHGAP29,CTTNBP2NL,EIF2S3,EPHA4,ERP44,GATA3,GLS,GRIP1,HAS3,HIPK2,HNRNPU,LEPROT,LPP,METTL21A,MRPL35,NAA40,NBPF15,NBPF4,NR3C1,PDE7A,PHF20L1,PMP22,POGZ,PPIA,PPM1E,RAPGEF6,RPS6KB1,S1PR3,SCN8A,SNAP23,SPOPL,STK17B,STK36,TLK2,TLR4,ZBTB43,ZNF518A
MIRNA	MIRNA:hsa-mir-3647-5p	hsa-mir-3647-5p	0.0120558131885212	48	AFF1,ALDH3A2,ALPK3,ARID1B,C2ORF68,CAMK2D,CCT3,CENPN,CEP128,DMTF1,ELK4,EXOC6,GAPVD1,GK5,GOLGA6L9,HMGCS1,INSR,KPNA1,KSR2,L2HGDH,MCTS1,MID1,MPV17L,MTAP,MTMR2,NFIB,NHSL1,PEAK1,PECAM1,PHACTR2,RALGPS2,RAPH1,RBM3,RNF213,RPS6KB1,SCP2,SFXN1,SMG1,SNAP23,SNX9,STK17B,TGFBR2,USP45,VPS13B,XYLB,ZNF260,ZNF532,ZNF805
MIRNA	MIRNA:hsa-mir-586	hsa-mir-586	0.0122147657878391	50	ABCA9,ABI2,ALCAM,ARHGAP29,CASD1,CCDC88A,CNTNAP3B,DCN,ELK4,ERP44,FSIP2,GATA2,GOLGA6L9,GOLGA8A,GTF2I,HERC2,HIPK2,LMNB1,LPP,MAGI1,MGA,MREG,MXD1,PANK3,PBX1,PHF6,PLAG1,POGZ,QKI,QRSL1,RBAK,RBM33,S1PR3,SMAD2,SMG1,SPOPL,STK38,SYNJ2,TGFBR3,TRIM38,UBAC2,USP32,WTAP,ZEB2,ZFHX2,ZMYM2,ZNF28,ZNF41,ZNF791,ZNF814
MIRNA	MIRNA:hsa-mir-556-3p	hsa-mir-556-3p	0.0123138710518424	41	ABI2,ALDH3A2,ANGEL2,ARHGAP29,ATMIN,CASD1,CDC23,CENPF,CENPK,E2F7,EHBP1,FBXL17,GOLGA6L9,GOLGA8A,HIPK2,HMGCS1,INSR,KPNA1,MKLN1,MRPL35,MTMR2,NAMPT,NCKAP5,PIKFYVE,POFUT1,RBAK,S1PR3,SCYL2,SMC5,STK17B,TET2,TGFBR3,USP32,USP6,WEE1,ZBTB38,ZEB2,ZNF260,ZNF28,ZNF426,ZNF451
GO:BP	GO:0021954	central nervous system neuron development	0.0123599646029347	11	ARHGEF28,ATP7A,DISC1,EPHA4,EPHB1,FGFR2,GATA2,NFIB,NRP1,NRP2,SCYL2
MIRNA	MIRNA:hsa-mir-1272	hsa-mir-1272	0.0124575627160788	43	ABL2,ALDH3A2,ANAPC1,BTBD7,CCDC88A,CNST,CNTLN,CPT1A,EIF2S3,FBXO11,FNBP1,FRAT1,GATA3,GPR132,HAS3,HERC2,HIPK2,KPNA1,KSR2,L2HGDH,LEPROT,LPP,MAGI1,MKLN1,MXD1,NNT,NRP1,PBX1,PHKA1,PPIA,PPM1E,RBBP9,RPS6KB1,SLMAP,TFAP2C,TGFBR3,TRIM66,ZNF28,ZNF284,ZNF614,ZNF714,ZNF805,ZSCAN16
MIRNA	MIRNA:hsa-mir-576-5p	hsa-mir-576-5p	0.0125939318990616	62	AHNAK,ANGEL2,ARID1B,ATMIN,ATP7A,BCOR,BTBD7,CDCA4,CDR2L,CPT1A,DDHD2,EIF2S3,ELK4,GAPVD1,GATAD1,GDAP1,GK5,GOLGA8A,GPR132,HAS3,KDM5C,KLHDC10,L2HGDH,LEPROT,LPP,LRP11,MCTS1,MKLN1,MRPL35,MTMR2,N4BP2,NAMPT,NF1,PANK3,PEAK1,PGAP1,PHACTR2,PHF6,PHKA1,PIKFYVE,QKI,RALGPS2,RAPGEF6,RPS6KB1,S1PR3,SETBP1,SMAD2,SMC5,SMG1,SRGAP2,STK17B,USP32,USP6,VCL,VPS13B,ZBTB38,ZEB2,ZMYM2,ZNF260,ZNF28,ZNF714,ZNF805
MIRNA	MIRNA:hsa-mir-4672	hsa-mir-4672	0.0132602912276711	71	ABCA9,ABI2,ABLIM3,AHCTF1,AHR,ARNT,BTBD7,C2ORF68,CAMK2D,CNST,COL12A1,CTTNBP2NL,DIAPH2,ELK4,EVI5,FAT4,FBXL17,FBXO11,FSIP2,GK5,GLS,GOLGA6L9,GTF2I,HERC2,IMPA1,KSR2,L2HGDH,LMNB1,LPP,MCF2L,MEGF6,NAMPT,NF1,NFIB,NNT,NR3C1,NRP2,PANK3,PDK4,PEAK1,PFKFB3,PHACTR2,PHF6,PIKFYVE,PMP22,PPP2R5C,PRPS2,PSEN1,RBM15,RBM33,RPRD2,SCG2,SHPRH,SMAD2,SMC5,SMG1,SPOPL,STC2,STK38,STS,SYNJ2,TXNRD1,UEVLD,UNKL,VGLL4,WTAP,ZMYM2,ZN…
MIRNA	MIRNA:hsa-mir-4662a-5p	hsa-mir-4662a-5p	0.0133415038266945	53	ABL2,ATMIN,ATP7A,BLZF1,BTBD7,BTN2A1,C2ORF68,CCDC142,CDRT4,CFAP65,CPT1A,EIF2S3,ELK4,EVI5,FAM81A,GK5,GOLGA6L9,KLHDC10,KPNA1,KRT80,L2HGDH,LEPROT,LPP,MCTS1,MID1,MPV17L,MREG,MTAP,NAMPT,PAQR5,PEAK1,PECAM1,PHF20L1,PHF6,PLAG1,RBAK,RBBP9,RBM3,RBM33,SMG1,SON,SRGAP2,STK38,STS,TRIM66,UEVLD,WEE1,WHAMM,ZNF260,ZNF548,ZNF726,ZNF791,ZNF805
MIRNA	MIRNA:hsa-mir-3622b-5p	hsa-mir-3622b-5p	0.0133660427045546	65	ABL2,AHR,ANGEL2,ANPEP,ARNT,ATP7A,BLZF1,CDC23,CENPN,CPT1A,EPHA4,FRMPD4,FSD1L,GDA,GK5,GTF2I,HAS3,HIPK2,IMPA1,KRT80,L2HGDH,LRP11,MAZ,MCTS1,MKLN1,MPV17L,MTMR2,NBPF15,NR3C1,NRP1,PANK3,PAQR5,PBX1,PDK4,PECAM1,PGAP1,PHF6,PHLPP2,POFUT1,PPIA,PTCHD4,PTPRK,QKI,QRSL1,RALGPS1,RBBP9,RNF213,S1PR3,SCYL2,SLC12A8,STC2,STK17B,TGFBR3,TRIM66,ULK2,VCL,ZNF207,ZNF260,ZNF426,ZNF548,ZNF573,ZNF595,ZNF714,ZNF780B,ZNF814
MIRNA	MIRNA:hsa-mir-2116	hsa-mir-2116	0.0135398025743868	48	ABCA9,ABI2,AFF1,AKAP12,ARID1B,BTBD7,CCDC88A,CDC23,CNST,DIO2,DNAJC21,ELK4,GAPVD1,GATA3,GLS,IFT70B,INSR,KPNA1,L2HGDH,LPP,MAP4,MEGF6,NFIB,NID2,NRP1,PANK3,PARN,PBX1,PDE7A,PHF6,PHLPP2,PTPRK,QKI,RNF213,RPS6KB1,SMAD2,SNX9,TET2,TGFBR2,UBAC2,ULK2,VCL,VGLL4,XYLB,ZBTB38,ZNF292,ZNF397,ZNF814
MIRNA	MIRNA:hsa-mir-3609	hsa-mir-3609	0.0136208333951004	74	ABI2,ABL2,AHNAK,AHRR,ANGEL2,ATG14,CDCA4,CENPN,CEP128,CHD6,CNTLN,CNTNAP3B,DISC1,EIF4G3,ELK4,EPHA4,GDA,GOLGA6L9,GOLGA8A,GPATCH2,HNRNPU,INSR,JRK,KDM5C,KLHDC10,L2HGDH,LEPROT,LPP,MARVELD3,MCF2L,MCTS1,METTL21A,MKLN1,MTMR2,MXD1,NCKAP5,NEFH,NR2C1,PARN,PBX1,PDK4,PEAK1,PGAP1,PHKA1,PHLPP2,PPM1E,RAPH1,RBAK,RBM3,RNASEH1,RPRD2,SCYL2,SLC12A8,SMAD2,SMG1,SNAP23,STC2,STK17B,STK38,SYNJ2,TGFBR2,TLK2,TRIM66,UEVLD,USP…
MIRNA	MIRNA:hsa-mir-4422	hsa-mir-4422	0.0136853775347467	70	ABL2,AKAP12,ANGEL2,ARID1B,ATMIN,ATXN3,BTBD7,C2ORF68,CAMK2D,CCDC88A,CENPF,CENPK,DNAJC21,EIF2S3,ELK4,FAT4,GATA3,GATAD1,GK5,HIPK2,HLA-DRA,HNRNPU,IMPA1,INSR,KBTBD3,KLHDC10,KPNA1,LPP,MKLN1,MXD1,N4BP2,NAMPT,NFIB,NNT,NR3C1,PBX1,PDK4,PHACTR2,PIKFYVE,POGZ,PTPRK,QKI,RALGPS2,RAPGEF6,RAPH1,RBAK,RUNX2,SEC13,SETDB2,SGCD,SLMAP,SMAD2,SMG1,SPOPL,SRGAP2,STK17B,STK38,STRIP2,TET2,TGFBR3,TRAPPC8,TRIP12,TXNRD1,VGLL4,Z…
GO:CC	GO:0005815	microtubule organizing center	0.0142945454441939	38	ALMS1,ANKS1B,BCCIP,C10ORF90,CCDC187,CCDC66,CCDC88A,CCNA1,CDC14A,CENPF,CEP128,CNTLN,DCDC2B,DDHD2,DISC1,DYRK3,EHBP1,ERCC6L2,EVI5,G6PD,HERC2,HNRNPU,HSPA1A,IFT56,KCTD1,KIZ,MAP4,MID1,NAA40,NR3C1,ORC2,PLAG1,PSEN1,RAPGEF6,SDCCAG8,SLMAP,TBC1D31,ZBED6
MIRNA	MIRNA:hsa-mir-570	hsa-mir-570	0.0145686662116734	84	ABI2,ABL2,AHR,ATG14,ATXN3,BTBD7,C2ORF68,CASD1,CDCA4,DDX17,DMTF1,ELK4,EPHA4,GK5,GTF2I,HIPK2,HNRNPU,IMPA1,JRK,KPNA1,KSR2,L2HGDH,LEPROT,MARVELD3,MAZ,MDN1,MGA,MREG,MRPL35,MTAP,MTMR2,N4BP2,NR3C1,NRP1,ORC2,PANK3,PAQR5,PBX1,PDE7A,PGAP1,PHF6,PHLPP2,PIKFYVE,PLAG1,PLEKHA5,POFUT1,PPIA,PPP2R5C,PSEN1,PTGES,RALGPS1,RAPH1,RASAL2,RBAK,RBM3,RBM33,RPRD2,RPS6KB1,S1PR3,SCP2,SLC12A8,SMAD2,SMC5,SNAP23,SPOCK2,SRGAP2,ST…
MIRNA	MIRNA:hsa-mir-377	hsa-mir-377	0.014616427699609	72	ABI2,AFF1,AHCTF1,ALCAM,ALDH3A2,ALPK3,ANGEL2,ARNT,ATMIN,ATXN3,BTBD7,CACNA1C,CAMK2D,CCDC142,CDCA4,CPT1A,CTTNBP2NL,DCN,DDX17,DIAPH2,E2F7,EDNRB,ELK4,EPHA4,FNBP1,GLS,GOLGA8A,GPATCH2,GTF2I,HAS3,HIPK2,INSR,JRK,MAP4,MCTS1,MKLN1,MTAP,NFIB,NNT,NRP2,PARN,PDE7A,PFKFB3,PGAP1,PHACTR2,PHF6,PMP22,PTGES,QKI,RALGPS1,RAPH1,RASAL2,RBBP9,RBM33,RPS6KB1,S1PR3,SMAD2,SMC5,SPOCK2,SRGAP2,STARD13,STC2,STK17B,STK38,TNRC18,TR…
MIRNA	MIRNA:hsa-mir-645	hsa-mir-645	0.0148344800970211	33	ALDH3A2,AMBRA1,CENPN,CNST,COL12A1,CTTNBP2NL,GK5,INTS4,JRK,KRT80,LPP,MAGIX,MAZ,MRGPRF,NAA40,PECAM1,PGAP1,PHF20L1,PIKFYVE,PPIA,PPM1E,PSEN1,RALGPS2,RBAK,RBM3,SLC12A8,SMAD2,SPOPL,STS,TLK2,TNRC18,ZBTB38,ZSCAN16
MIRNA	MIRNA:hsa-mir-300	hsa-mir-300	0.0149311804046299	67	AHCTF1,AHR,AKAP12,ARHGAP29,ARNT,ATP7A,BTBD7,CASD1,CCDC66,CDC23,CENPN,CEP128,CLCN4,DIO2,ELK4,ERP44,FNBP1,GATA3,GATAD1,GLS,GTF2I,HERC2,HIPK2,L2HGDH,MAP4,MID1,MREG,MSMO1,MXD1,NAMPT,NF1,NFIB,NR3C1,PBX1,PEAK1,PFKFB3,PGAP1,PHACTR2,PHLPP2,PMP22,PRPS2,QKI,RALGPS1,RALGPS2,RAPH1,RBAK,RNASEH1,RPS6KB1,SLMAP,STAG1,STK38,TET2,TGFBR3,UBAP2L,ULK2,USP6,VCL,VPS13B,WEE1,ZBTB38,ZNF28,ZNF430,ZNF451,ZNF518A,ZNF548,ZNF…
MIRNA	MIRNA:hsa-mir-4659a-3p	hsa-mir-4659a-3p	0.015605242462678	85	ABI2,AFF1,AHCTF1,AHR,AKAP12,ALCAM,ARID1B,ARNT,ATMIN,ATXN3,BCLAF3,BTN2A1,CACNA1C,CCDC144A,CDK13,CDRT4,DDX17,DIAPH2,DIO2,ELK4,EPHB1,FBXO11,GATA3,GK5,GTF2I,HIPK2,HMGCS1,JRK,KPNA1,LEPROT,LPP,MAP4,MAZ,MCTS1,METTL21A,MKLN1,MREG,MTAP,MXD1,MXD4,NAA35,NAA40,NAMPT,NBPF15,NFIB,NHSL1,NNT,NRP1,NRP2,PDK4,PEAK1,PGAP1,PHACTR2,PHLPP2,PIKFYVE,PSEN1,PTPRK,QKI,RALGPS2,RBM15,RPS6KB1,SEC13,SLMAP,SMAD2,SMG1,SPOPL,SRP19…
MIRNA	MIRNA:hsa-mir-4659b-3p	hsa-mir-4659b-3p	0.015605242462678	85	ABI2,AFF1,AHCTF1,AHR,AKAP12,ALCAM,ARID1B,ARNT,ATMIN,ATXN3,BCLAF3,BTN2A1,CACNA1C,CCDC144A,CDK13,CDRT4,DDX17,DIAPH2,DIO2,ELK4,EPHB1,FBXO11,GATA3,GK5,GTF2I,HIPK2,HMGCS1,JRK,KPNA1,LEPROT,LPP,MAP4,MAZ,MCTS1,METTL21A,MKLN1,MREG,MTAP,MXD1,MXD4,NAA35,NAA40,NAMPT,NBPF15,NFIB,NHSL1,NNT,NRP1,NRP2,PDK4,PEAK1,PGAP1,PHACTR2,PHLPP2,PIKFYVE,PSEN1,PTPRK,QKI,RALGPS2,RBM15,RPS6KB1,SEC13,SLMAP,SMAD2,SMG1,SPOPL,SRP19…
MIRNA	MIRNA:hsa-mir-216b	hsa-mir-216b	0.0162355191456683	45	ABLIM3,ALDH3A2,CCDC142,CDR2L,COL12A1,DDHD2,DIO2,EIF2S3,ELK4,FNBP1,GBP5,GLS,HAS3,HIPK2,JRK,KLHL30,KPNA1,LPP,MID1,MKLN1,MXD1,NAA40,NAMPT,NCKAP5,NNT,NR3C1,PDK4,PEAK1,PFKFB3,PPIA,PPP2R5C,PSEN1,RAPH1,RASAL2,RPS6KB1,RUNX2,S1PR3,SFXN1,SMG1,STARD13,TLR4,WTAP,ZBTB38,ZNF207,ZNF28
MIRNA	MIRNA:hsa-mir-520h	hsa-mir-520h	0.0164540715330094	91	ABI2,ABL2,AHCTF1,AKAP12,ALDH3A2,ANGEL2,ATXN3,BCOR,BTBD7,CCDC142,CENPF,CENPN,CEP128,CPT1A,DDX17,DMTF1,DNAJC21,EFCAB11,EIF2S3,EIF4G3,ELK4,ERP44,FGFR2,FOXQ1,GATA3,GATAD1,GDAP1,GK5,GPR132,GPR157,HIPK2,HMGCS1,HNRNPU,INSR,JRK,KPNA1,L2HGDH,LMNB1,LPP,MARVELD3,MCTS1,METTL21A,MID1,MKLN1,MREG,MRPL35,MSMO1,MTMR2,MXD1,N4BP2,NAA40,NHSL1,NR2C1,NRP2,PEAK1,PHACTR2,PHKA1,PIKFYVE,POFUT1,PRPS2,RABGAP1L,RAPGEF6,RAPH1…
MIRNA	MIRNA:hsa-mir-4775	hsa-mir-4775	0.0165825429221028	110	ABI2,ABL2,AFF1,AHR,AKAP12,ALCAM,ALDH3A2,ANKRD36B,ARHGAP29,ATXN3,BLZF1,BTBD7,C2ORF68,CCDC142,CCDC88A,CDC14A,CDCA4,CENPN,CEP128,CNST,CNTLN,CTTNBP2NL,DDX17,DIAPH2,DNAJC21,EIF2S3,ELK4,EPHA4,EVI5,FANCL,FBXO11,FRMPD4,FSD1L,GATA3,GATAD1,GDAP1,GK5,GRIP1,HIPK2,HNRNPU,IFT70B,KCTD8,L2HGDH,LPP,LRP11,MARVELD3,MCTS1,METTL21A,MID1,MKLN1,MREG,MRPL35,MTAP,N4BP2,NAMPT,NCKAP5,NFIB,NID2,NR2C1,NR3C1,NRP1,ORC2,OTUD5,P…
MIRNA	MIRNA:hsa-mir-106b	hsa-mir-106b	0.0169948612405215	86	ABI2,ABL2,AHCTF1,AHNAK,AHRR,ALDH3A2,ANGEL2,ATG14,ATMIN,BTBD7,CAMK2D,CCDC142,CDCA4,CENPF,CENPN,CPT1A,DISC1,DMTF1,DNAJC21,ELK4,EPHA4,FGFR2,FOXQ1,GATAD1,GK5,GOLGA8A,GPATCH2,GPR132,HIPK2,HNRNPU,JRK,KLHDC10,LEPROT,LPP,MARVELD3,MCF2L,MCTS1,MID1,MKLN1,MREG,MTMR2,MXD1,N4BP2,NAA40,NFIB,NR2C1,NRP2,PANK3,PDK4,PEAK1,PFKFB3,PGAP1,PHACTR2,PHLPP2,PIKFYVE,POFUT1,RAPH1,RBAK,S1PR3,SETDB2,SMG1,SNAP23,SNX9,SPOPL,SRG…
MIRNA	MIRNA:hsa-mir-20b	hsa-mir-20b	0.0169948612405215	86	ABI2,ABL2,AHCTF1,AHNAK,AHRR,ALDH3A2,ANGEL2,ATG14,ATMIN,BTBD7,CAMK2D,CCDC142,CDCA4,CENPF,CENPN,CPT1A,DISC1,DMTF1,DNAJC21,ELK4,EPHA4,FGFR2,FOXQ1,GATAD1,GK5,GOLGA8A,GPATCH2,GPR132,HIPK2,HNRNPU,JRK,KLHDC10,LEPROT,LPP,MARVELD3,MCF2L,MCTS1,MID1,MKLN1,MREG,MTMR2,MXD1,N4BP2,NAA40,NFIB,NR2C1,NRP2,PANK3,PDK4,PEAK1,PFKFB3,PGAP1,PHACTR2,PHLPP2,PIKFYVE,POFUT1,RAPH1,RBAK,S1PR3,SETDB2,SMG1,SNAP23,SNX9,SPOPL,SRG…
MIRNA	MIRNA:hsa-mir-20a	hsa-mir-20a	0.0169948612405215	86	ABI2,ABL2,AHCTF1,AHNAK,AHRR,ALDH3A2,ANGEL2,ATG14,ATMIN,BTBD7,CAMK2D,CCDC142,CDCA4,CENPF,CENPN,CPT1A,DISC1,DMTF1,DNAJC21,ELK4,EPHA4,FGFR2,FOXQ1,GATAD1,GK5,GOLGA8A,GPATCH2,GPR132,HIPK2,HNRNPU,JRK,KLHDC10,LEPROT,LPP,MARVELD3,MCF2L,MCTS1,MID1,MKLN1,MREG,MTMR2,MXD1,N4BP2,NAA40,NFIB,NR2C1,NRP2,PANK3,PDK4,PEAK1,PFKFB3,PGAP1,PHACTR2,PHLPP2,PIKFYVE,POFUT1,RAPH1,RBAK,S1PR3,SETDB2,SMG1,SNAP23,SNX9,SPOPL,SRG…
MIRNA	MIRNA:hsa-mir-106a	hsa-mir-106a	0.0169948612405215	86	ABI2,ABL2,AHCTF1,AHNAK,AHRR,ALDH3A2,ANGEL2,ATG14,ATMIN,BTBD7,CAMK2D,CCDC142,CDCA4,CENPF,CENPN,CPT1A,DISC1,DMTF1,DNAJC21,ELK4,EPHA4,FGFR2,FOXQ1,GATAD1,GK5,GOLGA8A,GPATCH2,GPR132,HIPK2,HNRNPU,JRK,KLHDC10,LEPROT,LPP,MARVELD3,MCF2L,MCTS1,MID1,MKLN1,MREG,MTMR2,MXD1,N4BP2,NAA40,NFIB,NR2C1,NRP2,PANK3,PDK4,PEAK1,PFKFB3,PGAP1,PHACTR2,PHLPP2,PIKFYVE,POFUT1,RAPH1,RBAK,S1PR3,SETDB2,SMG1,SNAP23,SNX9,SPOPL,SRG…
MIRNA	MIRNA:hsa-mir-519d	hsa-mir-519d	0.0169948612405215	86	ABI2,ABL2,AHCTF1,AHNAK,AHRR,ALDH3A2,ANGEL2,ATG14,ATMIN,BTBD7,CAMK2D,CCDC142,CDCA4,CENPF,CENPN,CPT1A,DISC1,DMTF1,DNAJC21,ELK4,EPHA4,FGFR2,FOXQ1,GATAD1,GK5,GOLGA8A,GPATCH2,GPR132,HIPK2,HNRNPU,JRK,KLHDC10,LEPROT,LPP,MARVELD3,MCF2L,MCTS1,MID1,MKLN1,MREG,MTMR2,MXD1,N4BP2,NAA40,NFIB,NR2C1,NRP2,PANK3,PDK4,PEAK1,PFKFB3,PGAP1,PHACTR2,PHLPP2,PIKFYVE,POFUT1,RAPH1,RBAK,S1PR3,SETDB2,SMG1,SNAP23,SNX9,SPOPL,SRG…
MIRNA	MIRNA:hsa-mir-93	hsa-mir-93	0.0169948612405215	86	ABI2,ABL2,AHCTF1,AHNAK,AHRR,ALDH3A2,ANGEL2,ATG14,ATMIN,BTBD7,CAMK2D,CCDC142,CDCA4,CENPF,CENPN,CPT1A,DISC1,DMTF1,DNAJC21,ELK4,EPHA4,FGFR2,FOXQ1,GATAD1,GK5,GOLGA8A,GPATCH2,GPR132,HIPK2,HNRNPU,JRK,KLHDC10,LEPROT,LPP,MARVELD3,MCF2L,MCTS1,MID1,MKLN1,MREG,MTMR2,MXD1,N4BP2,NAA40,NFIB,NR2C1,NRP2,PANK3,PDK4,PEAK1,PFKFB3,PGAP1,PHACTR2,PHLPP2,PIKFYVE,POFUT1,RAPH1,RBAK,S1PR3,SETDB2,SMG1,SNAP23,SNX9,SPOPL,SRG…
MIRNA	MIRNA:hsa-mir-17	hsa-mir-17	0.0169948612405215	86	ABI2,ABL2,AHCTF1,AHNAK,AHRR,ALDH3A2,ANGEL2,ATG14,ATMIN,BTBD7,CAMK2D,CCDC142,CDCA4,CENPF,CENPN,CPT1A,DISC1,DMTF1,DNAJC21,ELK4,EPHA4,FGFR2,FOXQ1,GATAD1,GK5,GOLGA8A,GPATCH2,GPR132,HIPK2,HNRNPU,JRK,KLHDC10,LEPROT,LPP,MARVELD3,MCF2L,MCTS1,MID1,MKLN1,MREG,MTMR2,MXD1,N4BP2,NAA40,NFIB,NR2C1,NRP2,PANK3,PDK4,PEAK1,PFKFB3,PGAP1,PHACTR2,PHLPP2,PIKFYVE,POFUT1,RAPH1,RBAK,S1PR3,SETDB2,SMG1,SNAP23,SNX9,SPOPL,SRG…
MIRNA	MIRNA:hsa-mir-548a-3p	hsa-mir-548a-3p	0.0182990690162229	74	ABI2,ARHGAP29,C2ORF68,CCT3,CDCA4,CDK13,CHD6,CNST,CNTNAP3B,DDX17,DIO2,DMTF1,ELK4,ERP44,EVI5,FAT4,GATA3,HERC4,HIPK2,HMGCS1,IFT56,JRK,KCTD1,KLHDC10,KRT80,L2HGDH,LEPROT,LPP,MCTS1,METTL21A,MREG,MRPL35,MTMR2,NAMPT,NFIB,NHSL1,NNT,NRP1,PANK3,PDE7A,PDK4,PHF6,PIKFYVE,POFUT1,POGZ,PPP2R5C,PRPS2,PTGES,QKI,QRSL1,RAPH1,RBM3,RPS6KB1,S1PR3,SCP2,SETDB2,SMAD2,SNAP23,SON,STS,TFAP2C,TGFBR2,TNRC18,TXNRD1,USP32,USP45,U…
MIRNA	MIRNA:hsa-mir-488	hsa-mir-488	0.0186501813164926	56	AHR,AHRR,ALCAM,ALDH3A2,BTBD7,C2ORF68,CDC23,CHD6,CNTLN,DDX17,E2F7,ERP44,FNBP1,GATA3,GBP5,GOLGA6L9,GTF2I,HERC2,HIPK2,INSR,JRK,KSR2,LPP,MAP4,MKLN1,MXD1,NAMPT,NEFH,ORC2,PFKFB3,PPM1E,PRPS2,PSEN1,RBM3,RBM33,RPS6KB1,RUNX2,S1PR3,SETDB2,SMAD2,SMG1,SNAP23,SPTLC3,SRGAP2,STC2,SUPT3H,TGFBR3,TIAL1,TLK2,UNKL,WTAP,ZNF280D,ZNF532,ZNF714,ZNF780B,ZNF791
MIRNA	MIRNA:hsa-mir-3064-3p	hsa-mir-3064-3p	0.0188265762896336	54	ABI2,ABL2,AHNAK,ARID1B,ATMIN,ATXN3,C2ORF68,CASD1,CBLN3,CDK13,CENPN,CPT1A,CTTNBP2NL,EPHA4,ERP44,FBXL17,FBXO11,FOXQ1,GDAP1,GK5,GOLGA8A,HIPK2,HMGCS1,JRK,KLHDC10,L2HGDH,LPP,MKLN1,MTMR2,NFIB,NHSL1,NNT,PHLPP2,PMP22,PRR13,QKI,RBM33,RPS6KB1,RUNX2,SLMAP,SMG1,SNX9,SPOCK2,SRGAP2,THBS4,TLK2,TLR4,UBAC2,USP6,ZNF28,ZNF430,ZNF614,ZNF714,ZNF85
MIRNA	MIRNA:hsa-mir-23c	hsa-mir-23c	0.0195921107608888	81	ABI2,AFF1,AHR,AKAP12,AMBRA1,ATMIN,BTBD7,CALB1,CASD1,CNST,CTTNBP2NL,DIO2,DNAJC21,EVI5,EXOC6,FBXO11,FNBP1,GDAP1,GLS,GOLGA6L9,HIPK2,HMGCS1,HNRNPU,KCTD1,KPNA1,LEPROT,LHX9,LMNB1,LPP,MCTS1,MKLN1,MRPL35,MTAP,N4BP2,NFIB,NNT,NRP2,PBX1,PDE7A,PHACTR2,PIKFYVE,PLAG1,POGZ,PRR13,QKI,RAPGEF6,RAPH1,RNF213,RPRD2,S1PR3,SFXN1,SGCD,SLMAP,SPOPL,SRP19,STAMBPL1,STARD13,STS,TET2,TGFBR2,TGFBR3,THBS4,TIAL1,TLR4,TXNRD1,WDR2…
MIRNA	MIRNA:hsa-mir-323-3p	hsa-mir-323-3p	0.0197430847677135	55	ABI2,AHR,ALCAM,ARID1B,ATXN3,CENPK,DIO2,DMTF1,ELK4,GK5,GOLGA6L9,HMGCS1,IFT70B,LPP,MAGI1,MCTS1,MKLN1,MTMR2,MXD1,NBPF15,NFIB,OTUD5,PBX1,PGAP1,PHACTR2,PHF20L1,PHLPP2,PLAG1,POFUT1,PPIA,PRR13,QKI,RAPH1,RASAL2,RPRD2,S1PR3,SCYL2,SF1,SMAD2,SMG1,STAMBPL1,STK17B,TET2,ULK2,USP32,USP6,VGLL4,WDR20,WEE1,WTAP,ZBTB43,ZMYM2,ZNF280D,ZNF397,ZNF518A
MIRNA	MIRNA:hsa-mir-3942-5p	hsa-mir-3942-5p	0.0198998831169296	49	ABL2,AHCTF1,ALCAM,ARNT,ATMIN,ATXN3,CLCN4,DCN,DDHD2,E2F7,FAM81A,FRMPD4,GAPVD1,HERC4,HNRNPU,INSR,JRK,KRT80,LEPROT,LPP,MKLN1,MTMR2,N4BP2,NFIB,NRP1,PBX1,PLEKHA5,RAPH1,RASAL2,RPS6KB1,RUNX2,SEC16B,SETBP1,STAMBPL1,STC2,STK36,TMEM158,TRIM66,VGLL4,WEE1,WTAP,ZBTB38,ZBTB43,ZNF28,ZNF430,ZNF451,ZNF532,ZNF595,ZNF805
MIRNA	MIRNA:hsa-mir-183-3p	hsa-mir-183-3p	0.0199492772363137	13	ANAPC1,FNBP1,KMT2A,N4BP2,NAMPT,PAQR5,PHACTR2,RNF213,RPRD2,SFXN1,STARD13,XYLB,ZNF451
GO:BP	GO:0006325	chromatin organization	0.0200390769253732	40	ARID1B,ATR,BCOR,CDKN2B-AS1,CENPN,CHD6,ERCC6L2,FIRRE,GATA3,GATAD1,H2BC21,HDGFL3,HIPK2,HNRNPU,HR,KANSL2,KDM5C,KMT2A,LMNB1,METTL21A,MRE11,NAA40,NR3C1,NSD3,PRDM5,RBM15,SETBP1,SETDB2,SHPRH,SMC5,STK38,TET2,TFAP2C,TLK2,TNP2,TPR,TRIP12,TUT7,UHRF2,ZNF518A
MIRNA	MIRNA:hsa-mir-3689a-3p	hsa-mir-3689a-3p	0.0201743117078697	102	ABI2,AHR,AHRR,ALCAM,ANGEL2,ANKS1B,ANPEP,ARID1B,ATP7A,ATXN3,BTBD7,C2ORF68,CDC23,CDR2L,CENPN,CNTLN,CPT1A,DISC1,DNAJC21,EHBP1,EIF2S3,ELK4,EPHA4,ERCC6L2,EVI5,FNBP1,G6PD,GAPVD1,GBP5,GK5,HERC2,HIPK2,IMPA1,JRK,KLHL30,KRT80,KSR2,L2HGDH,LEPROT,LPP,MAP4,MAZ,MCF2L,MCTS1,METTL21A,MKLN1,MREG,MXD4,NR2C1,NR3C1,OTUD5,PAQR5,PBX1,PDE7A,PFKFB3,PGAP1,PHF6,PHLPP2,PLEKHA5,PPIA,PTGES,QRSL1,RAPH1,RBBP9,RBM3,RPRD2,S1PR3,…
MIRNA	MIRNA:hsa-mir-3689c	hsa-mir-3689c	0.0201743117078697	102	ABI2,AHR,AHRR,ALCAM,ANGEL2,ANKS1B,ANPEP,ARID1B,ATP7A,ATXN3,BTBD7,C2ORF68,CDC23,CDR2L,CENPN,CNTLN,CPT1A,DISC1,DNAJC21,EHBP1,EIF2S3,ELK4,EPHA4,ERCC6L2,EVI5,FNBP1,G6PD,GAPVD1,GBP5,GK5,HERC2,HIPK2,IMPA1,JRK,KLHL30,KRT80,KSR2,L2HGDH,LEPROT,LPP,MAP4,MAZ,MCF2L,MCTS1,METTL21A,MKLN1,MREG,MXD4,NR2C1,NR3C1,OTUD5,PAQR5,PBX1,PDE7A,PFKFB3,PGAP1,PHF6,PHLPP2,PLEKHA5,PPIA,PTGES,QRSL1,RAPH1,RBBP9,RBM3,RPRD2,S1PR3,…
MIRNA	MIRNA:hsa-mir-1206	hsa-mir-1206	0.0203751888210645	47	ABCA9,ABI2,AFF1,AHR,ALCAM,ANKRD36B,ATMIN,BTBD7,C4A,CNTLN,COL12A1,COL14A1,DDX17,ELK4,EXOC6,GAPVD1,GK5,HERC4,KSR2,LPP,MCTS1,MKLN1,MXD1,NRP1,ORC2,PBX1,PEAK1,PFKFB3,QKI,RALGPS2,RBBP9,SNAP23,SNX9,SPOPL,SRGAP2,STS,TAF5L,TXNRD1,UBAP2L,USP32,USP6,VCL,WEE1,ZNF207,ZNF260,ZNF280D,ZNF805
MIRNA	MIRNA:hsa-mir-4703-5p	hsa-mir-4703-5p	0.0210282672091686	49	ABL2,AHCTF1,ALCAM,ARNT,ATMIN,ATXN3,CLCN4,DCN,DDHD2,E2F7,FAM81A,FRMPD4,GAPVD1,HERC4,HNRNPU,INSR,JRK,KRT80,LEPROT,LPP,MKLN1,MTMR2,N4BP2,NFIB,NRP1,PBX1,PLEKHA5,RAPH1,RASAL2,RPS6KB1,RUNX2,SEC16B,SETBP1,STAMBPL1,STC2,STK36,TMEM158,TRIM66,VGLL4,WEE1,WTAP,ZBTB38,ZBTB43,ZNF28,ZNF430,ZNF451,ZNF532,ZNF595,ZNF805
MIRNA	MIRNA:hsa-mir-515-5p	hsa-mir-515-5p	0.0216287868969346	68	ABL2,AMBRA1,ATG14,CCDC142,CDC23,CNST,COL14A1,CPT1A,DNAJC21,ELK4,EPHA4,ERP44,EVI5,FBXL17,FRMPD4,GATA2,GK5,GPR132,GTF2I,KPNA1,KRT80,L2HGDH,MCTS1,MKLN1,N4BP2,NAMPT,NFIB,NNT,NR3C1,PBX1,PGAP1,PHLPP2,PLAG1,POFUT1,PRDM5,PRR13,PTPRK,RAPH1,RNASEH1,RNF213,SAMHD1,SERPING1,SETBP1,SGCD,SMAD2,SNX9,SPOCK2,SPOPL,STARD13,SYNJ2,TAF5L,TGFBR2,UBAC2,ULK2,USP32,USP6,VGLL4,VPS13B,XRCC3,ZBTB38,ZNF207,ZNF28,ZNF430,ZNF614…
MIRNA	MIRNA:hsa-mir-767-5p	hsa-mir-767-5p	0.0216778734532149	56	ABL2,AHR,ANKRD36B,ATXN3,BLZF1,BTBD7,C2ORF68,CDC23,CPT1A,CTTNBP2NL,EPHA4,FNBP1,GAPVD1,GATAD1,GDAP1,GK5,GOLGA8A,GPATCH2,GRIP1,HMGCS1,IFT70B,IMPA1,KLHDC10,KRT80,LPP,MID1,MRGPRF,MRPL35,MXD4,NCKAP5,NF1,PECAM1,PHACTR2,PLAG1,PMP22,POFUT1,PPIA,PTPRK,RBBP9,RNF213,RPRD2,RPS6KB1,SLC12A8,SMAD2,SPOPL,STC2,STK38,TET2,TFAP2C,THAP8,TMEM239,XYLB,ZFAT,ZNF614,ZNF714,ZNF791
MIRNA	MIRNA:hsa-mir-4432	hsa-mir-4432	0.0221843381880363	47	AHCTF1,AHR,ATP7A,ATXN3,CCDC144A,CDK13,CENPF,CFAP65,CNST,CPT1A,DCN,EHBP1,ELK4,EPHA4,GATA3,GDAP1,GTF2I,HIPK2,JRK,KSR2,LPP,MAZ,MCTS1,NHSL1,PAQR5,PBX1,PEAK1,PGAP1,PHLPP2,POGZ,PTGES,RBBP9,RPRD2,S1PR3,SETBP1,SHPRH,SMAD2,SNX9,STK38,TPR,VSIG10L,ZBTB43,ZNF548,ZNF714,ZNF805,ZNF814,ZNF85
MIRNA	MIRNA:hsa-mir-4446-5p	hsa-mir-4446-5p	0.0224580791096078	73	ABL2,ABLIM3,AFF1,AGAP4,AHNAK,AHR,ANKS1B,ATG14,ATMIN,ATP7A,BLZF1,BTBD7,C2ORF68,CAMK2D,CASD1,CDC14A,COL14A1,DDX17,EIF2S3,EN1,EPHA4,FAT4,GATAD1,GLS,GTF2I,HIPK2,INSR,KLHDC10,KPNA1,LEPROT,LMNB1,LPP,MAGI1,MAZ,MCTP1,MGA,MRE11,MRPL35,MXD1,NAA40,NF1,NFIB,NRP1,ORC2,PANK3,PGAP1,PHACTR2,PHKA1,PIKFYVE,PMP22,PPP2R5C,RNF213,RPRD2,RUNX2,SMAD2,SMG1,SPDEF,SPOPL,STARD13,STK38,TET2,TGFBR2,TLK2,TXNRD1,UEVLD,VCL,WHAMM…
MIRNA	MIRNA:hsa-mir-495	hsa-mir-495	0.0229370350278446	77	AGAP4,AHNAK,AHR,AKAP12,ARHGAP11B,ATP7A,ATXN3,BCCIP,C2ORF68,CCDC144A,CDC14A,CDC23,CEP128,CPT1A,DDHD2,DMTF1,EIF2S3,ELK4,EVI5,FBXO11,GATA3,GDAP1,GK5,HIPK2,HMGCS1,HNRNPU,IFT70B,JRK,KCTD8,KLHDC10,KPNA1,KSR2,L2HGDH,MKLN1,MTAP,NFIB,NR3C1,ORC2,PANK3,PARN,PBX1,PEAK1,PGAP1,PHACTR2,PHF6,PHLPP2,PLAG1,POFUT1,POGZ,PPIA,RALGPS2,RAPH1,RASAL2,RPRD2,RUNX2,S1PR3,SCG2,SMC5,SMG1,SPOPL,STK17B,STS,TGFBR3,TLK2,TNRC18,TX…
MIRNA	MIRNA:hsa-mir-4776-3p	hsa-mir-4776-3p	0.0230337767695918	50	ABLIM3,AHCTF1,ALDH3A2,BICC1,CCDC88A,CDC23,CDK13,DCN,DDX17,E2F7,ELK4,EVI5,GK5,HIPK2,HMGCS1,HNRNPU,LPP,MAGI1,MAP4,MKLN1,NAA40,NAMPT,NFIB,NR3C1,NRP1,PANK3,PHF6,PPM1E,PRPS2,PRR13,PTPRK,QKI,RBAK,RBM3,RPS6KB1,SCP2,SMG1,SPOPL,SPTLC3,STS,TGFBR3,TSPEAR,USP32,VCL,ZMYM2,ZNF28,ZNF430,ZNF714,ZNF780B,ZNF85
MIRNA	MIRNA:hsa-mir-1257	hsa-mir-1257	0.023684715465636	46	AHR,AKAP12,ARID1B,ATP7A,ATXN3,CAMK2D,CNST,DDX17,DIO2,DMTF1,ELK4,GAPVD1,GTF2I,HMGCS1,L2HGDH,LPP,MEGF6,MGA,MKLN1,PANK3,PBX1,PHACTR2,PHF20L1,PIKFYVE,PLAG1,POFUT1,POGZ,PPM1E,RBAK,RBBP9,RUNX2,S1PR3,SCYL2,SETBP1,TAF5L,TET2,TRIM66,TXNRD1,ULK2,USP32,USP6,VCL,WDR33,ZNF28,ZNF292,ZNF805
GO:CC	GO:0043232	intracellular membraneless organelle	0.0246058057366971	182	ABI2,ABL2,ABLIM3,AHCTF1,AHNAK,AHR,AKAP12,ALMS1,AMBRA1,ANKRD34A,ANKS1B,AOPEP,ARID1B,ARNT,ATG14,ATR,ATXN3,BCCIP,C10ORF90,CACNA1C,CALB1,CCAR2,CCDC187,CCDC66,CCDC88A,CCNA1,CCT3,CDC14A,CENPF,CENPK,CENPN,CEP128,CFAP251,CHD6,CNTLN,CREB3L3,CRHBP,CTTNBP2NL,DCDC2B,DDHD2,DDX17,DIAPH2,DISC1,DNAH14,DNAJC21,DYRK3,E2F7,EHBP1,EIF4G3,ELK4,EN1,ERCC6L2,EVI5,FAM81A,FAM83A,FANCB,FANCL,FBH1,FBXO11,FNBP1,FOXQ1,FRMD3,FR…
GO:CC	GO:0043228	membraneless organelle	0.0248263844914603	182	ABI2,ABL2,ABLIM3,AHCTF1,AHNAK,AHR,AKAP12,ALMS1,AMBRA1,ANKRD34A,ANKS1B,AOPEP,ARID1B,ARNT,ATG14,ATR,ATXN3,BCCIP,C10ORF90,CACNA1C,CALB1,CCAR2,CCDC187,CCDC66,CCDC88A,CCNA1,CCT3,CDC14A,CENPF,CENPK,CENPN,CEP128,CFAP251,CHD6,CNTLN,CREB3L3,CRHBP,CTTNBP2NL,DCDC2B,DDHD2,DDX17,DIAPH2,DISC1,DNAH14,DNAJC21,DYRK3,E2F7,EHBP1,EIF4G3,ELK4,EN1,ERCC6L2,EVI5,FAM81A,FAM83A,FANCB,FANCL,FBH1,FBXO11,FNBP1,FOXQ1,FRMD3,FR…
MIRNA	MIRNA:hsa-mir-3686	hsa-mir-3686	0.0255018766458205	61	ABI2,AHR,AKAP12,ALDH3A2,ARHGAP29,ARID1B,ATXN3,BTBD7,CENPK,CNST,DDX17,EHBP1,EIF2S3,ELK4,EPHA4,EVI5,EXOC6,GOLGA8A,HERC4,HIPK2,HMGCS1,IMPA1,INSR,JRK,KSR2,LPP,LRP11,MCF2L,MCTS1,METTL21A,MTAP,NHSL1,NR3C1,NRP1,PBX1,PEAK1,PGAP1,PHACTR2,PHLPP2,PPIA,PPM1E,PRR13,RALGPS2,RAPGEF6,RAPH1,RASAL2,RPS6KB1,RUNX2,S1PR3,SEC13,SPDEF,SPOPL,TPR,WDR33,WEE1,ZMYM2,ZNF300,ZNF397,ZNF714,ZNF726,ZNF805
MIRNA	MIRNA:hsa-mir-659	hsa-mir-659	0.0258916848495182	48	ABCA9,AHR,ALPK3,ANGEL2,ARID1B,ARNT,CDRT4,CNST,CPT1A,DDX17,DIO2,DNAJC21,FRMPD4,GK5,HAS3,HERC2,HIPK2,KLHDC10,KSR2,L2HGDH,LEPROT,LPP,MID1,MXD1,ORC2,OTUD5,PANK3,PBX1,PHF20L1,PHF6,PHLPP2,POGZ,PRPS2,QKI,RALGPS2,RUNX2,SFXN1,SMC5,SNX9,SPTLC3,STARD13,STC2,STS,TGFBR3,TNRC18,WTAP,ZNF280D,ZNF805
MIRNA	MIRNA:hsa-mir-4716-5p	hsa-mir-4716-5p	0.0276173477424688	65	ABCA9,ABI2,ABL2,AHCTF1,AHR,AMBRA1,ATG14,ATXN3,BICC1,C2ORF68,CCDC142,DDX17,EVI5,FGFR2,GATAD1,GK5,HIPK2,HMGCS1,KPNA1,KSR2,L2HGDH,LPP,MCTS1,METTL21A,MKLN1,MREG,MXD1,N4BP2,NAA40,NAMPT,NBPF8,NF1,NFIB,NRP1,PBX1,PEAK1,PFKFB3,PHACTR2,PLAG1,PLEKHA5,POFUT1,PPM1E,QRSL1,RAPH1,RASAL2,RBM3,RBM33,SCP2,SMG1,SRP19,STC2,TIAL1,TLK2,TRIM38,UEVLD,ULK2,WDR33,ZEB2,ZNF426,ZNF430,ZNF573,ZNF614,ZNF714,ZNF780B,ZNF805
MIRNA	MIRNA:hsa-mir-3613-5p	hsa-mir-3613-5p	0.0284896967339665	29	AHCTF1,BTBD7,CDH13,CDK13,CPT1A,DDX17,DIAPH2,GATA2,HIPK2,KSR2,LEPROT,LPP,MID1,MKLN1,NFIB,NHSL1,PARN,PIKFYVE,POFUT1,PPM1E,RBBP9,S1PR3,SRP19,ULK2,VCL,VPS13B,WTAP,XRCC3,ZNF805
MIRNA	MIRNA:hsa-mir-127-5p	hsa-mir-127-5p	0.0293219172162505	43	ABI2,ANGPTL4,ATMIN,BTBD7,CARNMT1,CDR2L,EHBP1,ELK4,FBXL17,GAPVD1,GLS,HIPK2,INSR,KPNA1,LPP,MCF2L,MREG,MXD4,NAMPT,NFIB,NR3C1,NRP1,PEAK1,PHACTR2,PIKFYVE,POGZ,RALGPS2,RAPH1,RASAL2,RNF213,SAMHD1,SPOPL,SRGAP2,STARD13,STC2,STRIP2,SYNJ2,TIAL1,TRIM38,ZEB2,ZFAT,ZNF260,ZSCAN16
MIRNA	MIRNA:hsa-mir-3183	hsa-mir-3183	0.0301659788433701	57	ABI2,ABL2,AHNAK,ALDH3A2,ANGEL2,ARNT,BTBD7,BTN2A1,CACNA1C,CDR2L,CLCN4,COL12A1,CTTNBP2NL,DNAJC21,ERP44,GATAD1,GGA1,INSR,JRK,KRT80,KSR2,L2HGDH,LEPROT,LPP,MAZ,MCTS1,MGA,MKLN1,MPV17L,MRPL35,MXD1,MXD4,NAA40,NF1,PANK3,PBX1,PFKFB3,PHKA1,PPP2R5C,RALGPS2,RBAK,SETBP1,SLMAP,SMG7,STARD13,STC2,TAF5L,TGFBR2,TGFBR3,TLK2,TMEM239,TRIM66,ULK2,VPS13B,ZMYM2,ZNF85,ZSCAN16
MIRNA	MIRNA:hsa-mir-1827	hsa-mir-1827	0.0306499173533127	107	AHNAK,AHR,AHRR,AKAP12,ALDH3A2,ALPK3,ANGEL2,ANKRD36B,ARHGAP29,ATP7A,ATXN3,BTN2A1,C2ORF68,CACNA1C,CBLN3,CDR2L,CENPN,CNST,CNTLN,CPT1A,DDX17,DENND1A,DISC1,EIF2S3,ELK4,EPHA4,EVI5,FNBP1,GAPVD1,GATA2,GATA3,GK5,HIPK2,IMPA1,KCNJ14,KHK,KLHDC10,KPNA1,KRT80,KSR2,LEPROT,LRP11,MAGI1,MCTS1,MID1,MPV17L,MRE11,MREG,MRGPRF,MTMR2,NAA40,NFIB,NR2C1,NR3C1,PAQR5,PBX1,PDE7A,PFKFB3,PGAP1,PHF20L1,PHLPP2,POFUT1,QKI,QRSL1,RA…
MIRNA	MIRNA:hsa-mir-4723-3p	hsa-mir-4723-3p	0.0308985668740937	57	ABI2,ABL2,AHNAK,ALDH3A2,ANGEL2,ARNT,BTBD7,BTN2A1,CACNA1C,CDR2L,CLCN4,COL12A1,CTTNBP2NL,DNAJC21,ERP44,GATAD1,GGA1,INSR,JRK,KRT80,KSR2,L2HGDH,LEPROT,LPP,MAZ,MCTS1,MGA,MKLN1,MPV17L,MRPL35,MXD1,MXD4,NAA40,NF1,PANK3,PBX1,PFKFB3,PHKA1,PPP2R5C,RALGPS2,RBAK,SETBP1,SLMAP,SMG7,STARD13,STC2,TAF5L,TGFBR2,TGFBR3,TLK2,TMEM239,TRIM66,ULK2,VPS13B,ZMYM2,ZNF85,ZSCAN16
MIRNA	MIRNA:hsa-mir-5095	hsa-mir-5095	0.0311305278444863	81	ABI2,ABL2,AHNAK,AHR,ALDH3A2,ANGEL2,ANKRD36B,ATG14,ATMIN,ATXN3,BCOR,C2ORF68,CCDC142,CENPN,CPT1A,DNAJC21,EFCAB11,ELK4,ERP44,EXOC6,FGFR2,GATA3,GATAD1,GK5,GPR157,HIPK2,HNRNPU,IMPA1,JRK,KLHDC10,KPNA1,L2HGDH,LPP,MARVELD3,MCTS1,METTL21A,MIA2,MKLN1,MREG,MXD1,N4BP2,NAA40,NAMPT,PECAM1,PHACTR2,PIKFYVE,PLEKHA5,POGZ,QKI,RAPGEF6,RBBP9,RBM3,RNASEH1,RNF213,S1PR3,SAMHD1,SMG1,SON,SRGAP2,STARD13,STK38,SYNJ2,TET2,TF…
MIRNA	MIRNA:hsa-mir-1273d	hsa-mir-1273d	0.0312536373482992	35	ABCA9,ABL2,AHNAK,ALCAM,ARHGAP29,ARNT,BTBD7,CAMK2D,CDCA4,DNAJC21,EFCAB11,EIF2S3,ELK4,HIPK2,HMGCS1,MAGI1,MCTS1,METTL21A,NRP2,OTUD5,PBX1,PEAK1,PLEKHA5,RAPH1,RBM33,SCP2,SYNJ2,TGFBR2,TLK2,UBAC2,VCL,VSIG10L,ZBTB43,ZEB2,ZNF780B
MIRNA	MIRNA:hsa-mir-4252	hsa-mir-4252	0.0317268136052819	81	ABI2,ABL2,ABLIM3,AFF1,AHRR,ALPK3,ANGEL2,ANKRD36B,ARNT,ATG14,ATMIN,ATP7A,ATXN3,C2ORF68,CDR2L,CDRT4,CENPN,CNST,CPT1A,CTTNBP2NL,DYRK3,EIF2S3,ELK4,FBXO11,FGFR2,FNBP1,FRMPD4,GAPVD1,GATAD1,GBP5,GDAP1,GK5,GOLGA6L9,GOLGA8A,GPR132,GPR157,HIPK2,IMPA1,JRK,LEPROT,LPP,MAGIX,MCTS1,MGA,MPV17L,MRGPRF,NAA40,NHSL1,PAQR5,PBX1,PEAK1,PECAM1,PGAP1,POFUT1,PPM1E,PRR13,QRSL1,RALGPS2,RBM3,RNASEH1,RPS6KB1,S1PR3,SFXN1,SMAD2…
MIRNA	MIRNA:hsa-mir-600	hsa-mir-600	0.0318665345456597	47	ABI2,ABL2,AHNAK,ALCAM,ANGEL2,ARID1B,ATG14,ATMIN,BTBD7,ELK4,EXOC6,FBXL17,FNBP1,GATA3,HMGCS1,KLHDC10,KRT80,KSR2,LMNB1,MAGI1,MAZ,MIA2,MTAP,MTMR2,NAMPT,NF1,NHSL1,PANK3,PEAK1,PLAG1,POGZ,QKI,RALGPS2,SCYL2,SHPRH,SNX9,SPOPL,STARD13,STS,TET2,TGFBR2,TRIM38,ZBTB43,ZMYM2,ZNF292,ZNF430,ZNF805
GO:MF	GO:0046872	metal ion binding	0.0323618348171565	140	ABL2,ABLIM3,ABO,AGAP4,ANPEP,AOPEP,AOX1,ARHGAP29,ARHGEF28,ATMIN,ATP7A,CACNA1C,CALB1,CDH13,DDHD2,DNAJC21,DYRK3,EFCAB11,F7,FANCL,FAT4,FBXO11,GALNT5,GATA2,GATA3,GATAD1,GDA,HERC2,HR,IMPA1,KDM5C,KMT2A,KSR2,LHX9,LOC728743,LPP,MAZ,MCTP1,MEGF6,MID1,MMP21,MRE11,MSMO1,NID2,NR2C1,NR3C1,NRP1,NRP2,NSD3,PAQR5,PARN,PCK2,PDE7A,PHF20L1,PHF6,PHLPP2,PIKFYVE,PLAG1,POGZ,PPM1E,PRDM5,PRPS2,PUDP,RBAK,RNASEH1,RNF213,SAMHD…
GO:BP	GO:0009893	positive regulation of metabolic process	0.032427872372868	113	ABLIM3,AFDN,AHR,AKAP12,AKR1C1,ALMS1,AMBRA1,ANGEL2,ARID1B,ARNT,ATG14,ATMIN,ATP7A,ATR,ATXN3,BCLAF3,CCDC88A,CCT3,CD3E,CDH13,CDK13,CGA,CHD6,CPT1A,CREB3L3,DCN,DDX17,DIO2,DISC1,E2F7,EIF4G3,ELAPOR1,ELK4,EN1,EPHA4,FANCB,FBH1,FGFR2,FTX,GATA2,GATA3,GBP5,GGA1,GTF2I,HAS3,HIPK2,HNRNPLL,HNRNPU,HSPA1A,INSR,JPX,KANSL2,KMT2A,KSR2,MAZ,MGA,MRE11,NAMPT,NFIB,NNT,NR3C1,NRP1,NSD3,PARN,PAXBP1,PBX1,PECAM1,PHKA1,PLAG1,POG…
MIRNA	MIRNA:hsa-mir-4764-3p	hsa-mir-4764-3p	0.032866920932621	31	ALDH3A2,ATMIN,BTBD7,CAMK2D,CNST,CPT1A,DNAJC21,GATA2,GK5,GLS,HERC4,IFT70B,L2HGDH,LPP,MTAP,MXD1,PPIA,QKI,RALGPS1,RBAK,RNF213,SEC13,STARD13,STK17B,USP45,WHAMM,WTAP,ZMYM2,ZNF518A,ZNF532,ZNF805
MIRNA	MIRNA:hsa-mir-544	hsa-mir-544	0.0334097132212661	58	ABI2,ABL2,ALCAM,AMBRA1,BTBD7,CTTNBP2NL,DIO2,ELK4,FNBP1,GATA3,GDAP1,GK5,GTF2I,HIPK2,JRK,KDM5C,KLHDC10,KPNA1,KRT80,KSR2,L2HGDH,LEPROT,LPP,MAP4,MKLN1,MRPL35,NAA40,NBPF15,NFIB,NID2,NR2C1,NR3C1,PANK3,PBX1,PCK2,PHF20L1,PHKA1,PSEN1,PTPRK,RAPH1,RBAK,RBBP9,RBM3,RPRD2,RPS6KB1,SCN8A,SF1,STARD13,TGFBR2,TIAL1,TLK2,TNRC18,TXNRD1,UNKL,VGLL4,ZNF518A,ZNF614,ZNF814
MIRNA	MIRNA:hsa-mir-1278	hsa-mir-1278	0.0334795011608708	35	ABI2,ATXN3,BCCIP,BTBD7,CCDC88A,CHD6,CNST,DIO2,DISC1,EPHA4,HIPK2,INSR,KPNA1,NBPF15,NNT,NRP1,OTUD5,PANK3,PBX1,PEAK1,PHF20L1,PPIA,PRPS2,QKI,RAPH1,RPS6KB1,RUNX2,SMAD2,SMG1,STK38,TRAPPC8,TRIM66,VGLL4,WHAMM,ZNF532
MIRNA	MIRNA:hsa-mir-627	hsa-mir-627	0.0334795011608708	35	ALDH3A2,BTBD7,CAMK2D,CDC14A,CPT1A,DIO2,ELK4,FAT4,FRMPD4,GK5,HIPK2,KPNA1,KRT80,LPP,MKLN1,MRPL35,MXD4,NAA40,PHLPP2,PSEN1,PTPRK,RALGPS2,RNF213,RPS6KB1,SGCD,SMAD2,TET2,TLK2,TRIM66,WEE1,WTAP,ZBTB38,ZNF260,ZNF714,ZNF805
MIRNA	MIRNA:hsa-mir-3668	hsa-mir-3668	0.0336387874376501	36	ABI2,ARHGAP29,BICC1,BTBD7,CALB1,CNTLN,E2F7,EIF2S3,GK5,GRIP1,HNRNPU,HSPA1A,KPNA1,KSR2,LPP,MAP4,MCTP1,MCTS1,METTL21A,MREG,MTAP,NAMPT,NBPF15,NF1,NR3C1,PHF20L1,PHLPP2,PPM1E,QKI,QRSL1,RPRD2,RPS6KB1,SLC12A8,STC2,WDR20,ZNF805
MIRNA	MIRNA:hsa-mir-1193	hsa-mir-1193	0.0341528594922959	46	ABI2,ABL2,AHR,ALPK3,ANKRD36B,ARGLU1,CCDC142,CDRT4,CEP128,CPT1A,DDX17,DNAJC21,G6PD,GGA1,GK5,GRIP1,GTF2I,HNRNPU,JRK,KPNA1,KSR2,LPP,MCTS1,METTL21A,MTAP,PGAP1,PHF20L1,POFUT1,POGZ,PPM1E,RALGPS1,RALGPS2,RASAL2,RBAK,RBBP9,RPS6KB1,SMG1,SPOCK2,SPTLC3,SRGAP2,STS,TGFBR2,TLK2,ZNF292,ZNF556,ZNF791
MIRNA	MIRNA:hsa-mir-3611	hsa-mir-3611	0.0349083944550188	48	AHCTF1,AHR,ARID1B,ATXN3,CAMK2D,CDR2L,CNST,CNTLN,CPT1A,CTTNBP2NL,DDX17,FNBP1,GTF2I,HNRNPU,INSR,L2HGDH,LEPROT,MTMR2,MXD1,NAMPT,NBPF15,PBX1,PFKFB3,PGAP1,PPM1E,PPP2R5C,RBAK,RNF213,RPS6KB1,S1PR3,SETBP1,SFXN1,SNX9,SON,STARD13,STS,TAF5L,TGFBR2,TLK2,TRAPPC8,TXNRD1,USP32,USP6,VCL,WEE1,ZNF207,ZNF28,ZNF595
MIRNA	MIRNA:hsa-mir-483-3p	hsa-mir-483-3p	0.0351036861971557	49	AFF1,AHCTF1,AHR,ALPK3,AMBRA1,ARGLU1,ATMIN,BTBD7,CDCA4,CDR2L,CENPF,CENPN,CPT1A,CTTNBP2NL,ELK4,FRMPD4,GATAD1,GTF2I,HIPK2,IMPA1,INSR,JRK,KLHDC10,KRT80,KSR2,MAZ,NBPF15,PHF20L1,PRPS2,PTGES,RBM33,RNF213,RPS6KB1,SAMHD1,SH3RF2,SON,SPDEF,STC2,STS,TMEM239,UBAC2,USP45,VCL,WDR20,ZBTB38,ZBTB43,ZNF260,ZNF532,ZNF780B
MIRNA	MIRNA:hsa-mir-1323	hsa-mir-1323	0.0358862096933899	67	ABI2,ABL2,AHNAK,ARHGAP29,ASCC1,ATG14,ATMIN,CAMK2D,CDR2L,CLCN4,CNST,CTTNBP2NL,DDX17,DIO2,EIF2S3,ELK4,EPHA4,EVI5,FRMPD4,GATA3,GPATCH2,GRIP1,HIPK2,HMGCS1,KCTD1,KLHDC10,KRT80,L2HGDH,LPP,MRPL35,NF1,NFIB,NHSL1,NNT,PANK3,PHF6,PHLPP2,PLEKHG7,QKI,RALGPS2,RAPH1,RNF213,RPRD2,S1PR3,SFXN1,SGCD,SMAD2,SNAP23,STARD13,STK17B,STK38,TIAL1,TRAPPC8,TXNRD1,UHRF2,ULK2,USP32,USP45,USP6,VCL,WEE1,ZMYM2,ZNF292,ZNF518A,ZNF6…
MIRNA	MIRNA:hsa-mir-217	hsa-mir-217	0.0359369359332294	52	ABI2,ABL2,ARID1B,ATMIN,ATXN3,CCDC144A,CPT1A,DDX17,DISC1,E2F7,EIF2S3,FSD1L,GOLGA6L9,MCF2L,MPV17L,MXD1,N4BP2,NFIB,PANK3,PAQR5,PBX1,PGAP1,PHLPP2,PIKFYVE,PPM1E,QKI,RALGPS1,RALGPS2,RAPGEF6,RAPH1,RBM33,RNF213,RPS6KB1,RUNX2,SCP2,SPOPL,SPTLC3,TET2,TFAP2C,TLK2,TRIM66,TRIP12,UBAC2,ULK2,WDR20,ZBTB38,ZFAT,ZNF430,ZNF548,ZNF714,ZNF805,ZNF814
MIRNA	MIRNA:hsa-mir-548s	hsa-mir-548s	0.0372890396720468	80	ABI2,ABL2,ABLIM3,AHNAK,AHR,AKAP12,ALPK3,ANGEL2,ARNT,ATG14,ATXN3,CEP128,CTTNBP2NL,DIO2,ELK4,EVI5,FAM81A,FGFR2,G6PD,GAPVD1,GATAD1,GK5,GPR157,GPR179,HIPK2,HMGCS1,KLHDC10,KPNA1,KRT80,L2HGDH,LPP,MAP4,MCTS1,METTL21A,MGA,MID1,MPV17L,MSMO1,NAA40,NAMPT,NID2,NR3C1,PEAK1,PECAM1,PHACTR2,PHLPP2,POGZ,PPM1E,PRR13,PTGES,RABGAP1L,RASL10B,RBBP9,RBM3,S1PR3,SF1,SLC12A8,SMAD2,SMC5,STC2,STK17B,SYNJ2,TET2,TIMP4,TNRC18,…
MIRNA	MIRNA:hsa-mir-4802-3p	hsa-mir-4802-3p	0.0375283916322818	53	AFF1,ANGEL2,ASCC1,ATMIN,BCOR,BTBD7,BTN2A1,C10ORF90,CALB1,CCDC144A,CCDC88A,CDC23,CDCA4,CENPN,CHD6,COL12A1,DDX17,DIO2,EIF2S3,EVI5,GAPVD1,HIPK2,INSR,JRK,LMNB1,MAP4,MEGF6,MKLN1,NAMPT,NFIB,PDE7A,PEAK1,PHF6,RALGPS2,RAPH1,RBM33,RUNX2,SFXN1,SMG1,SPOPL,STC2,TAF5L,TGFBR2,TLK2,TXNRD1,ULK2,VCL,VGLL4,ZBTB38,ZMYM2,ZNF426,ZNF805,ZNF814
MIRNA	MIRNA:hsa-mir-3074-3p	hsa-mir-3074-3p	0.0375773975693467	45	AFF1,AHNAK,ARHGAP29,C2ORF68,CAMK2D,CASD1,CDC14A,CENPN,CNTNAP3B,E2F7,EIF2S3,ELK4,EPHA4,GATA3,GK5,GLS,HIPK2,INSR,KCTD8,KRT80,KSR2,L2HGDH,LPP,MAGI1,MCTS1,METTL21A,MID1,NAA40,NF1,NRP1,OTUD5,PGAP1,PHACTR2,PPM1E,PPP2R5C,RPRD2,SHPRH,SON,STK17B,TRAPPC8,USP32,USP6,VCL,ZNF532,ZNF805
HPA	HPA:0610831	Urinary bladder	0.0387552980322472	226	ABI2,ABLIM3,AFDN,AHR,AKR1C1,ALCAM,ALDH3A2,AMBRA1,ANAPC1,AOPEP,ARGLU1,ARHGAP29,ARHGEF28,ARID1B,ARNT,ASCC1,ASTE1,ATG14,ATMIN,ATOSB,ATP7A,BCLAF3,BLZF1,BTN2A1,CACNA1C,CAMK2D,CASD1,CCAR2,CCDC142,CCDC144A,CCDC66,CCDC88A,CCT3,CDC14A,CDC23,CDR2L,CENPF,CNST,CPT1A,CTTNBP2NL,DDHD2,DDX17,DIAPH2,DMTF1,DNAJC21,EHBP1,EIF2S3,EIF4G3,ELAPOR1,EOLA1,EPHA4,EPHB1,ERCC6L2,ERP44,EVI5,EXOC6,FAM81A,FANCL,FAT4,FBH1,FCMR,FR…
HPA	HPA:0610000	Urinary bladder	0.0387552980322472	226	ABI2,ABLIM3,AFDN,AHR,AKR1C1,ALCAM,ALDH3A2,AMBRA1,ANAPC1,AOPEP,ARGLU1,ARHGAP29,ARHGEF28,ARID1B,ARNT,ASCC1,ASTE1,ATG14,ATMIN,ATOSB,ATP7A,BCLAF3,BLZF1,BTN2A1,CACNA1C,CAMK2D,CASD1,CCAR2,CCDC142,CCDC144A,CCDC66,CCDC88A,CCT3,CDC14A,CDC23,CDR2L,CENPF,CNST,CPT1A,CTTNBP2NL,DDHD2,DDX17,DIAPH2,DMTF1,DNAJC21,EHBP1,EIF2S3,EIF4G3,ELAPOR1,EOLA1,EPHA4,EPHB1,ERCC6L2,ERP44,EVI5,EXOC6,FAM81A,FANCL,FAT4,FBH1,FCMR,FR…
MIRNA	MIRNA:hsa-mir-4762-5p	hsa-mir-4762-5p	0.0387592239693012	52	ABL2,AFF1,AKAP12,CDR2L,CEP128,DIO2,DISC1,EIF2S3,ELK4,ERP44,GK5,GLS,HIPK2,KHK,KPNA1,KRT80,L2HGDH,MAP4,MCTS1,MGA,MRPL35,MXD1,NAA40,NAMPT,NBPF15,NBPF4,PANK3,PEAK1,PFKFB3,PGAP1,PHACTR2,PHLPP2,POGZ,PSEN1,QKI,RALGPS2,RUNX2,SCP2,SCYL2,SLMAP,SMAD2,SMG1,SNAP23,TFAP2C,TGFBR2,TIAL1,VGLL4,WHAMM,ZBTB38,ZNF207,ZNF292,ZNF805
MIRNA	MIRNA:hsa-mir-33b	hsa-mir-33b	0.0396188960572378	47	AFF1,ARHGAP29,CCT3,CDR2L,CDRT4,CPT1A,DDX17,EPHA4,FGFR2,GOLGA8A,HIPK2,INVS,KPNA1,L2HGDH,LPP,METTL21A,MID1,N4BP2,NF1,NID2,PANK3,PBX1,PEAK1,PHACTR2,PHF6,QKI,QRSL1,RAPGEF6,RAPH1,RBAK,RBM33,RPS6KB1,S1PR3,SCN8A,SMAD2,SNX9,STS,TET2,UBAP2L,UNKL,USP32,USP6,VCL,ZBTB43,ZEB2,ZNF532,ZNF814
MIRNA	MIRNA:hsa-mir-33a	hsa-mir-33a	0.0396188960572378	47	AFF1,ARHGAP29,CCT3,CDR2L,CDRT4,CPT1A,DDX17,EPHA4,FGFR2,GOLGA8A,HIPK2,INVS,KPNA1,L2HGDH,LPP,METTL21A,MID1,N4BP2,NF1,NID2,PANK3,PBX1,PEAK1,PHACTR2,PHF6,QKI,QRSL1,RAPGEF6,RAPH1,RBAK,RBM33,RPS6KB1,S1PR3,SCN8A,SMAD2,SNX9,STS,TET2,UBAP2L,UNKL,USP32,USP6,VCL,ZBTB43,ZEB2,ZNF532,ZNF814
MIRNA	MIRNA:hsa-mir-646	hsa-mir-646	0.039730925518268	71	ABI2,AHCTF1,AKAP12,ALDH3A2,AMBRA1,ARHGAP29,ASCC1,ATP7A,BTBD7,C2ORF68,CDCA4,CDRT4,CENPN,CLCN4,COL12A1,DDX17,DMTF1,E2F7,G6PD,GAPVD1,GBP5,GOLGA8A,HIPK2,HR,INSR,KLHDC10,KRT80,KSR2,L2HGDH,LPP,MAP4,MGA,MRPL35,MTAP,MXD4,NF1,NFIB,NNT,PANK3,PBX1,PFKFB3,PHACTR2,PHKA1,PIKFYVE,PLAG1,PLEKHA5,PMP22,PPP2R5C,RAPH1,RBBP9,RNASEH1,RNF213,S1PR3,SFXN1,SNX9,SON,SPDEF,SPTLC3,STARD13,TRIM66,UNKL,VCL,VGLL4,WEE1,ZBTB43,ZM…
GO:BP	GO:0045892	negative regulation of DNA-templated transcription	0.0401903571761269	51	AHR,BCOR,CCAR2,CENPF,E2F7,EDNRB,ELK4,EN1,FAM220A,FGFR2,FOXQ1,GATA2,GATA3,HES7,HIPK2,HNRNPU,HSPA1A,KCTD1,KDM5C,LHX9,MAZ,MXD1,MXD4,NFIB,NR2C1,NR3C1,ORC2,PHF6,POU5F1,PRDM5,PSEN1,PTPRK,RBAK,RUNX2,SETDB2,SF1,SMAD2,SPDEF,TFAP2C,TPR,TRIM66,VGLL4,ZBED6,ZBTB21,ZBTB38,ZEB2,ZMYM2,ZNF397,ZNF451,ZNF746,ZNF85
MIRNA	MIRNA:hsa-mir-618	hsa-mir-618	0.040404018471472	38	ABI2,AKAP12,ALCAM,ARGLU1,ARID1B,BTBD7,CAMK2D,CCDC88A,CPT1A,DNAJC21,E2F7,ELK4,FNBP1,GK5,GOLGA6L9,LPP,MDH1B,MKLN1,MREG,NAMPT,NFIB,NHSL1,NR3C1,PBX1,PPIA,RAPH1,SHPRH,STK38,TAF5L,TGFBR3,TLK2,UBAC2,USP32,USP6,ZNF207,ZNF430,ZNF532,ZNF805
MIRNA	MIRNA:hsa-mir-526b	hsa-mir-526b	0.0415865400989165	43	ABLIM3,AOX1,ATMIN,ATP7A,C2ORF68,CASD1,CENPN,CPT1A,DCN,DIO2,EIF2S3,ELK4,EPHB1,ERP44,FRMPD4,HIPK2,JRK,KRT80,KSR2,L2HGDH,MGA,MKLN1,NAMPT,NFIB,NHSL1,PANK3,PBX1,PEAK1,PHF6,POGZ,PTPRK,QKI,RALGPS1,RAPH1,RPS6KB1,S1PR3,SCG2,SMG1,STK17B,TLR4,ZNF292,ZNF532,ZNF805
MIRNA	MIRNA:hsa-mir-3200-3p	hsa-mir-3200-3p	0.0417285664907139	28	AHR,AHRR,C2ORF68,CDR2L,DIO2,EIF4G3,F7,HERC4,HMGCS1,IMPA1,LEPROT,MKLN1,NAMPT,PHF6,PPIA,PPM1E,PRR13,QKI,RBM3,RPS6KB1,SMAD2,SMC5,SPOPL,SPTLC3,STK38,TIAL1,VCL,ZNF28
GO:BP	GO:0045934	negative regulation of nucleobase-containing compound metabolic process	0.0437249283844215	58	AHR,ANGEL2,ATR,BCOR,CCAR2,CENPF,E2F7,EDNRB,ELK4,EN1,FAM220A,FANCB,FBH1,FGFR2,FOXQ1,GATA2,GATA3,HES7,HIPK2,HNRNPU,HSPA1A,KCTD1,KDM5C,LHX9,MAZ,MRE11,MXD1,MXD4,NFIB,NR2C1,NR3C1,ORC2,PARN,PHF6,POU5F1,PRDM5,PSEN1,PTPRK,QKI,RBAK,RUNX2,SETDB2,SF1,SMAD2,SPDEF,TFAP2C,TPR,TRIM66,VGLL4,ZBED6,ZBTB21,ZBTB38,ZEB2,ZMYM2,ZNF397,ZNF451,ZNF746,ZNF85
KEGG	KEGG:05168	Herpes simplex virus 1 infection	0.0438041985271285	26	HLA-DRA,RBAK,TSC2,ZNF221,ZNF28,ZNF284,ZNF300,ZNF41,ZNF426,ZNF430,ZNF548,ZNF556,ZNF559,ZNF573,ZNF595,ZNF614,ZNF714,ZNF726,ZNF738,ZNF746,ZNF780B,ZNF790,ZNF791,ZNF805,ZNF814,ZNF85
MIRNA	MIRNA:hsa-mir-522	hsa-mir-522	0.0446058922533503	53	ABI2,AHR,ALCAM,ALDH3A2,ARID1B,ASCC1,ATMIN,ATXN3,CCT3,CTTNBP2NL,DDX17,DMTF1,E2F7,EHBP1,ELK4,EXOC6,FBXO11,GDAP1,HIPK2,HNRNPU,KCTD8,L2HGDH,LEPROT,MCTS1,MDH1B,METTL21A,MGA,MID1,MKLN1,MREG,MTMR2,MXD1,NFIB,NR3C1,NRP2,PANK3,PFKFB3,PTGES,QKI,RBBP9,RNASEH1,RPRD2,RPS6KB1,RUNX2,S1PR3,SLMAP,SPTLC3,STC2,TAF5L,USP45,VGLL4,ZBTB43,ZNF780B
MIRNA	MIRNA:hsa-mir-3616-5p	hsa-mir-3616-5p	0.0455247921297179	48	AFF1,ALDH3A2,ALPK3,ARID1B,C2ORF68,CAMK2D,CCT3,CENPN,CEP128,DMTF1,ELK4,EXOC6,GAPVD1,GK5,GOLGA6L9,HMGCS1,INSR,KPNA1,KSR2,L2HGDH,MCTS1,MID1,MPV17L,MTAP,MTMR2,NFIB,NHSL1,PEAK1,PECAM1,PHACTR2,RALGPS2,RAPH1,RBM3,RNF213,RPS6KB1,SCP2,SFXN1,SMG1,SNAP23,SNX9,STK17B,TGFBR2,USP45,VPS13B,XYLB,ZNF260,ZNF532,ZNF805
MIRNA	MIRNA:hsa-mir-573	hsa-mir-573	0.0455247921297179	48	AFF1,ALDH3A2,ALPK3,ARID1B,C2ORF68,CAMK2D,CCT3,CENPN,CEP128,DMTF1,ELK4,EXOC6,GAPVD1,GK5,GOLGA6L9,HMGCS1,INSR,KPNA1,KSR2,L2HGDH,MCTS1,MID1,MPV17L,MTAP,MTMR2,NFIB,NHSL1,PEAK1,PECAM1,PHACTR2,RALGPS2,RAPH1,RBM3,RNF213,RPS6KB1,SCP2,SFXN1,SMG1,SNAP23,SNX9,STK17B,TGFBR2,USP45,VPS13B,XYLB,ZNF260,ZNF532,ZNF805
MIRNA	MIRNA:hsa-mir-510	hsa-mir-510	0.0459371461234334	56	ABL2,ATP7A,CCDC88A,CDC23,CDRT4,CENPN,CNST,CPT1A,CTTNBP2NL,DIO2,ELK4,FNBP1,GATAD1,GPR132,HIPK2,IMPA1,INSR,INVS,JRK,L2HGDH,LEPROT,MCTS1,METTL21A,MID1,MKLN1,MPV17L,MRPL35,NBPF15,PAQR5,PBX1,PECAM1,PHACTR2,PHF20L1,PLEKHA5,PPIA,PRR13,PSEN1,PTGES,RAD9B,RALGPS1,RBAK,RBM3,RNF213,SLC12A8,SNAP23,SPDEF,STK17B,TRIM66,TRIP12,WDR33,ZNF28,ZNF714,ZNF726,ZNF780B,ZNF805,ZNF814
WP	WP:WP2509	Nanoparticle triggered autophagic cell death	0.046840783571197	5	AMBRA1,ATG14,INSR,TSC2,ULK2
MIRNA	MIRNA:hsa-mir-642b	hsa-mir-642b	0.0471627220777037	67	ABI2,ABL2,AFF1,ANPEP,ASCC1,ATXN3,BCOR,C2ORF68,CALB1,CCDC144A,CENPF,CENPN,CNST,EPHA4,GBP5,GPATCH2,HIPK2,HNRNPU,INSR,KPNA1,KSR2,LPP,MAP4,MCF2L,METTL21A,MGA,MREG,MXD1,MXD4,NAMPT,NF1,NRP1,ORC2,PBX1,PHLPP2,PIKFYVE,PLAG1,POFUT1,PPM1E,QKI,RALGPS1,RAPH1,RASL10B,RBAK,RBM33,RPRD2,SLMAP,SMG1,SNAP23,SPOPL,SPTLC3,SRGAP2,STAMBPL1,STC2,TET2,TGFBR3,UBAP2L,UEVLD,WEE1,XYLB,ZBTB43,ZNF260,ZNF548,ZNF559,ZNF614,ZNF780…
MIRNA	MIRNA:hsa-mir-4495	hsa-mir-4495	0.0473314906305834	59	AHR,AKAP12,ARHGAP29,ARID1B,ATG14,BCOR,CCDC144A,CDCA4,CEP128,CTTNBP2NL,DNAJC21,ELK4,FSD1L,GK5,GLS,HIPK2,KDM5C,KLHDC10,KPNA1,LPP,MCF2L,MEGF6,MID1,MKLN1,MXD1,N4BP2,NAMPT,NBPF15,ORC2,PEAK1,PHACTR2,PHF6,PMP22,PTPRK,RALGPS1,RAPH1,RBM15,RBM3,RNF213,RPRD2,RPS6KB1,SFXN1,SMC5,SRP19,STC2,STK17B,TET2,TRAPPC8,UEVLD,UHRF2,UNKL,WDR33,ZEB2,ZMYM2,ZNF207,ZNF292,ZNF518A,ZNF548,ZNF805
GO:CC	GO:0005634	nucleus	0.0477259507466422	256	ABI2,AFDN,AFF1,AHCTF1,AHNAK,AHR,AHRR,ALPK3,AMBRA1,ANAPC1,ANGEL2,ANKS1B,AOPEP,ARGLU1,ARID1B,ARMC12,ARNT,ASCC1,ATMIN,ATOSB,ATR,ATXN3,BCCIP,BCLAF3,BCOR,BLZF1,BTBD7,C16ORF78,CALB1,CAMK2D,CARNMT1,CCAR2,CCNA1,CDC14A,CDC23,CDCA4,CDK13,CENPF,CENPK,CENPN,CEP128,CHD6,CNTLN,CREB3L3,CRHBP,DDX17,DIAPH2,DMTF1,DNAJB8,DNAJC21,DYRK3,E2F7,EDNRB,EHBP1,ELK4,EN1,ERCC6L2,EVI5,FAM220A,FAM83A,FANCB,FANCL,FBH1,FBXL17,FBX…
HPA	HPA:0190000	Esophagus	0.0484784683687833	210	ABI2,ABLIM3,AFDN,AHR,AKR1C1,ALDH3A2,ANAPC1,AOPEP,ARGLU1,ARHGEF28,ARID1B,ARNT,ASCC1,ASTE1,ATG14,ATMIN,ATOSB,ATP7A,BCLAF3,BLZF1,BTN2A1,CACNA1C,CAMK2D,CCAR2,CCDC66,CCT3,CDC14A,CDC23,CDH13,CDR2L,CENPF,CNST,CPT1A,CTTNBP2NL,DDHD2,DDX17,DIAPH2,DMTF1,DNAJC21,EHBP1,EIF2S3,EIF4G3,ELAPOR1,EOLA1,ERCC6L2,EVI5,EXOC6,FAM81A,FANCL,FAT4,FBH1,FRAT1,FRMD3,FSD1L,G6PD,GALNT5,GASK1A,GATA2,GATD3,GEMIN2,GGA1,GK5,GOLGA8A…
HPA	HPA:0190221	Esophagus	0.0484784683687833	210	ABI2,ABLIM3,AFDN,AHR,AKR1C1,ALDH3A2,ANAPC1,AOPEP,ARGLU1,ARHGEF28,ARID1B,ARNT,ASCC1,ASTE1,ATG14,ATMIN,ATOSB,ATP7A,BCLAF3,BLZF1,BTN2A1,CACNA1C,CAMK2D,CCAR2,CCDC66,CCT3,CDC14A,CDC23,CDH13,CDR2L,CENPF,CNST,CPT1A,CTTNBP2NL,DDHD2,DDX17,DIAPH2,DMTF1,DNAJC21,EHBP1,EIF2S3,EIF4G3,ELAPOR1,EOLA1,ERCC6L2,EVI5,EXOC6,FAM81A,FANCL,FAT4,FBH1,FRAT1,FRMD3,FSD1L,G6PD,GALNT5,GASK1A,GATA2,GATD3,GEMIN2,GGA1,GK5,GOLGA8A…
MIRNA	MIRNA:hsa-mir-4520a-3p	hsa-mir-4520a-3p	0.0487284543918007	46	AHNAK,AMBRA1,CDC23,COL14A1,CPT1A,CTTNBP2NL,EVI5,GDA,GGA1,GLS,KLHDC10,KPNA1,L2HGDH,LPP,MXD4,NFIB,NRP1,PANK3,PCK2,PFKFB3,PRPS2,PTPRK,RALGPS1,RAPH1,RASAL2,RBM33,RPS6KB1,RUNX2,S1PR3,SCYL2,SEC13,SMAD2,SPOPL,SRGAP2,SRP19,STC2,TGFBR2,TLK2,TXNRD1,USP32,WTAP,ZBTB38,ZEB2,ZNF518A,ZNF746,ZNF805
MIRNA	MIRNA:hsa-mir-410	hsa-mir-410	0.0489822606216516	55	ABLIM3,AHCTF1,AHR,ARID1B,EIF2S3,ELK4,EXOC6,FSD1L,GATA2,GBP5,HERC2,HIPK2,HNRNPU,INSR,KDM5C,KLHDC10,KSR2,LEPROT,MKLN1,MREG,MXD1,NAMPT,NF1,NFIB,NHSL1,NR2C1,NR3C1,PEAK1,PGAP1,PHF20L1,PHF6,POGZ,RALGPS2,RAPH1,RASAL2,RBM3,RPRD2,SCYL2,SFXN1,SGCD,SLMAP,SMAD2,SNAP23,SNX9,STARD13,STC2,TPR,VCL,VGLL4,ZBTB43,ZEB2,ZNF207,ZNF28,ZNF791,ZNF805
