# Supplementary material for: Natural polymorphisms in the bovine leukemia virus microRNA cluster modulate miRNA expression and host regulatory pathways
Source: Vet Res. 2026 May 21;57:81. doi: 10.1186/s13567-026-01776-0 (PMC13192155; doi:10.1186/s13567-026-01776-0)
Supplement: Supplementary file 12 — Additional file 12. Bovine orthologs of human differentially expressed genes predicted as BLV miRNA targets. This file contains three worksheets (A–C) corresponding to the Reference, V29, and V90 groups. (A) presents bovine orthologs of human differentially expressed genes in the Reference group predicted as BLV miRNA targets. (B) presents bovine orthologs of human differentially expressed genes in the V29 group predicted as BLV miRNA targets. (C) presents bovine orthologs of human differentially expressed genes in the V90 group predicted as BLV miRNA targets. [file 13567_2026_1776_MOESM12_ESM.xlsx]

## Sheet: Additional file 12A 
Additional file 12A. Bovine orthologs of human DEGs in the Reference group predicted as BLV miRNA targets.
Gene	Category	Process theme	UTR_miRNAs	CDS_miRNAs
ABCA9	CDS	Metabolism & mitochondria / redox		BLV-miR-B1-3p;BLV-miR-B1-5p
ABI2	UTR	Cytoskeleton / adhesion / ECM & migration	BLV-miR-B3-3p
ABL2	CDS	Cytoskeleton / adhesion / ECM & migration		BLV-miR-B1-5p;BLV-miR-B3-5p
ABLIM3	CDS	Cytoskeleton / adhesion / ECM & migration		BLV-miR-B2-3p
ADCK2	CDS	Metabolism & mitochondria / redox		BLV-miR-B4-5p
AFDN	UTR, CDS	Cytoskeleton / adhesion / ECM & migration	BLV-miR-B1-5p	BLV-miR-B4-5p
AFF3	CDS	Transcription / epigenome regulation		BLV-miR-B2-3p
AHNAK	CDS	Cytoskeleton / adhesion / ECM & migration		BLV-miR-B1-5p;BLV-miR-B3-5p;BLV-miR-B4-3p
AHR	CDS	Immunity & stress response		BLV-miR-B1-3p;BLV-miR-B1-5p
AHRR	CDS	Immunity & stress response		BLV-miR-B1-5p;BLV-miR-B4-5p;BLV-miR-B5-3p
AKAP12	UTR, CDS	Signaling & development	BLV-miR-B2-5p	BLV-miR-B4-5p
AKAP5	UTR	Ion channels / neuronal signaling	BLV-miR-B2-5p
ALCAM	CDS	Immunity & stress response		BLV-miR-B1-3p
ALMS1	CDS	Germline / morphogenesis & tissue-specific		BLV-miR-B3-3p
ALPK3	CDS	Signaling & development		BLV-miR-B4-5p
AMBRA1	UTR, CDS	Autophagy / ubiquitinase/proteasome	BLV-miR-B4-5p;BLV-miR-B5-5p	BLV-miR-B1-5p;BLV-miR-B3-3p;BLV-miR-B5-5p
ANAPC1	CDS	Genome maintenance / DNA repair & cell cycle		BLV-miR-B1-5p;BLV-miR-B4-3p
ANGPTL4	UTR, CDS	Signaling & development	BLV-miR-B4-5p	BLV-miR-B4-5p;BLV-miR-B5-5p
ANKLE2	CDS	Genome maintenance / DNA repair & cell cycle		BLV-miR-B1-3p
ANKS1B	UTR, CDS	Ion channels / neuronal signaling	BLV-miR-B1-5p	BLV-miR-B5-5p
ANPEP	CDS	Immunity & stress response		BLV-miR-B3-5p;BLV-miR-B4-3p
AOPEP	CDS	Metabolism & mitochondria / redox		BLV-miR-B5-3p
AOX1	CDS	Metabolism & mitochondria / redox		BLV-miR-B3-5p;BLV-miR-B4-3p
ARF3	UTR	Vesicle trafficking / secretion / endocytosis	BLV-miR-B4-3p
ARHGEF28	CDS	Cytoskeleton / adhesion / ECM & migration		BLV-miR-B1-5p;BLV-miR-B2-5p
ARHGEF39	UTR	Cytoskeleton / adhesion / ECM & migration	BLV-miR-B3-5p
ARMC12	CDS	Germline / morphogenesis & tissue-specific		BLV-miR-B1-5p
ARNT	CDS	Immunity & stress response		BLV-miR-B1-3p;BLV-miR-B1-5p
ATG14	UTR, CDS	Autophagy / ubiquitinase/proteasome	BLV-miR-B1-5p;BLV-miR-B2-5p	BLV-miR-B2-5p
ATOSB	CDS	General cellular functions		BLV-miR-B5-5p
ATP2A1	CDS	Metabolism & mitochondria / redox		BLV-miR-B1-5p
ATP7A	UTR	Metabolism & mitochondria / redox	BLV-miR-B2-5p
ATRX	CDS	Transcription / epigenome regulation		BLV-miR-B2-5p;BLV-miR-B4-3p
ATXN2	CDS	General cellular functions		BLV-miR-B1-5p
BANP	UTR	Transcription / epigenome regulation	BLV-miR-B3-5p
BCLAF3	UTR	Transcription / epigenome regulation	BLV-miR-B1-3p
BCOR	CDS	Transcription / epigenome regulation		BLV-miR-B4-5p;BLV-miR-B5-5p
BICC1	CDS	Transcription / epigenome regulation		BLV-miR-B1-5p;BLV-miR-B2-5p;BLV-miR-B3-5p
BTBD7	CDS	Cytoskeleton / adhesion / ECM & migration		BLV-miR-B4-5p
C4A	CDS	Immunity & stress response		BLV-miR-B1-5p;BLV-miR-B2-5p;BLV-miR-B4-3p;BLV-miR-B5-3p
CACNA1C	CDS	Ion channels / neuronal signaling		BLV-miR-B3-5p
CAMK2D	CDS	Ion channels / neuronal signaling		BLV-miR-B1-3p
CC2D1A	UTR, CDS	Signaling & development	BLV-miR-B1-5p;BLV-miR-B3-5p	BLV-miR-B1-5p
CCDC142	UTR, CDS	Germline / morphogenesis & tissue-specific	BLV-miR-B1-5p	BLV-miR-B1-5p
CCDC66	CDS	Germline / morphogenesis & tissue-specific		BLV-miR-B2-5p
CCDC88B	CDS	Immunity & stress response		BLV-miR-B4-3p
CCNA1	UTR	Genome maintenance / DNA repair & cell cycle	BLV-miR-B1-5p
CCT3	CDS	General cellular functions		BLV-miR-B1-5p
CD3E	UTR	Immunity & stress response	BLV-miR-B1-5p
CDC14B	CDS	Genome maintenance / DNA repair & cell cycle		BLV-miR-B5-5p
CDH13	CDS	Cytoskeleton / adhesion / ECM & migration		BLV-miR-B1-5p
CDK13	UTR, CDS	Genome maintenance / DNA repair & cell cycle	BLV-miR-B5-5p	BLV-miR-B1-5p;BLV-miR-B5-3p
CDK5RAP2	CDS	Genome maintenance / DNA repair & cell cycle		BLV-miR-B2-3p;BLV-miR-B2-5p;BLV-miR-B3-5p;BLV-miR-B5-5p
CEP350	CDS	Genome maintenance / DNA repair & cell cycle		BLV-miR-B1-5p;BLV-miR-B2-3p
CEP85L	CDS	Genome maintenance / DNA repair & cell cycle		BLV-miR-B1-5p
CHAD	UTR	Cytoskeleton / adhesion / ECM & migration	BLV-miR-B4-3p
CHD6	UTR, CDS	Transcription / epigenome regulation	BLV-miR-B2-3p	BLV-miR-B1-5p;BLV-miR-B4-3p
CLCN4	CDS	Ion channels / neuronal signaling		BLV-miR-B1-5p
CNST	CDS	Vesicle trafficking / secretion / endocytosis		BLV-miR-B4-5p
CNTLN	CDS	Genome maintenance / DNA repair & cell cycle		BLV-miR-B1-5p
CNTNAP3	CDS	Ion channels / neuronal signaling		BLV-miR-B1-5p
CNTRL	CDS	Genome maintenance / DNA repair & cell cycle		BLV-miR-B1-5p
COL12A1	CDS	Cytoskeleton / adhesion / ECM & migration		BLV-miR-B1-5p
COL14A1	CDS	Cytoskeleton / adhesion / ECM & migration		BLV-miR-B3-3p
COL1A2	CDS	Cytoskeleton / adhesion / ECM & migration		BLV-miR-B4-3p
COL25A1	CDS	Cytoskeleton / adhesion / ECM & migration		BLV-miR-B3-3p
CRHBP	CDS	Signaling & development		BLV-miR-B1-5p;BLV-miR-B3-5p;BLV-miR-B4-5p
DDHD2	UTR, CDS	Metabolism & mitochondria / redox	BLV-miR-B5-5p	BLV-miR-B1-5p
DDX17	CDS	Transcription / epigenome regulation		BLV-miR-B1-5p;BLV-miR-B4-5p
DENND1A	CDS	Vesicle trafficking / secretion / endocytosis		BLV-miR-B1-5p;BLV-miR-B4-5p
DENND3	UTR, CDS	Vesicle trafficking / secretion / endocytosis	BLV-miR-B4-3p	BLV-miR-B3-5p
DIO2	UTR	Metabolism & mitochondria / redox	BLV-miR-B3-5p;BLV-miR-B5-5p
DIS3L2	UTR, CDS	General cellular functions	BLV-miR-B4-5p	BLV-miR-B4-3p
DMTF1	UTR, CDS	Genome maintenance / DNA repair & cell cycle	BLV-miR-B3-5p	BLV-miR-B1-3p;BLV-miR-B5-5p
DNAJC30	UTR, CDS	Metabolism & mitochondria / redox	BLV-miR-B1-5p;BLV-miR-B2-5p;BLV-miR-B5-5p	BLV-miR-B4-3p
DOCK5	CDS	Cytoskeleton / adhesion / ECM & migration		BLV-miR-B1-3p
DPP6	CDS	Ion channels / neuronal signaling		BLV-miR-B4-3p;BLV-miR-B4-5p
E2F7	CDS	Genome maintenance / DNA repair & cell cycle		BLV-miR-B1-5p
EFCAB11	UTR, CDS	Ion channels / neuronal signaling	BLV-miR-B1-5p;BLV-miR-B2-5p;BLV-miR-B3-3p;BLV-miR-B5-5p	BLV-miR-B2-5p
EIF2S3	UTR	General cellular functions	BLV-miR-B2-5p;BLV-miR-B4-3p
EN1	UTR, CDS	Transcription / epigenome regulation	BLV-miR-B4-5p	BLV-miR-B1-5p
EPHA4	CDS	Signaling & development		BLV-miR-B1-5p
EPHB1	CDS	Signaling & development		BLV-miR-B1-5p
EVI5	CDS	Genome maintenance / DNA repair & cell cycle		BLV-miR-B2-5p
EXOC6	CDS	Vesicle trafficking / secretion / endocytosis		BLV-miR-B1-5p
EXOC7	UTR, CDS	Vesicle trafficking / secretion / endocytosis	BLV-miR-B1-5p;BLV-miR-B4-3p	BLV-miR-B5-5p
EYA1	CDS	Transcription / epigenome regulation		BLV-miR-B1-5p
F7	CDS	Signaling & development		BLV-miR-B3-5p;BLV-miR-B4-3p
FAM228A	CDS	General cellular functions		BLV-miR-B1-5p
FAM81A	CDS	General cellular functions		BLV-miR-B1-5p
FAT4	CDS	Cytoskeleton / adhesion / ECM & migration		BLV-miR-B1-5p;BLV-miR-B4-3p;BLV-miR-B5-5p
FBXL17	CDS	Autophagy / ubiquitinase/proteasome		BLV-miR-B1-5p;BLV-miR-B4-5p
FGF9	CDS	Signaling & development		BLV-miR-B1-5p
FHIP2A	CDS	Vesicle trafficking / secretion / endocytosis		BLV-miR-B2-5p
FLRT1	UTR, CDS	Cytoskeleton / adhesion / ECM & migration	BLV-miR-B1-5p;BLV-miR-B3-3p	BLV-miR-B1-5p;BLV-miR-B4-3p
FRAT1	UTR, CDS	Signaling & development	BLV-miR-B1-5p;BLV-miR-B4-5p	BLV-miR-B1-5p;BLV-miR-B4-5p
FRMD3	CDS	Cytoskeleton / adhesion / ECM & migration		BLV-miR-B1-5p
FRMPD4	CDS	Ion channels / neuronal signaling		BLV-miR-B3-5p
GALNT5	CDS	Metabolism & mitochondria / redox		BLV-miR-B1-5p;BLV-miR-B5-3p
GAPVD1	CDS	Vesicle trafficking / secretion / endocytosis		BLV-miR-B2-5p;BLV-miR-B3-5p;BLV-miR-B4-3p
GASK1A	CDS	Ion channels / neuronal signaling		BLV-miR-B1-5p;BLV-miR-B2-5p;BLV-miR-B3-5p;BLV-miR-B4-5p
GATA2	UTR, CDS	Transcription / epigenome regulation	BLV-miR-B1-5p	BLV-miR-B1-5p
GATAD1	CDS	Transcription / epigenome regulation		BLV-miR-B3-5p;BLV-miR-B5-5p
GATD3	UTR	Metabolism & mitochondria / redox	BLV-miR-B1-5p;BLV-miR-B4-5p
GDAP1	UTR	Metabolism & mitochondria / redox	BLV-miR-B4-3p
GGA1	CDS	Vesicle trafficking / secretion / endocytosis		BLV-miR-B1-5p
GPR132	UTR, CDS	Immunity & stress response	BLV-miR-B2-3p;BLV-miR-B3-5p	BLV-miR-B1-5p;BLV-miR-B2-3p;BLV-miR-B2-5p
GPR157	CDS	Ion channels / neuronal signaling		BLV-miR-B4-3p;BLV-miR-B4-5p
GPR179	CDS	Ion channels / neuronal signaling		BLV-miR-B1-5p;BLV-miR-B3-5p;BLV-miR-B4-3p;BLV-miR-B4-5p
GPR182	UTR, CDS	Immunity & stress response	BLV-miR-B1-5p;BLV-miR-B4-3p;BLV-miR-B5-5p	BLV-miR-B5-5p
GREB1L	UTR, CDS	Signaling & development	BLV-miR-B3-5p	BLV-miR-B5-5p
GRM6	CDS	Ion channels / neuronal signaling		BLV-miR-B5-3p;BLV-miR-B5-5p
GTF2IRD2	CDS	Transcription / epigenome regulation		BLV-miR-B4-3p
H2AC20	CDS	Transcription / epigenome regulation		BLV-miR-B3-3p
HAS3	UTR	Cytoskeleton / adhesion / ECM & migration	BLV-miR-B4-3p
HERC2	CDS	Autophagy / ubiquitinase/proteasome		BLV-miR-B1-5p;BLV-miR-B2-3p;BLV-miR-B3-5p;BLV-miR-B4-5p
HES7	UTR	Signaling & development	BLV-miR-B3-5p
HIPK2	CDS	Genome maintenance / DNA repair & cell cycle		BLV-miR-B4-5p;BLV-miR-B5-5p
HMBOX1	CDS	Immunity & stress response		BLV-miR-B1-5p;BLV-miR-B5-5p
HMGCS1	UTR	Metabolism & mitochondria / redox	BLV-miR-B1-3p
HR	UTR, CDS	Transcription / epigenome regulation	BLV-miR-B5-5p	BLV-miR-B5-5p
HSPA1A	CDS	Immunity & stress response		BLV-miR-B3-5p
HYCC2	CDS	General cellular functions		BLV-miR-B3-5p
INSR	CDS	Signaling & development		BLV-miR-B1-5p;BLV-miR-B2-5p;BLV-miR-B5-5p
INVS	CDS	Germline / morphogenesis & tissue-specific		BLV-miR-B3-5p;BLV-miR-B5-5p
JRK	UTR, CDS	Ion channels / neuronal signaling	BLV-miR-B1-5p;BLV-miR-B4-3p	BLV-miR-B4-3p
KAT6B	CDS	Transcription / epigenome regulation		BLV-miR-B1-5p;BLV-miR-B4-3p
KCNJ14	CDS	Ion channels / neuronal signaling		BLV-miR-B4-3p
KDM5C	CDS	Transcription / epigenome regulation		BLV-miR-B3-5p;BLV-miR-B5-5p
KHK	CDS	Metabolism & mitochondria / redox		BLV-miR-B4-3p
KIAA1549L	CDS	Cytoskeleton / adhesion / ECM & migration		BLV-miR-B1-5p;BLV-miR-B3-3p;BLV-miR-B4-5p
KIAA1671	CDS	Cytoskeleton / adhesion / ECM & migration		BLV-miR-B1-5p;BLV-miR-B3-5p
KLHDC10	CDS	Autophagy / ubiquitinase/proteasome		BLV-miR-B2-5p
KMT2E	CDS	Transcription / epigenome regulation		BLV-miR-B1-5p
KRT79	CDS	Cytoskeleton / adhesion / ECM & migration		BLV-miR-B3-5p
KRT80	UTR, CDS	Cytoskeleton / adhesion / ECM & migration	BLV-miR-B4-5p	BLV-miR-B1-5p
KSR2	CDS	Signaling & development		BLV-miR-B4-3p
LAMA5	CDS	Cytoskeleton / adhesion / ECM & migration		BLV-miR-B1-5p;BLV-miR-B3-3p;BLV-miR-B4-3p;BLV-miR-B4-5p;BLV-miR-B5-5p
MAGI1	CDS	Cytoskeleton / adhesion / ECM & migration		BLV-miR-B4-5p
MAGIX	UTR	Cytoskeleton / adhesion / ECM & migration	BLV-miR-B3-5p
MAP4	CDS	Cytoskeleton / adhesion / ECM & migration		BLV-miR-B1-5p;BLV-miR-B3-5p
MARVELD2	UTR, CDS	Cytoskeleton / adhesion / ECM & migration	BLV-miR-B1-5p	BLV-miR-B1-5p;BLV-miR-B5-5p
MAZ	UTR, CDS	Transcription / epigenome regulation	BLV-miR-B4-3p	BLV-miR-B1-5p;BLV-miR-B3-5p
MCF2L	UTR, CDS	Cytoskeleton / adhesion / ECM & migration	BLV-miR-B1-5p	BLV-miR-B1-5p
MCTP1	CDS	Vesicle trafficking / secretion / endocytosis		BLV-miR-B1-5p;BLV-miR-B4-5p
MDH1B	CDS	Metabolism & mitochondria / redox		BLV-miR-B4-5p
MDN1	CDS	General cellular functions		BLV-miR-B1-5p;BLV-miR-B3-5p;BLV-miR-B4-3p;BLV-miR-B5-5p
MED15	UTR, CDS	Transcription / epigenome regulation	BLV-miR-B4-5p	BLV-miR-B1-5p;BLV-miR-B3-5p;BLV-miR-B4-5p;BLV-miR-B5-5p
MEGF6	UTR	Cytoskeleton / adhesion / ECM & migration	BLV-miR-B4-3p
MGA	UTR, CDS	Transcription / epigenome regulation	BLV-miR-B3-5p;BLV-miR-B4-3p;BLV-miR-B5-5p	BLV-miR-B5-5p
MID1	UTR, CDS	Autophagy / ubiquitinase/proteasome	BLV-miR-B1-3p	BLV-miR-B1-5p
MPPED2	UTR	Metabolism & mitochondria / redox	BLV-miR-B1-5p
MYH3	CDS	Cytoskeleton / adhesion / ECM & migration		BLV-miR-B3-5p
MYH7B	CDS	Cytoskeleton / adhesion / ECM & migration		BLV-miR-B3-3p;BLV-miR-B3-5p
MYO1G	CDS	Immunity & stress response		BLV-miR-B1-5p;BLV-miR-B3-5p;BLV-miR-B4-3p
MYSM1	UTR	Immunity & stress response	BLV-miR-B1-5p;BLV-miR-B2-5p
N4BP2	UTR, CDS	Autophagy / ubiquitinase/proteasome	BLV-miR-B4-3p	BLV-miR-B1-5p
NAA40	UTR	Transcription / epigenome regulation	BLV-miR-B1-5p;BLV-miR-B4-5p
NADK2	CDS	Metabolism & mitochondria / redox		BLV-miR-B3-3p
NAV1	UTR, CDS	Ion channels / neuronal signaling	BLV-miR-B1-5p;BLV-miR-B4-3p;BLV-miR-B5-5p	BLV-miR-B1-5p;BLV-miR-B4-5p;BLV-miR-B5-5p
NCOA1	CDS	Transcription / epigenome regulation		BLV-miR-B1-5p;BLV-miR-B5-5p
NEFH	CDS	Ion channels / neuronal signaling		BLV-miR-B1-5p
NID2	CDS	Cytoskeleton / adhesion / ECM & migration		BLV-miR-B1-5p;BLV-miR-B4-5p;BLV-miR-B5-5p
NNT	UTR	Metabolism & mitochondria / redox	BLV-miR-B1-5p
NR3C1	UTR, CDS	Signaling & development	BLV-miR-B4-3p	BLV-miR-B2-5p
NRN1	UTR, CDS	Ion channels / neuronal signaling	BLV-miR-B1-5p	BLV-miR-B1-5p
NRP1	CDS	Signaling & development		BLV-miR-B5-5p
NRP2	CDS	Signaling & development		BLV-miR-B4-3p
NSD3	CDS	Transcription / epigenome regulation		BLV-miR-B1-5p
NTSR2	CDS	Ion channels / neuronal signaling		BLV-miR-B2-3p;BLV-miR-B4-3p;BLV-miR-B4-5p
OFD1	CDS	Germline / morphogenesis & tissue-specific		BLV-miR-B2-5p
PACSIN2	UTR	Vesicle trafficking / secretion / endocytosis	BLV-miR-B4-5p
PANK3	CDS	Metabolism & mitochondria / redox		BLV-miR-B4-3p
PDE4D	UTR	Signaling & development	BLV-miR-B1-3p
PDE7A	UTR	Immunity & stress response	BLV-miR-B4-5p
PDIA5	CDS	General cellular functions		BLV-miR-B1-5p
PDK4	UTR	Metabolism & mitochondria / redox	BLV-miR-B2-3p;BLV-miR-B3-5p;BLV-miR-B4-3p
PDS5A	CDS	Genome maintenance / DNA repair & cell cycle		BLV-miR-B1-5p;BLV-miR-B2-5p;BLV-miR-B3-3p;BLV-miR-B4-3p
PDZD7	UTR, CDS	Ion channels / neuronal signaling	BLV-miR-B1-5p	BLV-miR-B1-5p;BLV-miR-B4-5p
PEAK1	UTR, CDS	Signaling & development	BLV-miR-B3-3p	BLV-miR-B1-5p;BLV-miR-B2-5p
PECAM1	UTR, CDS	Immunity & stress response	BLV-miR-B1-5p;BLV-miR-B5-5p	BLV-miR-B1-5p;BLV-miR-B4-3p
PFKFB3	UTR	Metabolism & mitochondria / redox	BLV-miR-B3-5p
PHF20L1	UTR, CDS	Transcription / epigenome regulation	BLV-miR-B1-5p;BLV-miR-B2-5p	BLV-miR-B1-5p;BLV-miR-B4-3p
PHLPP2	UTR, CDS	Signaling & development	BLV-miR-B3-5p	BLV-miR-B5-5p
PIEZO2	CDS	Ion channels / neuronal signaling		BLV-miR-B1-5p;BLV-miR-B4-5p
PLEKHA5	CDS	Vesicle trafficking / secretion / endocytosis		BLV-miR-B4-3p
PLEKHG7	CDS	Immunity & stress response		BLV-miR-B4-3p
POFUT1	UTR	Metabolism & mitochondria / redox	BLV-miR-B4-5p
POGZ	CDS	Transcription / epigenome regulation		BLV-miR-B1-5p;BLV-miR-B3-5p;BLV-miR-B4-3p;BLV-miR-B5-5p
POU5F1	CDS	Germline / morphogenesis & tissue-specific		BLV-miR-B4-5p
PPM1E	CDS	Signaling & development		BLV-miR-B1-5p;BLV-miR-B5-5p
PPP6R1	UTR, CDS	Genome maintenance / DNA repair & cell cycle	BLV-miR-B4-3p;BLV-miR-B4-5p;BLV-miR-B5-5p	BLV-miR-B3-5p;BLV-miR-B4-5p
PRDM5	CDS	Transcription / epigenome regulation		BLV-miR-B1-3p;BLV-miR-B4-5p
PRPS2	UTR, CDS	Metabolism & mitochondria / redox	BLV-miR-B5-5p	BLV-miR-B2-5p
PRR13	CDS	Cytoskeleton / adhesion / ECM & migration		BLV-miR-B1-5p
PRR32	CDS	General cellular functions		BLV-miR-B3-5p;BLV-miR-B5-3p
PSMC2	CDS	Autophagy / ubiquitinase/proteasome		BLV-miR-B4-3p
PTCHD4	CDS	Signaling & development		BLV-miR-B1-5p
PTPRK	CDS	Signaling & development		BLV-miR-B1-5p;BLV-miR-B2-5p;BLV-miR-B4-3p
PUDP	UTR, CDS	Metabolism & mitochondria / redox	BLV-miR-B5-5p	BLV-miR-B4-5p;BLV-miR-B5-5p
QRSL1	CDS	Metabolism & mitochondria / redox		BLV-miR-B3-3p
RAB30	UTR	Vesicle trafficking / secretion / endocytosis	BLV-miR-B3-5p
RALGPS2	UTR	Signaling & development	BLV-miR-B3-5p
RASAL2	CDS	Signaling & development		BLV-miR-B1-3p;BLV-miR-B5-5p
RB1CC1	CDS	Autophagy / ubiquitinase/proteasome		BLV-miR-B2-5p;BLV-miR-B3-5p;BLV-miR-B4-3p
RBM33	UTR, CDS	General cellular functions	BLV-miR-B1-5p	BLV-miR-B1-5p;BLV-miR-B4-3p
RNASEH1	CDS	Genome maintenance / DNA repair & cell cycle		BLV-miR-B1-3p
RNF213	CDS	Immunity & stress response		BLV-miR-B1-5p;BLV-miR-B3-3p;BLV-miR-B4-3p
RPS6KB1	UTR	Signaling & development	BLV-miR-B3-5p;BLV-miR-B5-5p
SAMHD1	CDS	Immunity & stress response		BLV-miR-B1-5p
SBNO2	UTR, CDS	Immunity & stress response	BLV-miR-B4-5p	BLV-miR-B5-5p
SCML2	CDS	Transcription / epigenome regulation		BLV-miR-B4-3p
SCNN1A	UTR, CDS	Ion channels / neuronal signaling	BLV-miR-B2-5p;BLV-miR-B5-5p	BLV-miR-B2-5p;BLV-miR-B5-5p
SEC16B	CDS	Vesicle trafficking / secretion / endocytosis		BLV-miR-B2-5p;BLV-miR-B5-5p
SEMA5B	UTR, CDS	Signaling & development	BLV-miR-B4-3p	BLV-miR-B1-5p;BLV-miR-B3-5p
SF1	CDS	Transcription / epigenome regulation		BLV-miR-B1-5p;BLV-miR-B5-5p
SH3RF2	CDS	Autophagy / ubiquitinase/proteasome		BLV-miR-B3-5p;BLV-miR-B4-3p
SMAP1	UTR	Vesicle trafficking / secretion / endocytosis	BLV-miR-B2-5p
SMARCE1	CDS	Transcription / epigenome regulation		BLV-miR-B5-3p
SMC1A	UTR	Genome maintenance / DNA repair & cell cycle	BLV-miR-B5-5p
SMG1	UTR, CDS	Genome maintenance / DNA repair & cell cycle	BLV-miR-B1-5p	BLV-miR-B4-3p
SMG7	UTR, CDS	General cellular functions	BLV-miR-B4-3p	BLV-miR-B5-5p
SOX13	CDS	Immunity & stress response		BLV-miR-B1-5p;BLV-miR-B4-3p
SPEN	CDS	Transcription / epigenome regulation		BLV-miR-B1-5p;BLV-miR-B2-5p;BLV-miR-B3-5p
SPOCK2	UTR	Immunity & stress response	BLV-miR-B4-5p;BLV-miR-B5-5p
SRGAP2	UTR, CDS	Cytoskeleton / adhesion / ECM & migration	BLV-miR-B3-5p	BLV-miR-B4-5p;BLV-miR-B5-5p
SRRM5	UTR, CDS	General cellular functions	BLV-miR-B1-5p	BLV-miR-B1-5p;BLV-miR-B4-5p
STARD13	UTR, CDS	Cytoskeleton / adhesion / ECM & migration	BLV-miR-B1-5p	BLV-miR-B1-5p;BLV-miR-B5-5p
STK36	CDS	Signaling & development		BLV-miR-B1-5p
SYT17	CDS	Vesicle trafficking / secretion / endocytosis		BLV-miR-B1-5p
SZT2	UTR, CDS	Ion channels / neuronal signaling	BLV-miR-B1-5p	BLV-miR-B1-5p;BLV-miR-B3-5p;BLV-miR-B4-3p;BLV-miR-B5-5p
TAPT1	CDS	Germline / morphogenesis & tissue-specific		BLV-miR-B1-5p;BLV-miR-B2-5p
TBC1D31	CDS	Vesicle trafficking / secretion / endocytosis		BLV-miR-B1-5p;BLV-miR-B5-5p
TBL1X	UTR	Transcription / epigenome regulation	BLV-miR-B3-5p
TET2	CDS	Transcription / epigenome regulation		BLV-miR-B1-5p;BLV-miR-B4-3p;BLV-miR-B5-5p
TFAP2C	CDS	Transcription / epigenome regulation		BLV-miR-B1-5p;BLV-miR-B2-5p;BLV-miR-B4-5p;BLV-miR-B5-5p
TGIF2	UTR	Transcription / epigenome regulation	BLV-miR-B4-3p
THAP8	CDS	Transcription / epigenome regulation		BLV-miR-B4-3p
THBS4	CDS	Cytoskeleton / adhesion / ECM & migration		BLV-miR-B3-5p;BLV-miR-B5-5p
TMEM158	CDS	Signaling & development		BLV-miR-B5-5p
TMPRSS4	CDS	Signaling & development		BLV-miR-B3-5p;BLV-miR-B4-5p
TNFRSF19	UTR, CDS	Immunity & stress response	BLV-miR-B1-5p	BLV-miR-B1-5p
TNP2	CDS	Germline / morphogenesis & tissue-specific		BLV-miR-B1-5p
TNRC18	UTR, CDS	Transcription / epigenome regulation	BLV-miR-B3-5p	BLV-miR-B1-5p;BLV-miR-B4-5p
TNXB	CDS	Cytoskeleton / adhesion / ECM & migration		BLV-miR-B1-5p;BLV-miR-B3-5p;BLV-miR-B4-3p;BLV-miR-B4-5p
TPR	CDS	Vesicle trafficking / secretion / endocytosis		BLV-miR-B5-3p
TRAPPC8	CDS	Vesicle trafficking / secretion / endocytosis		BLV-miR-B4-3p
TRIM42	CDS	Autophagy / ubiquitinase/proteasome		BLV-miR-B1-5p;BLV-miR-B2-3p
TRIM66	UTR, CDS	Autophagy / ubiquitinase/proteasome	BLV-miR-B1-5p	BLV-miR-B1-5p;BLV-miR-B4-3p;BLV-miR-B4-5p
TRIOBP	CDS	Cytoskeleton / adhesion / ECM & migration		BLV-miR-B1-5p
TUFT1	UTR	Germline / morphogenesis & tissue-specific	BLV-miR-B4-5p
TUT7	CDS	General cellular functions		BLV-miR-B1-3p;BLV-miR-B4-3p;BLV-miR-B4-5p
TWIST2	UTR	Transcription / epigenome regulation	BLV-miR-B1-3p
TXNRD1	UTR, CDS	Metabolism & mitochondria / redox	BLV-miR-B2-5p	BLV-miR-B3-3p
TXNRD2	UTR	Metabolism & mitochondria / redox	BLV-miR-B1-5p
UBAP2L	CDS	General cellular functions		BLV-miR-B1-5p;BLV-miR-B4-5p
USP32	CDS	Autophagy / ubiquitinase/proteasome		BLV-miR-B1-5p
VAC14	UTR, CDS	Vesicle trafficking / secretion / endocytosis	BLV-miR-B1-5p	BLV-miR-B1-5p
VCL	UTR	Cytoskeleton / adhesion / ECM & migration	BLV-miR-B1-5p
VPS13B	CDS	Vesicle trafficking / secretion / endocytosis		BLV-miR-B1-5p;BLV-miR-B3-3p;BLV-miR-B3-5p
VSIG10L	CDS	Immunity & stress response		BLV-miR-B1-5p;BLV-miR-B3-3p;BLV-miR-B4-3p;BLV-miR-B5-5p
WDR20	CDS	Autophagy / ubiquitinase/proteasome		BLV-miR-B1-5p;BLV-miR-B3-5p;BLV-miR-B4-5p
WEE1	CDS	Genome maintenance / DNA repair & cell cycle		BLV-miR-B4-3p;BLV-miR-B4-5p;BLV-miR-B5-5p
XRCC3	UTR, CDS	Genome maintenance / DNA repair & cell cycle	BLV-miR-B2-3p;BLV-miR-B4-5p	BLV-miR-B1-5p;BLV-miR-B2-5p;BLV-miR-B4-5p;BLV-miR-B5-5p
XYLB	UTR, CDS	Metabolism & mitochondria / redox	BLV-miR-B2-5p	BLV-miR-B1-5p;BLV-miR-B2-3p;BLV-miR-B5-5p
YLPM1	CDS	Transcription / epigenome regulation		BLV-miR-B1-5p;BLV-miR-B4-5p
ZBTB43	UTR, CDS	Transcription / epigenome regulation	BLV-miR-B5-5p	BLV-miR-B5-5p
ZBTB7C	CDS	Transcription / epigenome regulation		BLV-miR-B4-5p
ZC3H11A	UTR, CDS	Immunity & stress response	BLV-miR-B1-5p;BLV-miR-B2-5p;BLV-miR-B3-5p	BLV-miR-B1-3p;BLV-miR-B4-3p
ZDHHC14	UTR, CDS	Vesicle trafficking / secretion / endocytosis	BLV-miR-B1-5p	BLV-miR-B1-5p
ZEB2	CDS	Immunity & stress response		BLV-miR-B1-5p;BLV-miR-B5-5p
ZFAT	CDS	Immunity & stress response		BLV-miR-B3-5p
ZFHX2	UTR, CDS	Transcription / epigenome regulation	BLV-miR-B3-5p	BLV-miR-B1-5p;BLV-miR-B3-5p;BLV-miR-B4-5p
ZGRF1	CDS	Genome maintenance / DNA repair & cell cycle		BLV-miR-B1-5p
ZNF207	CDS	Genome maintenance / DNA repair & cell cycle		BLV-miR-B1-5p;BLV-miR-B4-3p
ZNF260	UTR	Transcription / epigenome regulation	BLV-miR-B1-5p
ZNF266	UTR	Transcription / epigenome regulation	BLV-miR-B4-3p
ZNF292	CDS	Transcription / epigenome regulation		BLV-miR-B1-5p
ZNF397	CDS	Transcription / epigenome regulation		BLV-miR-B4-3p
ZNF41	UTR	Transcription / epigenome regulation	BLV-miR-B3-5p
ZNF507	UTR	Transcription / epigenome regulation	BLV-miR-B3-5p
ZNF746	UTR	Transcription / epigenome regulation	BLV-miR-B1-5p
ZNF814	UTR	Transcription / epigenome regulation	BLV-miR-B1-5p
ZSCAN16	CDS	Transcription / epigenome regulation		BLV-miR-B4-3p
ZXDC	CDS	Immunity & stress response		BLV-miR-B1-5p
This table presents an integrated annotation of genes belonging to the ‘Reference’ group, comprising bovine orthologs and their corresponding human gene variants previously detected as expressed in oligonucleotide microarray analyses.
The table summarizes predicted miRNA target sites identified using the miRanda algorithm within untranslated regions (UTRs) and coding sequences (CDSs).
The dataset enables comparative assessment of miRNA target prediction across orthologous bovine and human gene variants.

## Sheet: Additional file 12B
Additional file 12B. Bovine orthologs of human DEGs in the V29 group predicted as BLV miRNA targets.
Gene	Category	Process theme	UTR_miRNAs	CDS_miRNAs
ABCB1	CDS	Metabolism & mitochondria / redox		BLV-miR-B1-5pMUT, BLV-miR-B5-5pMUT, BLV-miR-B4-5pMUT
ABLIM3	CDS	Cytoskeleton / adhesion / ECM & migration		BLV-miR-B1-5pMUT;BLV-miR-B2-3p;BLV-miR-B4-5pMUT;BLV-miR-B5-5pMUT
ABO	UTR, CDS	Metabolism & mitochondria / redox	BLV-miR-B4-5pMUT;BLV-miR-B5-5pMUT	BLV-miR-B5-5pMUT
ADCK2	CDS	Metabolism & mitochondria / redox		BLV-miR-B4-5pMUT;BLV-miR-B5-5pMUT
AHCTF1	CDS	Genome maintenance / DNA repair & cell cycle		BLV-miR-B2-5p;BLV-miR-B5-5pMUT
AHNAK	CDS	Cytoskeleton / adhesion / ECM & migration		BLV-miR-B1-5pMUT;BLV-miR-B3-5p;BLV-miR-B4-3p
AHNAK2	CDS	Cytoskeleton / adhesion / ECM & migration		BLV-miR-B4-5pMUT
AHR	CDS	Immunity & stress response		BLV-miR-B1-3p;BLV-miR-B1-5pMUT
AHRR	UTR, CDS	Immunity & stress response	BLV-miR-B5-5pMUT	BLV-miR-B4-5pMUT;BLV-miR-B5-3pMUT;BLV-miR-B5-5pMUT
AKAP5	UTR	Ion channels / neuronal signaling	BLV-miR-B2-5p;BLV-miR-B4-5pMUT;BLV-miR-B5-5pMUT
AKAP9	UTR, CDS	Cytoskeleton / adhesion / ECM & migration	BLV-miR-B5-5pMUT	BLV-miR-B4-3p;BLV-miR-B4-5pMUT;BLV-miR-B5-3pMUT;BLV-miR-B5-5pMUT
ALG3	CDS	Metabolism & mitochondria / redox		BLV-miR-B4-3p;BLV-miR-B4-5pMUT;BLV-miR-B5-5pMUT
ALPK3	UTR, CDS	Signaling & development	BLV-miR-B5-5pMUT	BLV-miR-B1-5pMUT;BLV-miR-B4-5pMUT;BLV-miR-B5-3pMUT;BLV-miR-B5-5pMUT
AMBRA1	UTR, CDS	Autophagy / ubiquitinase/proteasome	BLV-miR-B4-5pMUT;BLV-miR-B5-5pMUT	BLV-miR-B1-5pMUT;BLV-miR-B3-3p;BLV-miR-B4-5pMUT;BLV-miR-B5-5pMUT
ANAPC1	UTR, CDS	Genome maintenance / DNA repair & cell cycle	BLV-miR-B5-5pMUT	BLV-miR-B4-3p;BLV-miR-B4-5pMUT;BLV-miR-B5-5pMUT
ANGPTL2	UTR, CDS	Signaling & development	BLV-miR-B5-5pMUT	BLV-miR-B1-5pMUT;BLV-miR-B5-3pMUT
ANGPTL4	UTR, CDS	Signaling & development	BLV-miR-B4-5pMUT	BLV-miR-B5-5pMUT
ANKFY1	CDS	Vesicle trafficking / secretion / endocytosis		BLV-miR-B1-5pMUT;BLV-miR-B4-5pMUT;BLV-miR-B5-5pMUT
ANKRD10	CDS	General cellular functions		BLV-miR-B4-5pMUT
ANKRD12	CDS	Transcription / epigenome regulation		BLV-miR-B1-5pMUT;BLV-miR-B5-5pMUT
ANKRD27	UTR, CDS	Vesicle trafficking / secretion / endocytosis	BLV-miR-B5-3pMUT	BLV-miR-B1-5pMUT;BLV-miR-B2-3p;BLV-miR-B5-3pMUT
ANKRD33B	CDS	General cellular functions		BLV-miR-B1-5pMUT;BLV-miR-B4-5pMUT
ANKRD34A	UTR, CDS	General cellular functions	BLV-miR-B4-5pMUT;BLV-miR-B5-5pMUT	BLV-miR-B4-5pMUT;BLV-miR-B5-3pMUT
ANKS1B	UTR, CDS	Ion channels / neuronal signaling	BLV-miR-B4-5pMUT;BLV-miR-B5-5pMUT	BLV-miR-B5-5pMUT
AOPEP	UTR, CDS	Metabolism & mitochondria / redox	BLV-miR-B1-5pMUT;BLV-miR-B4-5pMUT;BLV-miR-B5-5pMUT	BLV-miR-B5-3pMUT;BLV-miR-B5-5pMUT
AOX1	CDS	Metabolism & mitochondria / redox		BLV-miR-B3-5p;BLV-miR-B4-3p;BLV-miR-B5-5pMUT
ARGLU1	CDS	Transcription / epigenome regulation		BLV-miR-B4-5pMUT
ARHGAP29	CDS	Cytoskeleton / adhesion / ECM & migration		BLV-miR-B1-5pMUT;BLV-miR-B5-5pMUT
ARHGEF28	CDS	Cytoskeleton / adhesion / ECM & migration		BLV-miR-B2-5p;BLV-miR-B5-3pMUT;BLV-miR-B5-5pMUT
ASCC1	UTR	Genome maintenance / DNA repair & cell cycle	BLV-miR-B5-5pMUT
ASCC3	UTR, CDS	Genome maintenance / DNA repair & cell cycle	BLV-miR-B2-5p	BLV-miR-B2-3p;BLV-miR-B4-5pMUT;BLV-miR-B5-5pMUT
ASH1L	UTR, CDS	Transcription / epigenome regulation	BLV-miR-B5-5pMUT	BLV-miR-B5-5pMUT
ATP7A	UTR, CDS	Metabolism & mitochondria / redox	BLV-miR-B2-5p	BLV-miR-B5-5pMUT
ATRX	CDS	Transcription / epigenome regulation		BLV-miR-B2-5p;BLV-miR-B4-3p;BLV-miR-B5-5pMUT
ATXN2	CDS	General cellular functions		BLV-miR-B1-5pMUT;BLV-miR-B5-5pMUT
BANP	UTR, CDS	Transcription / epigenome regulation	BLV-miR-B3-5p	BLV-miR-B5-5pMUT
BCLAF3	UTR	Transcription / epigenome regulation	BLV-miR-B1-3p;BLV-miR-B1-5pMUT
BCOR	CDS	Transcription / epigenome regulation		BLV-miR-B4-5pMUT;BLV-miR-B5-3pMUT
BICC1	CDS	Transcription / epigenome regulation		BLV-miR-B1-5pMUT;BLV-miR-B2-5p;BLV-miR-B3-5p
BIVM	UTR, CDS	General cellular functions	BLV-miR-B5-5pMUT	BLV-miR-B5-5pMUT
BMS1	UTR, CDS	General cellular functions	BLV-miR-B4-5pMUT	BLV-miR-B5-5pMUT
BTN2A2	UTR	Immunity & stress response	BLV-miR-B5-5pMUT
C4A	UTR, CDS	Immunity & stress response	BLV-miR-B4-5pMUT	BLV-miR-B1-5pMUT;BLV-miR-B2-5p;BLV-miR-B4-3p;BLV-miR-B4-5pMUT;BLV-miR-B5-3pMUT;BLV-miR-B5-5pMUT
CACNA1C	UTR, CDS	Ion channels / neuronal signaling	BLV-miR-B1-5pMUT;BLV-miR-B5-5pMUT	BLV-miR-B1-5pMUT;BLV-miR-B3-5p;BLV-miR-B5-5pMUT
CALN1	UTR, CDS	Ion channels / neuronal signaling	BLV-miR-B1-5pMUT;BLV-miR-B5-3pMUT;BLV-miR-B5-5pMUT	BLV-miR-B1-5pMUT;BLV-miR-B3-5p;BLV-miR-B4-5pMUT;BLV-miR-B5-5pMUT
CAMK2D	UTR, CDS	Ion channels / neuronal signaling	BLV-miR-B5-5pMUT	BLV-miR-B1-3p;BLV-miR-B4-5pMUT
CARD18	UTR	Immunity & stress response	BLV-miR-B5-5pMUT
CARNMT1	CDS	Metabolism & mitochondria / redox		BLV-miR-B4-5pMUT;BLV-miR-B5-3pMUT;BLV-miR-B5-5pMUT
CBFA2T2	UTR	Transcription / epigenome regulation	BLV-miR-B5-3pMUT, BLV-miR-B5-5pMUT
CC2D1A	UTR, CDS	Signaling & development	BLV-miR-B3-5p	BLV-miR-B1-5pMUT;BLV-miR-B5-5pMUT
CCAR2	CDS	Transcription / epigenome regulation		BLV-miR-B3-5p;BLV-miR-B4-5pMUT;BLV-miR-B5-5pMUT
CCNA1	UTR, CDS	Genome maintenance / DNA repair & cell cycle	BLV-miR-B5-5pMUT	BLV-miR-B5-5pMUT
CD300H	UTR, CDS	Immunity & stress response	BLV-miR-B4-5pMUT	BLV-miR-B4-5pMUT;BLV-miR-B5-3pMUT
CD3E	UTR, CDS	Immunity & stress response	BLV-miR-B5-5pMUT	BLV-miR-B4-5pMUT
CDAN1	UTR, CDS	Genome maintenance / DNA repair & cell cycle	BLV-miR-B4-5pMUT	BLV-miR-B4-3p;BLV-miR-B4-5pMUT;BLV-miR-B5-3pMUT;BLV-miR-B5-5pMUT
CDC14A	CDS	Genome maintenance / DNA repair & cell cycle		BLV-miR-B5-5pMUT
CDH13	UTR, CDS	Cytoskeleton / adhesion / ECM & migration	BLV-miR-B5-5pMUT	BLV-miR-B5-5pMUT
CDK13	UTR, CDS	Genome maintenance / DNA repair & cell cycle	BLV-miR-B1-5pMUT;BLV-miR-B5-5pMUT	BLV-miR-B4-5pMUT;BLV-miR-B5-3pMUT;BLV-miR-B5-5pMUT
CENPF	CDS	Genome maintenance / DNA repair & cell cycle		BLV-miR-B2-3p;BLV-miR-B3-3p;BLV-miR-B4-5pMUT;BLV-miR-B5-5pMUT
CEP128	UTR, CDS	Genome maintenance / DNA repair & cell cycle	BLV-miR-B5-5pMUT	BLV-miR-B4-5pMUT
CEP85L	CDS	Genome maintenance / DNA repair & cell cycle		BLV-miR-B4-5pMUT
CGA	UTR	Signaling & development	BLV-miR-B5-5pMUT
CHD6	UTR, CDS	Transcription / epigenome regulation	BLV-miR-B2-3p	BLV-miR-B1-5pMUT;BLV-miR-B4-3p;BLV-miR-B5-5pMUT
CLASP1	UTR, CDS	Cytoskeleton / adhesion / ECM & migration	BLV-miR-B1-5pMUT;BLV-miR-B5-5pMUT	BLV-miR-B4-5pMUT;BLV-miR-B5-5pMUT
CLDN19	UTR, CDS	Cytoskeleton / adhesion / ECM & migration	BLV-miR-B1-5pMUT;BLV-miR-B4-5pMUT	BLV-miR-B5-5pMUT
CLSPN	UTR, CDS	Genome maintenance / DNA repair & cell cycle	BLV-miR-B5-5pMUT	BLV-miR-B5-5pMUT
CNST	CDS	Vesicle trafficking / secretion / endocytosis		BLV-miR-B4-5pMUT
CNTLN	UTR, CDS	Genome maintenance / DNA repair & cell cycle	BLV-miR-B1-5pMUT	BLV-miR-B5-3pMUT;BLV-miR-B5-5pMUT
CNTNAP2	UTR, CDS	Ion channels / neuronal signaling	BLV-miR-B4-5pMUT	BLV-miR-B1-5pMUT;BLV-miR-B3-3p;BLV-miR-B4-5pMUT;BLV-miR-B5-3pMUT;BLV-miR-B5-5pMUT
CNTNAP3	UTR, CDS	Ion channels / neuronal signaling	BLV-miR-B5-5pMUT	BLV-miR-B1-5pMUT;BLV-miR-B4-5pMUT
COL14A1	UTR, CDS	Cytoskeleton / adhesion / ECM & migration	BLV-miR-B4-5pMUT;BLV-miR-B5-5pMUT	BLV-miR-B3-3p;BLV-miR-B4-5pMUT;BLV-miR-B5-5pMUT
COL1A2	CDS	Cytoskeleton / adhesion / ECM & migration		BLV-miR-B4-3p;BLV-miR-B4-5pMUT;BLV-miR-B5-5pMUT
COL25A1	CDS	Cytoskeleton / adhesion / ECM & migration		BLV-miR-B3-3p
CPT1A	UTR, CDS	Metabolism & mitochondria / redox	BLV-miR-B1-5pMUT;BLV-miR-B5-5pMUT	BLV-miR-B5-5pMUT
CPXM1	CDS	Cytoskeleton / adhesion / ECM & migration		BLV-miR-B1-5pMUT;BLV-miR-B4-5pMUT;BLV-miR-B5-5pMUT
CWF19L1	CDS	Ion channels / neuronal signaling		BLV-miR-B5-3pMUT
CYP1B1	CDS	Metabolism & mitochondria / redox		BLV-miR-B1-5pMUT;BLV-miR-B4-3p;BLV-miR-B5-5pMUT
CYP39A1	UTR	Metabolism & mitochondria / redox	BLV-miR-B4-5pMUT
CYSLTR1	UTR	Immunity & stress response	BLV-miR-B5-5pMUT
DCBLD1	UTR	Signaling & development	BLV-miR-B5-3pMUT;BLV-miR-B5-5pMUT
DCDC2B	CDS	Germline / morphogenesis & tissue-specific		BLV-miR-B5-5pMUT
DDHD2	UTR, CDS	Metabolism & mitochondria / redox	BLV-miR-B5-5pMUT	BLV-miR-B5-5pMUT
DDX17	UTR, CDS	Transcription / epigenome regulation	BLV-miR-B5-5pMUT	BLV-miR-B5-5pMUT
DENND1A	UTR, CDS	Vesicle trafficking / secretion / endocytosis	BLV-miR-B5-5pMUT	BLV-miR-B1-5pMUT;BLV-miR-B4-5pMUT;BLV-miR-B5-5pMUT
DENND1B	UTR, CDS	Immunity & stress response	BLV-miR-B2-5p	BLV-miR-B5-5pMUT
DENND3	UTR, CDS	Vesicle trafficking / secretion / endocytosis	BLV-miR-B4-3p	BLV-miR-B1-5pMUT;BLV-miR-B3-5p;BLV-miR-B4-5pMUT;BLV-miR-B5-3pMUT;BLV-miR-B5-5pMUT
DIAPH2	CDS	Cytoskeleton / adhesion / ECM & migration		BLV-miR-B5-3pMUT
DIO2	UTR	Metabolism & mitochondria / redox	BLV-miR-B1-5pMUT;BLV-miR-B3-5p;BLV-miR-B5-5pMUT
DIS3L2	UTR, CDS	General cellular functions	BLV-miR-B5-5pMUT	BLV-miR-B4-3p
DISC1	CDS	Ion channels / neuronal signaling		BLV-miR-B4-5pMUT
DLGAP4	CDS	Ion channels / neuronal signaling		BLV-miR-B1-5pMUT;BLV-miR-B4-5pMUT;BLV-miR-B5-5pMUT
DMTF1	UTR, CDS	Genome maintenance / DNA repair & cell cycle	BLV-miR-B3-5p	BLV-miR-B1-3p;BLV-miR-B4-5pMUT;BLV-miR-B5-5pMUT
DNAH14	CDS	Cytoskeleton / adhesion / ECM & migration		BLV-miR-B1-5pMUT;BLV-miR-B4-3p;BLV-miR-B4-5pMUT;BLV-miR-B5-5pMUT
DNMT3A	UTR, CDS	Transcription / epigenome regulation	BLV-miR-B4-3p;BLV-miR-B4-5pMUT;BLV-miR-B5-5pMUT	BLV-miR-B1-3p;BLV-miR-B1-5pMUT;BLV-miR-B4-5pMUT;BLV-miR-B5-5pMUT
DOCK5	UTR, CDS	Cytoskeleton / adhesion / ECM & migration	BLV-miR-B4-5pMUT	BLV-miR-B1-3p;BLV-miR-B5-5pMUT
DPP6	CDS	Ion channels / neuronal signaling		BLV-miR-B4-3p
E2F7	CDS	Genome maintenance / DNA repair & cell cycle		BLV-miR-B1-5pMUT;BLV-miR-B4-5pMUT
EBPL	CDS	General cellular functions		BLV-miR-B4-5pMUT;BLV-miR-B5-5pMUT
EDNRB	CDS	Signaling & development		BLV-miR-B1-5pMUT
EFCAB11	UTR, CDS	Ion channels / neuronal signaling	BLV-miR-B2-5p;BLV-miR-B3-3p;BLV-miR-B5-5pMUT	BLV-miR-B2-5p;BLV-miR-B5-5pMUT
EIF2S3	UTR, CDS	General cellular functions	BLV-miR-B2-5p;BLV-miR-B4-3p	BLV-miR-B5-5pMUT
EIF4G3	CDS	General cellular functions		BLV-miR-B1-5pMUT;BLV-miR-B3-5p;BLV-miR-B4-3p;BLV-miR-B4-5pMUT
EPGN	UTR, CDS	Signaling & development	BLV-miR-B4-5pMUT	BLV-miR-B1-5pMUT
EPHA5	CDS	Signaling & development		BLV-miR-B5-5pMUT
EPHB4	UTR, CDS	Signaling & development	BLV-miR-B5-5pMUT	BLV-miR-B1-5pMUT;BLV-miR-B4-3p;BLV-miR-B5-5pMUT
EPS15	CDS	Vesicle trafficking / secretion / endocytosis		BLV-miR-B5-5pMUT
ERCC6L2	CDS	Genome maintenance / DNA repair & cell cycle		BLV-miR-B4-5pMUT;BLV-miR-B5-3pMUT;BLV-miR-B5-5pMUT
ERP44	CDS	General cellular functions		BLV-miR-B4-5pMUT;BLV-miR-B5-5pMUT
EVI5	UTR, CDS	Genome maintenance / DNA repair & cell cycle	BLV-miR-B1-5pMUT	BLV-miR-B2-5p;BLV-miR-B5-5pMUT
EXOC6	UTR, CDS	Vesicle trafficking / secretion / endocytosis	BLV-miR-B5-5pMUT	BLV-miR-B5-5pMUT
EYA1	CDS	Signaling & development		BLV-miR-B1-5pMUT;BLV-miR-B4-5pMUT;BLV-miR-B5-5pMUT
FAM135A	CDS	General cellular functions		BLV-miR-B1-5pMUT;BLV-miR-B5-3pMUT;BLV-miR-B5-5pMUT
FAM83A	UTR, CDS	Signaling & development	BLV-miR-B4-3p	BLV-miR-B1-5pMUT
FAT4	CDS	Cytoskeleton / adhesion / ECM & migration		BLV-miR-B1-5pMUT;BLV-miR-B4-3p;BLV-miR-B4-5pMUT;BLV-miR-B5-5pMUT
FBXL17	UTR, CDS	Autophagy / ubiquitinase/proteasome	BLV-miR-B5-5pMUT	BLV-miR-B4-5pMUT;BLV-miR-B5-3pMUT
FCMR	CDS	Immunity & stress response		BLV-miR-B5-5pMUT
FGD4	UTR	Cytoskeleton / adhesion / ECM & migration	BLV-miR-B5-5pMUT
FGFR2	UTR, CDS	Signaling & development	BLV-miR-B5-5pMUT	BLV-miR-B5-5pMUT
FHIP2A	UTR, CDS	Vesicle trafficking / secretion / endocytosis	BLV-miR-B5-5pMUT	BLV-miR-B2-5p;BLV-miR-B4-5pMUT
FIGN	UTR, CDS	Cytoskeleton / adhesion / ECM & migration	BLV-miR-B1-5pMUT;BLV-miR-B4-3p;BLV-miR-B5-5pMUT	BLV-miR-B5-5pMUT
FLRT1	UTR, CDS	Cytoskeleton / adhesion / ECM & migration	BLV-miR-B1-5pMUT;BLV-miR-B3-3p;BLV-miR-B4-5pMUT;BLV-miR-B5-5pMUT	BLV-miR-B4-3p;BLV-miR-B4-5pMUT;BLV-miR-B5-5pMUT
FOXQ1	UTR, CDS	Transcription / epigenome regulation	BLV-miR-B5-3pMUT	BLV-miR-B4-5pMUT
FRAT1	UTR, CDS	Signaling & development	BLV-miR-B4-5pMUT	BLV-miR-B4-5pMUT
FRMPD4	CDS	Ion channels / neuronal signaling		BLV-miR-B1-5pMUT;BLV-miR-B3-5p;BLV-miR-B5-3pMUT;BLV-miR-B5-5pMUT
G6PD	CDS	Metabolism & mitochondria / redox		BLV-miR-B3-5p;BLV-miR-B4-3p
GALNT5	CDS	Metabolism & mitochondria / redox		BLV-miR-B1-5pMUT;BLV-miR-B5-3pMUT
GAPVD1	UTR, CDS	Vesicle trafficking / secretion / endocytosis	BLV-miR-B5-5pMUT	BLV-miR-B1-5pMUT;BLV-miR-B2-5p;BLV-miR-B3-5p;BLV-miR-B4-3p;BLV-miR-B5-5pMUT
GASK1A	UTR, CDS	Ion channels / neuronal signaling	BLV-miR-B1-5pMUT	BLV-miR-B2-5p;BLV-miR-B3-5p;BLV-miR-B5-3pMUT
GATD3	UTR, CDS	Metabolism & mitochondria / redox	BLV-miR-B4-5pMUT	BLV-miR-B5-5pMUT
GDA	UTR, CDS	Metabolism & mitochondria / redox	BLV-miR-B5-5pMUT	BLV-miR-B4-3p;BLV-miR-B5-5pMUT
GDAP1	UTR	Metabolism & mitochondria / redox	BLV-miR-B1-5pMUT;BLV-miR-B4-3p
GGA1	UTR	Vesicle trafficking / secretion / endocytosis	BLV-miR-B1-5pMUT;BLV-miR-B5-5pMUT
GNPTAB	UTR	Vesicle trafficking / secretion / endocytosis	BLV-miR-B1-5pMUT
GPR146	UTR, CDS	Signaling & development	BLV-miR-B2-5p	BLV-miR-B4-3p
GPR149	CDS	Signaling & development		BLV-miR-B4-5pMUT
GPR179	UTR, CDS	Ion channels / neuronal signaling	BLV-miR-B4-5pMUT;BLV-miR-B5-5pMUT	BLV-miR-B1-5pMUT;BLV-miR-B3-5p;BLV-miR-B4-3p;BLV-miR-B4-5pMUT;BLV-miR-B5-3pMUT;BLV-miR-B5-5pMUT
GPR182	UTR, CDS	Immunity & stress response	BLV-miR-B4-3p;BLV-miR-B5-5pMUT	BLV-miR-B1-5pMUT;BLV-miR-B4-5pMUT;BLV-miR-B5-5pMUT
GPX7	UTR	Metabolism & mitochondria / redox	BLV-miR-B4-3p
GREB1L	UTR, CDS	Signaling & development	BLV-miR-B3-5p	BLV-miR-B1-5pMUT;BLV-miR-B5-5pMUT
GRIP1	CDS	Ion channels / neuronal signaling		BLV-miR-B1-5pMUT;BLV-miR-B5-5pMUT
GRM6	CDS	Ion channels / neuronal signaling		BLV-miR-B1-5pMUT;BLV-miR-B5-3pMUT;BLV-miR-B5-5pMUT
H1-5	UTR, CDS	Transcription / epigenome regulation	BLV-miR-B4-5pMUT	BLV-miR-B4-5pMUT;BLV-miR-B5-5pMUT
HAS3	UTR, CDS	Cytoskeleton / adhesion / ECM & migration	BLV-miR-B4-3p	BLV-miR-B5-5pMUT
HAUS6	UTR, CDS	Genome maintenance / DNA repair & cell cycle	BLV-miR-B5-5pMUT	BLV-miR-B1-5pMUT
HDGF	UTR	Signaling & development	BLV-miR-B5-5pMUT
HECTD2	UTR	Immunity & stress response	BLV-miR-B4-5pMUT
HERC2	UTR, CDS	Autophagy / ubiquitinase/proteasome	BLV-miR-B5-5pMUT	BLV-miR-B1-5pMUT;BLV-miR-B2-3p;BLV-miR-B3-5p;BLV-miR-B4-5pMUT;BLV-miR-B5-3pMUT;BLV-miR-B5-5pMUT
HERC4	UTR	Autophagy / ubiquitinase/proteasome	BLV-miR-B4-5pMUT;BLV-miR-B5-5pMUT
HES7	UTR	Signaling & development	BLV-miR-B3-5p
HIVEP3	UTR, CDS	Immunity & stress response	BLV-miR-B5-5pMUT	BLV-miR-B1-5pMUT;BLV-miR-B2-3p;BLV-miR-B4-5pMUT;BLV-miR-B5-5pMUT
HM13	CDS	General cellular functions		BLV-miR-B1-5pMUT;BLV-miR-B4-5pMUT
HMBOX1	UTR, CDS	Immunity & stress response	BLV-miR-B5-5pMUT	BLV-miR-B5-5pMUT
HMGCS1	UTR, CDS	Metabolism & mitochondria / redox	BLV-miR-B1-3p;BLV-miR-B5-5pMUT	BLV-miR-B5-5pMUT
HNRNPM	CDS	General cellular functions		BLV-miR-B1-5pMUT
HR	UTR, CDS	Transcription / epigenome regulation	BLV-miR-B5-5pMUT	BLV-miR-B5-5pMUT
HSPA1A	UTR, CDS	Immunity & stress response	BLV-miR-B5-5pMUT	BLV-miR-B3-5p;BLV-miR-B5-3pMUT
HUWE1	UTR, CDS	Autophagy / ubiquitinase/proteasome	BLV-miR-B1-5pMUT;BLV-miR-B3-5p	BLV-miR-B1-5pMUT;BLV-miR-B2-3p;BLV-miR-B3-5p;BLV-miR-B4-5pMUT;BLV-miR-B5-3pMUT;BLV-miR-B5-5pMUT
HYCC2	UTR, CDS	General cellular functions	BLV-miR-B4-5pMUT;BLV-miR-B5-5pMUT	BLV-miR-B3-5p;BLV-miR-B5-5pMUT
INSR	UTR, CDS	Signaling & development	BLV-miR-B5-5pMUT	BLV-miR-B2-5p;BLV-miR-B4-5pMUT;BLV-miR-B5-5pMUT
INTS13	CDS	General cellular functions		BLV-miR-B5-5pMUT
INVS	UTR, CDS	Germline / morphogenesis & tissue-specific	BLV-miR-B4-5pMUT	BLV-miR-B1-5pMUT;BLV-miR-B3-5p;BLV-miR-B5-5pMUT
IRF2BP1	CDS	Immunity & stress response		BLV-miR-B4-3p
ITGB4	CDS	Cytoskeleton / adhesion / ECM & migration		BLV-miR-B3-5p;BLV-miR-B4-5pMUT;BLV-miR-B5-5pMUT
JRK	UTR, CDS	Ion channels / neuronal signaling	BLV-miR-B1-5pMUT;BLV-miR-B4-3p;BLV-miR-B4-5pMUT;BLV-miR-B5-5pMUT	BLV-miR-B1-5pMUT;BLV-miR-B4-3p;BLV-miR-B5-5pMUT
KALRN	UTR, CDS	Ion channels / neuronal signaling	BLV-miR-B5-3pMUT;BLV-miR-B5-5pMUT	BLV-miR-B3-5p;BLV-miR-B4-3p;BLV-miR-B4-5pMUT;BLV-miR-B5-3pMUT;BLV-miR-B5-5pMUT
KCNAB3	UTR, CDS	Ion channels / neuronal signaling	BLV-miR-B4-5pMUT;BLV-miR-B5-5pMUT	BLV-miR-B2-5p
KCNJ9	UTR, CDS	Ion channels / neuronal signaling	BLV-miR-B5-3pMUT	BLV-miR-B2-5p;BLV-miR-B4-5pMUT
KCNMA1	UTR, CDS	Ion channels / neuronal signaling	BLV-miR-B1-3p;BLV-miR-B1-5pMUT;BLV-miR-B5-5pMUT	BLV-miR-B5-3pMUT
KCNQ1	UTR, CDS	Ion channels / neuronal signaling	BLV-miR-B4-5pMUT;BLV-miR-B5-3pMUT	BLV-miR-B1-5pMUT;BLV-miR-B3-3p;BLV-miR-B4-3p;BLV-miR-B4-5pMUT;BLV-miR-B5-5pMUT
KCTD1	UTR, CDS	General cellular functions	BLV-miR-B4-3p;BLV-miR-B5-5pMUT	BLV-miR-B4-3p
KCTD3	CDS	General cellular functions		BLV-miR-B1-5pMUT;BLV-miR-B4-5pMUT
KDM5B	UTR, CDS	Transcription / epigenome regulation	BLV-miR-B4-3p;BLV-miR-B5-5pMUT	BLV-miR-B1-5pMUT;BLV-miR-B2-5p;BLV-miR-B4-5pMUT;BLV-miR-B5-5pMUT
KHK	CDS	Metabolism & mitochondria / redox		BLV-miR-B4-3p;BLV-miR-B5-5pMUT
KIAA0319	CDS	Ion channels / neuronal signaling		BLV-miR-B5-5pMUT
KIAA1549L	CDS	Cytoskeleton / adhesion / ECM & migration		BLV-miR-B1-5pMUT;BLV-miR-B3-3p;BLV-miR-B4-5pMUT;BLV-miR-B5-3pMUT;BLV-miR-B5-5pMUT
KIAA1671	CDS	Cytoskeleton / adhesion / ECM & migration		BLV-miR-B3-5p;BLV-miR-B4-5pMUT;BLV-miR-B5-5pMUT
KIZ	CDS	Germline / morphogenesis & tissue-specific		BLV-miR-B5-5pMUT
KLF12	CDS	Transcription / epigenome regulation		BLV-miR-B1-5pMUT;BLV-miR-B5-5pMUT
KLHL5	CDS	Autophagy / ubiquitinase/proteasome		BLV-miR-B4-3p
KRT15	UTR	Cytoskeleton / adhesion / ECM & migration	BLV-miR-B5-5pMUT
KSR2	CDS	Signaling & development		BLV-miR-B4-3p;BLV-miR-B5-5pMUT
LHFPL1	CDS	Ion channels / neuronal signaling		BLV-miR-B5-5pMUT
LRRC2	UTR, CDS	General cellular functions	BLV-miR-B4-5pMUT;BLV-miR-B5-5pMUT	BLV-miR-B5-3pMUT;BLV-miR-B5-5pMUT
MACF1	CDS	Cytoskeleton / adhesion / ECM & migration		BLV-miR-B1-5pMUT;BLV-miR-B3-5p;BLV-miR-B4-3p;BLV-miR-B4-5pMUT;BLV-miR-B5-5pMUT
MAGI1	UTR, CDS	Cytoskeleton / adhesion / ECM & migration	BLV-miR-B5-5pMUT	BLV-miR-B1-5pMUT;BLV-miR-B4-5pMUT;BLV-miR-B5-3pMUT
MAP4	UTR, CDS	Cytoskeleton / adhesion / ECM & migration	BLV-miR-B5-5pMUT	BLV-miR-B3-5p;BLV-miR-B4-5pMUT;BLV-miR-B5-5pMUT
MARVELD3	UTR, CDS	Cytoskeleton / adhesion / ECM & migration	BLV-miR-B5-5pMUT	BLV-miR-B4-3p
MAU2	CDS	Genome maintenance / DNA repair & cell cycle		BLV-miR-B4-5pMUT;BLV-miR-B5-5pMUT
MAZ	UTR, CDS	Transcription / epigenome regulation	BLV-miR-B4-3p;BLV-miR-B4-5pMUT	BLV-miR-B1-5pMUT;BLV-miR-B3-5p;BLV-miR-B4-5pMUT;BLV-miR-B5-5pMUT
MCF2L	CDS	Cytoskeleton / adhesion / ECM & migration		BLV-miR-B1-5pMUT;BLV-miR-B5-5pMUT
MCTP1	UTR, CDS	Vesicle trafficking / secretion / endocytosis	BLV-miR-B5-5pMUT	BLV-miR-B1-5pMUT;BLV-miR-B5-5pMUT
MDN1	CDS	General cellular functions		BLV-miR-B1-5pMUT;BLV-miR-B3-5p;BLV-miR-B4-3p;BLV-miR-B4-5pMUT;BLV-miR-B5-5pMUT
MEGF6	UTR, CDS	Cytoskeleton / adhesion / ECM & migration	BLV-miR-B4-3p;BLV-miR-B4-5pMUT;BLV-miR-B5-5pMUT	BLV-miR-B1-5pMUT;BLV-miR-B4-5pMUT;BLV-miR-B5-3pMUT
MEST	UTR, CDS	Germline / morphogenesis & tissue-specific	BLV-miR-B4-3p	BLV-miR-B4-3p
METTL15	CDS	General cellular functions		BLV-miR-B4-5pMUT
METTL21A	UTR	General cellular functions	BLV-miR-B5-5pMUT
MGA	UTR, CDS	Transcription / epigenome regulation	BLV-miR-B3-5p;BLV-miR-B4-3p;BLV-miR-B5-5pMUT	BLV-miR-B1-5pMUT;BLV-miR-B5-3pMUT;BLV-miR-B5-5pMUT
MID1	UTR	Autophagy / ubiquitinase/proteasome	BLV-miR-B1-3p
MINPP1	UTR, CDS	Metabolism & mitochondria / redox	BLV-miR-B1-5pMUT;BLV-miR-B4-5pMUT;BLV-miR-B5-5pMUT	BLV-miR-B5-5pMUT
MKLN1	CDS	Cytoskeleton / adhesion / ECM & migration		BLV-miR-B5-5pMUT
MPDZ	CDS	Cytoskeleton / adhesion / ECM & migration		BLV-miR-B4-5pMUT;BLV-miR-B5-5pMUT
MREG	UTR, CDS	Vesicle trafficking / secretion / endocytosis	BLV-miR-B5-5pMUT	BLV-miR-B5-5pMUT
MRGPRF	CDS	Signaling & development		BLV-miR-B4-5pMUT;BLV-miR-B5-5pMUT
MSMO1	CDS	Metabolism & mitochondria / redox		BLV-miR-B5-5pMUT
MTERF2	UTR, CDS	Metabolism & mitochondria / redox	BLV-miR-B3-5p;BLV-miR-B5-5pMUT	BLV-miR-B1-5pMUT
MYBPC1	UTR, CDS	Cytoskeleton / adhesion / ECM & migration	BLV-miR-B4-5pMUT	BLV-miR-B1-5pMUT;BLV-miR-B5-5pMUT
MYH3	CDS	Cytoskeleton / adhesion / ECM & migration		BLV-miR-B3-5p;BLV-miR-B4-5pMUT;BLV-miR-B5-5pMUT
MYH7B	CDS	Cytoskeleton / adhesion / ECM & migration		BLV-miR-B3-3p;BLV-miR-B3-5p;BLV-miR-B4-5pMUT;BLV-miR-B5-3pMUT;BLV-miR-B5-5pMUT
MYO1B	CDS	Cytoskeleton / adhesion / ECM & migration		BLV-miR-B5-5pMUT
MYO1G	CDS	Immunity & stress response		BLV-miR-B1-5pMUT;BLV-miR-B3-5p;BLV-miR-B4-3p;BLV-miR-B4-5pMUT;BLV-miR-B5-5pMUT
MYPN	CDS	Cytoskeleton / adhesion / ECM & migration		BLV-miR-B5-5pMUT
MYSM1	UTR, CDS	Immunity & stress response	BLV-miR-B2-5p;BLV-miR-B4-5pMUT;BLV-miR-B5-3pMUT;BLV-miR-B5-5pMUT	BLV-miR-B5-3pMUT
N4BP2	UTR, CDS	Autophagy / ubiquitinase/proteasome	BLV-miR-B4-3p	BLV-miR-B5-5pMUT
NAA16	CDS	General cellular functions		BLV-miR-B5-3pMUT
NAA35	CDS	General cellular functions		BLV-miR-B5-3pMUT
NAA40	UTR, CDS	Transcription / epigenome regulation	BLV-miR-B4-5pMUT;BLV-miR-B5-5pMUT	BLV-miR-B4-5pMUT
NADK	CDS	Metabolism & mitochondria / redox		BLV-miR-B4-5pMUT
NADK2	UTR, CDS	Metabolism & mitochondria / redox	BLV-miR-B5-5pMUT	BLV-miR-B3-3p
NCAPH2	UTR, CDS	Genome maintenance / DNA repair & cell cycle	BLV-miR-B4-5pMUT	BLV-miR-B3-5p;BLV-miR-B5-5pMUT
NCKAP5	CDS	Cytoskeleton / adhesion / ECM & migration		BLV-miR-B5-5pMUT
NCOA1	CDS	Transcription / epigenome regulation		BLV-miR-B5-5pMUT
NEK1	CDS	Genome maintenance / DNA repair & cell cycle		BLV-miR-B5-3pMUT
NF1	CDS	Signaling & development		BLV-miR-B1-5pMUT;BLV-miR-B4-5pMUT;BLV-miR-B5-5pMUT
NFIA	CDS	Transcription / epigenome regulation		BLV-miR-B3-3p
NID2	CDS	Cytoskeleton / adhesion / ECM & migration		BLV-miR-B4-5pMUT;BLV-miR-B5-3pMUT;BLV-miR-B5-5pMUT
NNT	CDS	Metabolism & mitochondria / redox		BLV-miR-B4-5pMUT
NR2C1	UTR, CDS	Transcription / epigenome regulation	BLV-miR-B1-5pMUT	BLV-miR-B5-5pMUT
NR3C1	UTR, CDS	Signaling & development	BLV-miR-B4-3p;BLV-miR-B5-5pMUT	BLV-miR-B2-5p;BLV-miR-B4-5pMUT
NRP1	UTR, CDS	Signaling & development	BLV-miR-B5-5pMUT	BLV-miR-B1-5pMUT
NRP2	CDS	Signaling & development		BLV-miR-B4-3p
NTSR2	CDS	Ion channels / neuronal signaling		BLV-miR-B1-5pMUT;BLV-miR-B2-3p;BLV-miR-B4-3p;BLV-miR-B4-5pMUT;BLV-miR-B5-5pMUT
OFD1	UTR, CDS	Germline / morphogenesis & tissue-specific	BLV-miR-B5-5pMUT	BLV-miR-B1-5pMUT;BLV-miR-B2-5p
OGA	CDS	Metabolism & mitochondria / redox		BLV-miR-B5-5pMUT
OR2L2	CDS	Ion channels / neuronal signaling		BLV-miR-B5-5pMUT
PANK3	UTR, CDS	Metabolism & mitochondria / redox	BLV-miR-B5-5pMUT	BLV-miR-B4-3p;BLV-miR-B5-5pMUT
PAQR5	UTR, CDS	Signaling & development	BLV-miR-B5-5pMUT	BLV-miR-B4-5pMUT;BLV-miR-B5-5pMUT
PDE7A	UTR	Immunity & stress response	BLV-miR-B4-5pMUT;BLV-miR-B5-3pMUT
PDK4	UTR	Metabolism & mitochondria / redox	BLV-miR-B2-3p;BLV-miR-B3-5p;BLV-miR-B4-3p;BLV-miR-B5-5pMUT
PDS5A	CDS	Genome maintenance / DNA repair & cell cycle		BLV-miR-B2-5p;BLV-miR-B3-3p;BLV-miR-B4-3p;BLV-miR-B5-5pMUT
PHACTR2	UTR, CDS	Cytoskeleton / adhesion / ECM & migration	BLV-miR-B1-5pMUT;BLV-miR-B5-5pMUT	BLV-miR-B4-5pMUT;BLV-miR-B5-3pMUT
PHC2	UTR	Transcription / epigenome regulation	BLV-miR-B3-5p;BLV-miR-B5-5pMUT
PHF20L1	UTR, CDS	Transcription / epigenome regulation	BLV-miR-B1-5pMUT;BLV-miR-B2-5p	BLV-miR-B4-3p;BLV-miR-B5-3pMUT
PHKA1	CDS	Metabolism & mitochondria / redox		BLV-miR-B5-5pMUT
PHLPP2	UTR, CDS	Signaling & development	BLV-miR-B3-5p	BLV-miR-B5-5pMUT
PIAS1	CDS	Immunity & stress response		BLV-miR-B5-3pMUT
PIEZO2	CDS	Ion channels / neuronal signaling		BLV-miR-B4-5pMUT;BLV-miR-B5-5pMUT
POFUT1	CDS	Metabolism & mitochondria / redox		BLV-miR-B1-5pMUT;BLV-miR-B5-5pMUT
POU5F1	UTR	Germline / morphogenesis & tissue-specific	BLV-miR-B5-5pMUT
PPM1E	CDS	Signaling & development		BLV-miR-B1-5pMUT;BLV-miR-B5-5pMUT
PPP6R1	UTR, CDS	Genome maintenance / DNA repair & cell cycle	BLV-miR-B4-3p;BLV-miR-B4-5pMUT;BLV-miR-B5-5pMUT	BLV-miR-B3-5p;BLV-miR-B4-5pMUT;BLV-miR-B5-5pMUT
PRDM5	UTR, CDS	Transcription / epigenome regulation	BLV-miR-B1-5pMUT	BLV-miR-B1-3p;BLV-miR-B1-5pMUT;BLV-miR-B5-5pMUT
PRDX4	CDS	Metabolism & mitochondria / redox		BLV-miR-B4-5pMUT;BLV-miR-B5-5pMUT
PRPS2	CDS	Metabolism & mitochondria / redox		BLV-miR-B2-5p
PRR32	CDS	General cellular functions		BLV-miR-B3-5p;BLV-miR-B4-5pMUT;BLV-miR-B5-3pMUT;BLV-miR-B5-5pMUT
PSMC2	CDS	Autophagy / ubiquitinase/proteasome		BLV-miR-B4-3p;BLV-miR-B5-3pMUT
PTCHD4	CDS	Signaling & development		BLV-miR-B4-5pMUT;BLV-miR-B5-5pMUT
PTPRK	CDS	Signaling & development		BLV-miR-B2-5p;BLV-miR-B4-3p;BLV-miR-B5-5pMUT
RAB30	UTR, CDS	Vesicle trafficking / secretion / endocytosis	BLV-miR-B3-5p;BLV-miR-B4-5pMUT	BLV-miR-B5-5pMUT
RABGAP1L	UTR, CDS	Vesicle trafficking / secretion / endocytosis	BLV-miR-B5-5pMUT	BLV-miR-B5-5pMUT
RALBP1	UTR, CDS	Vesicle trafficking / secretion / endocytosis	BLV-miR-B2-3p;BLV-miR-B5-5pMUT	BLV-miR-B1-5pMUT;BLV-miR-B4-5pMUT
RANBP2	UTR, CDS	Genome maintenance / DNA repair & cell cycle	BLV-miR-B5-5pMUT	BLV-miR-B1-5pMUT;BLV-miR-B2-5p;BLV-miR-B4-3p;BLV-miR-B5-5pMUT
RASAL2	CDS	Signaling & development		BLV-miR-B1-3p;BLV-miR-B1-5pMUT;BLV-miR-B5-5pMUT
RBAK	CDS	Transcription / epigenome regulation		BLV-miR-B5-5pMUT
RBM28	UTR	General cellular functions	BLV-miR-B2-5p
RBM3	UTR, CDS	Immunity & stress response	BLV-miR-B5-5pMUT	BLV-miR-B3-5p;BLV-miR-B4-3p
RBM33	CDS	General cellular functions		BLV-miR-B1-5pMUT;BLV-miR-B4-3p;BLV-miR-B4-5pMUT;BLV-miR-B5-5pMUT
RGP1	UTR, CDS	Vesicle trafficking / secretion / endocytosis	BLV-miR-B3-5p;BLV-miR-B5-5pMUT	BLV-miR-B5-5pMUT
RNASEH1	CDS	Genome maintenance / DNA repair & cell cycle		BLV-miR-B1-3p;BLV-miR-B5-5pMUT
RPS6KB1	UTR	Signaling & development	BLV-miR-B3-5p;BLV-miR-B5-5pMUT
RPS7	CDS	General cellular functions		BLV-miR-B5-5pMUT
RREB1	UTR, CDS	Transcription / epigenome regulation	BLV-miR-B3-3p	BLV-miR-B4-5pMUT;BLV-miR-B5-5pMUT
RTEL1	UTR, CDS	Genome maintenance / DNA repair & cell cycle	BLV-miR-B5-5pMUT	BLV-miR-B1-5pMUT;BLV-miR-B4-3p;BLV-miR-B5-5pMUT
RUNX2	UTR	Transcription / epigenome regulation	BLV-miR-B1-5pMUT
SCAPER	UTR, CDS	Genome maintenance / DNA repair & cell cycle	BLV-miR-B1-5pMUT;BLV-miR-B5-5pMUT	BLV-miR-B4-5pMUT;BLV-miR-B5-5pMUT
SCN8A	UTR, CDS	Ion channels / neuronal signaling	BLV-miR-B2-5p	BLV-miR-B1-5pMUT;BLV-miR-B4-5pMUT;BLV-miR-B5-5pMUT
SDCCAG8	UTR, CDS	Germline / morphogenesis & tissue-specific	BLV-miR-B1-5pMUT;BLV-miR-B5-5pMUT	BLV-miR-B5-5pMUT
SEC16B	UTR, CDS	Vesicle trafficking / secretion / endocytosis	BLV-miR-B5-3pMUT	BLV-miR-B1-5pMUT;BLV-miR-B2-5p;BLV-miR-B5-5pMUT
SEC24A	UTR, CDS	Vesicle trafficking / secretion / endocytosis	BLV-miR-B5-5pMUT	BLV-miR-B5-5pMUT
SELENOP	CDS	Metabolism & mitochondria / redox		BLV-miR-B5-5pMUT
SEPTIN7	UTR	Cytoskeleton / adhesion / ECM & migration	BLV-miR-B5-5pMUT
SEPTIN9	UTR, CDS	Cytoskeleton / adhesion / ECM & migration	BLV-miR-B4-5pMUT;BLV-miR-B5-5pMUT	BLV-miR-B1-5pMUT
SF1	UTR, CDS	Transcription / epigenome regulation	BLV-miR-B5-5pMUT	BLV-miR-B1-5pMUT;BLV-miR-B4-5pMUT;BLV-miR-B5-5pMUT
SFXN1	UTR, CDS	Metabolism & mitochondria / redox	BLV-miR-B2-5p;BLV-miR-B5-5pMUT	BLV-miR-B5-5pMUT
SHBG	CDS	Signaling & development		BLV-miR-B4-5pMUT
SIRPD	CDS	Immunity & stress response		BLV-miR-B5-5pMUT
SKP2	UTR, CDS	Autophagy / ubiquitinase/proteasome	BLV-miR-B1-5pMUT;BLV-miR-B5-5pMUT	BLV-miR-B1-5pMUT;BLV-miR-B5-5pMUT
SLC17A5	UTR	Ion channels / neuronal signaling	BLV-miR-B5-5pMUT
SLC4A10	CDS	Ion channels / neuronal signaling		BLV-miR-B5-5pMUT
SLMAP	UTR	Cytoskeleton / adhesion / ECM & migration	BLV-miR-B5-5pMUT
SMAD2	CDS	Signaling & development		BLV-miR-B1-5pMUT
SMC5	CDS	Genome maintenance / DNA repair & cell cycle		BLV-miR-B5-3pMUT;BLV-miR-B5-5pMUT
SMG1	UTR, CDS	Genome maintenance / DNA repair & cell cycle	BLV-miR-B1-5pMUT	BLV-miR-B1-5pMUT;BLV-miR-B4-3p;BLV-miR-B5-5pMUT
SMG7	UTR, CDS	General cellular functions	BLV-miR-B1-5pMUT;BLV-miR-B4-3p;BLV-miR-B4-5pMUT	BLV-miR-B4-5pMUT;BLV-miR-B5-5pMUT
SNX9	UTR, CDS	Vesicle trafficking / secretion / endocytosis	BLV-miR-B4-5pMUT;BLV-miR-B5-3pMUT	BLV-miR-B5-5pMUT
SOX13	UTR, CDS	Immunity & stress response	BLV-miR-B5-3pMUT;BLV-miR-B5-5pMUT	BLV-miR-B4-3p;BLV-miR-B4-5pMUT;BLV-miR-B5-5pMUT
SPEN	CDS	Transcription / epigenome regulation		BLV-miR-B1-5pMUT;BLV-miR-B2-5p;BLV-miR-B3-5p;BLV-miR-B4-5pMUT;BLV-miR-B5-3pMUT;BLV-miR-B5-5pMUT
SPRY1	UTR, CDS	Signaling & development	BLV-miR-B2-5p;BLV-miR-B4-3p;BLV-miR-B4-5pMUT;BLV-miR-B5-5pMUT	BLV-miR-B3-5p;BLV-miR-B4-5pMUT
SRGAP2	UTR, CDS	Cytoskeleton / adhesion / ECM & migration	BLV-miR-B3-5p;BLV-miR-B4-5pMUT;BLV-miR-B5-5pMUT	BLV-miR-B1-5pMUT;BLV-miR-B5-5pMUT
STAC	UTR	Ion channels / neuronal signaling	BLV-miR-B1-5pMUT;BLV-miR-B5-3pMUT;BLV-miR-B5-5pMUT
STC2	CDS	Signaling & development		BLV-miR-B4-3p
STIL	CDS	Genome maintenance / DNA repair & cell cycle		BLV-miR-B1-5pMUT;BLV-miR-B5-5pMUT
STK36	CDS	Signaling & development		BLV-miR-B1-5pMUT;BLV-miR-B4-5pMUT;BLV-miR-B5-5pMUT
STK38	UTR, CDS	Autophagy / ubiquitinase/proteasome	BLV-miR-B1-5pMUT;BLV-miR-B3-5p;BLV-miR-B5-5pMUT	BLV-miR-B5-5pMUT
SULT1C2	CDS	Metabolism & mitochondria / redox		BLV-miR-B5-3pMUT
TBL1X	UTR, CDS	Transcription / epigenome regulation	BLV-miR-B3-5p	BLV-miR-B4-5pMUT
TBX3	CDS	Transcription / epigenome regulation		BLV-miR-B1-5pMUT;BLV-miR-B4-5pMUT;BLV-miR-B5-5pMUT
TCP1	CDS	General cellular functions		BLV-miR-B4-3p
TEAD2	CDS	Transcription / epigenome regulation		BLV-miR-B4-5pMUT
TET2	CDS	Transcription / epigenome regulation		BLV-miR-B1-5pMUT;BLV-miR-B4-3p;BLV-miR-B4-5pMUT;BLV-miR-B5-5pMUT
TGFBR2	UTR, CDS	Signaling & development	BLV-miR-B2-3p;BLV-miR-B3-5p;BLV-miR-B5-5pMUT	BLV-miR-B1-5pMUT;BLV-miR-B4-5pMUT
TIAL1	CDS	General cellular functions		BLV-miR-B5-5pMUT
TIMP4	UTR	Cytoskeleton / adhesion / ECM & migration	BLV-miR-B5-5pMUT
TLK2	UTR, CDS	Genome maintenance / DNA repair & cell cycle	BLV-miR-B5-5pMUT	BLV-miR-B1-5pMUT;BLV-miR-B5-3pMUT
TMEM139	UTR, CDS	General cellular functions	BLV-miR-B3-5p	BLV-miR-B5-5pMUT
TMEM158	CDS	Signaling & development		BLV-miR-B1-5pMUT;BLV-miR-B5-5pMUT
TMEM87A	CDS	Signaling & development		BLV-miR-B5-3pMUT;BLV-miR-B5-5pMUT
TMPRSS4	CDS	Signaling & development		BLV-miR-B3-5p;BLV-miR-B4-5pMUT
TNXB	CDS	Cytoskeleton / adhesion / ECM & migration		BLV-miR-B1-5pMUT;BLV-miR-B3-5p;BLV-miR-B4-3p;BLV-miR-B4-5pMUT;BLV-miR-B5-3pMUT;BLV-miR-B5-5pMUT
TOP1	UTR	Genome maintenance / DNA repair & cell cycle	BLV-miR-B5-5pMUT
TPPP3	UTR	Cytoskeleton / adhesion / ECM & migration	BLV-miR-B4-5pMUT;BLV-miR-B5-5pMUT
TPR	UTR, CDS	Vesicle trafficking / secretion / endocytosis	BLV-miR-B4-5pMUT	BLV-miR-B5-3pMUT;BLV-miR-B5-5pMUT
TRAPPC8	CDS	Vesicle trafficking / secretion / endocytosis		BLV-miR-B4-3p;BLV-miR-B5-5pMUT
TRIM42	CDS	Autophagy / ubiquitinase/proteasome		BLV-miR-B2-3p
TRIM66	UTR, CDS	Autophagy / ubiquitinase/proteasome	BLV-miR-B5-5pMUT	BLV-miR-B1-5pMUT;BLV-miR-B4-3p;BLV-miR-B4-5pMUT
TRIOBP	CDS	Cytoskeleton / adhesion / ECM & migration		BLV-miR-B1-5pMUT
TRIP12	CDS	Autophagy / ubiquitinase/proteasome		BLV-miR-B1-3p;BLV-miR-B2-5p;BLV-miR-B4-5pMUT;BLV-miR-B5-5pMUT
TTC3	UTR, CDS	Autophagy / ubiquitinase/proteasome	BLV-miR-B5-3pMUT	BLV-miR-B1-5pMUT;BLV-miR-B4-3p;BLV-miR-B4-5pMUT;BLV-miR-B5-5pMUT
TTI2	CDS	Genome maintenance / DNA repair & cell cycle		BLV-miR-B5-5pMUT
TXNRD1	UTR, CDS	Metabolism & mitochondria / redox	BLV-miR-B2-5p	BLV-miR-B3-3p
TXNRD2	UTR, CDS	Metabolism & mitochondria / redox	BLV-miR-B1-5pMUT	BLV-miR-B1-5pMUT
UBAC2	UTR, CDS	Autophagy / ubiquitinase/proteasome	BLV-miR-B4-5pMUT	BLV-miR-B4-5pMUT
UBAP2L	UTR, CDS	General cellular functions	BLV-miR-B4-5pMUT;BLV-miR-B5-5pMUT	BLV-miR-B1-5pMUT;BLV-miR-B4-5pMUT;BLV-miR-B5-5pMUT
UFL1	CDS	Autophagy / ubiquitinase/proteasome		BLV-miR-B5-5pMUT
UNKL	UTR	Autophagy / ubiquitinase/proteasome	BLV-miR-B1-5pMUT
USP45	UTR, CDS	Autophagy / ubiquitinase/proteasome	BLV-miR-B2-5p;BLV-miR-B5-5pMUT	BLV-miR-B5-5pMUT
UTRN	UTR, CDS	Cytoskeleton / adhesion / ECM & migration	BLV-miR-B2-5p;BLV-miR-B5-5pMUT	BLV-miR-B5-3pMUT
VCL	UTR	Cytoskeleton / adhesion / ECM & migration	BLV-miR-B5-5pMUT
VEPH1	UTR, CDS	Signaling & development	BLV-miR-B1-5pMUT;BLV-miR-B4-5pMUT;BLV-miR-B5-5pMUT	BLV-miR-B4-5pMUT
VGLL4	UTR, CDS	Transcription / epigenome regulation	BLV-miR-B2-5p;BLV-miR-B4-3p	BLV-miR-B1-5pMUT;BLV-miR-B2-3p;BLV-miR-B4-5pMUT
VIRMA	CDS	Transcription / epigenome regulation		BLV-miR-B1-5pMUT;BLV-miR-B5-3pMUT;BLV-miR-B5-5pMUT
VPS13B	CDS	Vesicle trafficking / secretion / endocytosis		BLV-miR-B3-3p;BLV-miR-B3-5p;BLV-miR-B4-5pMUT;BLV-miR-B5-5pMUT
VPS13C	CDS	Vesicle trafficking / secretion / endocytosis		BLV-miR-B1-5pMUT;BLV-miR-B3-5p;BLV-miR-B4-5pMUT;BLV-miR-B5-3pMUT
VSIG10L	UTR, CDS	Immunity & stress response	BLV-miR-B4-5pMUT;BLV-miR-B5-5pMUT	BLV-miR-B1-5pMUT;BLV-miR-B3-3p;BLV-miR-B4-3p;BLV-miR-B4-5pMUT;BLV-miR-B5-5pMUT
WDR20	UTR, CDS	Autophagy / ubiquitinase/proteasome	BLV-miR-B4-5pMUT;BLV-miR-B5-5pMUT	BLV-miR-B3-5p;BLV-miR-B4-5pMUT;BLV-miR-B5-5pMUT
WDR33	CDS	General cellular functions		BLV-miR-B4-5pMUT
WEE1	CDS	Genome maintenance / DNA repair & cell cycle		BLV-miR-B4-3p;BLV-miR-B4-5pMUT;BLV-miR-B5-5pMUT
WWC3	UTR, CDS	Signaling & development	BLV-miR-B5-5pMUT	BLV-miR-B2-5p;BLV-miR-B5-5pMUT
YPEL1	UTR, CDS	General cellular functions	BLV-miR-B5-5pMUT	BLV-miR-B4-5pMUT
ZBTB21	CDS	Transcription / epigenome regulation		BLV-miR-B1-5pMUT;BLV-miR-B5-3pMUT;BLV-miR-B5-5pMUT
ZC3H11A	UTR, CDS	Immunity & stress response	BLV-miR-B2-5p;BLV-miR-B3-5p;BLV-miR-B4-5pMUT;BLV-miR-B5-5pMUT	BLV-miR-B1-3p;BLV-miR-B1-5pMUT;BLV-miR-B4-3p;BLV-miR-B5-5pMUT
ZEB2	CDS	Immunity & stress response		BLV-miR-B5-5pMUT
ZFAT	CDS	Immunity & stress response		BLV-miR-B3-5p;BLV-miR-B4-5pMUT;BLV-miR-B5-5pMUT
ZFC3H1	UTR, CDS	General cellular functions	BLV-miR-B1-5pMUT;BLV-miR-B5-5pMUT	BLV-miR-B5-3pMUT;BLV-miR-B5-5pMUT
ZFHX2	UTR, CDS	Transcription / epigenome regulation	BLV-miR-B3-5p	BLV-miR-B1-5pMUT;BLV-miR-B3-5p;BLV-miR-B4-5pMUT;BLV-miR-B5-3pMUT;BLV-miR-B5-5pMUT
ZFYVE28	UTR, CDS	Vesicle trafficking / secretion / endocytosis	BLV-miR-B2-3p;BLV-miR-B5-5pMUT	BLV-miR-B1-5pMUT;BLV-miR-B5-3pMUT;BLV-miR-B5-5pMUT
ZGRF1	CDS	Genome maintenance / DNA repair & cell cycle		BLV-miR-B1-5pMUT
ZHX3	CDS	Transcription / epigenome regulation		BLV-miR-B1-5pMUT;BLV-miR-B4-3p;BLV-miR-B4-5pMUT;BLV-miR-B5-5pMUT
ZMYM2	CDS	Transcription / epigenome regulation		BLV-miR-B5-3pMUT;BLV-miR-B5-5pMUT
ZNF235	UTR, CDS	Transcription / epigenome regulation	BLV-miR-B3-3p;BLV-miR-B4-5pMUT;BLV-miR-B5-5pMUT	BLV-miR-B4-5pMUT
ZNF266	UTR	Transcription / epigenome regulation	BLV-miR-B1-5pMUT;BLV-miR-B4-3p;BLV-miR-B5-5pMUT
ZNF292	CDS	Transcription / epigenome regulation		BLV-miR-B1-5pMUT
ZNF300	UTR	Transcription / epigenome regulation	BLV-miR-B1-5pMUT
ZNF311	UTR, CDS	Transcription / epigenome regulation	BLV-miR-B5-5pMUT	BLV-miR-B1-5pMUT;BLV-miR-B2-5p
ZNF326	CDS	Transcription / epigenome regulation		BLV-miR-B4-5pMUT
ZNF420	UTR	Transcription / epigenome regulation	BLV-miR-B1-5pMUT;BLV-miR-B5-5pMUT
ZNF451	UTR, CDS	Autophagy / ubiquitinase/proteasome	BLV-miR-B5-5pMUT	BLV-miR-B1-3p;BLV-miR-B1-5pMUT;BLV-miR-B5-5pMUT
ZNF507	UTR, CDS	Transcription / epigenome regulation	BLV-miR-B1-5pMUT;BLV-miR-B3-5p	BLV-miR-B5-5pMUT
ZNF518A	UTR, CDS	Transcription / epigenome regulation	BLV-miR-B5-3pMUT	BLV-miR-B1-5pMUT;BLV-miR-B2-5p;BLV-miR-B5-5pMUT
ZNF532	UTR, CDS	Transcription / epigenome regulation	BLV-miR-B5-5pMUT	BLV-miR-B4-5pMUT;BLV-miR-B5-5pMUT
ZNF548	CDS	Transcription / epigenome regulation		BLV-miR-B5-5pMUT
ZNF598	UTR, CDS	Autophagy / ubiquitinase/proteasome	BLV-miR-B5-5pMUT	BLV-miR-B3-5p
ZNF638	CDS	Transcription / epigenome regulation		BLV-miR-B1-5pMUT;BLV-miR-B3-3p;BLV-miR-B5-5pMUT
ZNF746	UTR	Transcription / epigenome regulation	BLV-miR-B1-5pMUT;BLV-miR-B4-5pMUT
ZNF814	UTR	Transcription / epigenome regulation	BLV-miR-B5-5pMUT
ZRANB3	UTR	Genome maintenance / DNA repair & cell cycle	BLV-miR-B5-5pMUT
ZSCAN12	CDS	Transcription / epigenome regulation		BLV-miR-B4-3p
ZSCAN20	UTR, CDS	Transcription / epigenome regulation	BLV-miR-B5-5pMUT	BLV-miR-B2-5p;BLV-miR-B4-5pMUT;BLV-miR-B5-5pMUT
This table presents an integrated annotation of genes belonging to the ‘V29’ group, comprising bovine orthologs and their corresponding human gene variants previously detected as expressed in oligonucleotide microarray analyses.
The table summarizes predicted miRNA target sites identified using the miRanda algorithm within untranslated regions (UTRs) and coding sequences (CDSs).
The dataset enables comparative assessment of miRNA target prediction across orthologous bovine and human gene variants.

## Sheet: Additional file 12C
Additional file 12C. Bovine orthologs of human DEGs in the V90 group predicted as BLV miRNA targets.
Gene	Category	Process theme	UTR_miRNAs	CDS_miRNAs
ABCA9	CDS	Metabolism & mitochondria / redox		BLV-miR-B1-3p;BLV-miR-B1-5p;BLV-miR-B2-3pMUT
ABI2	UTR	Cytoskeleton / adhesion / ECM & migration	BLV-miR-B3-3p
ABL2	UTR, CDS	Signaling & development	BLV-miR-B2-3pMUT	BLV-miR-B1-5p;BLV-miR-B2-3pMUT;BLV-miR-B3-5p
ABLIM3	CDS	Cytoskeleton / adhesion / ECM & migration		BLV-miR-B2-3pMUT
AFDN	UTR, CDS	Cytoskeleton / adhesion / ECM & migration	BLV-miR-B1-5p	BLV-miR-B2-3pMUT;BLV-miR-B4-5p
AHCTF1	CDS	Genome maintenance / DNA repair & cell cycle		BLV-miR-B2-5p
AHNAK	CDS	Cytoskeleton / adhesion / ECM & migration		BLV-miR-B1-5p;BLV-miR-B3-5p;BLV-miR-B4-3p
AHR	CDS	Immunity & stress response		BLV-miR-B1-3p;BLV-miR-B1-5p
AHRR	CDS	Immunity & stress response		BLV-miR-B1-5p;BLV-miR-B2-3pMUT;BLV-miR-B4-5p;BLV-miR-B5-3p
AKAP12	UTR, CDS	Cytoskeleton / adhesion / ECM & migration	BLV-miR-B2-5p	BLV-miR-B4-5p
ALCAM	CDS	Cytoskeleton / adhesion / ECM & migration		BLV-miR-B1-3p
ALMS1	CDS	Germline / morphogenesis & tissue-specific		BLV-miR-B3-3p
ALPK3	CDS	Signaling & development		BLV-miR-B4-5p
AMBRA1	UTR, CDS	Autophagy / ubiquitinase/proteasome	BLV-miR-B4-5p;BLV-miR-B5-5p	BLV-miR-B1-5p;BLV-miR-B3-3p;BLV-miR-B5-5p
ANAPC1	CDS	Genome maintenance / DNA repair & cell cycle		BLV-miR-B1-5p;BLV-miR-B4-3p
ANGPTL4	UTR, CDS	Signaling & development	BLV-miR-B4-5p	BLV-miR-B4-5p;BLV-miR-B5-5p
ANKRD34A	UTR, CDS	General cellular functions	BLV-miR-B1-5p;BLV-miR-B2-3pMUT;BLV-miR-B5-5p	BLV-miR-B5-3p
ANKS1B	UTR, CDS	Ion channels / neuronal signaling	BLV-miR-B1-5p	BLV-miR-B2-3pMUT;BLV-miR-B5-5p
ANPEP	CDS	Immunity & stress response		BLV-miR-B2-3pMUT;BLV-miR-B3-5p;BLV-miR-B4-3p
AOPEP	CDS	Metabolism & mitochondria / redox		BLV-miR-B5-3p
AOX1	CDS	Metabolism & mitochondria / redox		BLV-miR-B3-5p;BLV-miR-B4-3p
ARGLU1	CDS	Transcription / epigenome regulation		BLV-miR-B1-5p
ARHGEF28	CDS	Cytoskeleton / adhesion / ECM & migration		BLV-miR-B1-5p;BLV-miR-B2-5p
ARHGEF39	UTR	Cytoskeleton / adhesion / ECM & migration	BLV-miR-B3-5p
ARID1B	CDS	Transcription / epigenome regulation		BLV-miR-B1-5p
ARMC12	CDS	Germline / morphogenesis & tissue-specific		BLV-miR-B1-5p;BLV-miR-B2-3pMUT
ARNT	CDS	Immunity & stress response		BLV-miR-B1-3p;BLV-miR-B1-5p
ASTE1	CDS	Genome maintenance / DNA repair & cell cycle		BLV-miR-B4-5p
ATG14	UTR, CDS	Autophagy / ubiquitinase/proteasome	BLV-miR-B1-5p;BLV-miR-B2-3pMUT;BLV-miR-B2-5p	BLV-miR-B2-5p
ATMIN	UTR, CDS	Genome maintenance / DNA repair & cell cycle	BLV-miR-B4-3p	BLV-miR-B1-5p;BLV-miR-B2-3pMUT;BLV-miR-B3-5p;BLV-miR-B4-3p
ATOSB	CDS	General cellular functions		BLV-miR-B5-5p
ATP7A	UTR	Metabolism & mitochondria / redox	BLV-miR-B2-5p
ATXN3	UTR, CDS	Autophagy / ubiquitinase/proteasome	BLV-miR-B4-3p;BLV-miR-B5-5p	BLV-miR-B2-3pMUT
BCCIP	CDS	Genome maintenance / DNA repair & cell cycle		BLV-miR-B2-3pMUT
BCLAF3	UTR	Transcription / epigenome regulation	BLV-miR-B1-3p
BCOR	CDS	Transcription / epigenome regulation		BLV-miR-B4-5p;BLV-miR-B5-5p
BICC1	CDS	Transcription / epigenome regulation		BLV-miR-B1-5p;BLV-miR-B2-5p;BLV-miR-B3-5p
BTBD7	CDS	Cytoskeleton / adhesion / ECM & migration		BLV-miR-B2-3pMUT;BLV-miR-B4-5p
C4A	CDS	Immunity & stress response		BLV-miR-B1-5p;BLV-miR-B2-5p;BLV-miR-B4-3p;BLV-miR-B5-3p
CACNA1C	CDS	Ion channels / neuronal signaling		BLV-miR-B3-5p
CAMK2D	CDS	Ion channels / neuronal signaling		BLV-miR-B1-3p
CARNMT1	CDS	Metabolism & mitochondria / redox		BLV-miR-B5-3p
CASD1	CDS	Metabolism & mitochondria / redox		BLV-miR-B4-5p
CCAR2	CDS	Transcription / epigenome regulation		BLV-miR-B3-5p
CCDC142	UTR, CDS	Germline / morphogenesis & tissue-specific	BLV-miR-B1-5p	BLV-miR-B1-5p
CCDC66	CDS	Germline / morphogenesis & tissue-specific		BLV-miR-B2-5p
CCNA1	UTR	Genome maintenance / DNA repair & cell cycle	BLV-miR-B1-5p;BLV-miR-B2-3pMUT
CCT3	CDS	General cellular functions		BLV-miR-B1-5p
CD3E	UTR, CDS	Immunity & stress response	BLV-miR-B1-5p	BLV-miR-B2-3pMUT
CDC23	UTR	Genome maintenance / DNA repair & cell cycle	BLV-miR-B1-5p
CDCA4	UTR, CDS	Genome maintenance / DNA repair & cell cycle	BLV-miR-B1-5p;BLV-miR-B3-5p;BLV-miR-B4-3p	BLV-miR-B1-5p
CDH13	CDS	Cytoskeleton / adhesion / ECM & migration		BLV-miR-B1-5p;BLV-miR-B2-3pMUT
CDK13	UTR, CDS	Genome maintenance / DNA repair & cell cycle	BLV-miR-B5-5p	BLV-miR-B1-5p;BLV-miR-B5-3p
CDR2L	UTR, CDS	Immunity & stress response	BLV-miR-B2-3pMUT	BLV-miR-B2-3pMUT
CENPF	CDS	Genome maintenance / DNA repair & cell cycle		BLV-miR-B2-3pMUT;BLV-miR-B3-3p
CENPK	CDS	Genome maintenance / DNA repair & cell cycle		BLV-miR-B2-5p
CFAP251	UTR	Germline / morphogenesis & tissue-specific	BLV-miR-B1-5p
CHD6	UTR, CDS	Transcription / epigenome regulation	BLV-miR-B2-3pMUT	BLV-miR-B1-5p;BLV-miR-B4-3p
CLCN4	CDS	Ion channels / neuronal signaling		BLV-miR-B1-5p
CNST	CDS	Vesicle trafficking / secretion / endocytosis		BLV-miR-B4-5p
CNTLN	CDS	Genome maintenance / DNA repair & cell cycle		BLV-miR-B1-5p
CNTNAP3	CDS	Ion channels / neuronal signaling		BLV-miR-B1-5p;BLV-miR-B2-3pMUT
COL12A1	UTR, CDS	Cytoskeleton / adhesion / ECM & migration	BLV-miR-B2-3pMUT	BLV-miR-B1-5p;BLV-miR-B2-3pMUT
COL14A1	CDS	Cytoskeleton / adhesion / ECM & migration		BLV-miR-B3-3p
COL25A1	CDS	Cytoskeleton / adhesion / ECM & migration		BLV-miR-B3-3p
CRHBP	CDS	Signaling & development		BLV-miR-B1-5p;BLV-miR-B3-5p;BLV-miR-B4-5p
DCN	CDS	Cytoskeleton / adhesion / ECM & migration		BLV-miR-B5-5p
DDHD2	UTR, CDS	Metabolism & mitochondria / redox	BLV-miR-B5-5p	BLV-miR-B1-5p
DDX17	CDS	Transcription / epigenome regulation		BLV-miR-B1-5p;BLV-miR-B4-5p
DENND1A	CDS	Vesicle trafficking / secretion / endocytosis		BLV-miR-B1-5p;BLV-miR-B4-5p
DIO2	UTR	Metabolism & mitochondria / redox	BLV-miR-B3-5p;BLV-miR-B5-5p
DMTF1	UTR, CDS	Genome maintenance / DNA repair & cell cycle	BLV-miR-B3-5p	BLV-miR-B1-3p;BLV-miR-B5-5p
DNAH14	CDS	Cytoskeleton / adhesion / ECM & migration		BLV-miR-B4-3p;BLV-miR-B5-5p
E2F7	CDS	Genome maintenance / DNA repair & cell cycle		BLV-miR-B1-5p
EFCAB11	UTR, CDS	Ion channels / neuronal signaling	BLV-miR-B1-5p;BLV-miR-B2-5p;BLV-miR-B3-3p;BLV-miR-B5-5p	BLV-miR-B2-5p
EHBP1	UTR, CDS	Vesicle trafficking / secretion / endocytosis	BLV-miR-B2-3pMUT	BLV-miR-B1-5p;BLV-miR-B2-3pMUT
EIF2S3	UTR	General cellular functions	BLV-miR-B2-5p;BLV-miR-B4-3p
EIF4G3	CDS	General cellular functions		BLV-miR-B1-5p;BLV-miR-B3-5p;BLV-miR-B4-3p
ELAPOR1	UTR, CDS	Autophagy / ubiquitinase/proteasome	BLV-miR-B5-5p	BLV-miR-B1-5p
ELK4	CDS	Transcription / epigenome regulation		BLV-miR-B1-5p;BLV-miR-B3-5p;BLV-miR-B5-3p
EN1	UTR, CDS	Signaling & development	BLV-miR-B4-5p	BLV-miR-B1-5p
EPHA4	CDS	Signaling & development		BLV-miR-B1-5p
EPHB1	CDS	Signaling & development		BLV-miR-B1-5p
EVI5	CDS	Genome maintenance / DNA repair & cell cycle		BLV-miR-B2-5p
EXOC6	CDS	Vesicle trafficking / secretion / endocytosis		BLV-miR-B1-5p
F7	CDS	Metabolism & mitochondria / redox		BLV-miR-B3-5p;BLV-miR-B4-3p
FAM81A	CDS	General cellular functions		BLV-miR-B1-5p
FAM83A	UTR, CDS	Signaling & development	BLV-miR-B4-3p	BLV-miR-B1-5p;BLV-miR-B2-3pMUT
FAT4	CDS	Cytoskeleton / adhesion / ECM & migration		BLV-miR-B1-5p;BLV-miR-B4-3p;BLV-miR-B5-5p
FBH1	UTR	Genome maintenance / DNA repair & cell cycle	BLV-miR-B4-3p
FBXL17	CDS	Autophagy / ubiquitinase/proteasome		BLV-miR-B1-5p;BLV-miR-B4-5p
FBXO11	CDS	Autophagy / ubiquitinase/proteasome		BLV-miR-B4-3p
FCMR	UTR	Immunity & stress response	BLV-miR-B2-3pMUT
FHIP2A	CDS	Vesicle trafficking / secretion / endocytosis		BLV-miR-B2-5p
FLRT1	UTR, CDS	Cytoskeleton / adhesion / ECM & migration	BLV-miR-B1-5p;BLV-miR-B2-3pMUT;BLV-miR-B3-3p	BLV-miR-B1-5p;BLV-miR-B4-3p
FNBP1	UTR	Cytoskeleton / adhesion / ECM & migration	BLV-miR-B3-5p
FOXQ1	CDS	Transcription / epigenome regulation		BLV-miR-B2-3pMUT
FRAT1	UTR, CDS	Signaling & development	BLV-miR-B1-5p;BLV-miR-B4-5p	BLV-miR-B1-5p;BLV-miR-B4-5p
FRMD3	CDS	Cytoskeleton / adhesion / ECM & migration		BLV-miR-B1-5p;BLV-miR-B2-3pMUT
FRMPD4	CDS	Ion channels / neuronal signaling		BLV-miR-B3-5p
FSIP2	CDS	Germline / morphogenesis & tissue-specific		BLV-miR-B1-3p;BLV-miR-B4-3p;BLV-miR-B5-5p
G6PD	CDS	Metabolism & mitochondria / redox		BLV-miR-B1-5p;BLV-miR-B3-5p;BLV-miR-B4-3p
GALNT5	CDS	Metabolism & mitochondria / redox		BLV-miR-B1-5p;BLV-miR-B5-3p
GAPVD1	CDS	Vesicle trafficking / secretion / endocytosis		BLV-miR-B2-5p;BLV-miR-B3-5p;BLV-miR-B4-3p
GASK1A	CDS	Ion channels / neuronal signaling		BLV-miR-B1-5p;BLV-miR-B2-5p;BLV-miR-B3-5p;BLV-miR-B4-5p
GATA2	UTR, CDS	Immunity & stress response	BLV-miR-B1-5p;BLV-miR-B2-3pMUT	BLV-miR-B1-5p
GATA3	UTR	Immunity & stress response	BLV-miR-B5-5p
GATAD1	CDS	Transcription / epigenome regulation		BLV-miR-B3-5p;BLV-miR-B5-5p
GATD3	UTR	Metabolism & mitochondria / redox	BLV-miR-B1-5p;BLV-miR-B4-5p
GDA	CDS	Metabolism & mitochondria / redox		BLV-miR-B4-3p
GDAP1	UTR	Metabolism & mitochondria / redox	BLV-miR-B4-3p
GEMIN2	UTR	General cellular functions	BLV-miR-B4-3p
GGA1	CDS	Vesicle trafficking / secretion / endocytosis		BLV-miR-B1-5p
GK5	UTR	Metabolism & mitochondria / redox	BLV-miR-B2-5p
GPALPP1	UTR, CDS	Metabolism & mitochondria / redox	BLV-miR-B1-5p	BLV-miR-B2-3pMUT;BLV-miR-B2-5p
GPATCH2	UTR	General cellular functions	BLV-miR-B2-3pMUT
GPR132	UTR, CDS	Immunity & stress response	BLV-miR-B2-3pMUT;BLV-miR-B3-5p	BLV-miR-B1-5p;BLV-miR-B2-3pMUT;BLV-miR-B2-5p
GPR157	CDS	Ion channels / neuronal signaling		BLV-miR-B4-3p;BLV-miR-B4-5p
GPR179	CDS	Ion channels / neuronal signaling		BLV-miR-B1-5p;BLV-miR-B3-5p;BLV-miR-B4-3p;BLV-miR-B4-5p
GREB1L	UTR, CDS	Signaling & development	BLV-miR-B3-5p	BLV-miR-B5-5p
HAS3	UTR	Cytoskeleton / adhesion / ECM & migration	BLV-miR-B4-3p
HERC2	CDS	Autophagy / ubiquitinase/proteasome		BLV-miR-B1-5p;BLV-miR-B2-3pMUT;BLV-miR-B3-5p;BLV-miR-B4-5p
HES7	UTR	Signaling & development	BLV-miR-B3-5p
HIPK2	CDS	Genome maintenance / DNA repair & cell cycle		BLV-miR-B4-5p;BLV-miR-B5-5p
HMGCS1	UTR	Metabolism & mitochondria / redox	BLV-miR-B1-3p
HNRNPLL	CDS	Immunity & stress response		BLV-miR-B1-5p
HR	UTR, CDS	Transcription / epigenome regulation	BLV-miR-B5-5p	BLV-miR-B2-3pMUT;BLV-miR-B5-5p
HSPA1A	CDS	Immunity & stress response		BLV-miR-B3-5p
IGFALS	CDS	Signaling & development		BLV-miR-B4-3p;BLV-miR-B4-5p;BLV-miR-B5-3p;BLV-miR-B5-5p
IMPA1	CDS	Metabolism & mitochondria / redox		BLV-miR-B1-3p
INSR	CDS	Signaling & development		BLV-miR-B1-5p;BLV-miR-B2-5p;BLV-miR-B5-5p
INTS4	CDS	General cellular functions		BLV-miR-B5-5p
INTS5	CDS	General cellular functions		BLV-miR-B4-3p;BLV-miR-B4-5p
INVS	CDS	Germline / morphogenesis & tissue-specific		BLV-miR-B3-5p;BLV-miR-B5-5p
JRK	UTR, CDS	Ion channels / neuronal signaling	BLV-miR-B1-5p;BLV-miR-B4-3p	BLV-miR-B4-3p
KCNJ14	CDS	Ion channels / neuronal signaling		BLV-miR-B4-3p
KCTD1	UTR, CDS	General cellular functions	BLV-miR-B4-3p	BLV-miR-B1-5p;BLV-miR-B4-3p
KCTD8	CDS	Ion channels / neuronal signaling		BLV-miR-B2-3pMUT
KDM5C	CDS	Transcription / epigenome regulation		BLV-miR-B3-5p;BLV-miR-B5-5p
KHK	CDS	Metabolism & mitochondria / redox		BLV-miR-B4-3p
KIZ	CDS	Germline / morphogenesis & tissue-specific		BLV-miR-B1-5p
KLHDC10	CDS	Autophagy / ubiquitinase/proteasome		BLV-miR-B2-5p
KLHL30	CDS	Autophagy / ubiquitinase/proteasome		BLV-miR-B1-5p;BLV-miR-B2-3pMUT;BLV-miR-B4-3p;BLV-miR-B4-5p
KMT2A	UTR, CDS	Transcription / epigenome regulation	BLV-miR-B1-5p;BLV-miR-B5-5p	BLV-miR-B1-5p;BLV-miR-B3-5p;BLV-miR-B4-3p;BLV-miR-B4-5p;BLV-miR-B5-5p
KRT79	CDS	Cytoskeleton / adhesion / ECM & migration		BLV-miR-B3-5p
KRT80	UTR, CDS	Cytoskeleton / adhesion / ECM & migration	BLV-miR-B4-5p	BLV-miR-B1-5p
KSR2	CDS	Signaling & development		BLV-miR-B4-3p
LMNB1	UTR, CDS	Genome maintenance / DNA repair & cell cycle	BLV-miR-B3-5p	BLV-miR-B1-5p;BLV-miR-B2-3pMUT
LPP	CDS	Cytoskeleton / adhesion / ECM & migration		BLV-miR-B1-5p
LRCOL1	CDS	Cytoskeleton / adhesion / ECM & migration		BLV-miR-B1-5p
MAGI1	CDS	Cytoskeleton / adhesion / ECM & migration		BLV-miR-B4-5p
MAGIX	UTR	Cytoskeleton / adhesion / ECM & migration	BLV-miR-B3-5p
MAP4	UTR, CDS	Cytoskeleton / adhesion / ECM & migration	BLV-miR-B2-3pMUT	BLV-miR-B1-5p;BLV-miR-B3-5p
MARVELD3	CDS	Cytoskeleton / adhesion / ECM & migration		BLV-miR-B4-3p
MAZ	UTR, CDS	Transcription / epigenome regulation	BLV-miR-B4-3p	BLV-miR-B1-5p;BLV-miR-B3-5p
MCF2L	UTR, CDS	Cytoskeleton / adhesion / ECM & migration	BLV-miR-B1-5p	BLV-miR-B1-5p
MCTP1	CDS	Vesicle trafficking / secretion / endocytosis		BLV-miR-B1-5p;BLV-miR-B4-5p
MDH1B	CDS	Metabolism & mitochondria / redox		BLV-miR-B4-5p
MDN1	CDS	General cellular functions		BLV-miR-B1-5p;BLV-miR-B2-3pMUT;BLV-miR-B3-5p;BLV-miR-B4-3p;BLV-miR-B5-5p
MEGF6	UTR	Cytoskeleton / adhesion / ECM & migration	BLV-miR-B4-3p
MGA	UTR, CDS	Transcription / epigenome regulation	BLV-miR-B3-5p;BLV-miR-B4-3p;BLV-miR-B5-5p	BLV-miR-B5-5p
MID1	UTR, CDS	Autophagy / ubiquitinase/proteasome	BLV-miR-B1-3p	BLV-miR-B1-5p
MKLN1	CDS	Cytoskeleton / adhesion / ECM & migration		BLV-miR-B5-5p
MPV17L	CDS	Metabolism & mitochondria / redox		BLV-miR-B5-5p
MRE11	CDS	Genome maintenance / DNA repair & cell cycle		BLV-miR-B1-5p;BLV-miR-B4-5p
MTMR2	UTR, CDS	Metabolism & mitochondria / redox	BLV-miR-B1-5p	BLV-miR-B1-3p
MTURN	UTR, CDS	Germline / morphogenesis & tissue-specific	BLV-miR-B3-3p	BLV-miR-B4-3p
MXD1	UTR	Transcription / epigenome regulation	BLV-miR-B2-3pMUT
MYH3	CDS	Cytoskeleton / adhesion / ECM & migration		BLV-miR-B3-5p
MYH7B	CDS	Cytoskeleton / adhesion / ECM & migration		BLV-miR-B3-3p;BLV-miR-B3-5p
MYO1G	CDS	Immunity & stress response		BLV-miR-B1-5p;BLV-miR-B3-5p;BLV-miR-B4-3p
N4BP2	UTR, CDS	Autophagy / ubiquitinase/proteasome	BLV-miR-B4-3p	BLV-miR-B1-5p
NAA40	UTR	Transcription / epigenome regulation	BLV-miR-B1-5p;BLV-miR-B4-5p
NADK2	CDS	Metabolism & mitochondria / redox		BLV-miR-B3-3p
NCKAP5	CDS	Cytoskeleton / adhesion / ECM & migration		BLV-miR-B1-5p;BLV-miR-B5-5p
NEFH	CDS	Ion channels / neuronal signaling		BLV-miR-B1-5p;BLV-miR-B2-3pMUT
NF1	CDS	Signaling & development		BLV-miR-B2-3pMUT
NHSL1	UTR, CDS	Cytoskeleton / adhesion / ECM & migration	BLV-miR-B1-3p	BLV-miR-B1-5p;BLV-miR-B2-3pMUT;BLV-miR-B4-5p
NID2	CDS	Cytoskeleton / adhesion / ECM & migration		BLV-miR-B1-5p;BLV-miR-B4-5p;BLV-miR-B5-5p
NNT	UTR	Metabolism & mitochondria / redox	BLV-miR-B1-5p
NR3C1	UTR, CDS	Signaling & development	BLV-miR-B2-3pMUT;BLV-miR-B4-3p	BLV-miR-B2-5p
NRP1	UTR, CDS	Signaling & development	BLV-miR-B2-3pMUT	BLV-miR-B5-5p
NRP2	UTR, CDS	Signaling & development	BLV-miR-B2-3pMUT	BLV-miR-B2-3pMUT;BLV-miR-B4-3p
NSD3	CDS	Transcription / epigenome regulation		BLV-miR-B1-5p
NTSR2	CDS	Ion channels / neuronal signaling		BLV-miR-B2-3pMUT;BLV-miR-B4-3p;BLV-miR-B4-5p
OR51I2	CDS	Ion channels / neuronal signaling		BLV-miR-B2-5p;BLV-miR-B4-5p
OTUD5	UTR, CDS	Autophagy / ubiquitinase/proteasome	BLV-miR-B5-5p	BLV-miR-B4-3p;BLV-miR-B4-5p
PANK3	CDS	Metabolism & mitochondria / redox		BLV-miR-B4-3p
PAQR5	CDS	Signaling & development		BLV-miR-B2-3pMUT;BLV-miR-B5-5p
PBX1	UTR	Transcription / epigenome regulation	BLV-miR-B2-3pMUT
PDE7A	UTR	Immunity & stress response	BLV-miR-B4-5p
PDIA5	CDS	General cellular functions		BLV-miR-B1-5p
PDK4	UTR	Metabolism & mitochondria / redox	BLV-miR-B2-3pMUT;BLV-miR-B3-5p;BLV-miR-B4-3p
PEAK1	UTR, CDS	Signaling & development	BLV-miR-B3-3p	BLV-miR-B1-5p;BLV-miR-B2-5p
PECAM1	UTR, CDS	Immunity & stress response	BLV-miR-B1-5p;BLV-miR-B5-5p	BLV-miR-B1-5p;BLV-miR-B4-3p
PFKFB3	UTR	Metabolism & mitochondria / redox	BLV-miR-B3-5p
PHACTR2	UTR, CDS	Cytoskeleton / adhesion / ECM & migration	BLV-miR-B1-5p	BLV-miR-B5-3p
PHF20L1	UTR, CDS	Transcription / epigenome regulation	BLV-miR-B1-5p;BLV-miR-B2-5p	BLV-miR-B1-5p;BLV-miR-B4-3p
PHF6	CDS	Transcription / epigenome regulation		BLV-miR-B4-3p
PHLPP2	UTR, CDS	Signaling & development	BLV-miR-B3-5p	BLV-miR-B5-5p
PIEZO2	CDS	Ion channels / neuronal signaling		BLV-miR-B1-5p;BLV-miR-B2-3pMUT;BLV-miR-B4-5p
PIKFYVE	CDS	Vesicle trafficking / secretion / endocytosis		BLV-miR-B1-5p;BLV-miR-B2-5p
PLAG1	CDS	Transcription / epigenome regulation		BLV-miR-B3-5p
PLEKHA5	CDS	Vesicle trafficking / secretion / endocytosis		BLV-miR-B4-3p
PLEKHG7	CDS	Cytoskeleton / adhesion / ECM & migration		BLV-miR-B4-3p
PMP22	UTR, CDS	Germline / morphogenesis & tissue-specific	BLV-miR-B2-3pMUT	BLV-miR-B2-3pMUT
POFUT1	UTR	Metabolism & mitochondria / redox	BLV-miR-B4-5p
POGZ	CDS	Transcription / epigenome regulation		BLV-miR-B1-5p;BLV-miR-B3-5p;BLV-miR-B4-3p;BLV-miR-B5-5p
POU5F1	CDS	Germline / morphogenesis & tissue-specific		BLV-miR-B4-5p
PPM1E	CDS	Signaling & development		BLV-miR-B1-5p;BLV-miR-B5-5p
PPP2R5C	UTR, CDS	Signaling & development	BLV-miR-B2-3pMUT	BLV-miR-B5-5p
PRDM5	CDS	Transcription / epigenome regulation		BLV-miR-B1-3p;BLV-miR-B4-5p
PRPS2	UTR, CDS	Metabolism & mitochondria / redox	BLV-miR-B5-5p	BLV-miR-B2-5p
PRR13	CDS	Cytoskeleton / adhesion / ECM & migration		BLV-miR-B1-5p
PRR32	CDS	General cellular functions		BLV-miR-B3-5p;BLV-miR-B5-3p
PTCHD4	CDS	Signaling & development		BLV-miR-B1-5p
PTPRK	CDS	Signaling & development		BLV-miR-B1-5p;BLV-miR-B2-5p;BLV-miR-B4-3p
PUDP	UTR, CDS	Metabolism & mitochondria / redox	BLV-miR-B2-3pMUT;BLV-miR-B5-5p	BLV-miR-B2-3pMUT;BLV-miR-B4-5p;BLV-miR-B5-5p
QRSL1	CDS	Metabolism & mitochondria / redox		BLV-miR-B3-3p
RAD9B	CDS	Genome maintenance / DNA repair & cell cycle		BLV-miR-B2-3pMUT
RALGPS1	UTR, CDS	Signaling & development	BLV-miR-B1-5p	BLV-miR-B1-5p
RALGPS2	UTR	Signaling & development	BLV-miR-B3-5p
RAPGEF6	CDS	Signaling & development		BLV-miR-B1-5p
RAPH1	UTR, CDS	Cytoskeleton / adhesion / ECM & migration	BLV-miR-B1-5p;BLV-miR-B4-5p	BLV-miR-B1-5p;BLV-miR-B4-5p;BLV-miR-B5-5p
RASAL2	CDS	Signaling & development		BLV-miR-B1-3p;BLV-miR-B5-5p
RBM15	UTR	Transcription / epigenome regulation	BLV-miR-B2-3pMUT
RBM3	CDS	Immunity & stress response		BLV-miR-B3-5p;BLV-miR-B4-3p
RBM33	UTR, CDS	General cellular functions	BLV-miR-B1-5p	BLV-miR-B1-5p;BLV-miR-B4-3p
RGP1	UTR, CDS	Vesicle trafficking / secretion / endocytosis	BLV-miR-B1-5p;BLV-miR-B3-5p	BLV-miR-B1-5p
RNASEH1	CDS	Genome maintenance / DNA repair & cell cycle		BLV-miR-B1-3p
RNF213	CDS	Immunity & stress response		BLV-miR-B1-5p;BLV-miR-B2-3pMUT;BLV-miR-B3-3p;BLV-miR-B4-3p
RPRD2	UTR, CDS	Transcription / epigenome regulation	BLV-miR-B1-3p;BLV-miR-B2-5p	BLV-miR-B1-5p
RPS6KB1	UTR	Signaling & development	BLV-miR-B3-5p;BLV-miR-B5-5p
RUNX2	CDS	Transcription / epigenome regulation		BLV-miR-B1-5p
SAMHD1	CDS	Immunity & stress response		BLV-miR-B1-5p
SCG2	CDS	Signaling & development		BLV-miR-B2-3pMUT
SCN8A	UTR, CDS	Ion channels / neuronal signaling	BLV-miR-B2-5p	BLV-miR-B1-5p
SCYL2	CDS	Vesicle trafficking / secretion / endocytosis		BLV-miR-B2-3pMUT;BLV-miR-B5-5p
SDCCAG8	UTR, CDS	Germline / morphogenesis & tissue-specific	BLV-miR-B5-5p	BLV-miR-B1-5p
SEC13	CDS	Vesicle trafficking / secretion / endocytosis		BLV-miR-B1-5p
SEC16B	CDS	Vesicle trafficking / secretion / endocytosis		BLV-miR-B2-5p;BLV-miR-B5-5p
SECTM1	CDS	Immunity & stress response		BLV-miR-B5-5p
SEMA5B	UTR, CDS	Signaling & development	BLV-miR-B4-3p	BLV-miR-B1-5p;BLV-miR-B2-3pMUT;BLV-miR-B3-5p
SETBP1	UTR, CDS	Transcription / epigenome regulation	BLV-miR-B4-3p	BLV-miR-B1-5p;BLV-miR-B4-5p
SETDB2	CDS	Transcription / epigenome regulation		BLV-miR-B2-3pMUT
SF1	CDS	Transcription / epigenome regulation		BLV-miR-B1-5p;BLV-miR-B5-5p
SFXN1	UTR	Metabolism & mitochondria / redox	BLV-miR-B1-5p;BLV-miR-B2-5p
SH3RF2	CDS	Autophagy / ubiquitinase/proteasome		BLV-miR-B3-5p;BLV-miR-B4-3p
SHPRH	UTR	Genome maintenance / DNA repair & cell cycle	BLV-miR-B4-3p
SLC5A10	CDS	Metabolism & mitochondria / redox		BLV-miR-B1-3p;BLV-miR-B2-3pMUT;BLV-miR-B4-3p;BLV-miR-B4-5p
SMG1	UTR, CDS	Genome maintenance / DNA repair & cell cycle	BLV-miR-B1-5p;BLV-miR-B2-3pMUT	BLV-miR-B2-3pMUT;BLV-miR-B4-3p
SMG7	UTR, CDS	General cellular functions	BLV-miR-B2-3pMUT;BLV-miR-B4-3p	BLV-miR-B5-5p
SNX9	UTR	Vesicle trafficking / secretion / endocytosis	BLV-miR-B2-3pMUT
SON	UTR, CDS	Transcription / epigenome regulation	BLV-miR-B2-3pMUT	BLV-miR-B4-3p;BLV-miR-B4-5p
SPOCK2	UTR	Immunity & stress response	BLV-miR-B4-5p;BLV-miR-B5-5p
SRGAP2	UTR, CDS	Cytoskeleton / adhesion / ECM & migration	BLV-miR-B3-5p	BLV-miR-B4-5p;BLV-miR-B5-5p
SRRM5	UTR, CDS	General cellular functions	BLV-miR-B1-5p	BLV-miR-B1-5p;BLV-miR-B4-5p
STAG1	CDS	Genome maintenance / DNA repair & cell cycle		BLV-miR-B1-5p
STARD13	UTR, CDS	Cytoskeleton / adhesion / ECM & migration	BLV-miR-B1-5p	BLV-miR-B1-5p;BLV-miR-B5-5p
STC2	CDS	Signaling & development		BLV-miR-B4-3p
STK36	CDS	Signaling & development		BLV-miR-B1-5p
STK38	UTR, CDS	Autophagy / ubiquitinase/proteasome	BLV-miR-B3-5p	BLV-miR-B1-5p;BLV-miR-B2-3pMUT;BLV-miR-B5-5p
STS	CDS	Metabolism & mitochondria / redox		BLV-miR-B2-3pMUT
SYNJ2	UTR, CDS	Vesicle trafficking / secretion / endocytosis	BLV-miR-B4-5p	BLV-miR-B1-5p;BLV-miR-B2-3pMUT;BLV-miR-B3-5p
TBC1D31	CDS	Vesicle trafficking / secretion / endocytosis		BLV-miR-B1-5p;BLV-miR-B5-5p
TCHHL1	UTR, CDS	Cytoskeleton / adhesion / ECM & migration	BLV-miR-B2-5p	BLV-miR-B2-3pMUT;BLV-miR-B3-5p
TET2	CDS	Transcription / epigenome regulation		BLV-miR-B1-5p;BLV-miR-B2-3pMUT;BLV-miR-B4-3p;BLV-miR-B5-5p
TFAP2C	CDS	Transcription / epigenome regulation		BLV-miR-B1-5p;BLV-miR-B2-5p;BLV-miR-B4-5p;BLV-miR-B5-5p
TGFBR2	UTR, CDS	Signaling & development	BLV-miR-B1-5p;BLV-miR-B2-3pMUT;BLV-miR-B3-5p;BLV-miR-B5-5p	BLV-miR-B1-5p
TGFBR3	CDS	Signaling & development		BLV-miR-B1-5p;BLV-miR-B3-5p
THAP8	CDS	Transcription / epigenome regulation		BLV-miR-B4-3p
THBS4	CDS	Cytoskeleton / adhesion / ECM & migration		BLV-miR-B3-5p;BLV-miR-B5-5p
TMEM158	CDS	Signaling & development		BLV-miR-B5-5p
TMPRSS4	CDS	Signaling & development		BLV-miR-B3-5p;BLV-miR-B4-5p
TNP2	CDS	Germline / morphogenesis & tissue-specific		BLV-miR-B1-5p
TNRC18	UTR, CDS	Transcription / epigenome regulation	BLV-miR-B3-5p	BLV-miR-B1-5p;BLV-miR-B4-5p
TNXB	CDS	Cytoskeleton / adhesion / ECM & migration		BLV-miR-B1-5p;BLV-miR-B3-5p;BLV-miR-B4-3p;BLV-miR-B4-5p
TPR	CDS	Vesicle trafficking / secretion / endocytosis		BLV-miR-B5-3p
TRAPPC8	CDS	Vesicle trafficking / secretion / endocytosis		BLV-miR-B4-3p
TRIM15	CDS	Autophagy / ubiquitinase/proteasome		BLV-miR-B2-3pMUT;BLV-miR-B3-5p;BLV-miR-B5-5p
TRIM42	CDS	Autophagy / ubiquitinase/proteasome		BLV-miR-B1-5p;BLV-miR-B2-3pMUT
TRIM66	UTR, CDS	Autophagy / ubiquitinase/proteasome	BLV-miR-B1-5p	BLV-miR-B1-5p;BLV-miR-B4-3p;BLV-miR-B4-5p
TRIP12	CDS	Autophagy / ubiquitinase/proteasome		BLV-miR-B1-3p;BLV-miR-B1-5p;BLV-miR-B2-3pMUT;BLV-miR-B2-5p
TSC2	CDS	Autophagy / ubiquitinase/proteasome		BLV-miR-B1-5p;BLV-miR-B2-3pMUT;BLV-miR-B4-3p;BLV-miR-B4-5p
TUT7	CDS	General cellular functions		BLV-miR-B1-3p;BLV-miR-B4-3p;BLV-miR-B4-5p
TXNRD1	UTR, CDS	Metabolism & mitochondria / redox	BLV-miR-B2-5p	BLV-miR-B3-3p
TXNRD2	UTR, CDS	Metabolism & mitochondria / redox	BLV-miR-B1-5p	BLV-miR-B2-3pMUT
UBAP2L	CDS	General cellular functions		BLV-miR-B1-5p;BLV-miR-B4-5p
UHRF2	CDS	Transcription / epigenome regulation		BLV-miR-B2-3pMUT;BLV-miR-B5-5p
ULK2	CDS	Autophagy / ubiquitinase/proteasome		BLV-miR-B1-5p;BLV-miR-B4-3p
USP32	CDS	Autophagy / ubiquitinase/proteasome		BLV-miR-B1-5p
USP45	UTR	Autophagy / ubiquitinase/proteasome	BLV-miR-B2-5p
VCL	UTR	Cytoskeleton / adhesion / ECM & migration	BLV-miR-B1-5p
VGLL4	UTR, CDS	Transcription / epigenome regulation	BLV-miR-B2-5p;BLV-miR-B4-3p	BLV-miR-B1-5p;BLV-miR-B2-3pMUT;BLV-miR-B4-5p
VIRMA	CDS	Transcription / epigenome regulation		BLV-miR-B1-5p;BLV-miR-B5-3p
VPS13B	CDS	Vesicle trafficking / secretion / endocytosis		BLV-miR-B1-5p;BLV-miR-B3-3p;BLV-miR-B3-5p
VSIG10L	CDS	Immunity & stress response		BLV-miR-B1-5p;BLV-miR-B3-3p;BLV-miR-B4-3p;BLV-miR-B5-5p
WDR20	CDS	Autophagy / ubiquitinase/proteasome		BLV-miR-B1-5p;BLV-miR-B2-3pMUT;BLV-miR-B3-5p;BLV-miR-B4-5p
WDR33	CDS	General cellular functions		BLV-miR-B2-3pMUT
WEE1	CDS	Genome maintenance / DNA repair & cell cycle		BLV-miR-B2-3pMUT;BLV-miR-B4-3p;BLV-miR-B4-5p;BLV-miR-B5-5p
WHAMM	CDS	Vesicle trafficking / secretion / endocytosis		BLV-miR-B2-3pMUT
WTAP	CDS	Transcription / epigenome regulation		BLV-miR-B2-3pMUT;BLV-miR-B3-5p;BLV-miR-B4-5p
XRCC3	UTR, CDS	Genome maintenance / DNA repair & cell cycle	BLV-miR-B2-3pMUT;BLV-miR-B4-5p	BLV-miR-B1-5p;BLV-miR-B2-5p;BLV-miR-B4-5p;BLV-miR-B5-5p
XYLB	UTR, CDS	Metabolism & mitochondria / redox	BLV-miR-B2-5p	BLV-miR-B1-5p;BLV-miR-B2-3pMUT;BLV-miR-B5-5p
ZBTB21	CDS	Transcription / epigenome regulation		BLV-miR-B2-3pMUT
ZBTB38	UTR	Transcription / epigenome regulation	BLV-miR-B2-5p
ZBTB43	UTR, CDS	Transcription / epigenome regulation	BLV-miR-B5-5p	BLV-miR-B5-5p
ZDHHC14	UTR, CDS	Vesicle trafficking / secretion / endocytosis	BLV-miR-B1-5p	BLV-miR-B1-5p
ZEB2	CDS	Immunity & stress response		BLV-miR-B1-5p;BLV-miR-B5-5p
ZFAT	CDS	Immunity & stress response		BLV-miR-B3-5p
ZFHX2	UTR, CDS	Transcription / epigenome regulation	BLV-miR-B2-3pMUT;BLV-miR-B3-5p	BLV-miR-B1-5p;BLV-miR-B3-5p;BLV-miR-B4-5p
ZGRF1	CDS	Genome maintenance / DNA repair & cell cycle		BLV-miR-B1-5p
ZNF207	CDS	Genome maintenance / DNA repair & cell cycle		BLV-miR-B1-5p;BLV-miR-B4-3p
ZNF260	UTR	Transcription / epigenome regulation	BLV-miR-B1-5p
ZNF280D	CDS	Transcription / epigenome regulation		BLV-miR-B5-5p
ZNF292	CDS	Transcription / epigenome regulation		BLV-miR-B1-5p
ZNF397	CDS	Transcription / epigenome regulation		BLV-miR-B4-3p
ZNF41	UTR	Transcription / epigenome regulation	BLV-miR-B3-5p
ZNF451	CDS	Autophagy / ubiquitinase/proteasome		BLV-miR-B1-3p;BLV-miR-B1-5p
ZNF518A	UTR, CDS	Transcription / epigenome regulation	BLV-miR-B5-3p	BLV-miR-B1-5p;BLV-miR-B2-5p
ZNF532	CDS	Transcription / epigenome regulation		BLV-miR-B2-3pMUT
ZNF746	UTR	Transcription / epigenome regulation	BLV-miR-B1-5p
ZNF814	UTR	Transcription / epigenome regulation	BLV-miR-B1-5p
ZSCAN16	CDS	Transcription / epigenome regulation		BLV-miR-B4-3p
This table presents an integrated annotation of genes belonging to the ‘V90’ group, comprising bovine orthologs and their corresponding human gene variants previously detected as expressed in oligonucleotide microarray analyses.
The table summarizes predicted miRNA target sites identified using the miRanda algorithm within untranslated regions (UTRs) and coding sequences (CDSs).
The dataset enables comparative assessment of miRNA target prediction across orthologous bovine and human gene variants.
